# Supplementary material for: Preventing CpG hypermethylation in oocytes safeguards mouse development
Source: Dev Cell. 2025 Dec 1;60(23):3285–3303.e9. doi: 10.1016/j.devcel.2025.08.005 (PMC12687725; doi:10.1016/j.devcel.2025.08.005)
Supplement: Table S1. Gene expression values in oocytes at day 9, day 14, and the FGO stage in Kdm2aKO, Kdm2bKO, Kdm2bΔCxxC, Kdm2aKOKdm2bΔCxxC, Kdm2aKOKdm2bKO, and Ring1KORnf2KO mutants and respective controls, related to Figures 2, 7, S2, S3, and S7 [file mmc2.xlsx]

## Sheet: Expression values
GENE ANNOTATION										day 9 GO				day 14 GO				FGO
ENTREZID	SYMBOL	GENENAME	tx_name	Chr	promoterID	Cluster Figure 2D	Cluster Figure S3B	CGI.ID	CGI cluster Figure 7A	d9.Ctrl_ Kdm2aKO Kdm2bΔCxxC	d9.Mut_ Kdm2aKO Kdm2bΔCxxC	d9.Ctrl_ Kdm2aKO Kdm2bKO	d9.Mut_ Kdm2aKO Kdm2bKO	d14.Ctrl_ Kdm2aKO Kdm2bΔCxxC	d14.Mut_ Kdm2aKO Kdm2bΔCxxC	d14.Ctrl_ Kdm2aKO Kdm2bKO	d14.Mut_ Kdm2aKO Kdm2bKO	FGO.Ctrl_ Kdm2aKO	FGO.Mut_ Kdm2aKO	FGO.Ctrl_ Kdm2bKO	FGO.Mut_ Kdm2bKO	FGO.Ctrl_ Kdm2bΔCxxC	FGO.Mut_ Kdm2bΔCxxC	FGO.Ctrl_ Kdm2aKO Kdm2bΔCxxC	FGO.Mut_ Kdm2aKO Kdm2bΔCxxC	FGO.Ctrl_ Kdm2aKO Kdm2bKO	FGO.Mut_ Kdm2aKO Kdm2bKO	FGO.Ctrl_ Ring1KO Rnf2WT	FGO.Mut_ Ring1KO Rnf2KO
497097	Xkr4	X-linked Kx blood group related 4	uc007aeu.1	chr1	chr1_3669999_3672998			chr1:3670620-3671074	7	1.61109	1.26466	1.15032	1.4034	1.07468	0.741858	1.33474	1.19046	1.62774	1.58678	1.54355	1.452	1.92614	1.42504	1.74597	2.11987	1.27678	1.99395	1.31784	3.34806
19888	Rp1	retinitis pigmentosa 1 (human)	uc007aew.1	chr1	chr1_4407742_4410741					4.12402	3.66107	4.0168	3.89754	3.54046	3.30669	3.48808	3.15273	2.62017	2.16529	2.10503	2.2055	2.32518	2.1197	2.30984	2.12696	2.19719	2.46331	1.99588	3.03547
20671	Sox17	SRY (sex determining region Y)-box 17	uc007afc.2	chr1	chr1_4495855_4498854	2		chr1:4496948-4497608	4	1.23146	0.683497	1.36721	1.12288	1.36713	2.39391	1.7247	2.08814	1.25173	1.38338	0.979729	1.21114	1.39218	2.65428	1.31689	4.12068	1.4329	3.20728	1.57472	5.99138
27395	Mrpl15	mitochondrial ribosomal protein L15	uc007aff.3	chr1	chr1_4784227_4787226	8				7.65583	7.80026	7.67641	7.66129	7.7685	7.85313	7.83599	7.78302	6.94561	7.02143	6.78666	6.73001	6.74715	6.79339	6.43295	7.12392	6.51826	7.31805	6.84017	7.67321
18777	Lypla1	lysophospholipase 1	uc007afg.1	chr1	chr1_4806393_4809392	5		chr1:4807560-4808103	7	7.64233	7.60969	7.61626	7.66788	7.35023	7.23398	7.16733	7.16935	7.29601	7.13283	7.16689	7.17662	7.0719	7.09836	6.97939	6.89218	6.962	7.18929	7.30029	7.09155
21399	Tcea1	transcription elongation factor A (SII) 1	uc011whu.1	chr1	chr1_4856828_4859827	8		chr1:4857466-4858372	7	7.87113	7.75522	7.78573	7.7378	7.68825	7.67815	7.39391	7.41129	8.28782	8.27061	8.27801	8.34877	7.84183	7.90833	7.88122	7.79724	7.89266	7.78815	7.82339	8.05571
58175	Rgs20	regulator of G-protein signaling 20	uc007afk.3	chr1	chr1_5018040_5021039			chr1:5018558-5019711	5	0.137497	0	0.0564572	0	0.463207	0.341495	0.179936	0.118879	0.544611	0.510868	0.690606	0.69288	0.641037	0.165373	0.314649	0.588285	0.711626	0.684036	0.577986	2.17046
108664	Atp6v1h	ATPase, H+ transporting, lysosomal V1 subunit H	uc007afn.1	chr1	chr1_5081673_5084672			chr1:5083040-5083536	5	10.0457	9.80277	9.97502	9.77926	10.269	9.98503	10.1201	9.99596	10.089	10.0871	10.11	10.056	9.95833	9.89043	9.74489	9.57967	9.82261	9.8764	9.92206	10.2644
18387	Oprk1	opioid receptor, kappa 1	uc007afp.2	chr1	chr1_5586993_5589992					2.86369	3.02272	2.90766	3.10085	2.73361	2.75544	2.68985	3.34774	2.34008	2.6675	2.66669	2.14203	2.52619	2.25832	2.62455	2.38788	2.73785	2.85056	2.19789	2.46756
226304	Npbwr1	neuropeptides B/W receptor 1	uc011whw.1	chr1	chr1_5915899_5918898			chr1:5916429-5917474	7	0	0	0	0	0	0	0	0	0	0.0321298	0	0	0	0.0306294	0	0	0	0	0	0.0304525
12421	Rb1cc1	RB1-inducible coiled-coil 1	uc007afr.2	chr1	chr1_6213162_6216161		7	chr1:6214431-6215332	7	6.45962	6.26608	6.52416	6.35889	6.9076	6.78756	6.72807	6.77648	7.32827	7.31245	7.40024	7.62354	7.09794	6.98392	7.23195	7.1054	7.19131	7.03301	6.76048	6.67597
620393	Alkal1	ALK and LTK ligand 1	uc007afv.2	chr1	chr1_6357831_6360830			chr1:6359083-6359442	5	0	0	0	0	0	0	0	0	0	0.522975	0	0.953443	0.258352	0.105262	0.105596	0	0.0977793	0.105153	0.546587	0
240690	St18	suppression of tumorigenicity 18	uc007afz.1	chr1	chr1_6728551_6731550					2.59927	2.21817	2.26757	2.17665	2.33392	1.90657	1.98157	2.02972	3.0707	3.55077	2.93988	2.11471	2.73187	2.08715	2.75542	2.67656	2.52853	2.49612	3.26518	3.19883
319263	Pcmtd1	protein-L-isoaspartate (D-aspartate) O-methyltransferase domain containing 1	uc007agc.1	chr1	chr1_7087420_7090419			chr1:7088492-7089271	7	6.05519	5.88609	6.11224	6.05101	5.66761	5.3624	5.62891	5.59883	5.39275	4.91318	5.19046	5.12805	4.85779	4.88106	4.93411	4.5456	5.0071	4.80571	4.94705	5.03271
71096	Sntg1	syntrophin, gamma 1	uc007agh.2	chr1	chr1_9298378_9301377			chr1:9299216-9300020	7	0.761928	0.685865	0.791392	0.808892	0.70506	0.70512	0.823915	0.817116	0.879517	1.25705	0.930048	0.619367	0.980501	0.352478	0.79395	0.338836	0.902993	0.783043	1.11965	2.16618
76187	Adhfe1	alcohol dehydrogenase, iron containing, 1	uc007agl.2	chr1	chr1_9546546_9549545					5.96189	5.73389	5.98059	6.0599	6.35236	6.22593	6.26519	6.35195	6.88542	7.15077	6.96346	6.57294	6.68538	6.29946	6.56033	7.0591	6.48274	7.28293	6.22965	8.44522
76982	Vxn	vexin	uc007agp.1	chr1	chr1_9599767_9602766					0	0.0687111	0.127156	0.0695317	0	0	0	0.0236455	0.1452	0.0521199	0.0203061	0.152117	0.0848052	0.0658959	0.0980587	0.0318932	0.090783	0.189102	0.161573	0.0971966
72481	2610203C22Rik	RIKEN cDNA 2610203C22 gene	uc007agn.2	chr1	chr1_9629593_9632592					4.3434	4.01906	4.56507	4.67096	5.04603	4.9905	5.32038	5.35804	6.44307	6.69287	6.69299	6.71984	6.28384	6.13718	6.09684	6.1749	6.24233	6.72814	6.77312	6.83985
17864	Mybl1	myeloblastosis oncogene-like 1	uc056ycd.1	chr1	chr1_9698710_9701709	6		chr1:9699786-9700881	7	5.14885	4.99562	5.25847	5.25191	5.19534	5.09608	5.15107	5.42983	6.04986	5.81261	6.06254	6.26977	4.8056	4.88101	4.97559	5.18569	5.00373	5.39193	5.60425	6.06418
70675	Vcpip1	valosin containing protein (p97)/p47 complex interacting protein 1	uc007ags.3	chr1	chr1_9746883_9749882			chr1:9747561-9748645	7	6.45681	6.21285	6.42739	6.39912	6.66311	6.33719	6.3785	6.53472	7.2905	7.21883	7.31935	7.49112	6.4519	6.55841	6.67042	6.52017	6.58904	6.45286	6.76115	7.02181
170755	Sgk3	serum/glucocorticoid regulated kinase 3	uc007agx.1	chr1	chr1_9846781_9849780			chr1:9848166-9848530	4	1.70594	3.12388	2.399	2.49846	1.6864	2.87712	1.3604	3.32109	1.62772	2.30113	1.28633	5.36554	0.942615	2.06678	1.02247	2.42621	1.28016	4.3303	1.80728	6.24544
240697	Mcmdc2	minichromosome maintenance domain containing 2	uc011wie.1	chr1	chr1_9907138_9910137					0.0445555	0.1104	0.0704894	0.280561	0.0905501	0.0527382	0.0297467	0.124069	0.0609565	0.246825	0.0651854	0.180082	0	0.036184	0	0.165399	0	0.0714079	0	1.55789
266793	Snord87	small nucleolar RNA, C/D box 87	uc011wif.1	chr1	chr1_9941044_9944043			chr1:9943786-9944196	7	2.41616	1.97554	1.25393	2.94099	0	1.6133	1.95642	0.995319	4.08024	5.72727	4.42313	5.22637	5.10298	4.63712	4.21871	4.86899	4.68542	4.78997	5.4745	2.86497
100039596	Tcf24	transcription factor 24	uc033fhz.1	chr1	chr1_9965986_9968985	7		chr1:9967119-9968330	3	4.73139	3.97492	4.76789	2.89003	3.77474	1.20415	3.55848	0.670897	1.07213	0.768038	0.868109	2.05568	1.1448	1.86284	0.86312	0.444021	0.874867	0.645717	0.552916	3.37925
69312	Ppp1r42	protein phosphatase 1, regulatory subunit 42	uc007ahc.2	chr1	chr1_10007637_10010636					1.96518	2.19075	1.86779	1.91867	2.4529	2.91194	2.21064	2.81948	3.03566	3.62223	3.54849	3.31528	3.13533	3.69866	3.05379	4.34232	3.06477	4.33138	3.66684	4.46234
26754	Cops5	COP9 signalosome subunit 5	uc033fib.1	chr1	chr1_10036660_10039659	5		chr1:10037951-10038215	7	10.4971	10.6728	10.4619	10.5057	10.3055	10.3535	10.3544	10.3031	10.1905	10.386	10.2683	10.1249	10.3048	10.1749	10.2399	10.1574	10.2288	10.3459	10.3175	10.0016
211673	Arfgef1	ADP-ribosylation factor guanine nucleotide-exchange factor 1(brefeldin A-inhibited)	uc007ahn.1	chr1	chr1_10231171_10234170			chr1:10232144-10233428	7	7.56044	7.52739	7.5713	7.60238	7.43764	7.23134	7.29412	7.46861	7.91826	7.89091	8.00954	8.1471	7.05229	7.25813	7.2246	7.22357	7.12033	7.45562	7.59683	7.48358
329093	Cpa6	carboxypeptidase A6	uc007ahr.2	chr1	chr1_10718446_10721445					1.22616	0.901424	0.835158	0.466724	1.55403	1.31264	1.60701	1.61867	3.04782	3.23919	3.26256	3.17544	3.30728	2.2727	2.88438	3.00369	2.98186	3.45993	2.88373	3.10163
109294	Prex2	phosphatidylinositol-3,4,5-trisphosphate-dependent Rac exchange factor 2	uc007ahv.2	chr1	chr1_11262463_11265462					4.25181	4.0554	4.73729	4.68965	5.6552	5.62486	6.42095	6.23993	7.8314	7.87196	7.81848	7.60735	7.76072	7.51772	7.35084	7.87792	7.46586	7.8765	8.13183	8.78817
320492	A830018L16Rik	RIKEN cDNA A830018L16 gene	uc007ahw.2	chr1	chr1_11412605_11415604			chr1:11414061-11414465	7	0.664869	0.800892	0.439395	0.856691	1.14341	0.889164	1.59372	1.66859	3.22583	3.25949	3.09507	3.26371	3.54162	3.38191	3.08493	2.94979	3.31487	3.5189	3.34623	4.53504
102465961	Mir6341	microRNA 6341	uc033fic.1	chr1	chr1_12424486_12427485					0	0	0	0	0	0	0	0	0	0	0	0	0	0	0	0	0	0	0	0
329096	Gm17644	predicted gene, 17644	uc029qmx.1	chr1	chr1_12666063_12669062					4.61134	4.64487	4.15849	4.33004	4.49254	4.41729	4.39928	4.34162	2.97924	2.85098	2.67785	1.82708	2.64858	2.26635	2.58138	2.74396	2.24924	2.32184	1.80547	2.64974
240725	Sulf1	sulfatase 1	uc007aid.1	chr1	chr1_12717045_12720044					2.84756	2.16087	2.66673	2.41864	2.57259	2.52838	2.55643	2.94601	1.2257	1.36576	1.16284	1.04904	1.3856	1.79309	1.24846	1.53505	1.0481	1.67834	1.35261	3.34576
240726	Slco5a1	solute carrier organic anion transporter family, member 5A1	uc007aig.1	chr1	chr1_12989464_12992463			chr1:12990719-12991200	2	3.05472	2.73796	3.11298	2.63085	3.40171	2.87604	3.15258	2.72824	2.36437	2.1301	2.44459	2.33125	2.66021	2.42825	2.37909	2.63531	2.53837	2.8679	1.56962	3.43173
383491	Prdm14	PR domain containing 14	uc007aik.1	chr1	chr1_13125664_13128663	2		chr1:13126299-13126669	5	0.139926	0	0.148474	0.158566	0.356653	0.215613	0.183068	0.473853	1.12657	1.0679	1.41553	1.43331	1.42531	1.42058	1.26701	2.07321	1.60291	1.71337	1.41846	1.47324
17978	Ncoa2	nuclear receptor coactivator 2	uc007aio.1	chr1	chr1_13372584_13375583			chr1:13372747-13374794	5	6.62853	6.65227	6.73127	6.61676	6.05028	5.91883	5.69346	5.67542	5.69687	5.30847	5.56079	5.96778	5.84416	6.2462	5.88572	6.22291	5.83114	5.96203	5.63832	5.92157
72265	Tram1	translocating chain-associating membrane protein 1	uc007ait.2	chr1	chr1_13588411_13591410	6		chr1:13589163-13590177	7	9.4155	9.42569	9.57533	9.3952	9.93799	9.90686	9.94425	9.89462	9.60007	9.55009	9.62888	9.53491	9.47474	9.18655	9.42115	9.30535	9.50834	9.35894	9.15183	9.23444
212442	Lactb2	lactamase, beta 2	uc007aiu.2	chr1	chr1_13659010_13662009	6		chr1:13660232-13660732	4	7.55123	7.63316	7.5542	7.56545	7.4709	7.61386	7.4606	7.6386	8.98195	9.07737	9.17996	9.341	8.6073	8.66343	8.26028	8.33492	8.58848	8.88172	8.92164	8.62726
381246	Xkr9	X-linked Kx blood group related 9	uc007aiv.1	chr1	chr1_13667271_13670270		3			0.512662	0.942293	0.422862	0.980693	0.666717	1.73788	0.959527	1.43847	2.09874	1.80654	2.06706	1.79337	1.88189	1.69	1.56768	2.30138	1.49257	2.93248	2.42251	2.11115
433273	Gm5523	glyceraldehyde-3-phosphate dehydrogenase pseudogene	uc011wil.1	chr1	chr1_13785430_13788429					2.02802	2.15296	2.19	2.01031	1.37262	1.6747	1.50601	1.48898	0.398004	1.07854	0.612814	0.560221	1.58084	0.753185	0.858225	1.05175	0.709387	1.12617	1.3675	1.66377
14048	Eya1	EYA transcriptional coactivator and phosphatase 1	uc007aiw.1	chr1	chr1_14303071_14306070					7.24923	6.68967	7.09931	7.03694	6.99225	6.65992	6.83826	6.71193	6.849	6.82007	6.71537	6.69756	6.90346	6.84918	6.76162	6.7925	6.6875	6.74271	6.98281	6.56513
17681	Msc	musculin	uc007aja.2	chr1	chr1_14754467_14757466			chr1:14755152-14755803	7	0	0	0	0	0	0	0	0	0	0	0	0	0	0	0	0	0	0	0	0.122482
277328	Trpa1	transient receptor potential cation channel, subfamily A, member 1	uc007ajc.1	chr1	chr1_14917363_14920362					3.80668	3.07028	4.00364	3.53722	4.70817	3.94196	4.67946	4.51913	5.6996	5.72803	5.26315	5.46459	5.71583	5.25266	5.61333	4.89601	5.5423	5.02106	6.98359	6.1364
98741	Kcnb2	potassium voltage gated channel, Shab-related subfamily, member 2	uc007aje.1	chr1	chr1_15310952_15313951					1.47512	1.90507	2.0529	2.29088	1.62502	1.12909	1.70264	1.80778	2.12933	1.88374	1.8715	2.41734	1.8806	1.83623	1.94394	1.50991	1.88152	1.82306	2.01599	2.40973
21749	Terf1	telomeric repeat binding factor 1	uc007ajf.2	chr1	chr1_15804146_15807145	5		chr1:15805592-15806108	7	9.10781	8.97183	9.04324	9.02761	9.36945	9.0619	9.29395	9.26544	9.91027	9.51704	9.93611	10.0239	9.80377	9.67289	9.84587	9.49755	9.88068	9.85049	9.4482	9.15451
226866	Sbspon	somatomedin B and thrombospondin, type 1 domain containing	uc007ajj.1	chr1	chr1_15891223_15894222	8		chr1:15892421-15893052	6	0.52216	0.226651	0.45931	0.298183	1.10747	0.563499	0.985785	0.822441	2.08103	2.12098	1.98168	1.59291	2.32532	2.17126	1.86535	2.02368	2.35112	1.8608	1.7167	2.53779
75799	4930444P10Rik	RIKEN cDNA 4930444P10 gene	uc029qmy.2	chr1	chr1_16091826_16094825			chr1:16092957-16093371	6	0.219943	0.354316	0.479614	0.276602	0.422357	0.476101	0.219189	0.602821	0.501248	1.10747	0.216346	0.892751	0.546656	1.18071	0.618401	0.871194	0.693992	1.44983	0.623906	1.70213
98711	Rdh10	retinol dehydrogenase 10 (all-trans)	uc007ajm.1	chr1	chr1_16104382_16107381	8		chr1:16104766-16106291	7	8.25938	8.23997	8.43554	8.37031	8.60567	8.63057	8.65656	8.54017	9.23893	9.31241	9.17372	9.25694	9.19724	9.21731	9.19725	9.01925	9.08356	8.74406	9.06795	9.27034
29819	Stau2	staufen double-stranded RNA binding protein 2	uc007ajo.2	chr1	chr1_16517803_16520802			chr1:16519744-16520093	7	8.06206	7.92319	7.9694	7.88411	7.81128	7.62762	7.7189	7.62007	7.29685	6.87395	7.03827	7.35444	7.11024	7.21702	7.0254	6.80634	7.00994	6.8734	6.98654	7.05773
66799	Ube2w	ubiquitin-conjugating enzyme E2W (putative)	uc033fif.1	chr1	chr1_16617839_16620838			chr1:16618559-16619401	7	10.7224	10.6724	10.6676	10.6434	10.7508	10.7544	10.7487	10.6776	11.2527	11.1695	11.2819	11.2139	10.8259	10.7936	10.785	10.6606	10.741	10.7619	11.2501	11.0135
67923	Eloc	elongin C	uc007ajv.1	chr1	chr1_16655366_16658365	6		chr1:16656765-16657043	7	13.263	13.1576	13.2121	13.1288	13.637	13.6126	13.6641	13.6501	14.5239	14.6282	14.7214	14.7084	13.9027	13.9093	13.8355	13.8366	13.8994	14.2583	14.3249	14.4667
70397	Tmem70	transmembrane protein 70	uc007ajx.1	chr1	chr1_16663691_16666690	6		chr1:16665147-16665626	7	10.7918	10.63	10.7148	10.7146	10.8612	10.9252	11.0295	11.0608	10.5203	10.4758	10.6732	10.7071	10.2216	10.4964	10.165	10.3117	10.412	10.7417	10.1917	10.7997
17087	Ly96	lymphocyte antigen 96	uc011wim.1	chr1	chr1_16686956_16689955					7.17779	7.33214	7.2066	7.44991	7.05307	7.29125	6.80769	7.29583	7.45507	7.56916	7.11097	7.46127	7.19046	6.45113	6.92435	6.00692	6.86662	7.4668	7.56503	7.25736
57339	Jph1	junctophilin 1	uc007aka.2	chr1	chr1_17096390_17099389			chr1:17096765-17098139	5	1.96475	1.81586	1.83586	1.82844	2.13278	1.77678	1.98249	2.03528	1.67867	1.56752	1.76809	1.79641	1.41011	1.18871	1.24118	1.2019	1.45864	1.49637	1.2795	2.07989
14545	Gdap1	ganglioside-induced differentiation-associated-protein 1	uc007akb.2	chr1	chr1_17143873_17146872			chr1:17145468-17145795	7	6.03196	5.17779	5.96026	5.927	6.49291	5.98874	6.32509	6.09238	6.63295	6.233	6.68096	7.03424	7.27939	7.40576	7.15353	7.14015	7.34433	7.13493	6.232	6.52796
94227	Pi15	peptidase inhibitor 15	uc007ake.2	chr1	chr1_17600401_17603400		6			0.0585508	0	0.0923739	0.098782	0.0405601	0.0692427	0.0897577	0.0884782	0.0449696	0.04991	0.0481078	0.0674748	0.0812479	0.0319024	0	0.0305318	0.0441467	0.181436	0.032353	0.137542
102634913	Gm16070	predicted gene 16070	uc007akf.1	chr1	chr1_17726147_17729146					0.347231	0.513103	0.640192	0.484482	0.459067	0.698619	0.207793	0.34156	0.82103	0.981559	0.653369	0.458894	0.493437	0.49489	0.360906	0.476586	0.336252	0.359519	0.533051	1.87185
78081	Crisp4	cysteine-rich secretory protein 4	uc007aki.1	chr1	chr1_18135553_18138552		5			0	0	0	0	0	0	0	0	0	0	0	0	0	0	0	0	0	0	0	0.518417
654454	Defb44-ps	defensin beta 44, pseudogene	uc007akl.1	chr1	chr1_18222065_18225064		5			0	0	0	0	0	0	0	0	0	0	0	0	0	0	0	0	0	0	0	0
654460	Defb18	defensin beta 18	uc007akm.1	chr1	chr1_18235944_18238943					0	0	0	0	0	0	0	0	0	0	0	0	0	0	0	0	0	0	0	0
77673	Defb41	defensin beta 41	uc007akn.2	chr1	chr1_18263639_18266638		6			6.30376	5.77861	5.26247	6.12376	8.21434	9.03054	6.63445	8.58692	7.96253	6.40237	7.16535	6.36738	6.62768	7.50331	7.80659	8.51686	7.87442	7.94981	7.16762	9.15637
226896	Tfap2d	transcription factor AP-2, delta	uc007akp.1	chr1	chr1_19101522_19104521					0.309436	0.112198	0.106189	0.113518	0.813557	0.595636	0.593073	0.349338	1.68542	1.91264	1.49035	0.94247	1.45414	1.71624	1.4992	2.06597	1.44514	1.68074	1.74749	2.47116
21419	Tfap2b	transcription factor AP-2 beta	uc007akq.2	chr1	chr1_19207414_19210413	2				0.308295	0.529057	0.784628	0.166448	1.76321	1.0724	1.71312	1.14678	4.82974	4.50623	4.8347	4.07507	5.01229	4.39402	4.87364	3.44022	4.8769	3.91709	3.90599	5.56664
75028	4930486I03Rik	RIKEN cDNA 4930486I03 gene	uc029qnd.1	chr1	chr1_20354954_20357953					0.987248	1.07523	1.40897	0.951467	1.18741	1.07132	1.01079	0.858047	0.201876	0.300905	0.146959	0.506517	0.818341	0.528014	0.340318	0.67071	0.218818	0.770913	0.702708	0.121509
241035	Pkhd1	polycystic kidney and hepatic disease 1	uc007akv.1	chr1	chr1_20616558_20619557					2.66047	1.93843	2.40296	2.17222	2.62192	2.07178	2.51225	2.57001	3.76068	3.78601	3.68178	3.46941	3.69202	3.4452	3.67729	3.58539	3.67088	3.42395	3.86667	4.9085
723817	Mir133b	microRNA 133b	uc011win.1	chr1	chr1_20677510_20680509		5			0	0.0304536	0	0.0905586	0	0	0	0	0	0	0	0	0	0	0	0	0	0	0	0
16171	Il17a	interleukin 17A	uc007aky.1	chr1	chr1_20729405_20732404					0	0	0	0	0	0.12556	0	0.233229	0	0	0	0	0	0	0	0	0	0	0	0
257630	Il17f	interleukin 17F	uc007ala.2	chr1	chr1_20782771_20785770		7			9.17623	9.07486	9.22379	9.09787	9.58383	9.75289	9.57558	9.51795	9.85827	9.65316	9.7891	9.61968	9.81233	9.94204	9.82337	10.0724	9.74019	9.91493	9.35766	10.9011
17215	Mcm3	minichromosome maintenance complex component 3	uc007alc.1	chr1	chr1_20818714_20821713	5		chr1:20819889-20820297	7	7.51753	7.43752	7.73654	7.45105	7.39258	7.2365	7.35658	7.2347	7.14558	7.07443	7.19447	7.23283	7.38522	7.40602	7.62544	7.25924	7.668	7.20573	7.04257	7.21284
77741	6720483E21Rik	RIKEN cDNA 6720483E21 gene	uc029qng.1	chr1	chr1_20888974_20891973			chr1:20890435-20890811	5	0	0.606343	0	1.25584	0	0.49846	0.0721982	0.528499	0.0987862	0.0466039	0.905243	1.46286	0.148043	0.585443	0.0878265	0.504796	0.0812888	0.954145	0.172375	1.35328
74229	Paqr8	progestin and adipoQ receptor family member VIII	uc007ale.1	chr1	chr1_20916340_20919339	2				2.22394	4.04579	3.03648	4.72912	2.52086	3.28625	2.21072	4.08379	2.59024	3.23053	2.42471	5.23784	3.06473	3.71204	2.82218	3.49732	2.98833	3.91717	2.784	4.96388
71877	Efhc1	EF-hand domain (C-terminal) containing 1	uc007alf.2	chr1	chr1_20950126_20953125			chr1:20951663-20951890	7	3.30577	4.18358	3.89646	4.01584	4.04466	4.51168	4.2505	4.18543	3.85435	4.58278	3.68583	4.74589	3.69625	4.47833	3.55717	4.03475	4.07778	3.92297	3.27052	6.03717
170829	Tram2	translocating chain-associating membrane protein 2	uc007alg.2	chr1	chr1_21077726_21080725			chr1:21078870-21079694	7	6.17768	5.28035	5.65387	5.46385	6.68139	5.91957	6.69468	6.14343	7.39429	6.41485	7.13842	7.07884	7.62286	7.52495	7.39125	6.65526	7.60007	6.74739	7.33018	6.16115
75712	Tmem14a	transmembrane protein 14A	uc007alj.2	chr1	chr1_21217075_21220074					6.27044	6.46651	6.51721	6.49873	6.63354	6.43125	6.92392	6.94635	7.32747	7.37976	7.53753	7.65532	7.12805	7.02905	7.0434	6.8122	7.32059	7.46483	7.11014	7.34425
14859	Gsta3	glutathione S-transferase, alpha 3	uc007alk.2	chr1	chr1_21239085_21242084		3			0.996009	0.457917	1.01029	0.850814	0.105768	0.669242	0.411714	1.4205	2.76075	3.93963	3.01488	3.65566	2.8827	3.12016	2.37135	3.14963	2.43122	3.58419	2.23905	2.40985
241041	Gm4956	predicted gene 4956	uc007alm.1	chr1	chr1_21296813_21299812		8			3.59872	3.58012	3.45323	3.70135	4.06985	3.75221	3.75926	3.94891	2.83004	2.7874	2.71471	2.12994	3.00465	2.23034	2.85827	3.5356	2.67778	3.00561	2.22856	3.35538
368204	Khdc1a	KH domain containing 1A	uc007aln.1	chr1	chr1_21348177_21351176					8.02125	7.94261	8.31728	7.97913	8.11273	8.10224	8.00839	8.16888	7.5678	7.39142	7.4474	7.51785	6.66774	6.73624	6.84784	6.60642	6.69409	6.90673	6.47275	7.05606
433278	Khdc1c	KH domain containing 1C	uc007alo.1	chr1	chr1_21366831_21369830					5.36149	5.2684	5.6022	5.21224	5.96116	5.75089	5.83832	5.48052	6.8626	6.60431	7.18408	7.26702	6.26906	6.3978	6.15161	6.44524	6.34606	6.90584	5.96402	5.41356
98582	Khdc1b	KH domain containing 1B	uc007alp.2	chr1	chr1_21382056_21385055					13.4692	13.4379	13.4917	13.4691	12.992	13.1217	13.041	13.0201	12.8897	12.9455	12.885	12.7999	12.8816	12.7513	12.9777	12.5019	12.8619	12.1521	12.6881	12.3841
226922	Kcnq5	potassium voltage-gated channel, subfamily Q, member 5	uc009uzv.1	chr1	chr1_21485834_21488833					1.854	1.07387	1.48682	1.39343	1.44274	1.26961	1.61008	1.10911	1.2069	1.11217	1.60572	1.67741	1.83873	0.823749	1.23384	1.07372	1.16892	0.971933	1.18213	1.03743
116837	Rims1	regulating synaptic membrane exocytosis 1	uc029qnm.1	chr1	chr1_22804225_22807224			chr1:22805683-22806364	7	0.442893	0.265992	0.563682	0.629011	0.706773	0.536282	0.756579	0.520437	0.665371	1.07228	1.19807	1.29052	1.17407	0.954236	0.603092	0.666838	1.03445	1.09107	0.889529	0.950155
66755	4933415F23Rik	RIKEN cDNA 4933415F23 gene	uc007alz.1	chr1	chr1_23100754_23103753			chr1:23101888-23102262	4	0	0	0	0.065554	0	0	0	0	0.0701752	0.0651304	0	0.0591847	0.053808	0	0	0	0	0	0.0629899	0.802097
387225	Mir30a	microRNA 30a	uc011wip.1	chr1	chr1_23270769_23273768					0	0.809828	0	0	0	0	0	0	0	0	0	0	0	0	0	0	0	0	0	0
723964	Mir30c-2	microRNA 30c-2	uc007ama.2	chr1	chr1_23290201_23293200					1.37578	0.74335	0.710712	0	0	0	0	0	0	0	0	0.691215	0	0	0	0	0	0	0	0
70155	Ogfrl1	opioid growth factor receptor-like 1	uc007amb.1	chr1	chr1_23381676_23384675		6	chr1:23382682-23383400	7	3.96621	4.33507	4.31715	4.43119	4.21035	4.12322	4.11748	4.58824	4.47771	4.54221	4.18789	4.61435	3.49291	3.56634	3.49243	3.60851	3.49203	4.05277	3.65211	5.30155
280645	B3gat2	beta-1,3-glucuronyltransferase 2 (glucuronosyltransferase S)	uc007amd.1	chr1	chr1_23760426_23763425			chr1:23761823-23763204	7	1.62233	2.11705	2.24286	1.76587	2.86718	2.9025	3.33807	3.23142	4.55021	4.72581	4.43635	4.74159	4.9585	5.43179	4.92326	5.84489	4.85373	6.03212	5.11053	6.06643
98366	Smap1	small ArfGAP 1	uc007amh.2	chr1	chr1_23920882_23923881			chr1:23921720-23922554	7	7.38524	7.4644	7.53408	7.45682	7.2228	6.90959	7.17676	7.2482	7.73312	7.93603	7.9244	8.02146	6.92376	7.16055	7.19715	6.98512	6.92215	7.363	7.13406	6.84798
68002	Sdhaf4	succinate dehydrogenase complex assembly factor 4	uc007amj.2	chr1	chr1_24004141_24007140	6		chr1:24005372-24005714	7	11.0515	11.0571	10.927	10.8285	11.1921	11.0429	11.0826	10.9958	11.4411	11.59	11.4955	11.3217	11.1906	11.0358	11.0084	11.1037	11.1012	11.5344	11.2677	11.6967
68187	Fam135a	family with sequence similarity 135, member A	uc007aml.2	chr1	chr1_24098842_24101841			chr1:24099642-24100556	7	5.9507	5.35881	5.98	5.74764	5.91972	5.34547	5.54737	5.5767	6.05868	5.66819	5.92612	6.09443	5.3381	5.39792	5.4337	5.26087	5.16419	5.35803	5.52173	5.6494
12839	Col9a1	collagen, type IX, alpha 1	uc007amp.3	chr1	chr1_24193703_24196702		1			0	0.0803685	0.124561	0.0276207	0.227856	0.0381834	0.238891	0.286822	0.355915	0.206162	0.262754	0.324794	0.269531	0.307829	0.350877	0.144056	0.204835	0.150113	0.152303	0.67828
12823	Col19a1	collagen, type XIX, alpha 1	uc011wir.1	chr1	chr1_24451246_24454245					1.26709	1.15452	0.655797	0.514749	1.47795	1.72303	1.78284	1.88305	2.72889	2.86104	2.40285	2.91498	2.46129	2.6183	2.54137	2.3866	2.47282	2.60356	2.81938	4.20144
68421	Lmbrd1	LMBR1 domain containing 1	uc007amt.1	chr1	chr1_24677044_24680043			chr1:24678517-24679083	7	6.62854	6.66004	6.80654	6.93426	6.66526	6.60199	6.8533	6.79994	8.172	8.37599	8.31986	8.16871	8.07406	7.71161	7.97822	7.26479	7.92239	7.80364	8.45292	8.03283
210933	Adgrb3	adhesion G protein-coupled receptor B3	uc007amv.2	chr1	chr1_25227601_25230600					2.81455	1.71421	2.61064	2.62969	4.27588	3.69906	4.65025	4.72756	5.74242	5.89276	5.81225	5.64316	5.86663	5.72957	5.9253	5.66142	6.0676	5.80096	5.38453	7.06535
100504323	Gm20172	predicted gene, 20172	uc029qnn.1	chr1	chr1_25276455_25279454					0	0	0	0	0	0	0.270745	0.146373	0.0800006	0.0742675	0.543973	0	0	0	0	0	0	0	0	0
210940	4931408C20Rik	RIKEN cDNA 4931408C20 gene	uc007amz.2	chr1	chr1_26685961_26688960		4			0.153287	0.0270816	0.586012	0.565125	0	0.0190709	0.143054	0.238468	0.465159	0.634652	0.121812	0.208526	0.190444	0.0765096	0.0260411	0.25221	0.540162	0.218119	0.582244	1.2126
210962	Gm597	predicted gene 597	uc007anb.1	chr1	chr1_28778753_28781752					0	0.0401469	0	0	0.0961986	0.187405	0	0	0	0.0403664	0.0916656	0	0	0	0	0.107803	0	0.0384457	0	0.343441
102465174	Mir6342	microRNA 6342	uc033fii.1	chr1	chr1_29419988_29422987					0	0	0	0	0	0	0	0	0	0	0	0	0	0	0	0	0	0	0	0
213109	Phf3	PHD finger protein 3	uc007anf.1	chr1	chr1_30872373_30875372	8		chr1:30873109-30874026	7	6.11634	5.93844	6.01556	5.83636	6.42666	6.08856	6.25421	6.07313	7.23629	6.57561	7.30729	7.82529	6.86588	7.24936	7.04015	7.21974	7.08998	7.28624	6.53945	6.25872
19243	Ptp4a1	protein tyrosine phosphatase 4a1	uc007anh.1	chr1	chr1_30948256_30951255	6		chr1:30948827-30950216	7	4.01488	3.97903	3.82678	3.84028	3.68986	3.68814	3.56559	3.48055	6.16849	5.99612	5.87185	5.79819	3.61905	3.85152	3.79607	4.14071	3.61374	3.63731	4.52196	4.44086
266744	Lgsn	lengsin, lens protein with glutamine synthetase domain	uc007ank.1	chr1	chr1_31174935_31177934					9.24045	8.83665	8.84667	8.59385	10.1705	9.76166	10.0296	9.74854	10.8956	10.9168	11.1482	11.0127	11.173	10.8245	10.9979	10.987	11.1174	11.2651	10.9259	10.7703
70988	4931428L18Rik	RIKEN cDNA 4931428L18 gene	uc007anj.2	chr1	chr1_31221157_31224156					10.2559	9.89995	9.83504	9.61289	11.1363	10.7509	10.9928	10.7214	11.9138	11.9514	12.1561	12.0357	12.1554	11.7861	11.9635	11.9492	12.1027	12.2402	11.8803	11.7483
226957	Gm4850	THO complex 4 pseudogene	uc011wiu.1	chr1	chr1_31263347_31266346					0.844735	0.324538	0.843311	0.595216	0.865434	0.235298	1.21515	0.891099	3.02931	3.78321	3.59615	1.70573	2.91465	2.50403	3.03451	5.80799	3.54517	2.02081	2.83361	2.61493
170771	Khdrbs2	KH domain containing, RNA binding, signal transduction associated 2	uc007anp.1	chr1	chr1_32171306_32174305			chr1:32172541-32173046	7	3.84846	4.17527	3.71407	4.22639	3.38756	3.61682	3.5389	3.59326	4.45447	4.5615	4.63191	4.07662	4.23447	3.78286	4.20424	3.94844	4.31812	4.70501	4.05658	5.91695
408192	Gm9839	predicted gene 9839	uc011wiv.1	chr1	chr1_32519500_32522499					0	0	0	0	0.127219	0	0.236206	0	0	0	0	0	0	0	0	0.0729482	0	0	0	0
408191	Gm5415	predicted gene 5415	uc011wiw.1	chr1	chr1_32545794_32548793					0.143302	0.0924725	0.0589106	0.0318683	0.0256985	0.0221834	0.0491863	0.0837922	0	0.0159169	0	0	0.101694	0.0301813	0.199712	0.11222	0.0279837	0.0596813	0.0306079	0.0882109
67503	1700001G17Rik	RIKEN cDNA 1700001G17 gene	uc007ant.3	chr1	chr1_33668324_33671323			chr1:33669554-33670569	7	1.8298	2.45906	2.32012	2.40064	2.00166	2.93245	2.50249	2.59922	1.58583	1.94479	1.69974	2.17879	2.50848	2.91671	2.07035	3.15638	2.29668	2.84795	2.11183	1.87051
19335	Rab23	RAB23, member RAS oncogene family	uc007anu.1	chr1	chr1_33718396_33721395	6		chr1:33719826-33720450	7	4.80673	4.78529	4.86011	4.61623	4.97936	5.07221	5.05576	4.99208	4.84486	4.77347	4.92773	5.13039	4.95344	5.19743	4.88756	5.37728	5.1901	5.15942	4.7046	4.69984
213539	Bag2	BCL2-associated athanogene 2	uc007any.1	chr1	chr1_33756251_33759250	3		chr1:33757612-33757949	3	1.91068	2.4113	2.10583	1.85736	0.768643	1.31403	0.938513	1.11813	1.57	1.70426	0.379898	0.479106	0.440874	0.803169	0.272148	0.598981	0.298721	0.16867	0.223922	3.5481
98403	Zfp451	zinc finger protein 451	uc007anz.2	chr1	chr1_33813096_33816095	6		chr1:33814131-33814690	7	7.20212	7.1469	7.41657	7.31761	7.72994	7.74959	7.58166	7.76426	7.80842	7.88472	7.81087	7.94927	7.55349	7.57713	7.6103	7.97284	7.74046	7.85356	7.56845	7.92349
433287	Gm15455	predicted gene 15455	uc011wiy.1	chr1	chr1_33837415_33840414					1.09264	0.968843	1.19633	0.915272	1.00179	1.20543	1.34913	0.917995	0.546079	0.319063	0.326914	0.71014	0.493	0.793869	0.452134	0.561949	0.570999	1.08785	0.68823	1.21947
320705	Bend6	BEN domain containing 6	uc007aod.1	chr1	chr1_33906122_33909121	7		chr1:33906989-33907242	4	3.33113	2.98283	3.18874	3.05614	3.49598	3.09194	3.56034	3.23745	3.90066	3.54008	3.70252	3.1464	3.72913	3.42184	3.47629	3.54592	3.60945	3.46159	4.07317	3.37185
102466987	Mir6896	microRNA 6896	uc033fij.1	chr1	chr1_34115859_34118858					3.28566	3.83937	3.33365	3.08529	2.38331	3.29724	2.76828	3.00292	3.04005	2.4496	2.0033	3.13035	3.06085	3.44909	3.62947	3.29466	3.34936	3.85303	2.59253	1.26848
13518	Dst	dystonin	uc007aom.1	chr1	chr1_34213769_34216768					4.79303	4.54552	4.43767	4.20848	4.27143	4.3264	4.13664	4.14479	4.0739	3.70118	3.91406	4.11733	3.28139	3.79486	3.65273	3.48943	3.27316	3.96125	3.50077	3.33678
100628580	Mir5103	microRNA 5103	uc029qns.1	chr1	chr1_34431700_34434699	8				0.872671	0.767554	0	0	0	0	0	0	0	0	0	0	0	0	0.74429	0	0	0	0	0
69668	Ccdc115	coiled-coil domain containing 115	uc011wja.1	chr1	chr1_34438173_34441172			chr1:34439242-34440138	7	10.6501	10.6807	10.6241	10.6591	10.6203	10.5724	10.5828	10.646	10.7036	10.6859	10.5152	10.285	10.5364	10.4065	10.5052	10.2657	10.4202	9.99366	10.3225	10.0163
19253	Ptpn18	protein tyrosine phosphatase, non-receptor type 18	uc007aos.1	chr1	chr1_34458246_34461245	8		chr1:34459408-34459964	7	10.3522	10.318	10.3746	10.3402	10.1637	10.067	9.98474	9.84944	7.61824	7.235	7.25602	7.24019	7.97122	8.24477	7.92957	8.1201	7.74572	7.95492	7.39623	8.01986
21755	Prss39	protease, serine 39	uc007aov.1	chr1	chr1_34496930_34499929					0	0	0	0	0.304986	0.165784	0.184316	0.108795	0.0877833	0	0.343408	0.144589	0.609877	0.077763	0.222417	0.277275	0.0721862	0.151394	0.292411	0.150708
12627	Cfc1	cripto, FRL-1, cryptic family 1	uc007aow.1	chr1	chr1_34534148_34537147					2.57349	2.85063	3.02947	2.99117	3.4332	3.29545	3.74274	3.63089	3.42286	3.59077	3.42875	3.36504	3.79493	3.59585	3.71514	3.84464	3.6829	3.92682	3.78394	3.84733
21756	Prss40	protease, serine 40	uc011wjb.1	chr1	chr1_34559444_34562443					1.42365	1.71972	1.5392	1.69105	2.14978	1.98688	2.09785	2.19358	2.11633	2.27851	2.2668	2.15414	2.51272	2.13234	2.47038	2.69279	2.3541	2.41861	2.69672	2.40112
211383	Amer3	APC membrane recruitment 3	uc011wjc.1	chr1	chr1_34578193_34581192	1		chr1:34579530-34579840	7	0	0.0793285	0	0	0.021973	0.0561605	0	0.0892688	0.0578316	0.0797563	0.0918057	0.0487417	0.0223196	0	0.172207	0.072868	0.0706299	0.171502	0	0.100019
241051	AA619741	PHD finger protein 19 pseudogene	uc011wjd.1	chr1	chr1_34634711_34637710					8.541	8.58596	8.1382	8.40376	8.41574	8.81556	8.24615	8.33632	7.16075	7.44498	7.14346	7.06487	7.87037	7.97847	8.34877	8.15634	7.97423	7.46745	7.64725	6.3366
226970	Arhgef4	Rho guanine nucleotide exchange factor (GEF) 4	uc007api.1	chr1	chr1_34800222_34803221			chr1:34801702-34802059	5	5.29063	5.16025	5.51147	5.51992	5.37998	5.61884	5.26855	5.39325	3.31586	3.88673	3.08006	3.39853	3.49327	3.73809	3.69439	3.98042	3.32965	4.04129	2.64219	4.20045
214469	Fam168b	family with sequence similarity 168, member B	uc007apj.2	chr1	chr1_34841551_34844550	8		chr1:34842535-34843165	7	5.26759	5.23259	5.43946	5.34958	5.13119	5.25386	5.31899	5.46586	5.38452	5.58591	5.53969	5.86672	5.38077	5.59067	5.22814	5.78353	5.45783	6.20109	5.0131	5.42746
226971	Plekhb2	pleckstrin homology domain containing, family B (evectins) member 2	uc007apl.1	chr1	chr1_34848459_34851458			chr1:34849896-34850178	3	5.73356	5.15514	5.94434	5.78968	6.40286	5.81936	6.54977	6.4662	5.45373	5.56372	4.96402	4.87595	5.84064	5.78394	5.51934	5.95263	5.39521	5.69079	5.48668	5.0233
50785	Hs6st1	heparan sulfate 6-O-sulfotransferase 1	uc007apn.2	chr1	chr1_36066900_36069899	4		chr1:36068461-36069216	7	5.62928	5.89219	5.7656	6.04066	5.50199	5.62751	5.57596	6.0879	6.10618	6.18699	6.01405	6.34693	5.48842	5.82774	5.82648	5.70866	5.56984	6.00902	5.7377	6.25471
102465540	Mir6897	microRNA 6897	uc033fin.1	chr1	chr1_36142814_36145813					4.65758	4.18653	4.77153	4.26666	4.52518	4.4407	4.34479	4.6684	4.51031	4.37682	4.25529	4.29868	4.36903	3.99248	4.47685	4.46129	3.74043	3.58251	4.49188	4.74184
320011	Uggt1	UDP-glucose glycoprotein glucosyltransferase 1	uc007apq.2	chr1	chr1_36242803_36245802			chr1:36243892-36244412	7	5.59955	5.3648	5.51596	5.4664	5.68139	5.50519	5.56317	5.67618	5.3903	5.14188	5.25931	5.48392	4.83258	5.14365	4.88063	5.23083	4.95636	5.37723	4.9354	5.22914
214854	Neurl3	neuralized E3 ubiquitin protein ligase 3	uc007apt.1	chr1	chr1_36271926_36274925		4			0	0	0.119638	0.454883	0.103755	0.47065	0.281949	0.319743	0.718828	0.127046	0	0	0.381848	0.233178	0.233885	0	0.217261	0	0.122956	0.33525
214855	Arid5a	AT rich interactive domain 5A (MRF1-like)	uc007apw.2	chr1	chr1_36306233_36309232	8		chr1:36307617-36308213	7	5.48498	5.4188	5.56966	5.59349	5.64722	6.21599	5.90569	6.1353	4.14443	4.07878	3.60159	4.07309	3.88428	4.8064	4.13509	5.65829	4.04087	5.20255	4.16923	5.74678
102465541	Mir6898	microRNA 6898	uc033fio.1	chr1	chr1_36347259_36350258					4.29246	3.7164	3.7164	3.65192	4.01157	4.39691	3.7389	3.65725	2.39628	2.90017	2.47691	1.71368	3.61252	3.09236	3.58341	3.81707	3.30418	3.20234	2.36886	2.34559
226976	Kansl3	KAT8 regulatory NSL complex subunit 3	uc007aqa.1	chr1	chr1_36367682_36370681	8		chr1:36368685-36369330	7	6.12799	6.05844	5.98347	6.07374	6.07276	6.15757	5.81051	5.87405	5.60802	5.86041	5.40989	5.45432	6.06922	5.84344	6.15195	6.2485	5.76632	5.9473	5.43734	4.83884
100534273	Fer1l5	fer-1-like 5 (C. elegans)	uc033fiq.1	chr1	chr1_36383938_36386937					0.197798	0.581863	0.257605	0.323576	0.265817	0.0413435	0.217442	0.356695	0.210713	0.05884	0.0678031	0	0.141128	0.307987	0.1627	0.203846	0.102314	0	0.0569022	0.109512
214895	Lman2l	lectin, mannose-binding 2-like	uc007aqe.1	chr1	chr1_36443740_36446739			chr1:36444876-36445308	7	6.91561	7.01382	6.90621	6.98372	6.8038	6.75565	6.99867	7.04757	7.30234	7.26579	7.19245	7.18618	7.36029	7.31746	7.29131	7.33605	7.41685	7.36293	6.92917	5.84106
94220	Cnnm4	cyclin M4	uc007aqg.2	chr1	chr1_36470097_36473096	7		chr1:36471267-36472155	5	6.21067	6.15119	6.34841	6.27087	6.65107	6.60134	6.61574	6.82897	5.50542	5.42415	5.31923	5.17979	5.65911	5.34207	5.57738	5.2453	5.60092	4.93463	4.38635	5.33266
94218	Cnnm3	cyclin M3	uc007aqi.1	chr1	chr1_36510376_36513375	8		chr1:36511764-36513006	7	4.37632	4.26443	4.36741	4.08344	4.12165	4.07038	4.07702	4.23521	1.74982	1.38325	1.1521	1.1995	1.0975	1.55786	1.27725	1.78954	1.1265	1.46352	1.42442	1.90731
78321	Ankrd23	ankyrin repeat domain 23	uc011wjl.1	chr1	chr1_36534230_36537229					1.00023	1.29884	0.756672	1.16657	1.5407	1.26502	1.42827	1.02962	0.524004	0.30083	0.237163	0.316484	0.088952	0.70125	0.0523314	0.508568	0.227195	0.150997	0.457797	0.698004
109346	Ankrd39	ankyrin repeat domain 39	uc011wjm.1	chr1	chr1_36545702_36548701	8		chr1:36546911-36547290	7	4.38328	4.69687	4.67055	4.50165	4.42969	4.39434	4.5391	4.54742	3.46019	3.32112	3.33591	2.8924	3.60963	3.48894	3.30479	3.34547	3.46429	3.88852	3.46537	3.53225
20353	Sema4c	sema domain, immunoglobulin domain (Ig), transmembrane domain (TM) and short cytoplasmic domain, (semaphorin) 4C	uc056ycm.1	chr1	chr1_36556058_36559057	7		chr1:36556808-36558424	6	0.741463	1.23604	0.787933	0.753641	0.79167	1.34688	0.887001	1.27193	0.936982	0.819174	1.06799	1.60301	0.898368	1.35724	0.977031	1.63936	1.15021	1.8737	1.13267	1.05779
381337	Fam178b	family with sequence similarity 178, member B	uc007aqu.2	chr1	chr1_36591833_36594832					7.49569	7.74399	7.31554	7.39671	6.93141	7.14738	7.20193	7.31308	6.38604	6.44037	6.68814	6.52814	6.78252	6.61582	6.51929	6.61483	6.87816	7.02434	7.99009	6.85543
12859	Cox5b	cytochrome c oxidase subunit 5B	uc007aqw.1	chr1	chr1_36689987_36692986			chr1:36691323-36691869	7	10.1562	10.2942	10.1007	10.1305	9.99904	10.0354	9.99421	9.95284	10.5045	10.6306	10.7649	10.6306	10.1162	10.0168	10.0057	10.1529	10.1067	10.42	9.36933	9.48202
226977	Actr1b	ARP1 actin-related protein 1B, centractin beta	uc007aqx.1	chr1	chr1_36708426_36711425			chr1:36709622-36710148	6	6.27098	6.48218	6.68242	6.51975	5.17318	5.67499	5.94907	6.17548	4.1505	4.38898	4.12618	4.27764	5.08284	4.89845	5.42542	5.10632	5.37404	5.20606	3.47256	4.05804
71166	4933424G06Rik	RIKEN cDNA 4933424G06 gene	uc007aqy.2	chr1	chr1_36713038_36716037	8				3.87123	3.54594	3.4981	3.36892	4.65908	3.94186	4.19504	3.9373	5.23631	5.2962	5.17071	4.76914	5.28711	4.8284	5.0811	5.26497	4.82486	4.75111	4.29472	5.03336
22637	Zap70	zeta-chain (TCR) associated protein kinase	uc033fir.1	chr1	chr1_36763015_36766014					5.09353	5.4024	5.57964	4.99204	5.09565	5.13151	4.97347	4.76787	3.64279	3.43873	3.59672	3.47698	3.88339	4.44477	4.50185	4.43986	4.18092	3.97549	4.75287	4.34192
56030	Tmem131	transmembrane protein 131	uc007ard.1	chr1	chr1_36938028_36941027			chr1:36938842-36940122	7	5.82814	5.84757	5.90532	6.02333	5.68331	5.49002	5.75775	5.92842	5.99265	5.8665	5.98991	6.38842	5.59929	6.0786	5.66053	5.85036	5.74196	6.16554	5.84807	6.06337
12790	Cnga3	cyclic nucleotide gated channel alpha 3	uc007ari.2	chr1	chr1_37217705_37220704		3			0	0.179106	0.0873535	0	0.123958	0	0	0.20071	0	0.0158918	0	0.111504	0.0260625	0.0301341	0.0302319	0.425717	0.0279398	0.144597	0.0898039	0.02996
269180	Inpp4a	inositol polyphosphate-4-phosphatase, type I	uc007ark.2	chr1	chr1_37298338_37301337			chr1:37299841-37300507	7	3.0203	2.70779	2.90987	3.03537	3.20691	3.30083	3.37376	3.18756	3.4918	3.0582	3.83649	4.10668	3.4605	3.76092	3.67384	4.25967	3.78806	4.24985	3.70178	4.16805
76178	Coa5	cytochrome C oxidase assembly factor 5	uc007aro.2	chr1	chr1_37428604_37431603	8		chr1:37429778-37430415	7	7.23061	7.38562	7.20768	7.24715	6.93552	7.14755	6.93654	7.1199	6.50053	6.69149	6.55186	6.54755	6.46794	6.65835	6.47229	6.82655	6.49133	6.90262	6.5177	7.05414
77633	4930594C11Rik	G1 to S phase transition pseudogene	uc011wjs.1	chr1	chr1_37487106_37490105					2.35174	2.3831	1.9352	2.1928	2.18784	1.84118	2.16292	1.92451	1.31789	1.55559	1.53326	1.09197	1.86699	1.64163	1.91056	1.55871	1.66751	1.66683	2.1844	1.71313
269181	Mgat4a	mannoside acetylglucosaminyltransferase 4, isoenzyme A	uc007arv.3	chr1	chr1_37539517_37542516					7.42307	7.29006	7.45085	7.45416	7.81071	7.74994	7.83547	7.86316	7.21053	6.92114	6.71862	6.45602	6.78844	6.63794	6.66044	6.75356	6.56274	6.06444	6.66157	6.72375
72097	2010300C02Rik	RIKEN cDNA 2010300C02 gene	uc007arw.1	chr1	chr1_37624569_37627568					1.24799	2.49794	1.56015	1.93847	1.99099	2.56402	1.27299	1.93064	0.87706	1.5518	0.974467	1.70012	1.05619	1.69018	0.985753	2.08369	0.94587	1.5838	0.797063	4.99367
211484	Tsga10	testis specific 10	uc007asc.1	chr1	chr1_37863799_37866798			chr1:37864613-37865324	7	6.69234	6.46023	6.6364	6.5843	6.43184	6.45307	6.53378	6.45788	6.57328	6.41206	6.68596	6.48989	6.29465	6.2048	6.21813	6.17954	6.32624	6.61088	6.85614	6.27305
623661	Lipt1	lipoyltransferase 1	uc007ash.2	chr1	chr1_37870706_37873705					9.2864	8.98191	9.19303	9.25354	9.83614	9.77824	9.94558	9.9244	10.2608	10.406	10.3486	10.2293	10.3518	10.429	10.3049	10.6007	10.4071	10.5189	10.7473	10.9733
107734	Mrpl30	mitochondrial ribosomal protein L30	uc007asj.1	chr1	chr1_37889053_37892052	7		chr1:37890363-37890782	7	10.0669	10.2637	10.1216	10.1163	9.82732	9.77034	9.94174	9.84614	9.74341	9.93942	9.98259	10.0217	9.87218	9.78528	9.75729	9.66262	9.87639	10.1167	9.77114	9.46782
332427	Lyg2	lysozyme G-like 2	uc007ask.1	chr1	chr1_37914994_37917993		3			0	0	0.116974	0.0845358	0	0.143608	0.0334066	0.190773	0.368682	0.292551	0.272487	0.0386905	0.259813	0.598428	0.26372	0.409071	0.368549	0.227952	0.195141	0.843975
69541	Lyg1	lysozyme G-like 1	uc007asl.1	chr1	chr1_37956260_37959259					0.465816	0.644931	0.296486	0.217872	0	0.42146	0.529042	0.86264	0.335925	0.647811	0.129081	0.287208	1.09269	0.886458	0.389133	1.54536	0.362784	1.25531	1.84087	2.15426
226982	Eif5b	eukaryotic translation initiation factor 5B	uc007aso.1	chr1	chr1_37996510_37999509			chr1:37997824-37998675	7	7.68844	7.63369	7.682	7.62391	8.29837	8.23118	8.15802	8.26808	8.96121	9.12343	9.08	9.06642	8.45583	8.50637	8.51742	8.78116	8.58187	8.90077	8.86926	8.83769
56210	Rev1	REV1, DNA directed polymerase	uc007asp.1	chr1	chr1_38082328_38085327					6.34368	6.15114	6.39472	6.47504	6.83996	6.79802	6.58007	6.89196	7.19766	7.27133	7.08872	7.19368	6.67002	6.71082	6.95443	6.81054	6.66734	6.68231	6.81439	6.98382
16764	Aff3	AF4/FMR2 family, member 3	uc056ycp.1	chr1	chr1_38663456_38666455					1.04009	1.54258	0.715841	1.196	1.29537	1.5994	1.45279	1.77384	2.74882	2.7457	2.66941	3.07448	2.7515	2.87858	2.67679	2.44411	2.60753	3.00704	4.49872	2.7199
381338	Lonrf2	LON peptidase N-terminal domain and ring finger 2	uc007asx.1	chr1	chr1_38819716_38822715	3				3.20879	3.21993	3.48014	3.43697	3.11899	3.15631	3.37436	3.3703	3.37355	2.78568	3.15062	3.74104	3.10802	3.54456	2.78006	2.8269	3.12195	3.19358	2.28452	5.17775
98388	Chst10	carbohydrate sulfotransferase 10	uc011wjt.1	chr1	chr1_38896661_38899660	2		chr1:38897865-38898202	7	1.5018	2.88243	2.65275	3.60021	1.38871	3.58929	2.25461	3.95529	3.0597	2.57752	2.05292	4.75747	3.82307	4.42765	3.38894	3.25006	3.00989	3.95853	1.10671	5.28812
433292	Nms	neuromedin S	uc007atb.1	chr1	chr1_38937649_38940648					0.0984045	0	0	0	0	0.170806	0.0661033	0	0.368914	0	0.187377	0	0.13584	0	0	0.149721	0	0	0.158274	1.75987
68833	Pdcl3	phosducin-like 3	uc007atc.1	chr1	chr1_38986314_38989313		7	chr1:38987500-38988052	7	9.93235	10.0114	9.79961	9.81387	9.91134	9.91016	9.92488	9.96198	10.4253	10.5109	10.5366	10.5478	10.0889	10.1323	10.057	10.2893	10.1693	10.3828	9.73685	10.3153
102466631	Mir6349	microRNA 6349	uc033fiv.1	chr1	chr1_39185493_39188492					0	0	0	0	0	0	0	0	0	0	0	0	0	0	0	0	0	0	0	0
18143	Npas2	neuronal PAS domain protein 2	uc007atd.2	chr1	chr1_39192772_39195771			chr1:39193419-39194435	7	6.94878	6.91684	6.82371	7.21942	7.16797	7.36661	6.98087	7.18989	7.37486	7.51284	7.23986	7.31319	7.92986	8.23039	7.91042	8.09067	7.97014	7.67353	7.63154	7.43707
114641	Rpl31	ribosomal protein L31	uc029qnw.1	chr1	chr1_39366351_39369350			chr1:39367435-39368617	7	7.27788	7.42406	7.20809	7.14919	7.36035	7.4599	7.39185	7.47764	7.45259	7.67944	7.55066	7.47285	7.01164	6.99715	6.99839	7.09277	6.91992	7.42038	7.10381	7.22729
54610	Tbc1d8	TBC1 domain family, member 8	uc007atg.3	chr1	chr1_39477248_39480247			chr1:39478124-39478997	7	9.10103	8.98143	9.1376	9.12308	8.96026	9.05141	8.82438	8.98698	8.09203	8.27229	7.95187	8.15744	8.24886	8.33198	8.47537	8.49714	8.26117	8.14046	8.05051	8.44145
52846	Cnot11	CCR4-NOT transcription complex, subunit 11	uc007atj.1	chr1	chr1_39536745_39539744					8.5803	8.50743	8.42668	8.42553	9.06649	8.95679	8.88393	9.00982	9.04477	9.23263	9.15162	9.32839	9.22304	9.04356	9.36524	9.04416	9.34095	8.95318	8.79482	8.6125
100217461	Snord89	small nucleolar RNA, C/D box 89	uc011wju.1	chr1	chr1_39547341_39550340					1.30804	1.52169	1.12314	2.05552	0	0.524092	1.30485	0	0.745872	0.393534	0.786616	1.09596	2.3587	0	1.48477	1.44095	1.91394	1.99453	2.21316	1.12978
67702	Rnf149	ring finger protein 149	uc007atl.3	chr1	chr1_39575848_39578847	5		chr1:39576526-39577527	7	5.47953	5.51273	5.64666	5.57304	5.21127	5.12472	5.33376	5.23183	3.01844	2.78647	2.70722	2.73826	2.77846	3.44422	2.68198	3.39782	2.75875	3.3624	2.25426	4.07887
263764	Creg2	cellular repressor of E1A-stimulated genes 2	uc007atm.1	chr1	chr1_39649683_39652682			chr1:39650442-39651282	7	0.705442	1.0855	1.02381	1.14197	1.35906	1.63593	1.65512	1.71405	2.8426	2.88404	2.66435	3.08443	3.03695	3.63958	2.62067	4.39425	2.67886	4.32544	1.32155	5.24922
619289	Rfx8	regulatory factor X 8	uc007atn.2	chr1	chr1_39719490_39722489					0.383267	0.366618	0.571224	0.441428	0.422662	0.746106	0.515497	0.870014	0.50456	0.58597	0.418243	0.540388	1.13556	0.746399	0.579583	0.771552	0.752622	1.011	4.7427	3.74758
100042065	Gm3646	predicted gene 3646	uc007ato.2	chr1	chr1_39803833_39806832					0	0	0	0	0	0.181043	0	0.175045	0	0	0	0	0.558398	0.241736	0.242466	0.23204	0	0.789834	0.244912	0.78693
73426	1700066B17Rik	RIKEN cDNA 1700066B17 gene	uc007atq.1	chr1	chr1_39845831_39848830		3			0	0	0	0	0	0	0	0.198948	0.306679	0.150198	0.32615	0.261828	0.444836	0	0.274736	0.485443	0	0.273649	0	0
26921	Map4k4	mitogen-activated protein kinase kinase kinase kinase 4	uc007ats.1	chr1	chr1_39899413_39902412			chr1:39900473-39901459	7	4.68638	4.57716	4.62763	4.41681	4.99071	4.93185	4.88334	5.0588	4.82129	4.4376	4.69036	5.00529	4.15903	4.64749	4.55242	4.61082	4.42746	4.84242	3.85212	4.56771
100047133	Gm16894	predicted gene, 16894	uc007att.2	chr1	chr1_40084352_40087351					4.62097	4.54428	4.89197	5.04427	5.13368	5.5407	5.11073	5.16509	3.96068	4.06773	3.54115	3.73507	3.69569	3.53849	3.65553	3.46049	3.65398	4.19279	4.07021	3.50119
16177	Il1r1	interleukin 1 receptor, type I	uc007atw.1	chr1	chr1_40265086_40268085			chr1:40266557-40266876	6	7.46073	7.01001	7.41241	7.2445	7.45634	7.43065	7.54955	7.50665	7.23765	6.99737	6.7884	6.78194	6.61968	6.45605	6.55347	7.37187	6.42805	7.06962	7.08523	7.75502
107527	Il1rl2	interleukin 1 receptor-like 2	uc007aty.1	chr1	chr1_40323190_40326189			chr1:40325810-40326019	4	0.0618688	0.0524617	0.0975449	0.153751	0.164342	0.604187	0.158871	0.233444	0.18989	0.334188	0.147454	0.364049	0.0858144	0.860809	0.279273	1.12955	0.298781	0.648081	0.404781	1.24833
17082	Il1rl1	interleukin 1 receptor-like 1	uc007aua.3	chr1	chr1_40438129_40441128		3			0	0	0	0	0	0	0	0	0.0380879	1.77254	0	0	0	0	0	0	0	0	0	0
16182	Il18r1	interleukin 18 receptor 1	uc007aud.1	chr1	chr1_40464052_40467051		6			3.55827	3.62991	3.69353	4.03732	2.76095	2.47957	3.61965	4.19178	4.88612	5.19788	4.46439	5.14757	4.57263	4.09699	4.39997	3.27503	4.35973	4.87094	4.53959	4.87948
16174	Il18rap	interleukin 18 receptor accessory protein	uc007aui.1	chr1	chr1_40513862_40516861		6			0	0	0	0	0.0691547	0.0302187	0.0667788	0.192769	1.51013	1.2777	1.72785	1.68987	1.94235	2.15879	1.63925	1.90105	2.12802	1.58038	1.01805	1.24979
110895	Slc9a4	solute carrier family 9 (sodium/hydrogen exchanger), member 4	uc007aul.1	chr1	chr1_40578727_40581726		7			4.72759	4.22345	4.70813	5.16466	5.07038	4.43402	5.12312	5.40913	5.19232	5.39525	5.22251	5.02589	5.86257	5.0892	5.54706	5.26613	5.61864	5.61121	4.97258	5.11529
226999	Slc9a2	solute carrier family 9 (sodium/hydrogen exchanger), member 2	uc007aun.1	chr1	chr1_40680212_40683211			chr1:40681007-40682084	2	1.03242	1.5536	1.23333	1.8472	1.73571	2.99515	1.36213	2.92049	0.80081	1.50073	0.892094	0.912602	1.1609	1.57303	0.887005	2.83417	1.2521	3.02996	0.140412	2.05869
211798	Mfsd9	major facilitator superfamily domain containing 9	uc007aup.1	chr1	chr1_40789158_40792157			chr1:40790519-40790811	7	6.76967	6.31315	6.78095	6.77198	6.81383	6.56623	6.84897	6.96644	6.83917	6.94431	6.68776	6.72055	6.99786	6.66812	7.20984	6.78265	6.99569	6.60634	6.50531	6.93503
381339	Tmem182	transmembrane protein 182	uc007auq.1	chr1	chr1_40804101_40807100		4			4.61488	4.06491	4.55311	4.78502	5.19439	4.82554	5.57531	5.63834	7.20701	6.97579	7.30252	7.08959	7.37973	6.8815	7.11568	6.83156	7.19835	7.49876	7.32419	7.41868
74897	4930448I06Rik	RIKEN cDNA 4930448I06 gene	uc029qny.1	chr1	chr1_41179753_41182752		5			0	0	0	0	0	0	0	0	0	0	0	0	0.137242	0	0	0	0	0.157602	0	0.851333
66297	Pantr1	POU domain, class 3, transcription factor 3 adjacent noncoding transcript 1	uc007aut.1	chr1	chr1_42691616_42694615			chr1:42694075-42694484	7	0.35234	0	0	0.161346	0.465573	0.989215	0.351183	0.776386	2.98454	3.48128	3.91947	4.69433	3.24979	3.80653	3.53139	3.61464	3.62181	4.96382	3.41359	5.04735
18993	Pou3f3	POU domain, class 3, transcription factor 3	uc007auw.1	chr1	chr1_42695646_42698645	2		chr1:42696575-42698657	3	0.793098	1.55522	1.0124	0.966427	1.19789	1.82126	1.72536	2.08662	1.24708	1.26783	1.27746	1.84909	0.5317	1.31981	0.332091	0.935925	0.877018	1.25801	0.504549	1.66908
73100	2900092D14Rik	RIKEN cDNA 2900092D14 gene	uc007aux.2	chr1	chr1_42698836_42701835					0.866978	0.857849	0.655721	0.818472	0.732622	1.01341	0.846387	0.883805	0.130224	0	0.0941605	0.33862	0.0342245	0.222527	0	0.213546	0.17474	0	0	0.288145
66620	Pantr2	POU domain, class 3, transcription factor 3 adjacent noncoding transcript 2	uc033fix.1	chr1	chr1_42711955_42714954	4				0.213193	0.343907	0.172638	0.347646	0.630541	0.130296	0.397611	0.348888	1.34133	1.75209	2.2729	2.04601	1.41715	1.55302	1.42325	2.07287	1.21051	2.87025	1.56654	2.19837
104940697	Dalir	DNMT1 associated long intergenic non-coding RNA	uc056ycq.1	chr1	chr1_42749212_42752211					0.850928	0.958567	0.477186	0.721893	0.60645	0.562656	0.530897	0.520686	0.268767	0.105529	0.121311	0.164054	0.0443583	0.0512377	0.24045	0.272026	0.264203	0.148406	0.150572	0.281733
69527	Mrps9	mitochondrial ribosomal protein S9	uc007avb.1	chr1	chr1_42860969_42863968					6.7439	6.63941	6.84	6.9412	6.86469	6.87074	7.03571	7.11033	6.90647	6.92934	7.19081	6.96241	6.90667	6.68475	6.92693	6.83253	7.10054	7.06114	6.91564	6.93002
93690	Gpr45	G protein-coupled receptor 45	uc007avd.2	chr1	chr1_42951372_42954371			chr1:42952793-42953543	5	0.407411	0.277557	0.137736	0.0900684	0.208532	0.647178	0.502626	0.560048	0.655912	0.278956	0.387613	0.255127	0.189579	0.428167	0.534674	0.43292	0.400668	0.266673	0.086574	0.530607
73122	Tgfbrap1	transforming growth factor, beta receptor associated protein 1	uc007ave.1	chr1	chr1_43090987_43093986	7		chr1:43092248-43092816	7	5.71709	5.54901	5.79051	5.77777	5.80821	5.56279	5.73406	5.83727	6.27684	6.24818	6.20588	6.3541	6.32109	6.20573	6.49428	6.14201	6.30669	6.17067	6.3147	6.17361
98404	AI597479	expressed sequence AI597479	uc007avj.1	chr1	chr1_43097210_43100209			chr1:43098481-43098954	7	7.64774	7.54028	7.64902	7.72816	7.42799	7.53067	7.7024	7.76375	7.04709	6.98856	7.14882	7.30545	6.95495	7.10321	6.84543	7.02752	7.18292	7.49775	7.093	7.39303
14200	Fhl2	four and a half LIM domains 2	uc007avl.2	chr1	chr1_43195262_43198261		3			2.55925	2.88873	3.14741	3.76136	2.40981	2.04167	2.74597	3.11363	1.78084	2.19406	1.93143	1.44618	2.00188	1.40226	1.98466	2.06691	1.8104	2.26719	1.86671	3.21909
17974	Nck2	non-catalytic region of tyrosine kinase adaptor protein 2	uc007avo.2	chr1	chr1_43444251_43447250			chr1:43445847-43446568	7	4.61091	4.60235	4.70313	4.753	4.29481	4.54314	4.50908	4.77522	3.13351	2.91728	2.58803	2.93751	2.60674	2.75135	2.70846	2.74212	2.75186	2.64851	3.72589	4.04156
78896	1500015O10Rik	RIKEN cDNA 1500015O10 gene	uc007avp.2	chr1	chr1_43729102_43732101					0	0	0.104772	0.112007	0	0.291639	0.087704	0	0.230354	0	0	0	0	0	0	0	0.191042	0	0	0.815298
67883	Uxs1	UDP-glucuronate decarboxylase 1	uc007avq.1	chr1	chr1_43826209_43829208			chr1:43827315-43828135	7	7.79709	7.73432	7.8607	7.73126	8.28464	8.20341	8.22843	8.12891	8.18799	8.16172	8.25292	8.42889	8.37873	8.4191	8.32523	8.38821	8.48935	8.69462	7.56753	7.95419
22019	Tpp2	tripeptidyl peptidase II	uc007avr.1	chr1	chr1_43932507_43935506			chr1:43933653-43934550	7	5.8974	5.64343	5.75203	5.72251	5.745	5.30723	5.52572	5.19845	5.40739	4.63095	5.1737	5.37788	5.42127	5.73922	5.31671	5.29735	5.44764	5.32438	5.12364	5.02799
433294	Mettl21c	methyltransferase like 21C	uc007avv.1	chr1	chr1_44018507_44021506		7			0	0.3334	0.634552	0.670939	0.800039	0.542428	0.643262	0.944681	1.7945	2.63886	1.89518	1.29397	2.46404	1.80357	1.45906	3.01587	2.02066	1.5191	1.5646	3.27307
75623	Tex30	testis expressed 30	uc007avy.2	chr1	chr1_44100844_44103843		8	chr1:44101936-44102758	7	10.5272	10.4739	10.5939	10.5915	10.9483	10.7758	10.9709	10.9374	11.4252	11.4612	11.6152	11.2839	11.0185	10.8122	10.9246	10.623	10.9873	10.8685	11.3027	11.2746
72050	Kdelc1	KDEL (Lys-Asp-Glu-Leu) containing 1	uc007awc.1	chr1	chr1_44117274_44120273					6.03411	5.94544	5.9655	6.18728	6.27277	6.12329	6.29479	6.29921	6.46455	6.30384	6.34357	6.46037	6.67996	6.36087	6.64957	6.209	6.62623	6.39958	6.77149	6.27383
22592	Ercc5	excision repair cross-complementing rodent repair deficiency, complementation group 5	uc007awj.1	chr1	chr1_44146432_44149431	6		chr1:44147611-44148213	7	6.33553	6.20989	6.32206	6.34597	6.49656	6.31814	6.14565	6.17134	6.13364	5.97579	5.78269	6.31826	6.13948	6.09468	6.12461	5.90977	6.01614	6.05957	6.5214	6.91381
403183	Mettl21e	methyltransferase like 21E	uc007awk.1	chr1	chr1_44217432_44220431		2			0	0	0	0.104433	0.0287615	0.024831	0	0	0	0.0178211	0	0.0161699	0.0292141	0	0	0	0	0	0	0.0335774
70676	Gulp1	GULP, engulfment adaptor PTB domain containing 1	uc007awl.2	chr1	chr1_44550171_44553170			chr1:44551579-44552491	7	2.24709	1.38211	1.6233	1.79179	3.74546	1.89047	3.66119	3.25582	4.86894	4.49236	5.00827	4.87558	4.45464	3.94299	4.68163	4.48348	4.67395	5.21883	0.699956	5.08222
75066	4930521E06Rik	RIKEN cDNA 4930521E06 gene	uc029qoa.1	chr1	chr1_44743450_44746449					4.17479	4.84289	4.23649	4.70423	3.92599	4.43644	3.83961	3.69179	2.45024	2.27801	1.75158	1.49568	1.68908	1.40003	1.84162	1.76094	1.72857	1.86824	1.23009	0.828591
12825	Col3a1	collagen, type III, alpha 1	uc007awq.2	chr1	chr1_45310038_45313037		5			0	0.0313727	0.0730068	0	0	0	0	0	0.139346	0.9433	0	0	0.0260082	1.08872	0.0450202	0.070898	0	0	0.0603614	0.236324
12832	Col5a2	collagen, type V, alpha 2	uc007awr.1	chr1	chr1_45501783_45504782					0.0321575	0.0136769	0.0758419	0.0138434	0.0868747	0	0	0.158551	0.155385	0.507344	0.0315973	0.024846	0.0666614	0.125994	0.0645786	0.0736532	0.193752	0.0516708	0.151957	0.184077
73674	Wdr75	WD repeat domain 75	uc007awt.1	chr1	chr1_45794001_45797000	5		chr1:45795376-45795757	7	9.18166	9.04907	9.19803	9.15117	9.27408	9.18834	9.19787	9.19752	9.49743	9.38253	9.44537	9.5127	9.43229	9.38739	9.48107	9.24906	9.51011	9.17814	9.18625	9.47961
53945	Slc40a1	solute carrier family 40 (iron-regulated transporter), member 1	uc011wki.1	chr1	chr1_45925020_45928019					0.913026	0.320496	0.955878	1.32816	0.266179	0	0	0.224712	0.490553	0.644145	0	0	0.270038	1.13203	0.442199	1.43823	1.07317	0.308102	0	0.774693
212225	Stk-ps2	serine/threonine kinase 2	uc011wkm.1	chr1	chr1_46028938_46031937		2			0	0	0	0	0	0.0187292	0	0.0359251	0.0288451	0	0.0460608	0.0242729	0	0	0.0255757	0.0719818	0	0	0.239788	0.213513
227058	Dnah7b	dynein, axonemal, heavy chain 7B	uc007awy.2	chr1	chr1_46233748_46236747					2.48946	1.91032	2.39085	2.31144	2.46428	1.79438	2.11565	2.05856	2.66557	2.4547	2.46618	2.46047	2.11717	1.71096	2.07314	1.63557	2.06566	1.78312	1.61411	2.38525
227059	Slc39a10	solute carrier family 39 (zinc transporter), member 10	uc007axc.1	chr1	chr1_46852010_46855009			chr1:46852697-46854053	7	8.87482	8.41637	8.86449	8.75657	9.13646	8.6215	8.92709	8.88813	9.99094	9.7818	9.94333	10.0992	9.4836	9.73143	9.56294	9.61808	9.59031	9.7132	9.80812	9.49526
102466969	Mir6350	microRNA 6350	uc033fiz.1	chr1	chr1_47465626_47468625					0	0	0	0	0	0	0	0	0	0	0	0	0	0	0	0	0	0	0	0
56363	Tmeff2	transmembrane protein with EGF-like and two follistatin-like domains 2	uc007axj.1	chr1	chr1_50926023_50929022			chr1:50927048-50928062	7	0.884705	1.54719	1.2334	2.23603	1.9481	3.70493	3.14327	4.04654	2.69942	4.62795	3.39726	3.65401	3.07972	4.4545	3.30997	6.2046	3.81521	5.46722	1.48699	6.26864
20324	Cavin2	caveolae associated 2	uc007axk.1	chr1	chr1_51287626_51290625					0.42975	0.641443	0.234208	0.743892	0.453304	0.314285	0.4171	0.482754	0.0411541	0.77437	0.0867562	0.133886	0.122003	0.734777	0.106862	0.450509	0.161345	0.881307	0.107991	1.53834
442821	9330175M20Rik	RIKEN cDNA 9330175M20 gene	uc029qog.1	chr1	chr1_51332280_51335279					0	0.0431651	0.0408006	0.0436852	0.0352555	0	0	0	0	0	0	0.0394117	0.138193	0.120745	0	0	0.0383791	0	0	0.0811459
109019	Nabp1	nucleic acid binding protein 1	uc007axn.1	chr1	chr1_51476900_51479899	7		chr1:51478160-51478621	7	7.06938	6.599	7.01897	6.81996	6.49333	6.50762	6.82528	6.78079	5.65692	5.01738	5.34945	5.46181	5.0521	5.13052	5.033	5.19333	5.0874	5.37833	5.55525	6.41874
17912	Myo1b	myosin IB	uc007axr.3	chr1	chr1_51914479_51917478					7.54814	7.64274	7.66158	7.56807	7.46487	7.00285	6.78556	6.97758	7.02455	6.68533	6.56917	7.18134	6.64642	6.50185	6.73282	5.94432	6.28354	6.18371	6.43559	6.72242
20849	Stat4	signal transducer and activator of transcription 4	uc011wkn.1	chr1	chr1_51985648_51988647					7.62209	7.96994	7.35751	7.77268	7.83482	8.02843	7.7894	7.55081	7.73063	8.09602	8.09254	7.95297	7.85406	8.02167	7.94961	8.30024	7.85556	8.2923	7.90024	9.09932
20846	Stat1	signal transducer and activator of transcription 1	uc007ayd.2	chr1	chr1_52142578_52145577					3.93459	4.43662	4.33169	4.42288	3.93169	4.32351	4.11992	4.22699	3.54139	3.69898	3.14821	4.02287	3.54772	4.17894	3.30001	3.6709	3.09478	3.47865	3.3659	4.70223
14660	Gls	glutaminase	uc007ayg.1	chr1	chr1_52205860_52208859	5				5.1854	4.95104	5.36776	5.18831	4.81248	4.66063	4.69532	5.03678	4.49766	4.82157	4.57121	4.76805	3.1135	3.36562	3.33208	2.93965	3.41029	3.78464	4.07375	4.7721
17936	Nab1	Ngfi-A binding protein 1	uc007ayh.2	chr1	chr1_52498949_52501948	4				5.2232	5.26486	5.01783	5.36699	5.20665	5.00673	5.06098	5.30432	6.09504	6.1012	6.03486	6.42738	4.8539	4.82677	5.1496	4.66145	4.77658	5.19042	5.40728	6.25887
227094	Nemp2	nuclear envelope integral membrane protein 2	uc029qol.1	chr1	chr1_52629252_52632251	6		chr1:52630542-52630942	7	4.14869	4.07019	4.16212	4.28793	4.00738	3.92711	4.36621	4.45707	4.47181	4.47178	4.61725	4.33734	4.56669	4.3968	4.56954	4.61284	4.71425	4.71596	4.47606	4.2552
98682	Mfsd6	major facilitator superfamily domain containing 6	uc007ayl.3	chr1	chr1_52725819_52728818			chr1:52726792-52727529	7	4.03522	3.94508	4.26881	4.07772	4.45018	3.9711	4.26991	4.40678	4.94773	4.7321	4.71823	5.27961	5.01103	4.2672	4.94878	3.96305	4.78336	4.38101	4.68695	5.12651
16329	Inpp1	inositol polyphosphate-1-phosphatase	uc007ayo.2	chr1	chr1_52816189_52819188	3		chr1:52817207-52817862	7	2.48948	1.85383	2.6801	2.50156	2.57751	1.79794	3.07659	3.61441	2.80544	3.24676	2.61764	3.07334	3.51162	2.63431	3.24748	3.4194	3.27707	3.36932	3.08082	5.00671
227095	Hibch	3-hydroxyisobutyryl-Coenzyme A hydrolase	uc007ayp.1	chr1	chr1_52843546_52846545					2.68179	1.98312	2.95036	2.59573	2.92323	2.38568	3.20786	2.89792	2.90519	3.13986	2.60528	4.0694	2.9315	2.45736	2.58585	2.65813	2.82686	3.07381	3.19846	5.03976
67080	1700019D03Rik	RIKEN cDNA 1700019D03 gene	uc007ayr.1	chr1	chr1_52951341_52954340					5.26849	3.80587	5.34492	4.63166	7.83826	6.77009	8.02281	7.67577	7.80908	7.58662	7.55437	7.32623	7.89572	7.57041	7.39697	7.33387	7.41491	7.80229	7.51077	8.08272
17700	Mstn	myostatin	uc007ayt.1	chr1	chr1_53060163_53063162		3			0	0.162622	0.225319	0	0.256255	0	0.0334302	0	0	0.0840514	0.0491746	0	0	0.0406534	0	0	0	0	0	0.155297
69397	1700019A02Rik	RIKEN cDNA 1700019A02 gene	uc007ayu.1	chr1	chr1_53186118_53189117		8			2.35279	1.78904	1.1373	1.93688	1.61791	0.873864	1.04602	1.17778	1.27776	0.921523	1.024	0.856632	0.275268	0.648873	0.792947	0.696792	0.379264	1.34478	1.0495	0.787391
227099	Pms1	PMS1 homolog 1, mismatch repair system component	uc007ayv.2	chr1	chr1_53295497_53298496			chr1:53296789-53297379	7	8.1128	7.79006	8.16952	8.04396	8.3841	8.15074	8.2589	8.21871	8.73678	8.58102	8.59833	8.7373	8.4009	8.22056	8.44656	8.16273	8.39364	8.27341	8.66509	8.37566
72085	Osgepl1	O-sialoglycoprotein endopeptidase-like 1	uc011wkt.2	chr1	chr1_53312124_53315123					8.37718	8.3361	8.30849	8.33471	8.4503	8.49529	8.45865	8.39935	8.68848	8.63156	8.56581	8.45114	8.57575	8.51745	8.42888	8.22886	8.45873	8.40473	8.61061	8.15905
70396	Asnsd1	asparagine synthetase domain containing 1	uc007azf.1	chr1	chr1_53345262_53348261					8.24269	7.93791	8.43359	7.95448	8.59831	7.82811	8.58096	7.9012	8.70809	8.45288	8.58049	8.52714	8.76432	8.54644	8.85045	7.9318	8.74581	6.86936	8.69524	8.46484
627872	Dnah7a	dynein, axonemal, heavy chain 7A	uc029qom.1	chr1	chr1_53705285_53708284			chr1:53706524-53706879	7	2.22468	2.32897	2.4635	2.60627	2.61947	2.35425	2.34453	2.44749	2.74486	2.56981	2.45566	2.56045	2.40205	2.1513	2.14797	2.11567	2.21318	2.16571	2.9128	2.74571
98267	Stk17b	serine/threonine kinase 17b (apoptosis-inducing)	uc007azj.2	chr1	chr1_53783716_53786715	4		chr1:53784770-53785369	7	3.35935	3.04809	3.49975	3.85304	2.38391	2.59475	3.27921	3.66075	0.13862	0.889562	0.282162	0.338892	0.206367	0.486068	0.152702	0.30357	0.0865953	0.595845	0.211664	2.02703
102465783	Mir7681	microRNA 7681	uc033fjb.1	chr1	chr1_53847924_53850923					0	0	0	0	0	0	0	0.590369	0	0	0	0	0	0	0	0	0	0	0	0
329152	Hecw2	HECT, C2 and WW domain containing E3 ubiquitin protein ligase 2	uc007azk.2	chr1	chr1_54193535_54196534			chr1:54194343-54195242	7	2.44579	2.06246	2.20422	2.44263	2.78736	2.14877	2.52052	2.89603	3.86656	4.10956	3.70431	4.11352	3.99082	3.55905	3.71557	2.91997	3.69861	3.36229	4.25866	4.1339
78016	Ccdc150	coiled-coil domain containing 150	uc007azn.1	chr1	chr1_54249183_54252182			chr1:54250570-54250800	7	4.18534	4.16164	4.09742	3.8983	4.14931	3.70747	3.88418	3.45919	3.39309	3.05414	3.43564	3.51745	3.22378	3.55317	3.2062	3.15344	3.4194	3.70869	3.02064	3.21127
98488	Gtf3c3	general transcription factor IIIC, polypeptide 3	uc007azp.1	chr1	chr1_54437472_54440471			chr1:54438758-54439059	7	6.50528	6.27432	6.64092	6.53473	6.47605	6.42247	6.53334	6.45529	6.39393	6.36331	6.32194	6.21171	6.11224	6.04132	5.99858	5.99092	6.0507	6.0779	6.27841	6.41037
241062	Pgap1	post-GPI attachment to proteins 1	uc007azr.3	chr1	chr1_54556185_54559184			chr1:54557256-54557805	7	5.12259	5.08857	5.35508	5.2468	5.3199	5.18996	5.27608	5.41695	5.27495	4.58853	5.43368	6.52752	5.25482	6.00543	5.26802	6.02832	5.57188	6.6076	5.10187	5.66436
329154	Ankrd44	ankyrin repeat domain 44	uc007azu.2	chr1	chr1_54924888_54927887			chr1:54925726-54926617	7	8.28964	8.23977	8.3998	8.27698	8.06537	8.02628	8.02329	7.92898	7.7789	7.50101	7.73094	8.26489	8.06026	8.47251	8.11908	8.72652	8.36032	8.79469	8.51701	8.22525
81898	Sf3b1	splicing factor 3b, subunit 1	uc007azw.2	chr1	chr1_54989616_54992615	6				7.78363	7.7147	7.81349	7.77868	7.70141	7.55774	7.59337	7.80768	8.22574	8.42403	8.2313	8.29283	7.53887	7.51239	8.00105	7.53497	7.69348	7.64407	8.10687	7.99222
67876	Coq10b	coenzyme Q10B	uc007baa.1	chr1	chr1_55051270_55054269	8		chr1:55052508-55053297	7	9.738	9.78197	9.83482	9.79051	10.0436	10.1052	10.0499	10.032	10.2705	10.2057	10.3875	10.3385	9.60563	9.81728	9.55232	9.74898	9.73186	10.0673	10.0379	10.5102
15528	Hspe1	heat shock protein 1 (chaperonin 10)	uc007bac.2	chr1	chr1_55086648_55089647			chr1:55087411-55088640	7	10.2519	10.1916	10.0434	9.93863	10.2681	10.1386	10.2098	10.0962	10.8349	10.8518	11.1009	11.1246	10.3061	10.1732	10.3608	9.89222	10.5591	10.3591	10.2499	10.1547
19070	Mob4	MOB family member 4, phocein	uc007bae.1	chr1	chr1_55129745_55132744	8		chr1:55131058-55131773	7	10.0557	10.1464	10.0867	10.1767	10.1014	10.0992	10.1548	10.1139	9.89894	9.96612	10.1354	10.0036	9.61807	9.52493	9.59614	9.60846	9.63147	9.93116	9.53592	9.77258
74013	Rftn2	raftlin family member 2	uc007bah.1	chr1	chr1_55225283_55228282		6			1.64563	2.32407	1.88886	2.53643	2.53511	2.83699	2.85487	3.68461	3.80775	4.82706	4.46311	4.33117	4.21159	4.59654	3.92875	4.79875	4.48643	4.8822	4.16416	3.84003
212679	Mars2	methionine-tRNA synthetase 2 (mitochondrial)	uc007baj.1	chr1	chr1_55235677_55238676			chr1:55236986-55237816	7	4.95986	4.87375	4.81233	5.04671	4.81113	4.92161	4.93256	5.02982	3.08178	2.26638	2.41206	2.53589	2.82918	3.26796	2.97709	3.24701	2.92631	2.74293	2.88624	3.12277
75388	Boll	boule homolog, RNA binding protein	uc007bal.1	chr1	chr1_55361970_55364969			chr1:55362482-55363657	7	2.50998	3.13142	2.49328	2.91803	1.69352	2.11106	1.73958	2.45122	1.38704	2.06994	1.78341	2.04039	1.73044	1.48	1.12314	1.7686	1.82322	2.73163	2.02251	6.87207
227120	Plcl1	phospholipase C-like 1	uc007ban.2	chr1	chr1_55404446_55407445			chr1:55405583-55406648	7	3.45925	2.22965	2.67066	3.03286	4.04523	3.13753	3.90107	3.61288	5.01942	4.70373	5.02766	4.96115	4.70428	4.91044	4.80093	5.13858	4.88999	5.37985	4.61966	6.00682
329159	9130227L01Rik	RIKEN cDNA 9130227L01 gene	uc007bao.2	chr1	chr1_55929741_55932740					3.59766	3.1165	3.09438	3.41401	3.98033	3.84272	3.84559	3.69828	3.76299	3.79343	3.7902	3.85579	3.8292	3.69804	3.50246	4.11972	3.64929	3.89762	3.61367	4.6311
69356	1700003I22Rik	RIKEN cDNA 1700003I22 gene	uc056yct.1	chr1	chr1_56017478_56020477					0	0	0	0	0	0	0.433641	0.682213	0.215886	0	0	0	0.453325	0.361748	0	0	0.178893	0.361405	0.366311	1.27297
71066	Hsfy2	heat shock transcription factor, Y-linked 2	uc007bar.2	chr1	chr1_56635952_56638951					3.10733	3.15194	2.83501	3.20474	3.76204	2.87057	3.07556	3.68136	2.75708	2.91869	2.49014	2.76374	2.70477	2.74931	2.91137	3.03149	2.2966	2.96866	2.84806	2.68129
329160	9130024F11Rik	RIKEN cDNA 9130024F11 gene	uc011wld.1	chr1	chr1_56969969_56972968			chr1:56970859-56971119	1	3.26346	3.81635	3.34142	3.43186	3.90264	4.71253	3.71955	4.46999	4.48605	4.55299	4.67707	5.31364	3.68659	4.24261	4.22851	4.57472	4.12925	5.30542	4.58737	5.26745
407809	BC055402	cDNA sequence BC055402	uc007bav.2	chr1	chr1_57213497_57216496		1			0	0	0	0	0.0537938	0.0234359	0	0.0226178	0	0.0661251	0	0	0.0275751	0.0318804	0	0.0603895	0	0.0318465	0.0323307	0.0316963
75323	4930558J18Rik	RIKEN cDNA 4930558J18 gene	uc007bax.1	chr1	chr1_57376045_57379044	7		chr1:57377475-57378019	7	3.16319	2.94971	3.81001	3.42672	3.98221	3.85333	4.49941	4.39372	3.20519	2.90637	3.30975	3.09812	2.88941	2.84612	2.53466	2.64705	2.84901	3.67687	2.97574	2.89577
68115	Maip1	matrix AAA peptidase interacting protein 1	uc007bbc.2	chr1	chr1_57405048_57408047			chr1:57406138-57407067	7	5.95624	5.68437	6.15154	6.00305	5.83919	5.67887	6.08792	5.92481	3.87888	3.02451	3.31482	3.57532	3.53195	3.75464	3.50157	4.18022	3.22773	4.23934	3.34497	4.62039
67198	Spats2l	spermatogenesis associated, serine-rich 2-like	uc007bbd.2	chr1	chr1_57773361_57776360			chr1:57774699-57775632	5	1.17306	1.1315	0.577301	0.985069	1.97272	1.98774	2.11083	2.04933	3.51102	4.05998	3.52768	2.65196	4.20271	3.0547	3.59778	3.11669	3.97418	3.5177	3.42575	4.35224
51960	Kctd18	potassium channel tetramerisation domain containing 18	uc011wlh.1	chr1	chr1_57968025_57971024			chr1:57969734-57970245	7	5.03683	5.33552	5.39488	5.44933	5.28819	5.58209	5.46304	5.54951	4.62519	4.87767	4.77895	4.8334	5.017	5.12846	5.16872	5.23016	5.14864	4.88288	4.54636	5.73102
68549	Sgo2a	shugoshin 2A	uc011wlj.1	chr1	chr1_57983840_57986839					7.5493	7.48574	7.56836	7.61246	7.55418	7.45596	7.29131	7.4902	7.64159	7.667	7.61981	7.90451	7.18573	7.24434	7.28184	7.46494	7.27701	7.41088	7.4377	7.73124
11761	Aox1	aldehyde oxidase 1	uc007bbl.1	chr1	chr1_58028469_58031468		2			0	0.0810984	0	0	0	0	0	0.0554418	0	0.0104475	0.0476855	0	0	0.0965984	0.0199087	0	0	0	0	0.019729
71724	Aox3	aldehyde oxidase 3	uc007bbn.1	chr1	chr1_58120742_58123741					0.206696	0.557725	0.22536	0.356192	0.56286	0.543132	0.455114	0.798057	1.13821	1.93464	1.23998	0.744332	1.38733	1.44101	1.25836	1.47242	1.2197	1.33706	1.49502	2.39581
71872	Aox4	aldehyde oxidase 4	uc007bbo.1	chr1	chr1_58208897_58211896					3.79673	4.01935	3.20957	3.36006	4.21117	4.86408	3.71514	3.63153	3.10115	4.26716	3.17066	2.55437	3.93599	3.62479	3.45097	4.09366	3.61443	4.38703	3.97127	4.7983
213043	Aox2	aldehyde oxidase 2	uc007bbp.1	chr1	chr1_58276826_58279825					0.193062	0.16481	0.0182061	0.284248	0.106571	0.548626	0.27661	0.428891	0.259446	0.420106	0.22888	0.24357	0.276678	0.345442	0.34645	0.944308	0.222928	1.20954	0.379109	2.6382
66882	Bzw1	basic leucine zipper and W2 domains 1	uc007bbr.1	chr1	chr1_58391636_58394635	8		chr1:58392749-58393897	7	8.91266	8.88287	8.89531	8.7731	8.67198	8.62106	8.6019	8.53974	8.08455	7.92763	7.72677	7.50152	7.48221	7.5091	7.46394	8.02628	7.28449	7.30527	7.16186	7.69206
12747	Clk1	CDC-like kinase 1	uc007bbt.2	chr1	chr1_58422589_58425588	8		chr1:58423344-58424130	7	10.4127	10.5637	10.4482	10.4641	10.2865	10.3045	10.4157	10.5101	11.1989	11.4048	11.3793	11.2525	11.0055	10.9149	10.9047	10.9232	11.1919	11.3789	11.5465	11.1767
70225	Ppil3	peptidylprolyl isomerase (cyclophilin)-like 3	uc007bbv.2	chr1	chr1_58443987_58446986			chr1:58445082-58445545	1	9.20091	9.20845	9.29119	9.2087	9.49	9.42245	9.47438	9.47782	10.2868	10.7475	10.6285	10.635	10.1377	10.3671	10.1676	10.4043	10.3287	10.7315	10.4987	10.7768
18393	Orc2	origin recognition complex, subunit 2	uc007bce.2	chr1	chr1_58503610_58506609			chr1:58504544-58505162	7	8.44955	8.15089	8.43613	8.31131	8.44693	8.33181	8.37496	8.36887	8.35887	8.22721	8.1917	8.19379	8.28508	8.17365	8.42359	8.20516	8.33804	7.94019	8.35439	8.28498
213056	Fam126b	family with sequence similarity 126, member B	uc007bcj.2	chr1	chr1_58584834_58587833			chr1:58585920-58586427	7	7.40308	7.18625	7.33521	7.39497	7.33184	7.2389	7.19199	7.36913	7.5034	7.46679	7.43828	7.39482	7.21418	7.16981	7.20446	7.27428	7.1794	7.09378	7.1141	7.40614
100504501	Gm20257	caspase 8 pseudogene	uc007bcl.1	chr1	chr1_58651141_58654140					0.134007	0.318231	0.107951	0.222244	0.342589	0.157746	0.175433	0.354672	0.814711	0.994708	1.16549	0.744281	0.347429	0.211184	0.109799	0.461512	0.369713	0.10934	0	0.476945
108812	Als2cr12	amyotrophic lateral sclerosis 2 chromosome region 12	uc011wll.2	chr1	chr1_58690946_58693945		1			0	0	0	0	0.0534135	0.0461676	0.196059	0	0.634911	0.822358	0.896227	0.529432	0	0.122648	0.180827	0.22621	0	0	0	0.234411
12633	Cflar	CASP8 and FADD-like apoptosis regulator	uc007bcp.1	chr1	chr1_58711786_58714785			chr1:58713385-58713657	2	2.32564	1.93595	2.25477	1.87584	2.42185	1.52552	2.20572	1.97681	3.1627	2.53443	3.15127	2.66133	1.79218	1.95916	1.4535	1.50104	1.7405	1.43034	1.81836	2.73795
12370	Casp8	caspase 8	uc007bct.1	chr1	chr1_58801002_58804001					7.05415	7.4171	7.35158	7.83166	7.79179	8.02076	7.97329	8.06606	8.2924	8.72857	8.62805	8.34539	8.30741	8.38159	8.17542	8.60195	8.34115	8.50781	8.60779	7.37677
70827	Trak2	trafficking protein, kinesin binding 2	uc007bcv.2	chr1	chr1_58971983_58974982	7		chr1:58973211-58974117	7	3.49539	3.52007	3.73085	3.60624	3.86458	3.58459	3.80772	3.93523	4.40914	4.45659	4.70638	3.95686	4.16581	4.55025	4.58246	4.52293	4.18416	4.01554	4.16711	4.27531
227154	Stradb	STE20-related kinase adaptor beta	uc007bda.1	chr1	chr1_58989924_58992923	8				8.36525	8.34693	8.47034	8.52073	8.25092	8.26073	8.29927	8.30901	7.97508	7.8636	7.90773	8.1491	8.52006	8.44593	8.56355	8.28646	8.4998	8.09946	7.9619	8.41983
73463	Als2cr11	amyotrophic lateral sclerosis 2 (juvenile) chromosome region, candidate 11 (human)	uc011wln.1	chr1	chr1_59068343_59071342					0.823432	0.912848	0.767297	1.26956	0.988354	1.07677	1.57128	1.51463	3.24744	3.4029	3.49323	3.41691	3.16319	3.20014	2.67893	1.45724	3.29047	2.18817	3.48591	3.6343
381259	Tmem237	transmembrane protein 237	uc007bdf.1	chr1	chr1_59118883_59121882	8		chr1:59119823-59120480	5	6.30184	6.04215	6.35414	6.06625	6.57971	6.14958	6.60045	6.17614	7.2737	7.05467	7.01032	6.9531	7.08133	6.62474	7.0545	6.36347	6.99754	6.46802	7.18546	6.73695
227157	Mpp4	membrane protein, palmitoylated 4 (MAGUK p55 subfamily member 4)	uc011wlo.1	chr1	chr1_59144303_59147302		8			1.95746	1.23334	1.3653	1.22701	1.83504	1.95741	1.84062	1.60703	2.23547	1.61567	1.54062	1.22695	1.49543	1.3205	1.76287	1.25336	1.2696	1.40493	1.56393	1.9359
74018	Als2	alsin Rho guanine nucleotide exchange factor	uc007bdl.2	chr1	chr1_59185027_59188026	5				4.983	4.76314	4.90007	4.89108	4.9478	5.11848	5.13215	5.45928	5.20017	5.4822	5.31863	5.29134	5.01204	5.12057	5.12208	5.31176	5.09584	5.22522	5.22355	6.04853
271697	Cdk15	cyclin-dependent kinase 15	uc007bdr.2	chr1	chr1_59255407_59258406					6.04774	5.37928	5.86101	5.71432	6.25926	6.36561	6.4034	6.64305	5.54786	5.89148	5.80959	6.18142	6.06032	6.04404	5.75936	6.34964	6.09783	6.89872	5.6982	5.36652
14369	Fzd7	frizzled class receptor 7	uc011wlq.1	chr1	chr1_59480647_59483646			chr1:59481952-59483937	7	4.00829	4.10024	3.75344	3.82865	4.17573	4.84458	4.14589	4.76778	4.0574	4.62608	4.66696	5.82658	3.85016	5.11851	4.21951	5.25265	4.2567	5.18597	3.92961	5.85154
381260	Gm973	predicted gene 973	uc007bdv.1	chr1	chr1_59514764_59517763					4.1923	3.45237	4.04287	2.82831	4.7048	3.81366	4.73265	3.53662	5.03277	4.73316	5.30042	4.9191	5.09011	4.85188	5.0432	4.38455	4.86914	4.73582	5.25837	4.70333
22218	Sumo1	small ubiquitin-like modifier 1	uc007bdx.1	chr1	chr1_59669335_59672334			chr1:59670697-59670900	7	8.72522	8.70726	8.67252	8.71289	8.91126	8.93021	8.95349	8.8973	9.8171	9.88883	9.93666	9.70006	8.80243	8.68207	8.71942	8.80894	8.80275	8.9486	9.08737	9.30915
55989	Nop58	NOP58 ribonucleoprotein	uc007bdy.1	chr1	chr1_59683506_59686505			chr1:59684857-59685215	7	8.8988	8.60483	8.88106	8.67266	9.23851	8.99225	9.07601	9.06313	8.99229	8.96138	8.95476	8.9915	9.03796	8.99247	8.98764	9.12698	9.00581	8.89706	8.69719	8.98606
100217459	Snord70	small nucleolar RNA, C/D box 70	uc011wlr.1	chr1	chr1_59690458_59693457					1.04501	0	0.886601	0.933376	0.792472	0	1.27059	0.686104	0	0	1.62729	1.40002	2.44945	1.44475	0.898326	0	1.37603	1.44377	1.85604	0.892234
100217421	Snord11	small nucleolar RNA, C/D box 11	uc011wls.1	chr1	chr1_59703308_59706307					0	0	0	0	0	0	0	0.632094	2.54698	3.63504	2.25488	3.30444	2.51105	2.50204	3.13755	3.68924	3.1576	4.11349	3.99847	0
12168	Bmpr2	bone morphogenetic protein receptor, type II (serine/threonine kinase)	uc007bdz.2	chr1	chr1_59762779_59765778			chr1:59762786-59764213	7	5.5046	5.36873	5.62931	5.6624	5.84376	5.38663	5.53335	5.90012	7.26451	7.13798	7.16586	7.27946	6.3043	6.45864	6.30245	6.49382	6.35473	6.69112	6.89266	7.06013
72750	Fam117b	family with sequence similarity 117, member B	uc011wlt.2	chr1	chr1_59911506_59914505	5		chr1:59912549-59913890	7	7.79662	7.68632	7.7149	7.75071	7.8113	7.49366	7.64951	7.84111	8.28686	8.22198	8.2843	8.5046	7.26986	7.4675	7.55329	7.40751	7.43934	7.65623	7.91036	7.97265
70375	Ica1l	islet cell autoantigen 1-like	uc007bec.1	chr1	chr1_60041685_60044684	8		chr1:60042647-60043499	7	5.9732	6.05942	5.97177	6.02557	5.88518	5.81046	5.94715	5.89533	6.10325	6.11375	6.36122	6.29529	5.99068	6.03631	6.0138	5.93465	6.15807	6.35707	6.11451	6.20863
57750	Wdr12	WD repeat domain 12	uc007beg.2	chr1	chr1_60097001_60100000			chr1:60098157-60098777	7	5.89836	5.90976	6.16722	6.17249	6.22746	6.09402	6.36143	6.43002	7.11268	7.09752	7.15913	7.22011	6.75498	6.67653	6.75508	6.52553	6.87713	6.99699	6.91962	6.8081
241066	Carf	calcium response factor	uc011wlu.2	chr1	chr1_60103811_60106810					3.89817	3.91297	3.93119	3.85229	4.14577	3.86871	4.01376	4.01749	2.69053	2.27063	2.54718	2.45339	2.45051	2.44557	2.42127	2.27845	2.12586	2.73661	2.4623	2.97113
269198	Nbeal1	neurobeachin like 1	uc011wly.1	chr1	chr1_60277167_60280166					5.18652	5.08385	5.05738	5.06345	4.85943	4.59709	4.58077	4.7958	4.86382	4.74911	4.44458	4.353	3.60664	3.30163	3.69614	3.27891	3.74744	3.70508	4.14983	4.4137
77951	Cyp20a1	cytochrome P450, family 20, subfamily a, polypeptide 1	uc007ben.1	chr1	chr1_60341872_60344871	8		chr1:60343256-60343657	7	6.96237	6.66531	6.70963	6.70543	7.27844	6.54916	6.87675	6.70866	6.7019	6.30863	6.43094	6.1009	6.46266	5.7511	6.01892	5.36777	6.164	6.19448	6.18466	6.46874
329165	Abi2	abl-interactor 2	uc007beq.2	chr1	chr1_60408119_60411118	5		chr1:60409279-60410251	7	6.55226	6.65478	6.73462	6.78906	5.89804	5.65708	5.86251	5.93251	4.16124	3.41617	3.73685	3.87845	3.71524	4.06808	3.7933	3.73368	3.68021	3.89004	3.80381	4.44338
77300	Raph1	Ras association (RalGDS/AF-6) and pleckstrin homology domains 1	uc007bet.2	chr1	chr1_60565266_60568265			chr1:60566183-60567260	7	4.46553	4.39437	4.61385	4.52559	4.20424	3.91495	4.04292	4.21156	5.07258	5.17917	4.91072	4.7784	4.80928	4.76902	4.80605	4.39529	4.90005	4.70991	5.14622	4.46451
12487	Cd28	CD28 antigen	uc007bev.2	chr1	chr1_60744888_60747887		2			0	0	0	0	0.0516168	0	0	0.125519	0	0	0.0731091	0.217994	0.0524226	0	0.0607213	0	0	0.22799	0	0.226983
12477	Ctla4	cytotoxic T-lymphocyte-associated protein 4	uc007bfa.2	chr1	chr1_60907525_60910524		6			1.44918	1.53246	1.61919	2.07801	3.02642	2.68652	3.01178	2.94553	4.16763	4.56871	4.06182	3.46746	4.81372	3.6149	4.11202	2.78122	4.55636	3.91459	4.44745	4.97282
54167	Icos	inducible T cell co-stimulator	uc011wlz.2	chr1	chr1_60976414_60979413		3			0.118853	0	0	0	0.135566	0.0243036	0.131009	0.218979	0.17796	0.256538	0.135428	0.0924492	0.333691	0.158195	0.188432	0.122589	0.40284	0.0653052	0.248623	0.81591
77341	9530026F06Rik	RIKEN cDNA 9530026F06 gene	uc029qot.1	chr1	chr1_61376932_61379931					0.125073	0.106404	0.283172	0.207837	0.0872511	0	0	0.0729422	0	0	0.0627905	0	0.250968	0.197446	0	0.0978122	0.183815	0	0	0.101523
72823	Pard3b	par-3 family cell polarity regulator beta	uc007bfd.2	chr1	chr1_61637324_61640323			chr1:61638737-61639406	7	2.70059	1.95792	2.87212	2.64152	2.74564	1.65688	2.66398	2.74583	2.51469	2.09279	2.38816	2.7125	2.4089	1.23778	2.28291	1.00885	2.41851	2.5701	2.42158	2.74418
18187	Nrp2	neuropilin 2	uc007bfi.1	chr1	chr1_62701817_62704816			chr1:62702839-62703748	4	0.65913	0.757885	0.816714	0.740123	0.686827	1.09239	0.667485	1.38909	0.26678	0.158087	0.138027	1.16805	0.192757	0.351462	0.288543	0.367665	0.468173	1.46653	0.188903	2.16442
74992	4930487H11Rik	RIKEN cDNA 4930487H11 gene	uc029qou.1	chr1	chr1_62793233_62796232					0.25685	0	0.108054	0.322005	0	0	0.25598	0.152622	0	0	0	0	0	0	0	0	0	0	0	0.108941
100380944	Ino80dos	INO80 complex subunit D, opposite strand	uc007bft.2	chr1	chr1_63112971_63115970			chr1:63113486-63114349	7	5.4944	5.59074	5.46484	5.47079	5.4288	5.40601	5.44612	5.43583	4.91798	4.96105	4.74764	4.53574	5.30501	5.10792	5.20746	4.78992	5.11188	4.8525	5.11231	5.09779
227197	Ndufs1	NADH:ubiquinone oxidoreductase core subunit S1	uc007bfy.2	chr1	chr1_63175323_63178322	8		chr1:63176548-63177427	7	7.48676	7.46509	7.46341	7.41359	7.28086	7.30102	7.28646	7.24998	6.96065	6.95142	6.7422	6.60294	7.03354	6.76422	6.95631	6.70108	6.90752	6.37329	6.81076	6.80733
241070	Gpr1	G protein-coupled receptor 1	uc007bga.3	chr1	chr1_63212782_63215781					10.478	10.2086	10.4348	10.397	11.0212	10.9363	11.0248	10.9414	11.7229	11.7611	11.821	11.7726	11.6866	11.6493	11.685	11.7892	11.7423	12.0011	12.0567	12.0854
73884	Zdbf2	zinc finger, DBF-type containing 2	uc007bgb.2	chr1	chr1_63271769_63274768			chr1:63273064-63273913	7	2.50294	2.74863	2.12409	2.57481	1.6373	2.56072	1.54824	2.24488	1.20658	1.19119	0.825292	2.28729	0.812209	1.32317	0.709485	1.80972	0.828933	2.2313	1.23874	3.78323
23792	Adam23	a disintegrin and metallopeptidase domain 23	uc007bgf.2	chr1	chr1_63444404_63447403			chr1:63445716-63446529	7	0.330757	0.359647	0.432591	0.234322	0.278413	0.604046	0.185128	0.468466	0.924618	1.24407	1.21182	1.03737	1.61934	1.826	1.67718	1.91622	1.62655	1.81638	1.50649	4.57897
241073	Dytn	dystrotelin	uc007bgi.1	chr1	chr1_63685428_63688427		3			0.297129	0	0	0.0784742	0.0320879	0.0277072	0.120087	0.0267413	0.08398	0.0395114	0	0.121845	0.185347	0.212546	0	0.0712316	0	0.276693	0.0382017	0.366598
75619	Fastkd2	FAST kinase domains 2	uc007bgl.2	chr1	chr1_63729125_63732124	6				7.00717	6.95952	7.15604	6.83414	6.935	6.90191	7.12617	6.67544	7.43784	7.48403	7.51887	7.41358	7.31231	7.18069	7.3265	6.93767	7.30673	6.48212	7.42571	7.67301
74426	4933402D24Rik	RIKEN cDNA 4933402D24 gene	uc029qow.1	chr1	chr1_63767768_63770767		4			0	0	0	0.239271	0.101085	0.248203	0.0496502	0	0	0	0	0	0	0.0603055	0	0	0	0	0	0
433315	Gm13749	predicted gene 13749	uc007bgm.1	chr1	chr1_63963227_63966226					0	0	0	0.153043	0	0	0.0613521	0	0.124323	0.03955	0.254309	0.0709488	0	0	0	0	0	0	0.147227	0
102466760	Mir6899	microRNA 6899	uc033fjg.1	chr1	chr1_64041002_64044001					6.25024	6.46926	6.69307	6.78151	6.71539	6.18342	6.94872	6.78725	6.44882	6.61437	6.45742	6.6429	7.43108	7.35966	7.52426	7.11622	7.57022	7.04176	7.09691	6.52505
93691	Klf7	Kruppel-like factor 7 (ubiquitous)	uc007bgp.2	chr1	chr1_64119927_64122926			chr1:64121614-64122142	7	7.6507	7.42264	7.73842	7.87449	7.86033	7.53967	8.0283	7.92109	7.56299	7.66676	7.63559	7.92516	8.38456	8.39277	8.42646	8.1821	8.64537	8.20396	8.31371	7.69697
12912	Creb1	cAMP responsive element binding protein 1	uc007bgt.1	chr1	chr1_64531304_64534303	5		chr1:64532368-64533738	7	3.51277	3.60424	3.58984	3.52917	3.47092	3.43447	3.47183	3.61086	2.86185	2.87388	2.86544	2.83277	2.79628	2.9444	2.92189	3.25163	2.95307	3.15973	3.03269	3.75349
67099	Mettl21a	methyltransferase like 21A	uc007bgv.1	chr1	chr1_64615707_64618706	8		chr1:64616946-64617792	7	5.13092	5.20226	5.36669	5.36162	4.79836	4.86856	4.93474	4.73399	2.17216	2.04673	2.2359	2.25183	2.18379	2.7536	2.07663	1.6674	2.28401	2.29635	1.88207	3.6979
227210	Ccnyl1	cyclin Y-like 1	uc007bgx.1	chr1	chr1_64689713_64692712	7		chr1:64690535-64691585	7	6.10131	6.07193	6.22412	6.24211	6.29558	6.12512	6.24678	6.4723	6.91418	7.06293	7.00536	7.11598	5.82624	5.95725	6.0949	6.13617	5.9954	6.29665	6.49375	6.87092
14367	Fzd5	frizzled class receptor 5	uc007bgz.1	chr1	chr1_64736251_64739250	7		chr1:64734848-64737979	5	4.50172	4.69103	4.60915	4.56846	4.0667	3.85713	3.82006	4.0897	0.962284	0.257323	0.216893	0.506431	0.7423	0.792893	0.684033	0.857558	0.651645	1.12747	0.449543	0.961924
241075	Plekhm3	pleckstrin homology domain containing, family M, member 3	uc007bhb.1	chr1	chr1_64926598_64929597					3.96072	3.5406	4.07967	3.98263	4.18296	3.93573	4.1727	4.04082	3.71047	3.3183	3.88055	3.79187	4.38976	4.37425	4.5274	4.59799	4.49212	3.78462	4.04622	3.85032
70861	Akr1cl	aldo-keto reductase family 1, member C-like	uc007bhe.2	chr1	chr1_65031249_65034248		7			4.61525	4.14488	4.74933	4.44067	3.61761	3.41604	3.7651	3.79481	5.09786	4.65774	4.35321	3.83046	4.09696	4.55621	3.85129	4.02648	3.70618	3.81978	4.2641	4.42219
12968	Cryge	crystallin, gamma E	uc007bhf.1	chr1	chr1_65049664_65052663					0.176046	0.150156	0.142212	0.151899	0.440818	0.470035	0.427402	0.673148	0.826865	0.220882	0.654196	0.137531	0.125339	0.275226	0.610874	0.487606	0.369713	0.60871	0.804178	0.273763
12967	Crygd	crystallin, gamma D	uc007bhg.2	chr1	chr1_65061941_65064940					0	0	0	0	0	0	0	0	0	0	0	0	0	0	0	0	0	0	0	0
12966	Crygc	crystallin, gamma C	uc007bhi.2	chr1	chr1_65072033_65075032					0	0	0	0	0	0	0	0	0	0	0	0	0	0	0.147565	0	0	0	0	0
12965	Crygb	crystallin, gamma B	uc007bhj.2	chr1	chr1_65080791_65083790					0.838353	0.736391	1.03445	0.292448	0.996045	1.39886	0.607291	2.00298	1.79481	1.78891	1.98823	1.33242	1.07189	1.4338	1.83217	2.18921	1.94761	1.4885	2.15437	5.89658
12964	Cryga	crystallin, gamma A	uc007bhk.1	chr1	chr1_65101864_65104863					2.9994	3.02933	2.62182	2.73127	1.72929	2.49359	2.40319	2.34584	2.9266	2.43361	1.86537	2.88308	3.29942	2.87169	2.93883	2.53461	2.99367	2.93338	3.48114	2.94778
98303	D630023F18Rik	RIKEN cDNA D630023F18 gene	uc007bhl.2	chr1	chr1_65121715_65124714		8			5.60997	5.50271	5.46467	5.29821	5.34251	5.15046	4.73276	4.42806	4.43635	4.16055	4.22544	4.66959	5.02808	4.78012	4.48842	3.70494	4.75958	4.06791	5.08588	5.47489
15926	Idh1	isocitrate dehydrogenase 1 (NADP+), soluble	uc007bhn.2	chr1	chr1_65177643_65180642	8		chr1:65178905-65179373	7	8.75584	8.33909	8.6699	8.56126	8.62815	8.51851	8.73418	8.73778	8.05185	8.05956	8.06786	8.13371	7.73789	7.87659	7.83908	8.28133	7.98312	8.27313	7.81085	9.07198
18711	Pikfyve	phosphoinositide kinase, FYVE type zinc finger containing	uc007bht.1	chr1	chr1_65185185_65188184			chr1:65186380-65187053	7	5.95423	5.6887	5.83962	5.76015	5.96207	5.88198	5.81101	5.94627	5.28042	5.11789	5.16857	5.1563	4.99779	4.99431	5.11706	5.1556	5.13102	5.16389	5.00355	5.71278
213527	Pth2r	parathyroid hormone 2 receptor	uc007bhu.1	chr1	chr1_65309757_65312756					0.684116	0.650541	0.718723	0.575523	0.929749	1.38981	0.620408	1.03018	1.33058	1.19476	0.549502	0.652132	1.02658	0.773691	1.14069	0.994314	0.875366	0.749846	0.85026	1.43801
12969	Crygf	crystallin, gamma F	uc007bhv.1	chr1	chr1_65925022_65928021					0	0	0	0	0	0	0	0	0	0	0	0	0	0	0.405814	0.389254	0	0	0	0
17756	Map2	microtubule-associated protein 2	uc007bia.1	chr1	chr1_66363155_66366154					4.34003	4.09764	4.55554	4.3782	4.35524	3.97664	4.29573	4.52086	4.82751	4.72386	4.72948	5.00434	4.46789	4.12955	4.27404	3.62616	4.54579	4.44642	4.63309	4.68028
329178	Unc80	unc-80, NALCN activator	uc007bii.2	chr1	chr1_66678064_66681063					4.79681	3.6628	4.44912	3.9676	5.33948	4.59754	5.10002	4.77947	4.5274	4.28554	4.33035	4.29563	4.66137	4.63105	4.54276	4.46971	4.76127	4.56564	4.73055	4.68039
66646	Rpe	ribulose-5-phosphate-3-epimerase	uc007bij.1	chr1	chr1_66699384_66702383			chr1:66700753-66701351	7	10.0104	10.012	9.90424	9.91472	9.72419	9.58549	9.64563	9.56249	9.32683	9.0398	9.15901	9.00726	9.4261	9.29202	9.37654	8.84743	9.28461	8.76718	9.21981	8.42981
68691	Kansl1l	KAT8 regulatory NSL complex subunit 1-like	uc007bio.2	chr1	chr1_66816096_66819095			chr1:66816437-66817867	7	5.47879	5.64661	5.66578	5.77963	5.49769	5.69217	5.57884	5.93702	4.76402	4.90329	4.86743	5.34365	4.93133	4.76911	5.00556	4.94165	5.21515	5.2108	4.98281	6.28728
11363	Acadl	acyl-Coenzyme A dehydrogenase, long-chain	uc007bir.2	chr1	chr1_66861810_66864809	3		chr1:66862840-66863146	7	4.82018	5.17698	5.45966	4.76648	3.75044	3.94289	4.51004	4.42556	5.11511	4.79799	5.21441	5.61946	5.17286	4.93439	4.83566	4.3802	5.00728	4.7724	4.57634	6.87838
17901	Myl1	myosin, light polypeptide 1	uc007bit.2	chr1	chr1_66943557_66946556					0	0	0	0	0	0.0649822	0	0	0.321028	0.0921678	0	0.163045	0.0762681	0.0879477	0	0.0842385	0.232301	0	0.0891659	0.0874495
14768	Lancl1	LanC (bacterial lantibiotic synthetase component C)-like 1	uc007biv.1	chr1	chr1_67037335_67040334					9.83227	9.61983	9.87844	9.6896	10.0529	9.89704	9.97372	9.79027	9.83509	9.90172	9.81305	9.5885	10.08	10.0564	9.89963	9.89699	9.98927	10.0128	9.83495	9.9787
227231	Cps1	carbamoyl-phosphate synthetase 1	uc007biy.2	chr1	chr1_67121527_67124526					1.03374	0.669128	0.80473	0.738992	1.41308	0.877423	1.44143	1.53762	4.38981	4.47066	4.62274	4.26048	4.41565	4.09227	4.11005	3.53743	4.39225	4.50882	4.32389	4.48423
13869	Erbb4	erb-b2 receptor tyrosine kinase 4	uc007bjb.1	chr1	chr1_69106560_69109559			chr1:69107035-69108055	5	0.175953	0.170295	0.19901	0.307767	0.140189	0.273767	0.466276	0.563152	2.08917	2.66773	2.21718	2.44584	1.63197	1.12788	1.21707	1.28411	1.7852	2.32681	2.96682	4.19994
22779	Ikzf2	IKAROS family zinc finger 2	uc029qoy.1	chr1	chr1_69685641_69688640					0.372695	0.661115	0.702604	0.667589	0.802434	0.580813	0.695984	0.882819	0.892383	0.859304	0.956894	1.60622	0.894482	1.10679	0.878256	1.24486	1.28535	2.19424	0.646066	1.02026
66722	Spag16	sperm associated antigen 16	uc007bjh.2	chr1	chr1_69825470_69828469			chr1:69826864-69827202	3	4.62282	4.80851	4.60199	4.87635	5.3675	4.88447	4.8709	4.70192	5.26994	5.18179	5.15557	4.76728	5.48114	4.86303	5.08755	5.41039	5.13345	5.08146	4.54523	5.12923
320460	Vwc2l	von Willebrand factor C domain-containing protein 2-like	uc011wmp.1	chr1	chr1_70727199_70730198					0.0372595	0.0624312	0	0.0631784	0.075918	0.107875	0.0733156	0.104214	0.084061	0.0473316	0.0184219	0	0.0261582	0	0	0.0289444	0.0280423	0.0888029	0	0.088392
12021	Bard1	BRCA1 associated RING domain 1	uc007bjm.2	chr1	chr1_71101473_71104472			chr1:71102405-71103220	7	4.92806	4.7658	5.12374	4.84461	5.10013	4.79577	5.18002	5.12012	5.52995	5.27686	5.69062	5.61406	5.47638	5.65877	5.47044	5.70654	5.60789	5.90698	5.29118	5.80537
74591	Abca12	ATP-binding cassette, sub-family A (ABC1), member 12	uc007bjo.2	chr1	chr1_71305627_71308626					0	0	0.0345286	0.142535	0.22295	0.124397	0.2649	0.0492871	1.3476	0.927987	1.90977	1.41798	1.25061	1.83998	1.40693	1.13669	1.84609	0.894601	1.26044	1.47679
108147	Atic	5-aminoimidazole-4-carboxamide ribonucleotide formyltransferase/IMP cyclohydrolase	uc007bjr.2	chr1	chr1_71555656_71558655	8		chr1:71556949-71557367	4	3.81773	3.3739	3.86178	3.26348	3.35589	3.01849	3.54272	3.12182	4.24623	3.44629	4.43129	4.95181	4.33387	4.48287	4.29363	3.70491	4.62923	4.56756	3.71125	4.90224
14268	Fn1	fibronectin 1	uc007bjy.2	chr1	chr1_71651735_71654734	3		chr1:71652698-71653358	7	3.78199	4.01496	4.18617	4.45209	4.15505	4.0979	4.48461	4.54069	4.78026	5.05414	4.72926	4.69262	5.10763	5.06619	4.95094	5.01701	5.0801	5.23259	5.30044	5.83951
667931	Gm8883	predicted gene 8883	uc011wms.1	chr1	chr1_71886612_71889611					0	0	0.366428	0	0.1152	0.0998575	0.111302	0.186871	0	0	0	0.406763	0.225144	0.574236	0.135008	0.458518	0.240226	0.665427	0.261048	0.97971
71134	4933417E11Rik	RIKEN cDNA 4933417E11 gene	uc029qoz.1	chr1	chr1_72003696_72006695		8			8.1563	7.98765	8.20532	8.38994	8.34509	8.11958	8.57461	8.46721	8.34668	8.53312	8.66032	8.32547	8.33197	8.28759	8.36945	8.38996	8.52063	8.67345	8.80918	8.68095
381269	Mreg	melanoregulin	uc007bkg.2	chr1	chr1_72210808_72213807	6		chr1:72211750-72212422	7	4.89857	5.32913	5.68421	5.57738	5.44114	5.70833	5.71062	5.75582	6.04764	5.92852	5.90565	6.36968	5.9719	5.6796	5.84188	6.09144	5.88112	6.01936	5.4318	6.17071
111175	Pecr	peroxisomal trans-2-enoyl-CoA reductase	uc011wmu.1	chr1	chr1_72282815_72285814					13.2597	13.2855	13.2559	13.2224	13.4092	13.3798	13.3975	13.2919	13.1094	13.0204	13.1548	12.7852	13.2749	13.1278	13.1828	12.7671	13.1324	12.9854	13.1109	12.7032
22596	Xrcc5	X-ray repair complementing defective repair in Chinese hamster cells 5	uc007bkl.2	chr1	chr1_72305921_72308920					9.84051	9.83133	9.85028	9.86367	9.98683	9.98178	9.94415	9.81982	9.687	9.56004	9.78133	9.54329	9.7847	9.84562	9.71056	9.42374	9.75806	9.28724	9.80376	8.66817
381270	March4	membrane-associated ring finger (C3HC4) 4	uc007bkn.1	chr1	chr1_72535065_72538064			chr1:72536153-72536389	7	0.184599	0.299519	0.0514685	0.412371	0.492821	0.969885	0.748445	0.964222	2.7002	3.11055	2.60514	3.19973	3.19064	3.33897	2.81255	2.76504	2.92697	3.00863	3.04436	3.80201
54380	Smarcal1	SWI/SNF related matrix associated, actin dependent regulator of chromatin, subfamily a-like 1	uc007bkr.2	chr1	chr1_72581751_72584750					8.72327	8.57985	8.66933	8.69727	8.72493	8.84353	8.68703	8.66628	8.03559	8.06552	7.8787	8.02064	9.31782	9.25556	9.38792	9.1914	9.22185	8.36901	8.67254	8.36595
319695	Ankar	ankyrin and armadillo repeat containing	uc007bku.2	chr1	chr1_72699065_72702064					0.0855389	0.229081	0.176351	0.188217	0.258501	0.446302	0.405531	0.469644	0.835482	0.89934	0.81566	0.6818	0.583411	0.786974	0.338757	0.527678	0.632186	0.54711	0.850164	1.76957
19981	Rpl37a	ribosomal protein L37a	uc007bkv.2	chr1	chr1_72709760_72712759			chr1:72710862-72711718	7	8.16744	8.39617	8.0678	7.9811	7.90748	7.98594	7.91289	7.77756	8.45612	8.59689	8.67561	8.65871	7.49561	7.40887	7.44237	7.40833	7.52279	7.84461	7.52078	7.56439
16008	Igfbp2	insulin-like growth factor binding protein 2	uc007bkw.2	chr1	chr1_72822980_72825979	1		chr1:72824694-72824937	7	1.26101	1.08691	1.51502	1.89958	0.0645839	1.53341	1.04276	0.9929	0.842441	0.794747	0	0	0.188443	1.41655	0.216722	0.694374	0	0.0755951	0	7.35543
16011	Igfbp5	insulin-like growth factor binding protein 5	uc007bkx.1	chr1	chr1_72873366_72876365	2		chr1:72873699-72873966	7	1.03733	1.01047	1.28916	1.03922	0.757478	1.42678	1.77138	1.97399	2.57961	2.27387	2.18713	1.16068	2.65571	2.57371	2.32802	2.53972	2.2923	1.91838	2.75274	3.69825
21958	Tnp1	transition protein 1	uc007bkz.2	chr1	chr1_73014400_73017399					0	0	0	0	0	0	0	0	0	0	0	0.293884	0	0	0	0	0	0	0	0.959044
78718	D530049I02Rik	RIKEN cDNA D530049I02 gene	uc029qpc.1	chr1	chr1_73397468_73400467		2			0	0.169367	0	0	0	0	0	0	0.182941	0.322519	0.366898	0.155212	0.141528	0.779105	0.781079	0.15596	0.288228	0.562538	0.312779	2.91181
723792	Pinc	pregnancy induced noncoding RNA	uc007blb.1	chr1	chr1_73406070_73409069		2			0	0	0	0	0	0	0.0528634	0	0	0	0	0	0	0.0641931	0	0.0614645	0	0	0.0650896	0.396862
102465179	Mir6351	microRNA 6351	uc056ydd.1	chr1	chr1_73854076_73857075					0	0.679261	0	0	1.30413	0	0	0	0.724769	0	0	0	0	0.656373	0	0	0	1.105	0	0.653291
109198	6030407O03Rik	RIKEN cDNA 6030407O03 gene	uc007bld.2	chr1	chr1_73862967_73865966					0.714302	0.729033	0.990077	0.476654	0.863224	1.04215	1.57325	1.22435	3.12848	2.74786	3.28122	2.87396	3.2402	3.23449	2.85718	3.65843	3.34091	3.42432	2.73073	3.88542
21961	Tns1	tensin 1	uc007blg.3	chr1	chr1_74122950_74125949			chr1:74124245-74124923	7	0.0251996	0.063057	0.0693275	0.0638116	0.00872353	0.0806839	0.0740477	0.132058	0.206082	0.450892	0.362461	0.122033	0.127529	0.362176	0.183953	0.301034	0.260973	0.19223	0.167373	0.261336
12765	Cxcr2	chemokine (C-X-C motif) receptor 2	uc007bll.1	chr1	chr1_74152494_74155493		1			0.464668	0.715745	0.235039	0.982059	0.499976	0.983549	0.441018	0.91727	0.08147	0.0939393	0.0441967	0.0174977	0.0625252	0.174036	0.0366456	0.135029	0.0338729	0	0.0370424	0.236886
227288	Cxcr1	chemokine (C-X-C motif) receptor 1	uc007blm.1	chr1	chr1_74193132_74196131					0	0	0	0	0	0	0	0.0663104	0.202501	0	0.111955	0.171981	0	0	0	0	0	0	0.182595	0.179188
100316687	Mir1928	microRNA 1928	uc056yde.1	chr1	chr1_74205121_74208120					0	0	0	0	0	0	0	0	0	0	0	0	0	0	0	0	0	0	0	0
76709	Arpc2	actin related protein 2/3 complex, subunit 2	uc007blp.1	chr1	chr1_74235391_74238390	5		chr1:74236581-74237193	7	10.2603	10.275	10.3083	10.2569	9.96279	9.87926	10.0348	9.94849	9.99666	9.9568	10.0058	9.89326	9.86021	9.84139	9.85336	9.64597	9.86059	9.60956	9.88235	9.82939
227289	Gpbar1	G protein-coupled bile acid receptor 1	uc007blq.1	chr1	chr1_74277100_74280099					1.1058	1.63685	1.20345	1.44624	1.08654	1.27778	1.14515	1.75026	0.769427	1.75119	1.15459	1.10228	1.74423	1.55763	1.77319	2.09503	1.28725	1.5942	1.57117	2.43449
56695	Pnkd	paroxysmal nonkinesiogenic dyskinesia	uc007bls.1	chr1	chr1_74283534_74286533	7		chr1:74284464-74285135	7	7.51006	7.8206	7.50354	7.45331	7.84967	7.76857	7.90685	7.86974	8.19167	8.31205	8.32944	8.26694	7.5966	7.78986	7.60097	7.91019	7.7157	8.31485	7.95423	7.63684
69660	Tmbim1	transmembrane BAX inhibitor motif containing 1	uc007blv.2	chr1	chr1_74302837_74305836					9.32545	9.38264	9.48202	9.45936	9.21916	9.20663	9.21709	9.19263	8.35076	8.47576	8.16512	8.18201	9.5567	9.25504	9.72072	9.20083	9.37543	8.61056	8.76358	7.93683
241112	Catip	ciliogenesis associated TTC17 interacting protein	uc011wna.1	chr1	chr1_74360942_74363941		3			0	0.235493	0	0	0	0.035487	0.152474	0.16367	0	0	0.0582735	0	0	0	0	0	0	0.048151	0	0.623336
18173	Slc11a1	solute carrier family 11 (proton-coupled divalent metal ion transporters), member 1	uc007bly.2	chr1	chr1_74373703_74376702					0.0483126	0.119484	0	0.0414312	0.0661055	0.028869	0	0.0278631	0	0.158036	0.0474755	0.126785	0.162314	0	0.186921	0.24446	0.0718953	0	0	0.0770099
227292	Ctdsp1	CTD (carboxy-terminal domain, RNA polymerase II, polypeptide A) small phosphatase 1	uc007blz.2	chr1	chr1_74390109_74393108	4		chr1:74391333-74392430	5	4.45745	4.65878	4.58899	4.57197	4.48023	4.56462	4.55618	4.68068	4.15393	4.12029	4.24019	4.19638	3.33274	3.90117	3.72805	3.22452	3.72638	3.33761	3.39074	4.17916
22349	Vil1	villin 1	uc007bmb.2	chr1	chr1_74407884_74410883					9.16369	9.15982	9.13908	8.93344	9.15369	9.23146	9.23238	9.01759	8.56636	8.5231	8.3239	8.20522	8.95253	8.901	9.08244	8.79039	8.89827	8.3527	8.69104	8.33297
58184	Cnot9	CCR4-NOT transcription complex, subunit 9	uc007bmf.2	chr1	chr1_74504560_74507559			chr1:74505462-74506819	7	8.18069	8.13957	8.21993	8.24405	8.56507	8.68335	8.50887	8.63456	8.49462	8.56547	8.41074	8.14539	8.16346	8.15238	8.23243	8.36479	8.26208	7.92581	8.02642	8.039
18802	Plcd4	phospholipase C, delta 4	uc011wnb.1	chr1	chr1_74549520_74552519					0.866711	0.734971	0.620885	0.43537	0.498038	0.717453	0.50859	0.94238	1.02154	1.23389	0.684143	0.910622	0.679957	0.510299	0.864783	0.711826	0.814108	0.655607	0.663684	0.973993
66821	Bcs1l	BCS1-like (yeast)	uc007bmr.2	chr1	chr1_74586789_74589788			chr1:74587634-74588472	7	5.45511	5.67311	5.49712	5.60681	5.14208	5.01686	5.50587	5.24318	5.32589	5.10803	5.35316	5.27143	5.6486	5.6649	5.56175	5.51507	5.84217	5.50633	5.63595	5.96484
57751	Rnf25	ring finger protein 25	uc007bmt.3	chr1	chr1_74599898_74602897	8		chr1:74601095-74601459	7	9.00171	9.07149	9.1549	9.05123	9.11247	9.21241	9.20971	9.20828	8.65951	8.85867	8.69161	8.86335	9.29138	9.06445	9.33618	9.4209	9.24244	9.46818	8.91451	8.54207
269209	Stk36	serine/threonine kinase 36	uc007bmw.1	chr1	chr1_74621330_74624329	8				9.24349	9.48068	9.37864	9.58355	9.5369	9.45732	9.20829	9.2609	8.6073	8.69744	8.28123	8.29755	8.85924	8.7217	9.09147	8.28181	8.44852	8.00404	8.30373	7.38439
67534	Ttll4	tubulin tyrosine ligase-like family, member 4	uc007bmy.1	chr1	chr1_74660254_74663253	8		chr1:74661673-74662164	7	7.24992	7.23061	7.11318	7.27682	7.32723	7.49912	6.9492	7.63044	6.78749	7.0286	6.63522	6.73133	7.05321	7.06263	7.12943	7.82735	7.00898	7.54578	7.39532	6.48633
104086	Cyp27a1	cytochrome P450, family 27, subfamily a, polypeptide 1	uc007bna.1	chr1	chr1_74712074_74715073			chr1:74713619-74713831	5	5.57925	6.2072	5.80315	6.35483	6.41136	6.67734	6.85319	7.18434	6.56345	7.02364	7.05667	6.9365	7.19976	7.11584	7.10528	7.59183	7.21106	7.39956	6.52537	8.22297
241113	Prkag3	protein kinase, AMP-activated, gamma 3 non-catalytic subunit	uc007bnb.2	chr1	chr1_74747456_74750455	2		chr1:74748733-74749045	5	0	0	0	0	0	0	0	0	0	0	0	0	0.0291203	0	0	0	0	0	0	0.0334698
22420	Wnt6	wingless-type MMTV integration site family, member 6	uc007bne.1	chr1	chr1_74770392_74773391	1				0.438398	0.807602	0.546561	0.962991	0.350506	0.21172	0.46808	0.465991	0.384463	0.294356	0.231951	0	0.168859	0.840553	0.282574	0.566911	0.222186	0.896617	0.196385	2.13573
22409	Wnt10a	wingless-type MMTV integration site family, member 10A	uc007bnf.2	chr1	chr1_74790519_74793518	1				0	0	0	0	0	0.115061	0	0.0380147	0	0.260784	0	0	0.176875	0.1548	0	0.325174	0.0496027	0	0	0.336566
12570	Cdk5r2	cyclin-dependent kinase 5, regulatory subunit 2 (p39)	uc007bng.2	chr1	chr1_74853529_74856528			chr1:74854860-74856469	5	0.842287	3.58451	1.76033	2.84129	2.3346	4.33843	1.67911	3.69711	1.10909	2.64099	1.98418	3.30772	1.19248	4.20569	2.00568	4.17449	2.26674	3.01507	1.90799	4.78838
260298	Fev	FEV (ETS oncogene family)	uc011wnd.1	chr1	chr1_74883909_74886908			chr1:74884302-74885613	4	0	0	0	0	0	0.0510067	0.164555	0	0.53103	0.141513	0.308322	0.458209	0.277417	0.668287	0.259471	1.24003	0.540908	0.622468	0.136979	0.87169
12958	Cryba2	crystallin, beta A2	uc007bni.2	chr1	chr1_74891644_74894643			chr1:74892726-74893136	3	0.1473	0.710138	0.118764	0.545785	0.530069	1.82863	2.07482	1.86666	1.91109	1.12936	1.94532	1.96329	2.02935	3.41438	1.85594	3.44737	2.39893	3.45933	2.46012	3.82307
723900	Mir375	microRNA 375	uc011wne.1	chr1	chr1_74899222_74902221			chr1:74900556-74900984	7	0	0	0	0	0	0	0	0	0	0	0	0	0	0	0	0	0	0	0	0
241116	Cfap65	cilia and flagella associated protein 65	uc007bnk.1	chr1	chr1_74934100_74937099		1			0.14461	0.0628871	0.088302	0.12459	0.172506	0.0875653	0.166778	0.0216126	0	0	0.10793	0.0574527	0.0776533	0.118191	0.0898236	0.0577389	0.161751	0.0894455	0.0611489	0.117528
16147	Ihh	Indian hedgehog	uc007bnl.1	chr1	chr1_74950152_74953151	1		chr1:74950632-74952093	7	0.793139	0.724193	0.4536	0.337974	0.427797	1.14619	0.299324	0.527808	0.64717	1.12437	0.381981	0.307781	0.313557	0.129214	0.248547	0.648605	0.194945	0.0443227	0.361889	0.581883
75570	Nhej1	nonhomologous end-joining factor 1	uc029qpd.1	chr1	chr1_75045140_75048139		8			9.54837	8.88257	8.94714	8.62361	10.3806	10.4663	9.97946	10.1083	9.98654	9.79707	9.92663	9.7412	9.82283	9.69639	10.0691	9.16726	10.2396	10.1022	9.31543	9.11915
22626	Slc23a3	solute carrier family 23 (nucleobase transporters), member 3	uc007bno.1	chr1	chr1_75132391_75135390					8.31264	8.26246	7.50574	7.30144	8.40724	8.43504	8.26788	7.5806	7.92555	7.95559	7.47979	7.01494	8.39216	7.8374	8.31031	7.89715	7.74984	7.93283	7.94373	6.13401
227298	Retreg2	reticulophagy regulator family member 2	uc007bnu.1	chr1	chr1_75141286_75144285	8		chr1:75141433-75143190	7	6.68389	6.73937	6.64136	6.55625	6.40674	6.52829	6.28745	6.46229	4.25468	4.12019	4.0262	3.49614	4.92161	4.38885	4.8009	5.12797	4.66085	4.13615	4.21793	5.32377
68818	Zfand2b	zinc finger, AN1 type domain 2B	uc011wng.1	chr1	chr1_75167146_75170145			chr1:75168559-75168942	7	9.49144	9.5923	9.4331	9.50902	9.50822	9.70729	9.52454	9.57859	8.61489	8.70004	8.46144	8.49364	8.92339	9.2375	9.02486	9.38992	9.01509	9.15782	8.70443	8.80826
74104	Abcb6	ATP-binding cassette, sub-family B (MDR/TAP), member 6	uc007bny.1	chr1	chr1_75178784_75181783					4.94842	4.86807	5.09698	4.71458	5.77944	5.90536	5.61951	5.45951	4.33844	4.14371	3.48835	3.50355	5.19618	4.92208	5.34252	5.1247	5.03882	4.08875	4.63405	5.82175
245860	Atg9a	autophagy related 9A	uc011wnh.2	chr1	chr1_75190511_75193510					6.17415	6.11678	6.24438	6.15697	6.03198	6.0031	6.03302	5.87189	5.11938	5.18541	5.16248	5.39672	5.56117	5.78047	5.84967	5.75434	5.88698	5.3311	5.17456	5.70786
74577	Glb1l	galactosidase, beta 1-like	uc011wnk.1	chr1	chr1_75209279_75212278			chr1:75210805-75211065	4	3.7339	3.52369	3.65526	3.50109	3.38903	3.72614	3.63975	3.66758	2.56536	2.5959	2.71155	2.30153	2.85362	2.81327	3.10509	3.08918	2.75428	2.70461	2.54519	2.6641
22145	Tuba4a	tubulin, alpha 4A	uc007bok.1	chr1	chr1_75217754_75220753			chr1:75219213-75219982	7	11.1695	11.6357	11.3396	11.5413	11.1869	11.5916	11.3466	11.4806	10.6726	11.021	10.7569	10.9327	11.3629	11.5662	11.5488	11.7297	11.4144	11.5195	11.2786	11.7766
381272	A630095N17Rik	RIKEN cDNA A630095N17 gene	uc029qph.1	chr1	chr1_75230594_75233593		3			1.45154	2.01096	1.36152	1.87647	1.85903	2.78741	1.88319	2.51164	1.54093	2.70151	1.96257	2.44812	1.84339	2.15881	2.1006	2.4775	1.74111	2.6414	1.48799	3.71203
56812	Dnajb2	DnaJ heat shock protein family (Hsp40) member B2	uc007bom.2	chr1	chr1_75234923_75237922	5		chr1:75236420-75236960	4	6.98329	7.25242	7.05448	6.79585	6.69634	6.91984	6.72791	6.5364	6.05025	6.49409	6.1102	6.73525	6.45482	6.90953	6.8359	6.64707	6.58577	6.3176	5.99684	7.16796
19275	Ptprn	protein tyrosine phosphatase, receptor type, N	uc011wnn.1	chr1	chr1_75262709_75265708	3				1.58686	2.13336	1.73786	1.9814	2.25281	2.85446	2.75205	2.64517	1.72951	1.85028	2.08018	1.55114	2.30804	2.17153	2.07286	2.28706	2.00785	2.53152	1.71711	1.4383
19711	Resp18	regulated endocrine-specific protein 18	uc011wno.1	chr1	chr1_75276881_75279880					1.09805	0.658492	1.18567	0.664944	1.40544	1.49973	1.04312	0.725244	1.81196	1.9485	1.79296	1.88017	1.54326	2.01722	1.60345	2.15245	2.2264	2.11155	2.97065	2.48317
13437	Dnpep	aspartyl aminopeptidase	uc007bot.2	chr1	chr1_75315518_75318517			chr1:75317106-75318069	7	5.3463	5.64929	5.73315	5.89307	5.47457	5.41482	5.74247	5.76081	6.14746	6.36302	6.39919	6.19857	6.52587	6.39306	6.32224	6.28501	6.50417	6.5249	6.42427	5.31964
13346	Des	desmin	uc007box.2	chr1	chr1_75358792_75361791	1		chr1:75360356-75360970	4	0.0410669	0	0	0.230101	0.212903	0.249156	0	0.114597	0.229172	0.503009	0.226749	0.263365	0.403914	0.706011	0.484171	2.2704	0.30834	1.68653	0.191929	2.21704
100503248	Gm15179	predicted gene 15179	uc007boy.2	chr1	chr1_75373516_75376515	1		chr1:75375226-75375786	4	0	0	0	0	0	0	0	0	0	0	0	0	0	0	0	0	0	0	0	0.465631
11790	Speg	SPEG complex locus	uc007bpb.1	chr1	chr1_75383465_75386464					0	0	0	0	0	0	0	0	0	0.0835301	0	0	0	0	0	0	0	0	0	0.0792419
69080	Gmppa	GDP-mannose pyrophosphorylase A	uc007bpd.1	chr1	chr1_75434443_75437442					6.5133	6.8917	6.59382	6.88105	6.11642	6.77639	6.4224	6.77668	5.11353	5.26559	4.88082	5.05352	5.65939	5.88521	5.84527	6.00562	5.67427	5.82227	5.32855	6.05953
241118	Asic4	acid-sensing (proton-gated) ion channel family member 4	uc007bpg.1	chr1	chr1_75449010_75452009			chr1:75450377-75450680	3	0.405171	0.799019	0.390209	0.61075	0.440569	0.839174	0.993259	0.988467	0.576049	0.744272	0.232899	0.722211	0.372717	0.558369	0.396272	1.72711	0.396411	1.8039	0.484872	0.769574
319998	Tmem198	transmembrane protein 198	uc007bpl.2	chr1	chr1_75478032_75481031	1		chr1:75478670-75479786	7	1.11172	1.84533	1.64076	1.57848	2.03963	2.13627	1.75213	1.73421	1.09834	0.911494	0.492982	0.90981	0.92521	1.55946	1.07838	1.34579	0.855037	1.16414	0.778359	1.98945
98733	Obsl1	obscurin-like 1	uc007bpo.2	chr1	chr1_75504953_75507952	2		chr1:75505202-75506384	3	0.612815	1.33742	0.848956	1.22817	0.538313	3.05882	0.726446	1.89418	0.857512	1.23701	0.620912	0.71364	0.642994	2.1274	1.03749	3.09331	0.809836	2.74056	0.959243	4.32692
71728	Stk11ip	serine/threonine kinase 11 interacting protein	uc007bpu.1	chr1	chr1_75520067_75523066	4		chr1:75521432-75521985	7	3.92109	4.04157	3.99703	3.97582	3.8346	4.01264	3.64236	3.92662	2.18707	1.93026	1.878	1.6221	1.92263	2.09606	2.25783	2.52319	2.02203	2.17139	1.97215	3.19116
20536	Slc4a3	solute carrier family 4 (anion exchanger), member 3	uc007bpx.2	chr1	chr1_75546444_75549443	1		chr1:75546265-75546756	7	1.4559	3.22036	1.5598	1.85373	1.60748	4.09217	2.02325	3.35321	2.59724	3.71397	2.60342	2.3216	2.89252	4.13809	3.08142	5.6409	2.85734	4.9784	3.38539	5.54842
620079	Gm17751	predicted gene, 17751	uc007bpy.1	chr1	chr1_76487633_76490632		7			9.63332	8.84212	9.38921	9.19169	10.6255	10.06	10.3673	10.4499	11.1061	11.4197	10.78	10.4155	10.4753	9.79616	10.4157	10.3757	10.388	10.3924	10.3181	10.6811
102465175	Mir6343	microRNA 6343	uc033fjq.1	chr1	chr1_76508060_76511059					0	0	0	0	0	0	0	0	0	0	0	0	0	0	0	0	0	0	0	0
102465180	Mir6352	microRNA 6352	uc033fjr.1	chr1	chr1_77495269_77498268					0	0.618981	0	0	0.522466	0.809423	0	0.787462	0	1.05486	0	0.57392	0	0	0	0.576324	0	0	0	0
13838	Epha4	Eph receptor A4	uc007bqa.1	chr1	chr1_77513589_77516588			chr1:77514350-77515453	7	3.83908	2.49941	3.40376	3.60727	4.55652	3.8402	4.57899	4.50947	4.85202	4.61872	4.82246	5.16468	5.49623	5.42397	5.41072	5.78084	5.6006	5.95747	4.42871	4.30628
18505	Pax3	paired box 3	uc007bqd.1	chr1	chr1_78195637_78198636			chr1:78196632-78197287	5	0.117644	0.0341251	0.0322503	0.0682676	0.325901	0.770586	0.293636	0.236817	0.287846	0.0678269	0.273411	0.45527	0.460807	0.831636	0.377512	2.3573	0.375678	1.71843	0.0331727	1.43823
433323	Sgpp2	sphingosine-1-phosphate phosphotase 2	uc007bqe.1	chr1	chr1_78308846_78311845			chr1:78310064-78310738	2	2.62823	3.20834	3.04257	3.52358	3.00397	3.31649	3.11293	3.34286	2.78872	3.96302	2.97274	3.53186	3.16838	3.89229	3.63524	4.88456	3.35409	4.74318	3.02494	5.00031
23874	Farsb	phenylalanyl-tRNA synthetase, beta subunit	uc007bqi.2	chr1	chr1_78487398_78490397			chr1:78488484-78488916	7	10.6839	10.8694	10.7487	10.823	10.5113	10.5452	10.7069	10.6925	10.5393	10.4544	10.5273	10.4071	10.6919	10.7048	10.5822	10.397	10.6337	10.2432	10.6857	10.4279
68393	Mogat1	monoacylglycerol O-acyltransferase 1	uc007bqk.1	chr1	chr1_78509669_78512668			chr1:78511828-78512070	7	1.12546	1.67119	1.04347	1.46947	1.01212	2.41676	1.05605	2.2776	1.08261	1.36132	1.2054	1.7494	0.948403	1.65673	1.21415	3.3439	1.38231	2.42254	1.10604	4.79779
74205	Acsl3	acyl-CoA synthetase long-chain family member 3	uc007bqo.2	chr1	chr1_78656325_78659324	5		chr1:78657623-78658549	7	9.57783	9.35941	9.31746	9.16601	9.74646	9.40279	9.45925	9.49797	9.78291	9.84536	9.80859	9.78715	9.56221	9.25062	9.59591	9.3668	9.61827	9.79384	9.60606	9.36005
57814	Kcne4	potassium voltage-gated channel, Isk-related subfamily, gene 4	uc007bqq.1	chr1	chr1_78815449_78818448					0.0550417	0.0918501	0.0868979	0.34046	0	0.45344	0.0726689	0.263543	0	0	0	0.021459	0.218077	0	0	0.0428168	0	0	0	0.0444732
20254	Scg2	secretogranin II	uc007bqr.1	chr1	chr1_79438591_79441590					3.72067	3.68862	3.40627	3.72294	3.12932	3.08455	3.09669	2.93045	2.74289	3.02559	2.16499	2.59015	2.82656	2.28431	2.80377	3.04564	2.64048	2.71177	3.10962	4.33496
252903	Ap1s3	adaptor-related protein complex AP-1, sigma 3	uc011wnw.1	chr1	chr1_79670473_79673472			chr1:79671575-79671937	7	1.1724	1.70281	1.19103	1.62779	1.59171	1.6318	1.63881	2.2608	3.35486	3.28848	3.66698	4.40641	2.84463	2.98166	2.87715	2.64493	3.15953	3.67882	2.7952	3.78238
69368	Wdfy1	WD repeat and FYVE domain containing 1	uc007bqv.1	chr1	chr1_79720761_79723760					4.91199	4.5887	4.92777	4.96703	4.35527	4.37357	4.43633	4.44224	4.022	3.91885	4.20671	3.71236	4.7499	3.74995	4.26843	2.64433	3.33012	2.8916	3.01131	4.44417
69163	Mrpl44	mitochondrial ribosomal protein L44	uc007bqy.1	chr1	chr1_79774518_79777517	5		chr1:79775984-79776386	7	8.79715	8.76403	8.79471	8.79339	8.72574	8.72447	8.95916	8.92441	8.31194	8.30034	8.33814	8.28695	8.66555	8.52111	8.67758	8.75259	8.75304	8.63696	8.30682	8.88323
20720	Serpine2	serine (or cysteine) peptidase inhibitor, clade E, member 2	uc007bra.2	chr1	chr1_79857166_79860165			chr1:79858194-79859006	7	9.77546	9.76701	9.86153	9.80601	9.6645	9.7074	9.72677	9.68069	9.77179	9.50533	9.56928	9.78024	9.62209	9.81496	9.702	9.81649	9.70832	9.97296	9.49568	10.7741
241128	Fam124b	family with sequence similarity 124, member B	uc007brb.2	chr1	chr1_80212445_80215444					3.8759	3.69924	4.10938	3.93205	4.44648	4.3584	4.53701	4.66501	4.40263	4.63459	4.17443	4.19419	4.81999	4.76041	4.69368	4.706	4.48772	4.47127	4.82156	2.82551
26554	Cul3	cullin 3	uc007brc.1	chr1	chr1_80338931_80341930	8				7.19985	7.14216	7.29719	7.19745	7.11374	6.86348	7.01978	7.16131	7.46104	7.37778	7.49364	7.45659	6.39682	6.47586	6.54541	6.54397	6.37116	6.69914	7.08551	7.40881
72208	1700016L21Rik	RIKEN cDNA 1700016L21 gene	uc029qpk.1	chr1	chr1_80444432_80447431		6			0	0	0.206117	0.219838	0	0.156001	0	0	0.122004	0	0	0.199474	0.182128	0	0	0.376364	0.365901	0.20868	0	0
210293	Dock10	dedicator of cytokinesis 10	uc007brg.3	chr1	chr1_80757054_80760053			chr1:80758072-80758785	7	2.69351	1.45064	2.63428	2.22022	3.11758	1.95723	3.123	2.53416	3.16991	3.3528	3.23261	3.24082	2.93812	2.65742	2.77749	2.98911	3.01554	3.23573	3.8142	5.13865
241134	Nyap2	neuronal tyrosine-phophorylated phosphoinositide 3-kinase adaptor 2	uc007brj.1	chr1	chr1_81075450_81078449					2.48598	1.72965	1.95971	1.9845	3.00725	2.56181	3.95127	3.02379	4.7696	5.2873	5.13047	4.3702	3.9784	3.88558	5.28919	3.65868	4.64559	4.42398	4.72615	4.49951
102466629	Mir6344	microRNA 6344	uc033fjw.1	chr1	chr1_82130416_82133415					0	0	0	0	0	0	0	0	0	0	0	0	0	0	0	0	0	0	0	0
16367	Irs1	insulin receptor substrate 1	uc007brp.2	chr1	chr1_82289940_82292939	2		chr1:82290196-82291822	7	0.17427	0.887549	0.40549	0.380802	0.243838	1.40312	0.37682	0.985719	0.13507	0.342832	0.324539	0.0921618	0.104104	0.27254	0.198832	0.59821	0.12207	0.119749	0.265575	3.96183
76867	Rhbdd1	rhomboid domain containing 1	uc007brr.2	chr1	chr1_82337549_82340548					6.28055	6.46866	6.45873	6.50408	5.90409	6.00067	5.70922	5.95215	5.61568	5.65549	5.50973	5.77004	6.10256	6.18798	6.28244	5.99111	6.03728	5.43815	5.32395	5.61861
12829	Col4a4	collagen, type IV, alpha 4	uc033fjy.1	chr1	chr1_82570036_82573035					0.0150084	0.025279	0.0238862	0.0255855	0.0610064	0.128424	0.0492528	0.0839041	0.0675871	0.0191053	0.0722646	0.0625715	0.0919636	0.0480565	0.0363089	0.0460029	0.0771289	0.0597617	0.012338	0.255347
12828	Col4a3	collagen, type IV, alpha 3	uc007bru.1	chr1	chr1_82585421_82588420					0	0	0	0	0	0	0	0	0	0	0	0	0	0	0	0	0	0	0	0
75734	Mff	mitochondrial fission factor	uc007bry.1	chr1	chr1_82723418_82726417	8		chr1:82724793-82725181	7	11.8257	11.759	11.776	11.7817	11.9428	12.0072	12.0004	11.972	12.0617	12.038	12.0001	11.9958	11.9482	12.0027	11.9991	12.0906	12.0163	11.896	12.0686	12.4223
66261	Tm4sf20	transmembrane 4 L six family member 20	uc007bsd.1	chr1	chr1_82766957_82769956		8			0.307861	0	0	0	0.113535	0.234471	0.16156	0.184234	0	0.138917	0	0.242842	0	0	0.133069	0.06497	0.123305	0.0677795	0.068797	0.193606
15463	Agfg1	ArfGAP with FG repeats 1	uc007bsg.1	chr1	chr1_82837983_82840982	5		chr1:82839329-82840320	7	7.37465	7.50079	7.61043	7.64785	7.07289	6.96493	6.9761	7.07103	7.73254	7.75662	7.70221	7.88466	7.20605	7.53458	7.30148	7.49557	7.12723	7.50578	7.28788	7.38011
80721	Slc19a3	solute carrier family 19, member 3	uc007bsi.2	chr1	chr1_83036949_83039948					2.42665	2.69975	2.45627	2.86119	1.38459	2.3284	2.42772	2.58371	2.88443	2.77887	2.53033	2.4213	3.35695	3.35107	3.25069	2.58839	3.17768	3.19947	2.80544	3.93895
20297	Ccl20	chemokine (C-C motif) ligand 20	uc007bsl.2	chr1	chr1_83115266_83118265					0	0	0	0	0	0	0	0.0827732	0.130397	0	0.382856	0.212816	0.100465	0.664051	0.323466	0.400005	0.550098	0.585428	0	3.43241
71227	Daw1	dynein assembly factor with WDR repeat domains 1	uc011wob.1	chr1	chr1_83158262_83161261					5.7834	4.73893	5.67659	5.42658	7.21769	6.84505	7.44817	7.13289	8.28361	7.95075	8.20148	7.73288	8.10439	7.99716	7.67991	7.23477	7.87563	7.73194	7.99621	8.23073
77629	Sphkap	SPHK1 interactor, AKAP domain containing	uc007bsp.2	chr1	chr1_83277836_83280835					0.0237463	0	0	0.0989449	0	0.0281446	0.0158158	0.0800032	0.557705	0.208075	0.493227	0.221902	0.231549	0.147317	0.0941185	0.0184277	0.120555	0.327753	0.184349	1.34279
102465181	Mir6353	microRNA 6353	uc033fka.1	chr1	chr1_84217462_84220461					0	0	0	0	0	0	0.51533	0	0	0	0	0	0	0	0	0	0	0	0	0
98496	Pid1	phosphotyrosine interaction domain containing 1	uc007bsv.2	chr1	chr1_84283146_84286145					3.80976	3.37261	3.85611	3.63209	4.52113	3.98102	4.46853	4.08112	4.07206	3.88705	3.97373	3.93848	4.53148	4.3083	4.39454	4.47014	4.31214	4.11543	4.20048	5.05475
227325	Dner	delta/notch-like EGF repeat containing	uc007bsx.1	chr1	chr1_84694722_84697721			chr1:84695499-84695745	7	3.98463	4.62356	3.78145	4.16674	2.67361	3.63013	2.60639	2.9856	0.469561	0.692077	0.458939	0.854389	1.04718	0.874619	0.74966	2.18387	0.7293	1.71458	0.64489	2.16953
14897	Trip12	thyroid hormone receptor interactor 12	uc007bsz.1	chr1	chr1_84839017_84842016			chr1:84838455-84840300	7	8.50576	8.32234	8.3978	8.33042	8.29621	8.11316	8.13894	8.10607	8.54151	7.9796	8.55144	8.8631	8.64081	9.21237	8.61838	9.0033	8.65309	8.81256	8.12164	7.67503
71781	Slc16a14	solute carrier family 16 (monocarboxylic acid transporters), member 14	uc007btd.1	chr1	chr1_84933584_84936583	2		chr1:84934573-84935054	7	0.949454	1.16739	0.550442	0.734512	0.486072	1.1206	0.207414	0.999825	0.146352	0.411127	0.297116	0.182122	0.315215	0.359236	0.130349	0.379091	0.26753	0.646057	0.500032	0.643571
665378	Gm7609	predicted pseudogene 7609	uc007btr.1	chr1	chr1_85198111_85201110					0.174644	0.465364	0.269558	0.526438	0.38963	0.205085	0.279392	0.564607	0.405578	0.629308	0.3252	0.290593	0.0635003	0.143005	0.0735084	0	0.132961	0.142859	0	0
620078	C130026I21Rik	RIKEN cDNA C130026I21 gene	uc007btt.1	chr1	chr1_85269067_85272066					6.87289	7.26347	6.22641	6.35211	4.98084	4.70499	4.97888	4.45528	4.7095	4.05714	4.11667	4.07769	3.10053	3.28371	3.19156	3.07432	2.95157	3.08866	3.07207	3.54452
434484	Sp140	Sp140 nuclear body protein	uc007buc.1	chr1	chr1_85599203_85602202					8.65258	8.64032	8.79439	8.80672	8.22423	8.19979	7.90334	7.79761	6.39927	6.13279	5.76827	5.47211	6.86714	6.3274	6.4866	6.21072	6.27197	5.994	5.74631	6.56849
109032	Sp110	Sp110 nuclear body protein	uc007bub.2	chr1	chr1_85602392_85605391					11.0493	11.0547	10.8229	10.9098	9.99115	9.77749	9.91141	9.74814	9.77701	9.46681	9.38059	9.17112	9.5004	9.05969	9.42139	8.3782	9.05443	8.18453	8.8617	8.6505
20684	Sp100	nuclear antigen Sp100	uc007bud.1	chr1	chr1_85648550_85651549		7			0.268027	0.312166	0.296486	0.232244	0.767843	0.747228	0.858871	0.917247	2.41307	2.45325	1.77687	1.38121	2.31303	1.37131	2.16449	1.5349	1.98964	1.45969	1.98227	1.47249
319997	A630001G21Rik	RIKEN cDNA A630001G21 gene	uc007buj.2	chr1	chr1_85735107_85738106		3			0.125514	0.299208	0.407622	0	0	0.374862	0.0845723	0.448216	0.322086	0.158173	0	0.189164	0.131395	0.330685	0.565587	0.23391	0.184449	0.563554	0.533987	1.21233
102466882	Mir8096	microRNA 8096	uc033fkb.1	chr1	chr1_85750448_85753447					0	0	0	0	0	0	0	0	0	0	0	0	0	0	0	0	0	0	0	0
77762	9930111H07Rik	RIKEN cDNA 9930111H07 gene	uc033fkc.1	chr1	chr1_85773771_85776770					0	0	0	0.119349	0	0	0	0.157632	0	0	0	0	0.0982869	0	0	0.108473	0	0.113092	0.114763	0.216993
12283	Cab39	calcium binding protein 39	uc007bum.2	chr1	chr1_85791947_85794946	5		chr1:85793328-85794491	7	7.24436	7.26586	7.31918	7.302	7.46621	7.3375	7.35755	7.63596	7.15652	7.12324	7.04215	7.335	6.42022	6.52046	6.54317	6.68722	6.47249	6.76859	6.71893	7.04896
64294	Itm2c	integral membrane protein 2C	uc011wof.1	chr1	chr1_85893010_85896009	3		chr1:85894475-85894906	7	5.36717	6.60028	5.788	6.50462	5.1676	6.74335	5.82468	6.5376	3.83013	4.22842	3.78757	4.50974	4.22401	5.29151	4.73261	5.7707	4.68603	4.66159	4.18466	4.45668
71141	4933407L21Rik	RIKEN cDNA 4933407L21 gene	uc007bup.2	chr1	chr1_85926983_85929982					0.108348	0.0920957	0	0	0	0.127739	0.0728645	0	0	0	0	0	0	0	0	0.164561	0	0.0882594	0	2.0711
227326	Gpr55	G protein-coupled receptor 55	uc007buq.1	chr1	chr1_85959556_85962555		3			1.03765	1.33655	0.651029	0.504065	1.56916	2.90583	1.24712	1.2498	0.445913	0.533461	0.529356	0.383257	0.559102	1.61848	1.22906	2.54474	1.20016	1.20657	0.207166	0.837575
70060	Spata3	spermatogenesis associated 3	uc007buw.2	chr1	chr1_86020442_86023441		3			0	0.179195	0.247754	0	0.281481	0.301216	0.0730893	0.18194	0	0	0	0	0.0768557	0.0886225	0	0.241	0.0822889	0.250791	0	0.249693
72792	2810459M11Rik	RIKEN cDNA 2810459M11 gene	uc007bux.2	chr1	chr1_86044363_86047362	2		chr1:86045857-86046583	5	0	0	0	0	0.0829513	0.327831	0	0.0917199	0.0557932	0.0347148	0	0.0158437	0.0566977	0	0	0.0626671	0.0306875	0.245422	0.129804	0.187028
70247	Psmd1	proteasome (prosome, macropain) 26S subunit, non-ATPase, 1	uc007buy.1	chr1	chr1_86063119_86066118			chr1:86064459-86065168	7	9.17315	9.2251	9.18302	9.242	9.01969	9.08963	8.90908	8.99796	8.82609	8.85046	8.86998	8.98187	9.03777	8.85288	9.11492	8.97655	9.01533	8.98599	8.90524	9.11034
15559	Htr2b	5-hydroxytryptamine (serotonin) receptor 2B	uc011woh.1	chr1	chr1_86109617_86112616					0.186655	0.159289	0.287475	0.51931	0.529793	0.184761	0.166485	0.307172	0.55047	0.108699	0.346393	0.191473	0.133031	0.334532	0.458419	0.050554	0.271714	0.152798	0.338791	0.245274
78795	Armc9	armadillo repeat containing 9	uc007bvf.1	chr1	chr1_86153280_86156279			chr1:86154609-86155041	7	3.95066	3.89875	3.85196	3.83768	4.74833	4.30263	4.50432	4.21157	5.50149	5.52798	5.52924	5.39291	6.18099	6.00069	6.21421	6.08674	6.08998	5.6648	6.0382	5.67626
227327	B3gnt7	UDP-GlcNAc:betaGal beta-1,3-N-acetylglucosaminyltransferase 7	uc007bvk.2	chr1	chr1_86301721_86304720			chr1:86303141-86303984	2	6.35562	7.02911	7.13982	6.91846	6.16546	5.69906	6.88033	5.72777	6.23787	6.14404	6.51294	6.91044	6.95621	7.38627	6.8938	5.07848	7.1368	6.02425	6.82769	8.06332
100303740	Snora75	small nucleolar RNA, H/ACA box 75	uc011woi.1	chr1	chr1_86349786_86352785					0.708357	1.65222	0	0.625125	0.522466	0	1.17836	1.06285	6.40988	6.5944	6.76887	7.03833	7.26636	6.81241	6.8171	7.72894	7.32055	7.94316	7.34346	3.88549
80828	Snord82	small nucleolar RNA, C/D box 82	uc007bvm.1	chr1	chr1_86354828_86357827					2.88945	2.84626	3.05472	2.29776	1.81618	1.66626	2.55229	2.22358	2.5945	2.29014	3.3213	3.07208	4.08829	3.76608	3.60392	3.54093	3.8816	3.76465	4.69033	1.68323
319336	C130036L24Rik	RIKEN cDNA C130036L24 gene	uc011woj.1	chr1	chr1_86358074_86361073	7		chr1:86358612-86360007	7	5.033	5.05974	4.79712	4.67323	4.94918	5.10631	4.84883	4.91441	4.76467	4.5533	4.71693	4.71603	5.30515	6.03456	5.29064	6.16244	5.49846	5.77101	5.0489	3.98065
14767	Nmur1	neuromedin U receptor 1	uc007bvn.2	chr1	chr1_86386642_86389641					0.105933	0.174774	0.0851751	0	0.394732	1.06024	0.139091	0.284687	1.30315	1.38889	1.59498	1.41871	2.03226	2.21412	1.57566	3.15513	2.0902	3.41626	0.459911	3.18526
71863	Tex44	testis expressed 44	uc007bvo.2	chr1	chr1_86424829_86427828					0	0	0	0	0	0	0	0	0	0	0	0	0	0.125583	0	0	0	0.184313	0	0.29401
19231	Ptma	prothymosin alpha	uc007bvp.1	chr1	chr1_86525236_86528235			chr1:86524828-86528579	7	6.86267	6.9802	6.98621	6.6872	6.4263	6.37748	6.63431	6.19	7.43449	7.40271	7.30761	7.06721	6.19657	6.5174	6.09135	6.40994	6.29945	5.90319	6.46422	6.36532
18582	Pde6d	phosphodiesterase 6D, cGMP-specific, rod, delta	uc007bvq.1	chr1	chr1_86581002_86584001			chr1:86582145-86582638	5	11.0514	10.6126	10.883	10.5789	11.9069	11.5802	11.7765	11.4225	12.3618	12.2042	12.2905	12.1211	12.4174	12.2671	12.2115	11.6638	12.0743	12.1241	12.3754	12.2347
26895	Cops7b	COP9 signalosome subunit 7B	uc007bvr.1	chr1	chr1_86585600_86588599			chr1:86587038-86587467	2	7.63938	7.95355	7.69968	7.767	6.98767	7.62857	7.30887	7.24464	6.97419	6.42599	6.88479	7.00405	7.66967	7.34457	7.58438	7.67432	7.58756	7.241	7.24143	8.78383
18159	Nppc	natriuretic peptide type C	uc007bvt.2	chr1	chr1_86669074_86672073			chr1:86669613-86670874	4	2.83345	4.47842	3.19411	3.39755	1.74137	3.61044	1.73017	3.35206	1.33477	2.05183	1.32478	2.24447	1.24425	2.0116	0.50065	2.34689	1.10385	2.68672	1.66307	6.94599
208718	Dis3l2	DIS3 like 3'-5' exoribonuclease 2	uc007bvv.2	chr1	chr1_86702304_86705303			chr1:86703619-86704161	7	5.76611	5.85238	5.9219	5.87696	5.04995	5.1942	5.35933	5.3508	4.53635	4.50697	4.40644	4.78989	5.08022	5.05755	5.34105	5.13988	5.25758	5.13099	4.86689	5.01039
11650	Alppl2	alkaline phosphatase, placental-like 2	uc007bvy.1	chr1	chr1_87088429_87091428					2.72662	4.18025	3.1316	3.70792	3.03611	4.38825	3.41307	4.34067	5.28211	5.66429	5.24227	5.10639	6.3268	6.45813	6.59319	6.49618	6.13024	5.68644	5.76655	7.44848
76768	Alpi	alkaline phosphatase, intestinal	uc007bwa.2	chr1	chr1_87100107_87103106					0.0504838	0.311256	0.540841	0.314677	0	0.144937	0.250027	0.362328	0.25822	0.613195	0.487823	0.202824	0.291778	0.734003	0.460596	0.89152	0.146482	0.629765	1.47725	2.18742
11648	Akp3	alkaline phosphatase 3, intestine, not Mn requiring	uc011wom.2	chr1	chr1_87123473_87126472					0	0	0	0.066194	0.249628	0	0.285356	0	0.852377	1.48319	1.38815	1.62929	1.82095	2.20151	2.05851	1.94417	1.84553	1.04642	1.64085	1.91966
13599	Ecel1	endothelin converting enzyme-like 1	uc007bwc.2	chr1	chr1_87154857_87157856	3		chr1:87155839-87156120	3	0.933247	1.35658	0.711962	0.84938	0.179919	1.7882	0.881375	0.937673	0.824678	1.16446	1.05873	0.563589	1.41019	1.58914	0.93966	1.41429	1.05329	1.34389	1.10737	3.36104
69453	Prss56	protease, serine 56	uc007bwe.2	chr1	chr1_87181993_87184992					3.0329	3.27207	3.4875	3.64233	4.61548	5.1875	4.56281	5.00211	3.95375	3.63741	3.56296	3.63304	3.8992	4.31811	3.87606	4.9912	3.64572	4.53393	3.49233	5.55121
11447	Chrnd	cholinergic receptor, nicotinic, delta polypeptide	uc007bwf.2	chr1	chr1_87189097_87192096		7			6.08506	6.08875	6.20418	6.43569	6.2805	6.30657	6.39099	6.66658	6.10365	6.1221	6.00985	5.99668	6.74932	6.40281	6.86491	6.79501	6.49579	6.08727	6.04239	5.95602
11449	Chrng	cholinergic receptor, nicotinic, gamma polypeptide	uc033fkg.1	chr1	chr1_87204447_87207446					5.47296	5.47132	5.70643	5.68793	5.75334	5.83167	6.15795	5.99616	6.20495	6.11341	5.9945	5.88711	6.825	6.83459	6.81483	6.94279	6.68091	6.30355	6.44514	5.29343
26987	Eif4e2	eukaryotic translation initiation factor 4E member 2	uc007bwl.1	chr1	chr1_87212414_87215413	8		chr1:87213817-87214382	7	7.44383	7.60927	7.44192	7.42961	7.2784	7.33492	7.41792	7.37937	7.05328	7.18745	7.13228	6.95172	6.71666	6.56367	6.72209	6.96837	6.64168	7.38763	7.08007	7.24372
98363	Efhd1	EF hand domain containing 1	uc007bwo.1	chr1	chr1_87262864_87265863	2		chr1:87264207-87264956	3	3.6056	4.73602	3.56641	4.85302	4.40354	5.62877	4.58286	5.67981	4.90874	5.14695	5.14916	5.40153	4.9569	5.56363	5.03066	6.57443	5.25657	6.99095	4.71229	6.64121
227331	Gigyf2	GRB10 interacting GYF protein 2	uc007bwr.2	chr1	chr1_87325498_87328497			chr1:87326823-87327563	7	6.04839	5.91823	6.05831	5.83316	6.54129	6.38529	6.28065	6.34041	6.57051	6.58537	6.45724	6.64653	6.00957	6.35158	6.27923	6.29142	6.22754	6.3073	5.85896	6.16315
100040591	Kcnj13	potassium inwardly-rectifying channel, subfamily J, member 13	uc007bwu.2	chr1	chr1_87393230_87396229					5.01966	3.56895	4.82812	4.70977	4.87363	3.84653	4.82379	4.60425	5.55195	5.00687	5.89474	5.17387	5.93585	5.44723	5.15241	4.32058	5.71882	4.42459	6.55799	4.89353
73234	Snorc	secondary ossification center associated regulator of chondrocyte maturation	uc007bww.2	chr1	chr1_87468764_87471763					0.226413	0.654853	0.625309	0.788146	0.664371	1.14419	0.420713	1.17948	1.52127	1.33131	1.54582	1.28718	1.41343	0.973179	0.9755	1.75239	1.26439	1.73838	1.86854	1.60969
23956	Neu2	neuraminidase 2	uc011woq.1	chr1	chr1_87572527_87575526					0	0.194748	0.348222	0.0686903	0.210334	0.139458	0.423024	0.44259	1.28562	1.65794	1.21158	0.691532	1.8761	1.78503	1.33807	2.41329	1.86839	1.70452	0.881796	2.88326
16331	Inpp5d	inositol polyphosphate-5-phosphatase D	uc007bxh.3	chr1	chr1_87674739_87677738					7.03912	7.12555	7.17715	7.12686	6.74453	6.50024	6.63695	6.35851	5.93944	5.59983	5.78904	5.83833	6.14251	6.17357	6.26768	5.75187	6.05474	5.63846	5.48372	5.26066
77040	Atg16l1	autophagy related 16-like 1 (S. cerevisiae)	uc007bxo.1	chr1	chr1_87776958_87779957	8				6.93676	6.71224	6.8552	6.84081	6.96014	6.98256	6.86508	6.77475	5.72595	5.69132	5.12184	4.91234	6.20886	6.29134	6.39848	6.37971	5.92555	5.40974	5.61998	5.70541
100217415	Scarna6	small Cajal body-specific RNA 6	uc011wor.1	chr1	chr1_87783071_87786070					1.90577	1.29343	0.865752	1.46604	1.64501	1.27896	1.37659	0.668939	2.77131	3.36996	3.69772	3.81758	3.75356	3.18009	3.90192	4.12854	4.19062	4.63733	3.8046	2.43907
20215	Sag	S-antigen, retina and pineal gland (arrestin)	uc007bxq.1	chr1	chr1_87802180_87805179		8			0.447479	0.506486	0.3155	0.177591	0.707031	0.459297	0.664284	0.410127	0.38653	0.237474	0.237105	0.0624692	0.357374	0.0867748	0.227792	0.374632	0.264265	0.264551	0.305441	0.48605
227333	Dgkd	diacylglycerol kinase, delta	uc007bxv.2	chr1	chr1_87936654_87939653					7.61758	7.0507	7.44293	7.25388	7.91572	7.52035	7.68701	7.65877	7.66284	7.6505	7.49626	7.45527	7.27051	7.23047	7.56446	7.074	7.29992	6.72737	7.34043	7.05763
227334	Usp40	ubiquitin specific peptidase 40	uc007bxz.1	chr1	chr1_88007052_88010051			chr1:88008208-88008601	7	3.79511	3.51942	3.72581	3.62407	2.81482	2.62074	2.55911	2.62679	2.13743	2.04636	1.84702	2.21416	2.4481	2.59711	2.20117	2.159	2.59751	2.06376	1.49518	1.73496
394430	Ugt1a10	UDP glycosyltransferase 1 family, polypeptide A10	uc007bya.1	chr1	chr1_88053911_88056910					0.229454	0.395813	0.243028	0.400041	0.136054	0.404907	0.180894	0.640988	0.647681	1.11907	0.420843	0.339952	0.380068	0.551207	0.66316	0.263393	0.472997	0.456122	0.411828	2.08344
394434	Ugt1a9	UDP glucuronosyltransferase 1 family, polypeptide A9	uc007byb.1	chr1	chr1_88069279_88072278					0.120155	0.424981	0.24473	0.402698	0.110655	0.388781	0.182187	0.644922	0.651647	1.12498	0.423618	0.342255	0.382609	0.531479	0.688412	0.265225	0.476063	0.459095	0.440061	2.13071
394432	Ugt1a7c	UDP glucuronosyltransferase 1 family, polypeptide A7C	uc007byc.1	chr1	chr1_88093501_88096500					0.117579	0.390652	0.239696	0.394832	0.108276	0.417899	0.178361	0.648263	0.639894	1.2085	0.4154	0.335437	0.481185	0.52152	0.696752	0.259806	0.531986	0.45029	0.406486	2.08255
22236	Ugt1a2	UDP glucuronosyltransferase 1 family, polypeptide A2	uc007byd.2	chr1	chr1_88101757_88104756					0.116206	0.437725	0.237009	0.416713	0.132563	0.377075	0.199838	0.641901	0.633597	1.11393	0.497756	0.331794	0.371066	0.516189	0.64881	0.256913	0.462124	0.44558	0.451461	2.08448
94284	Ugt1a6a	UDP glucuronosyltransferase 1 family, polypeptide A6A	uc007bye.1	chr1	chr1_88133309_88136308					0.118491	0.10077	0.0324895	0.197188	0.0555904	0.0714939	0.0536718	0.218334	0.0372743	0.434678	0	0.0468183	0	0.244687	0.187871	0.0926187	0.201433	0.187106	0.189801	1.19301
394433	Ugt1a5	UDP glucuronosyltransferase 1 family, polypeptide A5	uc007byh.1	chr1	chr1_88164512_88167511		1			0.120426	0.399262	0.245258	0.403522	0.110905	0.389581	0.182589	0.646142	0.652877	1.12681	0.42448	0.34297	0.383398	0.532522	0.668455	0.265793	0.477015	0.460018	0.415397	2.09439
15504	Dnajb3	DnaJ heat shock protein family (Hsp40) member B3	uc007byj.2	chr1	chr1_88204249_88207248			chr1:88205330-88205799	7	4.36793	5.1359	4.5302	4.58811	3.81505	5.20231	4.20166	4.95932	2.00139	3.12315	1.83738	2.29093	1.39825	2.45152	1.19672	3.86318	1.78939	3.95704	1.58397	6.28775
394436	Ugt1a1	UDP glucuronosyltransferase 1 family, polypeptide A1	uc033fkh.1	chr1	chr1_88210459_88213458					0.124166	0.410523	0.25255	0.44236	0.114362	0.400606	0.188138	0.631319	0.669799	1.09289	0.436351	0.352831	0.39427	0.546884	0.618668	0.188067	0.466848	0.447314	0.400402	2.04799
100040766	Mroh2a	maestro heat-like repeat family member 2A	uc033fki.1	chr1	chr1_88225520_88228519		1			2.48517	3.01635	2.57546	3.28047	3.01583	3.62381	2.72278	3.55309	1.97066	2.19647	1.69503	2.31257	1.88619	2.41064	2.08619	2.75449	1.99041	2.37102	2.1878	2.61045
381280	Hjurp	Holliday junction recognition protein	uc029qrj.1	chr1	chr1_88276080_88279079	4		chr1:88277214-88277704	7	7.49775	7.80314	7.98833	7.93334	7.81778	7.98961	7.8191	7.82103	7.15058	6.68899	6.94951	7.1547	7.491	7.85219	7.36268	8.10834	7.58089	7.87462	6.95973	6.90086
171382	Trpm8	transient receptor potential cation channel, subfamily M, member 8	uc029qrl.1	chr1	chr1_88305162_88308161					0	0	0.0227165	0	0.0954999	0.130146	0.0742638	0.0163328	0	0.0121376	0	0	0	0	0	0	0	0.0899452	0	0
75396	Spp2	secreted phosphoprotein 2	uc007byq.1	chr1	chr1_88405519_88408518					0	0.275858	0	0	0	0.13573	0.0775144	0	0	0	0	0	0	0	0	0	0	0	0	0
14659	Glrp1	glutamine repeat protein 1	uc007byr.1	chr1	chr1_88508567_88511566					0.695091	0.568429	0.464738	0.406947	0.218954	0.794734	0.17185	0.466464	0	0	0	0.102175	0	0.107167	0.0547543	0.151398	0	0.299931	0	0.427579
100503197	Gm19589	predicted gene, 19589	uc007bys.2	chr1	chr1_88550017_88553016					1.74403	1.73828	1.10999	1.72501	1.62915	1.99793	1.74029	1.75465	0.481516	0.287175	0.287648	0.564958	1.57608	1.22839	1.21375	1.27416	1.33884	1.13873	1.7587	3.38651
320982	Arl4c	ADP-ribosylation factor-like 4C	uc007byt.1	chr1	chr1_88700692_88703691			chr1:88700954-88702514	7	0.530431	1.59639	0.885443	1.46097	0.20533	1.25818	0.219053	1.58851	0	0.116259	0	0	0	0.028555	0	0.205363	0	0.0564963	0	0.581913
78650	Platr5	pluripotency associated transcript 5	uc007byu.1	chr1	chr1_88753390_88756389					0.413445	0	0.339022	0.51184	0.65181	0.135512	0.150835	0.735631	0	0.828306	0	0	0.430961	0	0	1.10886	0	0.48816	0.347737	1.70966
73475	1700067G17Rik	RIKEN cDNA 1700067G17 gene	uc029qrm.1	chr1	chr1_89014613_89017612					0.184958	0	0	0	0	0	0	0	0	0.431614	0	0	0	0	0	0	0	0	0	0
98402	Sh3bp4	SH3-domain binding protein 4	uc007byv.1	chr1	chr1_89068962_89071961			chr1:89070437-89071245	7	2.6396	4.27734	3.2159	4.92729	4.44681	5.6505	4.56654	5.71842	5.06022	5.37424	4.8767	5.46156	5.62936	5.91525	5.93499	6.09349	5.44011	5.98717	4.80656	5.83061
77331	C030007H22Rik	RIKEN cDNA C030007H22 gene	uc029qrn.1	chr1	chr1_89404634_89407633		3			0.354983	0.668523	0.415779	0.308783	0.898556	0.803294	0.549158	0.564861	2.34891	2.52148	2.0773	1.94437	2.26436	2.30835	1.98049	2.55139	2.94433	2.57637	2.93443	3.38298
347722	Agap1	ArfGAP with GTPase domain, ankyrin repeat and PH domain 1	uc007byy.1	chr1	chr1_89626253_89629252					6.02966	6.04047	5.87785	5.93497	5.914	5.77964	5.67628	5.88416	5.54824	5.60626	5.49643	5.5589	5.49369	5.55733	5.48608	5.57875	5.35751	5.45606	5.47292	5.17853
74403	4933400F21Rik	RIKEN cDNA 4933400F21 gene	uc007byz.2	chr1	chr1_89682393_89685392					0.837341	1.14995	0.941909	0.906891	0.722401	0.568048	0.44974	0.459889	0.554931	0.0933748	0.158252	0.0986063	0.174257	0.302867	0.146039	0.112707	0.0827343	0.199739	0.202604	0.250969
14472	Gbx2	gastrulation brain homeobox 2	uc007bzb.1	chr1	chr1_89929677_89932676			chr1:89930083-89931398	7	10.0134	10.1441	10.045	9.80197	9.99375	10.2766	9.9965	9.93149	9.0517	9.09217	9.00075	9.6224	9.36807	10.5228	9.54362	10.6589	9.5575	10.1365	9.45557	10.3648
208372	Asb18	ankyrin repeat and SOCS box-containing 18	uc011wpb.1	chr1	chr1_90013078_90016077		1			0	0.0792069	0	0	0	0	0	0	0.166724	0.191405	0.177853	0.174606	0.0658474	0	0	0.142018	0.137755	0.147993	0.0770295	0.343441
74918	Iqca	IQ motif containing with AAA domain	uc007bzg.2	chr1	chr1_90151902_90154901					7.31228	7.43207	7.31468	7.53471	7.23429	7.34346	7.03723	7.45192	7.34172	7.56574	7.44611	7.61558	7.92107	7.76727	7.82444	7.67234	7.88552	7.92814	7.51446	8.05456
12778	Ackr3	atypical chemokine receptor 3	uc007bzh.2	chr1	chr1_90202480_90205479					5.29047	5.71666	5.54535	6.22593	5.98973	6.37402	6.31469	6.44322	5.16925	4.93878	5.38444	5.50783	5.46309	5.67971	5.53404	5.5955	6.02135	5.92526	5.70297	6.58949
108679	Cops8	COP9 signalosome subunit 8	uc007bzi.1	chr1	chr1_90601925_90604924	6		chr1:90603177-90603710	7	11.0994	11.0551	11.0791	11.1169	11.1222	11.1969	11.2175	11.173	10.6563	10.6765	10.4899	10.5131	10.9959	11.0229	10.9889	11.0174	10.9823	10.7935	10.8144	11.2223
12835	Col6a3	collagen, type VI, alpha 3	uc011wpc.2	chr1	chr1_90842472_90845471		4			3.37881	3.41921	3.543	3.15532	3.84679	3.76602	3.80635	3.74892	4.55818	4.44713	4.30664	4.47815	4.03716	4.28255	3.91437	3.98708	3.95873	4.19369	4.01383	4.64433
171531	Mlph	melanophilin	uc007bzm.2	chr1	chr1_90913600_90916599					1.00261	0.493446	0.759808	0.717171	1.36798	1.47871	1.58487	1.72678	1.51548	1.9059	1.86966	1.77903	2.17293	2.12436	2.14856	2.67737	2.39819	3.02682	2.09805	1.83335
623503	Prlh	prolactin releasing hormone	uc011wpd.1	chr1	chr1_90951608_90954607					0	0	0	0	0	0	0	0	0	0	0	0	0	0	0	0.292361	0	0.555005	0	0
19329	Rab17	RAB17, member RAS oncogene family	uc007bzo.2	chr1	chr1_90968121_90971120					0	0.114165	0.108054	0	0.380542	0.366411	0.506552	0.416584	0.23726	0.195232	0.0341162	0.201858	0.45919	1.57163	0.56065	0.500894	0.242132	0.306187	3.28726	6.7336
16978	Lrrfip1	leucine rich repeat (in FLII) interacting protein 1	uc007bzp.2	chr1	chr1_90997227_91000226			chr1:90998518-90999142	7	6.10678	6.39692	6.19183	5.86032	5.80741	5.93213	5.76001	5.75026	6.03388	5.62973	6.02859	6.1814	5.8098	6.51548	5.83882	6.43702	6.15448	6.69825	6.39596	6.05461
329207	Rbm44	RNA binding motif protein 44	uc007bzv.1	chr1	chr1_91143603_91146602					6.12364	4.00342	6.33693	3.93889	6.36173	4.91948	6.31789	4.20768	5.1216	4.70938	4.627	4.9433	5.13006	4.9505	4.95674	3.1889	4.73906	2.07861	7.8659	7.19637
51801	Ramp1	receptor (calcitonin) activity modifying protein 1	uc007bzw.2	chr1	chr1_91178322_91181321					1.50151	1.8741	1.67481	1.92044	1.75762	1.87066	1.66107	2.37709	2.41679	1.9134	1.67759	3.06534	2.11911	2.87652	2.16079	2.45737	2.14888	3.44305	2.60819	4.60058
67921	Ube2f	ubiquitin-conjugating enzyme E2F (putative)	uc007bzy.1	chr1	chr1_91248819_91251818	8				8.16673	8.45446	8.49083	8.38246	7.97906	8.03059	8.04279	7.93492	7.89375	7.66847	7.90953	7.73151	7.40974	7.33398	7.29161	7.05954	7.52602	7.3925	6.97454	7.1687
50880	Scly	selenocysteine lyase	uc007cad.1	chr1	chr1_91296838_91299837			chr1:91297896-91298794	5	1.48164	2.2208	1.70737	2.23459	1.3463	1.80017	1.62466	1.65013	1.79352	0.917402	1.30309	2.09801	0.956257	2.09292	1.22342	1.82608	1.4819	1.77262	1.62565	2.62555
227357	Espnl	espin-like	uc007cah.1	chr1	chr1_91320575_91323574					0.0951547	0.265057	0.0577162	0.250438	0.0981541	0.531194	0.320853	0.525292	0.0875191	0.0207487	0.0357888	0.17806	0.131409	0.238087	0	0.0922269	0.0894125	0.18634	0.097606	0.253508
70788	Klhl30	kelch-like 30	uc007cai.1	chr1	chr1_91349573_91352572		7			4.48018	4.70182	4.49838	4.17173	4.38642	4.58625	4.17557	4.54307	3.06359	3.3304	2.72868	2.667	3.61156	3.2016	3.71937	3.63212	3.28241	3.15439	2.66124	1.99259
227358	Erfe	erythroferrone	uc007caj.1	chr1	chr1_91364930_91367929	8		chr1:91366304-91366752	7	7.09229	7.14063	7.25703	7.13191	6.76551	7.10572	6.89716	6.78181	4.81839	4.59873	4.27281	4.38618	5.17126	5.64218	5.16714	5.57354	5.25649	4.6057	4.73324	4.09595
67444	Ilkap	integrin-linked kinase-associated serine/threonine phosphatase 2C	uc007cam.1	chr1	chr1_91397284_91400283			chr1:91398098-91399067	7	7.11019	6.92211	6.87118	6.84138	6.86917	6.88838	6.91966	6.7613	6.22558	6.52311	6.16475	6.12658	6.25794	6.06673	6.04821	6.48727	6.11483	6.63214	6.37096	6.98723
67086	1700020N18Rik	RIKEN cDNA 1700020N18 gene	uc007cas.3	chr1	chr1_91404530_91407529					0	0	0	0	0	0	0	0	0.0949161	0.0881464	0	0	0	0	0	0	0	0	0	0.162673
55927	Hes6	hairy and enhancer of split 6	uc007cau.1	chr1	chr1_91411723_91414722			chr1:91412381-91413380	5	8.97711	9.15491	9.15549	8.95638	9.10319	9.4175	9.37793	9.35326	7.84229	7.96135	7.80985	8.38328	8.04819	8.98913	7.97865	9.37501	8.14279	9.09932	7.7369	9.9122
18627	Per2	period circadian clock 2	uc007cav.1	chr1	chr1_91457829_91460828	2		chr1:91459000-91459734	7	1.27482	1.77067	1.58949	2.05931	0.915818	1.46644	1.46443	2.26454	0.965849	1.08793	1.25114	1.46151	0.672349	0.962077	0.864281	1.20398	0.934588	1.8733	0.945303	2.15833
74019	Traf3ip1	TRAF3 interacting protein 1	uc007cax.2	chr1	chr1_91493168_91496167	5		chr1:91494465-91494909	7	5.59037	5.88012	5.89976	5.68115	5.76336	5.99559	6.10671	6.08725	4.28847	4.45414	4.35266	4.25524	4.05049	4.3529	4.01674	4.83867	4.18083	4.78215	4.73095	6.57517
65247	Asb1	ankyrin repeat and SOCS box-containing 1	uc007caz.1	chr1	chr1_91539065_91542064	4		chr1:91540318-91541072	5	2.08311	2.35926	2.48675	2.33079	2.29761	2.33683	2.47951	2.59848	1.77944	2.05177	1.82159	1.84296	2.10643	1.86168	2.36547	2.05416	2.12245	1.75923	1.47347	0.976422
13345	Twist2	twist basic helix-loop-helix transcription factor 2	uc007cbd.1	chr1	chr1_91799977_91802976	1		chr1:91800887-91802681	5	0	0.623314	0	0	0	0.373137	0.191013	0.267134	1.5632	1.99593	1.92287	1.89152	2.01107	1.95473	1.53838	2.24553	1.6223	3.79417	1.63256	3.61671
208727	Hdac4	histone deacetylase 4	uc007cbf.2	chr1	chr1_92146995_92149994					4.88197	4.93457	5.02408	5.09045	4.65926	4.5356	4.75548	4.86755	4.36411	4.35869	4.37382	4.42526	4.71587	4.83164	4.50292	4.57764	4.84892	4.9872	4.47717	4.53874
102465542	Mir6900	microRNA 6900	uc033fko.1	chr1	chr1_92463043_92466042					8.7221	8.88134	8.75229	8.84942	8.23473	8.3495	8.47986	8.36395	8.1173	8.09218	8.06439	8.12312	8.14558	8.16835	8.28134	8.06794	7.98021	8.09687	8.15214	8.17193
67273	Ndufa10	NADH:ubiquinone oxidoreductase subunit A10	uc007cbh.1	chr1	chr1_92472259_92475258	6		chr1:92473461-92473964	7	10.149	10.2432	10.1338	10.2096	9.90173	9.90872	9.93574	9.90936	9.64329	9.62883	9.57024	9.55205	9.70189	9.72017	9.68037	9.66394	9.5796	9.666	9.68179	9.67133
259040	Olfr1416	olfactory receptor 1416	uc007cbi.1	chr1	chr1_92479120_92482119					0.138836	0	0	0	0	0	0	0	0	0	0	0	0.277314	0	0	0	0	0	0	0
258228	Olfr1415	olfactory receptor 1415	uc007cbj.1	chr1	chr1_92490254_92493253					0.266221	0.118544	0.112208	0.429477	0.431643	0.0842536	0	0.43097	0	0	0	0	0.0987735	0	0	0	0.1057	0.113649	0	0
259041	Olfr1414	olfactory receptor 1414	uc007cbk.2	chr1	chr1_92517016_92520015		3			0	0.337382	0	0.263051	0.280473	0.300145	0.332061	0.660054	0	0.136646	0.106427	0	0.218476	0.0882838	0.0885649	0.164439	0	0.395266	0.328865	0.525222
259039	Olfr1413	olfactory receptor 1413	uc007cbl.2	chr1	chr1_92571625_92574624					0	0.103659	0	0	0	0	0	0.138744	0	0	0	0	0	0	0	0	0	0	0	0
258274	Olfr1412	olfactory receptor 1412	uc007cbm.1	chr1	chr1_92586832_92589831					0	0	0	0	0	0	0	0	0	0.0590406	0	0	0	0	0	0	0	0	0	0
258483	Olfr1411	olfactory receptor 1411	uc007cbn.1	chr1	chr1_92595021_92598020					0	0	0	0	0	0	0	0	0	0	0	0	0	0	0	0	0	0	0	0
258484	Olfr1410	olfactory receptor 1410	uc007cbo.1	chr1	chr1_92606339_92609338					0	0	0	0	0	0	0	0	0	0	0	0	0	0.110184	0	0	0	0	0	0
257890	Olfr12	olfactory receptor 12	uc007cbp.2	chr1	chr1_92618381_92621380					0	0.100295	0	0	0	0	0	0	0	0	0	0	0.162393	0	0	0	0	0	0	0
66915	Cops9	COP9 signalosome subunit 9	uc011wpj.1	chr1	chr1_92640449_92643448					11.1422	11.4099	11.1675	11.2019	11.3047	11.3046	11.374	11.3951	11.4122	11.6471	11.7101	11.5783	11.2978	11.1172	11.2097	11.1551	11.2985	11.6362	11.3615	11.1407
260301	Otos	otospiralin	uc007cbr.1	chr1	chr1_92647342_92650341					0	0.548237	0.12078	1.52196	0.870585	0.663901	0.447112	2.0025	0.379676	0.913212	0.670012	0.630416	0.819723	0.614949	0.847896	2.52239	1.10366	2.2104	0.854909	2.67176
14733	Gpc1	glypican 1	uc007cbs.1	chr1	chr1_92830186_92833185	5		chr1:92831687-92832865	7	4.27826	4.93708	4.53334	4.77076	4.5611	5.02274	4.48272	4.96803	3.1921	3.37992	2.81706	3.24263	2.65218	3.35792	3.02991	3.22369	2.67495	2.83894	2.66358	4.03432
387167	Mir149	microRNA 149	uc011wpk.1	chr1	chr1_92848878_92851877					0	0	0	0	0	0	0	0	0	0	0	0	0	0	0	0	0	0	0	0
241158	Ankmy1	ankyrin repeat and MYND domain containing 1	uc011wpl.1	chr1	chr1_92901407_92904406					3.38651	2.81826	2.71751	2.27584	2.77054	2.5172	2.78326	2.33458	3.20263	3.09234	2.77026	2.96497	3.40817	2.99483	3.39344	2.78566	3.64326	2.98246	3.46504	2.62829
67446	Dusp28	dual specificity phosphatase 28	uc007cbu.1	chr1	chr1_92905489_92908488			chr1:92906973-92907592	7	5.00439	5.25711	4.32148	4.60402	4.46908	3.93989	4.17466	3.89164	1.91523	1.35133	1.34826	0.848385	2.05996	1.90789	1.50644	2.33547	1.8279	1.80531	1.98076	2.73893
108657	Rnpepl1	arginyl aminopeptidase (aminopeptidase B)-like 1	uc007cbw.2	chr1	chr1_92909325_92912324	5		chr1:92910511-92911527	5	4.25177	4.26747	4.54114	4.07102	3.83269	3.38748	3.85231	3.27927	2.90801	2.66425	2.87011	2.8124	2.79578	3.12666	3.15349	2.60034	2.79699	2.06112	3.0463	3.70452
23830	Capn10	calpain 10	uc007cbx.1	chr1	chr1_92932908_92935907	5		chr1:92934262-92934948	7	6.2015	6.3991	6.42841	6.52877	6.08205	6.25222	6.45004	6.32394	5.92561	6.11784	6.0581	5.77529	6.21389	6.21024	6.26977	6.44217	6.38084	6.2509	6.29034	6.67381
100037260	9430060I03Rik	RIKEN cDNA 9430060I03 gene	uc011wpn.1	chr1	chr1_92949091_92952090					3.90678	3.98087	4.18322	3.96198	3.99994	4.12789	4.1984	3.98223	3.42765	3.48466	3.26231	3.13892	3.93082	3.79593	3.91001	3.99183	4.07	3.72645	3.87086	4.25783
64095	Gpr35	G protein-coupled receptor 35	uc007cca.2	chr1	chr1_92973847_92976846		8			8.31423	8.05034	8.01324	7.63884	8.13668	8.14238	7.84766	7.57242	7.06915	7.13104	6.9521	6.49834	8.08581	8.0257	8.27607	8.07073	7.77281	6.76078	7.15783	7.23563
208760	Aqp12	aquaporin 12	uc007cdc.2	chr1	chr1_93004834_93007833					0.65358	0.635552	0.667327	0.575569	0.695932	1.6273	1.33487	1.34882	2.01486	2.94096	2.52232	2.87594	2.79791	2.35334	2.15655	3.13747	2.51832	3.92954	2.56277	5.39432
16560	Kif1a	kinesin family member 1A	uc007cdf.3	chr1	chr1_93100375_93103374			chr1:93101581-93102109	5	0.368756	0.577532	0.675074	0.575323	0.472606	0.666945	0.301154	0.611754	0.220014	0.53159	0.515171	0.210532	0.436205	0.428554	0.535603	0.566825	0.486011	0.682256	0.262231	0.348832
11611	Agxt	alanine-glyoxylate aminotransferase	uc007cdi.2	chr1	chr1_93133740_93136739					0	0.0592701	0.0560404	0	0	0.467658	0	0.227111	0.184664	0	0	0	0.049216	0.215023	0	0.584644	0.20026	0.111399	0	0.16329
71874	2310007B03Rik	RIKEN cDNA 2310007B03 gene	uc007cdj.2	chr1	chr1_93159371_93162370		1			0.0550629	0.046674	0	0	0	0	0.0368062	0.209074	0	0.13644	0	0.04262	0.218157	0.171221	0.325213	0.380009	0.0415045	0.359769	0.0453769	0.555603
208777	Sned1	sushi, nidogen and EGF-like domains 1	uc056ydm.1	chr1	chr1_93272549_93275548					2.57475	2.82732	2.52474	2.79713	2.61937	2.90262	2.51556	2.87056	3.05548	3.42379	3.0286	3.13489	2.84478	3.19358	3.04856	3.64623	3.04826	3.63599	2.84778	1.92588
69821	Mterf4	mitochondrial transcription termination factor 4	uc007cdo.1	chr1	chr1_93304371_93307370			chr1:93305705-93305961	7	9.55612	9.61655	9.54121	9.65926	9.48189	9.5725	9.47439	9.57827	9.2827	9.4784	9.32196	9.33236	9.57142	9.42879	9.65666	9.63778	9.57653	9.72159	9.21169	9.31864
269224	Pask	PAS domain containing serine/threonine kinase	uc007cdr.1	chr1	chr1_93315914_93318913					4.62601	4.40507	4.62628	4.62737	4.35612	4.0431	4.27655	4.21544	3.73535	3.85713	3.50659	3.52089	3.50216	3.02606	3.71772	3.35236	3.13878	3.24141	3.42351	3.83609
102465544	Mir6902	microRNA 6902	uc033fks.1	chr1	chr1_93344592_93347591					6.26815	6.45612	6.29318	6.21367	6.48176	6.32217	6.35481	6.27116	6.47027	6.40331	6.78525	6.51001	6.57641	6.44692	6.17138	6.50559	6.37573	6.6907	6.96785	6.14284
102466630	Mir6345	microRNA 6345	uc033fkt.1	chr1	chr1_93350658_93353657					0.667811	0	0	0	0	0	0.476111	0	0	0	0	0	0	0	0	0	0	0	0	0
404545	Ano7	anoctamin 7	uc007cdw.2	chr1	chr1_93372396_93375395		6			2.3425	2.78498	2.36122	2.57163	2.73273	3.64588	2.25891	2.88377	2.05381	2.58413	1.83032	1.59848	2.86091	3.41715	2.48928	3.53611	2.32863	2.73799	3.67561	2.15503
110611	Hdlbp	high density lipoprotein (HDL) binding protein	uc007cdx.2	chr1	chr1_93444202_93447201	7		chr1:93444932-93445766	7	9.05568	8.91661	8.99925	8.83921	8.82338	8.75188	8.67311	8.68933	8.39625	8.19367	8.37199	8.4625	8.53965	8.69417	8.60763	8.58557	8.46094	8.55986	8.5237	7.91064
18000	Sept2	septin 2	uc007cea.2	chr1	chr1_93477493_93480492	7		chr1:93478227-93479457	7	7.38869	7.09505	7.41366	7.22554	7.83403	7.66612	7.66253	7.83752	8.24556	8.09794	8.24182	7.85614	7.15035	7.07942	7.11751	7.09814	7.17954	6.76335	7.0032	6.9004
227377	Farp2	FERM, RhoGEF and pleckstrin domain protein 2	uc007ceb.2	chr1	chr1_93510604_93513603			chr1:93511777-93512054	7	5.82581	5.71481	5.81979	5.83286	5.66232	5.67	5.67414	5.58921	5.25811	5.08298	5.32709	5.56535	5.85627	5.73434	5.72331	5.58324	5.77	5.57734	5.65842	5.39713
59041	Stk25	serine/threonine kinase 25 (yeast)	uc007ced.1	chr1	chr1_93634228_93637227			chr1:93635102-93635978	7	9.66782	9.76031	9.75317	9.73762	9.34227	9.31711	9.28088	9.26911	8.62628	8.56351	8.35881	8.21275	9.00768	8.83432	8.98475	8.80802	8.85246	8.41556	7.38665	7.19239
51800	Bok	BCL2-related ovarian killer	uc007cee.1	chr1	chr1_93684194_93687193	8		chr1:93685455-93686634	2	2.42304	2.131	1.83334	2.12754	1.46051	3.16163	1.29217	2.2785	1.95995	2.0768	1.90242	0.880188	2.1755	2.08356	1.77073	1.72245	1.62817	1.82734	1.40185	2.68141
67026	Thap4	THAP domain containing 4	uc007cef.1	chr1	chr1_93753339_93756338			chr1:93753867-93755348	7	8.19409	8.07737	8.33734	8.26487	8.37545	8.31236	8.52247	8.43963	7.78745	7.98349	7.74629	7.81253	8.60266	8.4235	8.69999	8.5855	8.54296	8.06347	8.12319	8.08472
21915	Dtymk	deoxythymidylate kinase	uc007cel.1	chr1	chr1_93797864_93800863	6				7.59386	7.32308	7.4383	7.31145	7.58132	7.51603	7.60755	7.50432	7.07087	6.93569	7.09062	6.96594	7.05765	7.10024	7.03446	6.92967	7.1493	7.38821	6.63439	7.22324
66262	Ing5	inhibitor of growth family, member 5	uc007cen.1	chr1	chr1_93802465_93805464	7		chr1:93803478-93804391	7	6.16104	6.0213	6.22851	6.2616	6.36003	6.2282	6.34763	6.45096	6.35256	6.37137	6.50595	6.7018	6.4371	6.58221	6.492	6.46888	6.66651	6.66269	6.32675	6.21025
98314	D2hgdh	D-2-hydroxyglutarate dehydrogenase	uc007cer.2	chr1	chr1_93823740_93826739					1.85414	1.62713	2.01014	2.01751	1.70287	1.80341	1.81549	1.78751	0.21186	0.370835	0.208251	0.288646	0.311727	0.504774	0.382427	0.617566	0.473114	0.456236	1.44527	1.47587
381334	Gal3st2	galactose-3-O-sulfotransferase 2	uc007ces.1	chr1	chr1_93859844_93862843		3			0.990574	0.807972	0.633641	1.12573	0.66798	0.768031	0.58745	0.680644	0.568377	0.371365	0.236044	0.31135	0.568682	0.310061	0.642727	0.6655	0.554782	0.428624	0.597785	1.07885
100041596	Gal3st2b	galactose-3-O-sulfotransferase 2B	uc029qsc.1	chr1	chr1_93916937_93919936		3			0.197935	0.086979	0.160123	0	0.382613	0.177497	0.13445	0.171609	0.0941646	0.285354	0	0.0403075	0.141228	0	0.162814	0.0799126	0.22093	0.23686	0.164502	0.438451
619597	Gal3st2c	galactose-3-O-sulfotransferase 2C	uc007cet.1	chr1	chr1_93989009_93992008		6			0.0322192	0.0803328	0.0510989	0.107398	2.11338	1.09716	2.11938	1.87853	4.3202	3.92445	4.36545	4.28228	4.72574	4.98578	4.55646	4.08205	4.74437	4.32707	4.05305	4.36956
241159	Neu4	sialidase 4	uc011wpt.1	chr1	chr1_94018993_94021992		6			0	0.04948	0.069606	0	0.227148	0.489843	0.468728	0.346946	0.053625	0	0	0.0672592	0	0.202176	0.0239927	0	0.168496	0.0238894	0.0481062	0.15875
18566	Pdcd1	programmed cell death 1	uc007cev.1	chr1	chr1_94051054_94054053					2.2512	2.37818	2.15272	3.23586	1.63669	2.60833	2.7049	3.10945	3.21139	5.22575	3.14118	3.06233	4.43637	3.62252	4.01801	4.89235	4.29537	4.31945	4.38054	6.71759
74689	4930440C22Rik	RIKEN cDNA 4930440C22 gene	uc007cew.1	chr1	chr1_94795942_94798941		8			0	0	0	0	0.109605	0.184098	0	0.0917456	0.0374449	0.0686333	0	0.122164	0.0567138	0	0.0656765	0	0.119051	0.0653977	0.305015	0.547471
67698	Fam174a	family with sequence similarity 174, member A	uc007cex.2	chr1	chr1_95312128_95315127	6		chr1:95313519-95314246	7	5.91163	6.19103	5.89569	5.77921	5.80741	5.59211	5.65413	5.56902	4.66799	4.49707	4.35266	4.25275	5.04106	4.71524	4.98571	4.59548	4.79622	4.58384	4.51804	4.91498
20452	St8sia4	ST8 alpha-N-acetyl-neuraminide alpha-2,8-sialyltransferase 4	uc011wpu.1	chr1	chr1_95666095_95669094	3		chr1:95667366-95667768	7	0.255571	0.181445	0.171942	0.144715	0.299186	0.261453	0.129112	0.190614	0	0.143805	0.0490971	0.0576032	0.0176679	0.0204373	0	0.0578901	0.0189445	0.0204155	0.0207271	0.621971
75381	4930598F16Rik	RIKEN cDNA 4930598F16 gene	uc029qsf.1	chr1	chr1_95715019_95718018					1.49847	0.709529	0.824889	0.633364	1.3518	2.06575	0.715353	1.44449	0.877532	0.900669	0.507867	0.541161	0.378931	0.520794	0.522228	0.735861	0.568847	0.231078	0.121932	0.602788
73454	1700063A18Rik	RIKEN cDNA 1700063A18 gene	uc029qsg.1	chr1	chr1_96020259_96023258		5			0	0	0	0	0	0	0	0	0	0	0	0	0	0	0	0	0	0	0	0
75159	4930533P14Rik	RIKEN cDNA 4930533P14 gene	uc029qsi.1	chr1	chr1_96661074_96664073		7			0.357666	0.561283	0.153533	0.444719	0.472349	0.663985	0.458117	1.19465	4.17776	4.30087	4.4912	3.60487	3.8261	2.96988	3.96611	2.0183	3.9305	3.06976	3.14676	3.49895
227394	Slco4c1	solute carrier organic anion transporter family, member 4C1	uc007cfc.1	chr1	chr1_96870672_96873671			chr1:96872145-96872429	7	0.457664	0.0804758	0.148426	0.43126	1.2919	0.681927	1.68216	1.27422	4.75043	4.64534	3.93259	4.25545	4.72224	3.70451	4.16421	2.25866	4.28989	3.88028	1.57484	2.94877
67854	Slco6b1	solute carrier organic anion transporter family, member 6b1	uc007cfe.2	chr1	chr1_96996061_96999060					0.503952	0.923713	0.645953	0.441147	1.86181	2.74163	1.6973	2.24445	1.93814	1.54263	0.447142	0.966612	1.8426	1.35757	1.60311	2.25899	1.36081	1.32702	0.307695	1.40978
74441	Slco6c1	solute carrier organic anion transporter family, member 6c1	uc011wpv.1	chr1	chr1_97126804_97129803		6			0	0.118002	0	0	0	0.0284998	0.0630253	0.253978	0	0.040637	0	0	0	0	0	0	0	0	0	0
52392	D1Ertd622e	DNA segment, Chr 1, ERATO Doi 622, expressed	uc007cfh.2	chr1	chr1_97660519_97663518	5		chr1:97660684-97662278	7	9.69531	9.56826	9.63583	9.62433	9.92192	9.88339	9.85613	9.86908	9.22263	9.1476	9.10536	9.24487	9.08138	9.3754	9.10856	9.21787	9.17337	8.91757	8.87655	9.22745
227399	Ppip5k2	diphosphoinositol pentakisphosphate kinase 2	uc007cfi.3	chr1	chr1_97722335_97725334	8				8.27659	8.22664	8.26622	8.28601	8.00488	7.84209	7.7889	8.11825	9.16068	9.26931	9.26323	9.35925	8.07208	8.22696	8.35716	8.18948	8.21073	8.29986	8.37246	7.8584
252876	Gin1	gypsy retrotransposon integrase 1	uc007cfn.1	chr1	chr1_97768679_97771678			chr1:97769533-97770690	7	8.21724	8.65103	8.4793	8.35325	8.10717	8.0645	8.0847	8.00765	5.75808	4.80557	4.47062	4.78911	4.88563	4.97225	4.9643	4.96976	4.33405	4.98934	3.81837	4.54365
78603	B230216N24Rik	RIKEN cDNA B230216N24 gene	uc007cfs.2	chr1	chr1_98046294_98049293		3			0.383786	0.717157	0.888641	0.60545	0.879075	0.625403	0.437483	1.54581	0.505216	0.775902	0.335677	1.43446	0.340753	0.0863692	0.519322	0.669174	0.0801923	1.71381	0.32228	3.05291
18484	Pam	peptidylglycine alpha-amidating monooxygenase	uc007cfo.1	chr1	chr1_98094133_98097132			chr1:98095048-98095891	7	3.51376	3.82084	4.00516	3.78128	2.66628	2.63059	2.72676	3.53379	1.63181	2.30405	1.60415	3.53737	1.52742	1.47252	1.28523	1.71974	1.4945	3.23491	1.35812	4.05343
69030	1810006J02Rik	RIKEN cDNA 1810006J02 gene	uc007cft.1	chr1	chr1_98129967_98132966		3			0.149855	0.187471	0.232344	0.408981	0.500222	0.176233	0.726236	0.645345	0.724769	0.406626	0.460852	0.630699	0.820069	0.122518	0.28961	0.277345	0.21938	0.614689	0.490104	0.977663
70866	Slco6d1	solute carrier organic anion transporter family, member 6d1	uc007cfu.2	chr1	chr1_98419624_98422623					0	0	0	0.0821456	0	0	0	0	0.129922	0.249947	0	0.109924	0.131974	0	0	0.179668	0.141118	0.255672	0.224963	0.974407
241175	Cntnap5b	contactin associated protein-like 5B	uc007cfz.1	chr1	chr1_100096261_100099260					0	0.0505588	0	0	0.0208047	0	0.0200783	0.0173269	0	0.0382926	0	0	0	0	0	0	0	0.0484238	0	0.267631
100504525	Gm20268	predicted gene, 20268	uc007cgb.2	chr1	chr1_101154268_101157267		5			0	0	0	0	0	0	0	0	0	0	0.0680336	0	0	0	0	0	0	0	0	0.480977
23836	Cdh20	cadherin 20	uc007cgc.1	chr1	chr1_104767319_104770318			chr1:104768482-104768920	5	4.21391	3.8802	4.27177	4.16618	4.51961	3.93976	4.76385	4.56818	5.11193	5.058	4.35527	4.71314	5.46239	4.62354	5.48495	3.03578	5.14546	4.18361	0.549832	1.58895
320311	Rnf152	ring finger protein 152	uc011wpy.1	chr1	chr1_105355211_105358210			chr1:105355963-105356898	3	0.652338	0.624035	0.578079	0.583894	0.68356	0.735583	0.839834	0.760478	3.27959	3.77157	3.12754	2.76238	2.86181	2.04273	3.09001	2.05724	3.11584	1.90927	3.93925	3.46739
27392	Pign	phosphatidylinositol glycan anchor biosynthesis, class N	uc007cgh.2	chr1	chr1_105662177_105665176			chr1:105663827-105664647	7	6.13706	5.93333	6.16083	6.16497	6.56236	6.35731	6.70291	6.59999	7.59057	7.54218	7.64526	7.44968	7.52194	7.25706	7.38908	7.40136	7.48648	7.35105	7.10277	7.39162
21934	Tnfrsf11a	tumor necrosis factor receptor superfamily, member 11a, NFKB activator	uc007cgo.1	chr1	chr1_105779223_105782222	1				0.215451	0.914442	0.925973	0.0961231	0.414284	0.416391	0.279723	0.0650432	0.102824	0.309813	0.396664	0.803045	0.357951	0.176863	0	0	0	0	0.179239	0.405072
227449	Zcchc2	zinc finger, CCHC domain containing 2	uc007cgq.3	chr1	chr1_105988906_105991905	5		chr1:105989880-105991754	7	5.99351	5.90006	6.01415	6.17796	6.26898	6.10739	6.12751	6.44201	6.2252	6.24541	6.15251	6.53345	5.47548	5.77177	5.78434	5.78233	5.67044	5.8305	5.72897	6.06947
626049	Gm20753	predicted gene, 20753	uc029qsp.1	chr1	chr1_106170025_106173024	2		chr1:106171430-106173330	5	0	0	0	0	0	0	0.135898	0.422918	0	0.396121	0.285867	0.297744	0	0.164041	0	0	0	0.163875	0	0.564497
102466254	Mir3473f	microRNA 3473f	uc056ydp.1	chr1	chr1_106545132_106548131					0	0	0	0	0	0	0	0	0	0	0	0	0	0	0	0	0	0	0	0
12043	Bcl2	B cell leukemia/lymphoma 2	uc007cgw.2	chr1	chr1_106712791_106715790			chr1:106712494-106712947	4	1.02249	1.74476	1.49011	2.05993	0.52517	1.83897	1.15441	2.4936	0.641738	1.05147	0.539334	2.33712	0.4138	0.730632	0.412256	1.157	0.544154	1.76261	0.597159	2.2832
70750	Kdsr	3-ketodihydrosphingosine reductase	uc007cgy.2	chr1	chr1_106758243_106761242	8		chr1:106759348-106759902	7	6.09106	5.9807	6.12308	6.22333	6.18567	6.13692	6.37472	6.48969	6.14065	6.09142	6.14889	6.23978	5.9566	6.0495	6.10092	6.0405	6.07236	5.75904	6.01648	7.04189
20479	Vps4b	vacuolar protein sorting 4B	uc007cgz.2	chr1	chr1_106795226_106798225	6		chr1:106796243-106796781	7	7.75774	7.51823	7.74219	7.64107	7.68554	7.62364	7.63326	7.53237	7.2495	7.01344	6.85899	6.73991	6.72679	6.66854	6.702	6.83974	6.65157	6.52501	6.90573	7.41198
20724	Serpinb5	serine (or cysteine) peptidase inhibitor, clade B, member 5	uc007chb.1	chr1	chr1_106868734_106871733		1			0.146693	0	0	0.0854833	0.316838	0.612931	0.221412	0.555698	0.494748	0.494998	0.144235	0.168291	0.699334	0.299961	0.685858	0.442811	0.181197	0.986351	0.46563	3.50691
71869	Serpinb12	serine (or cysteine) peptidase inhibitor, clade B (ovalbumin), member 12	uc007che.2	chr1	chr1_106937457_106940456					6.94311	6.45287	6.89015	6.65709	8.06353	7.94473	8.51202	8.51991	8.95429	9.21618	9.35014	9.24824	9.04909	9.1711	8.7392	8.59846	9.0402	9.63001	9.49209	10.7315
241196	Serpinb13	serine (or cysteine) peptidase inhibitor, clade B (ovalbumin), member 13	uc011wqd.1	chr1	chr1_106979484_106982483		6			0	0	0	0	0	0	0	0	0	0	0	0.0575128	0	0.0603686	0	0.113372	0	0.423836	0	0.173061
20248	Serpinb3a	serine (or cysteine) peptidase inhibitor, clade B (ovalbumin), member 3A	uc007chg.2	chr1	chr1_107050804_107053803		8			5.89247	5.5392	5.44789	5.71142	6.35516	6.3767	6.13806	6.08693	6.3647	6.569	6.16759	5.81041	5.52899	5.66437	5.9106	6.71314	5.88484	5.9133	5.84994	8.77637
394252	Serpinb3d	serine (or cysteine) peptidase inhibitor, clade B (ovalbumin), member 3D	uc007chh.1	chr1	chr1_107081981_107084980		6			0.0955691	0	0	0	0	0	0	0.10894	0.04462	0.041386	0.0477342	0.0375797	0	0	0	0	0	0	0	0
383548	Serpinb3b	serine (or cysteine) peptidase inhibitor, clade B (ovalbumin), member 3B	uc007chi.1	chr1	chr1_107159615_107162614					0	0	0	0.0612137	0.188411	0.124604	0.224353	0.120398	0.301433	0.380061	0.261933	0.184797	0.235307	0.0580041	0.167972	0.160572	0.155782	0.113649	0.115328	0.794213
381286	Serpinb3c	serine (or cysteine) peptidase inhibitor, clade B, member 3C	uc007chk.2	chr1	chr1_107276872_107279871		5			0.137431	0	0	0.0603958	0.0487957	0	0	0	0.156524	0.117613	0.167011	0.0810238	0.0974705	0.112273	0	0	0.0530971	0	0	0.311935
66957	Serpinb11	serine (or cysteine) peptidase inhibitor, clade B (ovalbumin), member 11	uc007chl.1	chr1	chr1_107360814_107363813		5			0	0	0	0	0	0	0	0.356695	0	0	0	0	0	0	0	0.15552	0	0.162032	0.164386	2.06831
116872	Serpinb7	serine (or cysteine) peptidase inhibitor, clade B, member 7	uc007chm.2	chr1	chr1_107421189_107424188		6			0	0.0536284	0	0.0542723	0	0.110745	0	0.269365	0.167758	0.180513	0	0.0963527	0.0877006	0	0.101391	0.230874	0.0477014	0.195325	0	0.689958
18788	Serpinb2	serine (or cysteine) peptidase inhibitor, clade B, member 2	uc007chp.2	chr1	chr1_107510010_107513009		8			0.63813	0.445383	0.268973	0.410873	1.02224	1.02951	2.13171	1.75573	2.72966	3.36601	2.72055	2.12016	2.44868	1.14588	2.4826	2.60991	2.28823	3.11267	0.610888	3.11233
241197	Serpinb10	serine (or cysteine) peptidase inhibitor, clade B (ovalbumin), member 10	uc011wqf.1	chr1	chr1_107527503_107530502		8			0.108183	0.0313075	0.0295859	0.0316863	0.258887	0.421076	0.617726	0.440133	0.478057	0.937698	0.342265	0.546062	0.539848	0.275226	0.441999	0.662723	0.553216	0.547853	0.838982	0.720511
20725	Serpinb8	serine (or cysteine) peptidase inhibitor, clade B, member 8	uc007chs.2	chr1	chr1_107588506_107591505		7			3.62628	3.17345	3.13555	3.76915	4.10715	3.00279	4.16946	4.23714	4.93519	5.4578	4.55371	4.24472	4.58779	2.97276	4.52703	2.91267	4.61773	4.03586	5.83955	5.95936
319596	D830032E09Rik	RIKEN cDNA D830032E09 gene	uc007chu.1	chr1	chr1_107915759_107918758					0.0578073	0.229913	0.0463279	0.0495966	0.225105	0.0345883	0.183672	0.357191	0.0268012	0.0969214	0	0.109384	0	0	0	0.0449777	0	0	0.181815	0.259987
241201	Cdh7	cadherin 7, type 2	uc011wqi.1	chr1	chr1_109981802_109984801			chr1:109982433-109983228	5	0.506829	0.153602	0.417908	0.250391	0.279188	0.321726	0.270236	0.451959	0.631046	0.73845	0.383709	0.227414	0.550702	0.587167	0.5538	0.24946	0.484275	0.569331	0.933395	3.52635
227485	Cdh19	cadherin 19, type 2	uc007chx.1	chr1	chr1_110975873_110978872					5.11306	4.7993	5.50482	5.59343	5.0956	4.06281	4.84644	4.72678	4.88983	4.8676	4.58225	4.80017	4.38835	3.92888	4.43884	3.65745	4.45351	4.49933	4.53618	6.3032
319901	Dsel	dermatan sulfate epimerase-like	uc007chy.1	chr1	chr1_111863419_111866418	5		chr1:111864487-111864996	7	3.93724	4.26164	4.14115	4.14765	3.54363	3.41736	3.65425	3.81403	2.64152	2.63558	2.17526	2.04861	2.05672	2.19443	2.0527	2.90235	1.90408	2.47126	2.33491	3.98158
636808	Cntnap5a	contactin associated protein-like 5A	uc007cia.1	chr1	chr1_115683637_115686636					0.552457	0.330191	0.617639	0.392197	0.653122	0.209793	0.647003	0.733045	1.9542	2.40169	1.58633	1.57041	1.67762	0.798424	1.33125	1.00408	1.71494	2.49666	2.05276	4.03418
22099	Tsn	translin	uc007cib.1	chr1	chr1_118309633_118312632	6		chr1:118310998-118311533	7	9.41398	9.45368	9.40293	9.3186	9.43755	9.37196	9.37489	9.35377	8.81614	8.83509	8.79469	8.64058	8.73946	8.6393	8.6895	8.63267	8.69814	8.8459	8.54575	8.64301
67949	Nifk	nucleolar protein interacting with the FHA domain of MKI67	uc011wql.1	chr1	chr1_118320343_118323342	5		chr1:118321757-118322057	7	9.95749	10.0561	10.0223	9.98866	10.0613	10.0972	10.1121	10.0983	9.85304	9.8333	9.906	9.96096	9.83866	9.92227	9.87098	9.83372	9.90205	10.1253	9.87586	9.95887
76707	Clasp1	CLIP associating protein 1	uc011wqm.2	chr1	chr1_118387558_118390557			chr1:118389220-118389718	7	6.26675	6.02341	6.33158	6.23441	6.01699	5.61105	5.83901	5.83785	5.81573	5.59662	5.86862	6.01668	5.68394	5.67363	5.57344	5.294	5.71601	5.68702	5.60057	5.40172
68204	2900060B14Rik	RIKEN cDNA 2900060B14 gene	uc007cih.2	chr1	chr1_118457766_118460765			chr1:118459278-118459794	7	3.79554	4.65962	4.91868	4.52657	4.10811	4.28695	4.38555	4.52098	3.46467	3.57109	3.92449	4.14981	5.0785	5.14754	4.97254	4.88855	5.54401	5.41591	5.45429	5.1239
81879	Tfcp2l1	transcription factor CP2-like 1	uc007cil.1	chr1	chr1_118626445_118629444			chr1:118627822-118628282	7	5.01801	4.84682	4.96423	4.98273	4.35995	4.31679	4.25766	4.37497	3.65946	3.46518	3.36828	3.73138	4.11203	3.8629	3.88251	3.67774	3.94368	4.05185	3.80421	4.6727
102465176	Mir6346	microRNA 6346	uc056yds.1	chr1	chr1_118952720_118955719					0	0	0	0	0	0	0	0	0	0	0	0	0	0	0	0	0	0	0	0
14633	Gli2	GLI-Kruppel family member GLI2	uc007cip.1	chr1	chr1_119052120_119055119					5.34373	5.99904	5.42863	5.76548	5.55735	5.89405	5.68637	5.80223	4.94894	5.32522	5.11042	5.39106	6.24311	5.85818	5.91711	6.86049	6.15409	7.44474	5.25357	6.60019
16324	Inhbb	inhibin beta-B	uc007cir.1	chr1	chr1_119420749_119423748	1		chr1:119420295-119422877	7	0.586778	0.490469	0.486063	0.475436	0.509975	0.391129	0.14544	0.30468	1.07663	2.33688	1.79296	0.594418	0.500611	1.44253	0.704996	0.829863	1.04342	0.175265	0.694491	1.55008
64143	Ralb	v-ral simian leukemia viral oncogene B	uc007cis.2	chr1	chr1_119503283_119506282	1		chr1:119504423-119504997	7	2.33126	3.31355	2.97303	3.93655	2.01821	3.43749	2.42641	3.60913	1.75725	1.97637	1.5469	1.98326	1.19181	1.73453	1.87173	2.40563	1.60254	2.38698	1.364	3.73443
226351	Tmem185b	transmembrane protein 185B	uc007ciu.2	chr1	chr1_119524654_119527653			chr1:119525826-119526478	5	6.68645	6.68553	6.58542	6.62705	6.80234	6.80749	7.03769	6.94417	5.11795	4.7219	4.87531	5.44612	5.09522	5.88627	5.21817	5.75796	5.3834	5.64546	4.68566	6.54793
320069	3830432H09Rik	RIKEN cDNA 3830432H09 gene	uc007civ.1	chr1	chr1_119534666_119537665		8			0.157383	0.333169	0.0858819	0.0466578	0.482058	0.374559	0.756183	0.611669	0.578607	0.334817	0.294505	0.235922	0.488558	0.208587	0.699787	0.646574	0.157425	0.208378	0.395671	0.694737
226352	Epb41l5	erythrocyte membrane protein band 4.1 like 5	uc011wqs.1	chr1	chr1_119647501_119650500			chr1:119648354-119649055	7	8.20313	8.08356	8.27012	8.31648	8.24457	8.07219	8.30559	8.15209	8.12873	7.72232	8.06933	8.15683	7.95092	8.16602	7.92772	7.99262	7.94897	8.10474	7.8918	8.10132
19258	Ptpn4	protein tyrosine phosphatase, non-receptor type 4	uc007ciz.1	chr1	chr1_119835572_119838571			chr1:119836760-119837754	7	3.77424	3.78951	3.99576	4.03797	3.75444	3.58333	3.79666	3.74425	2.83872	2.32456	2.59591	3.01556	2.28123	2.21842	1.94357	2.13399	2.34415	2.8244	2.39328	2.8269
66343	Tmem177	transmembrane protein 177	uc007cja.2	chr1	chr1_119911669_119914668	4		chr1:119913154-119913411	5	3.24872	3.13068	3.65935	3.56244	3.24791	2.42935	3.20485	3.27291	0.343724	0.404929	0.230044	0.492464	0.293509	0.945752	0.335816	0.932588	0.435137	0.671815	0.194751	1.78886
226356	Cfap221	cilia and flagella associated protein 221	uc011wqu.1	chr1	chr1_119993711_119996710					3.29574	3.37899	3.23938	3.5426	3.86319	3.90795	3.886	4.02101	4.19417	4.40996	4.57256	4.46546	4.50013	4.64214	4.18676	4.63099	4.4507	4.88106	4.99521	5.11363
319229	Sctr	secretin receptor	uc007cjc.1	chr1	chr1_120005480_120008479					0.114664	0.0495715	0.0468618	0.0501675	0.155611	0.167028	0.0771671	0.191701	0.339805	0	0.165942	0.0452698	0.230887	0.0935392	0.0938365	0.566154	0.044086	1.07317	0.307772	0.378146
170706	Tmem37	transmembrane protein 37	uc007cjd.1	chr1	chr1_120072281_120075280	7		chr1:120073680-120073931	6	4.50055	4.84086	3.78752	4.67388	5.01526	5.49298	4.84115	5.28902	3.28772	3.60259	2.99135	3.05828	3.6336	4.07389	3.29111	4.74239	3.52989	4.2653	4.3815	5.32352
13167	Dbi	diazepam binding inhibitor	uc007cjf.2	chr1	chr1_120119597_120122596			chr1:120120918-120121280	7	10.7344	10.5105	10.7765	10.5074	11.0256	10.8615	11.2166	10.9718	11.8869	11.8817	12.2186	12.2034	11.7327	11.6728	11.66	11.7687	11.9165	12.249	10.978	11.8811
68428	Steap3	STEAP family member 3	uc007cji.1	chr1	chr1_120263781_120266780					0	0.0402407	0.279426	0.0407261	0	0	0	0	0.690628	0.361119	0.0466692	0	0.0659998	0.183327	0.251351	0.240574	0	0	0.0772072	0.938109
226359	C1ql2	complement component 1, q subcomponent-like 2	uc007cjk.1	chr1	chr1_120339082_120342081			chr1:120340461-120341881	7	0	0	0	0	0	0.0401478	0	0.113272	0	0	0	0	0	0	0	0.0521772	0	0	0	0.205519
17167	Marco	macrophage receptor with collagenous structure	uc007cjl.1	chr1	chr1_120503585_120506584		7			3.66131	3.46828	3.31834	3.29656	3.89199	4.1737	3.45062	3.57817	3.13111	3.36285	2.90478	2.87191	3.14787	3.42436	3.26183	2.77295	3.06171	2.82647	2.59916	2.33993
13798	En1	engrailed 1	uc007cjm.2	chr1	chr1_120600987_120603986	1		chr1:120602844-120603990	5	0.0531747	1.01109	0.411063	0.436511	0.107741	1.92895	0.292122	1.90766	0.33148	1.12473	0.452957	0.548896	0.423682	0.888514	0.602683	2.30045	0.389389	1.54265	0.48633	5.10807
98452	Celrr	cerebellum expressed regulatory RNA	uc033fkz.1	chr1	chr1_121085905_121088904					0	0	0.077048	0	0.306323	0.534741	0	0.109305	0	0	0.266089	0	0	0.222742	0.0783809	0	0.207486	0	0	5.84377
72999	Insig2	insulin induced gene 2	uc007cjp.2	chr1	chr1_121326525_121329524		6	chr1:121327654-121328143	7	5.57194	5.4734	5.78129	6.01936	5.76017	5.77872	6.03934	6.29025	5.15231	4.90703	4.82392	5.18107	4.89723	4.51693	4.66837	4.70836	4.74235	5.1677	5.3484	6.18222
70829	Ccdc93	coiled-coil domain containing 93	uc007cju.2	chr1	chr1_121429567_121432566			chr1:121430991-121431205	7	5.6261	5.62953	5.5128	5.71704	5.86582	5.84071	5.80418	6.14194	5.68319	5.74404	5.57151	5.22715	5.68554	5.31088	5.48131	5.22315	5.64067	5.70715	5.5858	5.34866
15564	Htr5b	5-hydroxytryptamine (serotonin) receptor 5B	uc011wqx.1	chr1	chr1_121526966_121529965	5		chr1:121527416-121527955	7	7.19143	7.71589	7.39985	7.71283	7.24473	7.63397	7.00416	7.65047	4.15754	4.58907	3.43161	4.59067	4.68878	4.52229	4.50738	6.04734	4.09522	5.19914	4.17249	7.21503
66942	Ddx18	DEAD (Asp-Glu-Ala-Asp) box polypeptide 18	uc007cjw.2	chr1	chr1_121566481_121569480	8		chr1:121567593-121568081	7	7.565	7.63587	7.62223	7.61651	7.68341	7.65149	7.70289	7.65	8.50336	8.57112	8.53275	8.58379	8.21725	8.2009	8.26288	8.12656	8.26228	8.11333	8.21945	8.34225
269109	Dpp10	dipeptidylpeptidase 10	uc007cjx.2	chr1	chr1_124044060_124047059			chr1:124045452-124046133	5	6.69502	6.24267	6.70465	6.6051	7.03342	6.47862	6.88485	6.64557	7.52124	7.37016	7.50263	7.41485	7.22244	7.07035	7.12642	6.5128	7.09672	6.64505	6.85391	7.60164
74117	Actr3	ARP3 actin-related protein 3	uc007ckf.2	chr1	chr1_125434228_125437227	8		chr1:125435175-125435976	7	8.50367	8.53152	8.38784	8.41837	8.21645	8.13543	8.11967	8.13471	8.8936	8.70373	8.74009	8.7429	7.89965	7.79354	8.00984	7.74816	7.95167	7.70282	8.31162	8.04665
74150	Slc35f5	solute carrier family 35, member F5	uc007ckg.1	chr1	chr1_125559516_125562515	7		chr1:125560390-125561346	7	6.85755	6.25107	6.63977	6.50888	6.30965	5.94315	6.30607	6.12386	5.18846	4.73481	4.69717	4.61806	4.80108	4.44498	4.73279	3.99604	4.70584	4.49501	4.66046	5.54677
71111	Gpr39	G protein-coupled receptor 39	uc007ckh.2	chr1	chr1_125675496_125678495					1.02555	1.37841	0.891616	1.21029	1.50791	1.83386	1.95247	2.23946	1.27806	1.78383	0.690645	0.512613	0.806792	0.548657	0.810972	0.804832	1.0877	1.83638	1.66478	3.6406
72585	Lypd1	Ly6/Plaur domain containing 1	uc007cki.1	chr1	chr1_125909866_125912865	2		chr1:125911449-125912249	5	1.04862	1.46523	1.04696	1.40354	1.72994	2.10362	2.17415	2.45875	1.42805	2.00702	0.920123	0.579282	0.894828	0.721545	0.832924	0.99511	1.35795	2.08449	1.75257	3.85422
210356	Nckap5	NCK-associated protein 5	uc007ckn.1	chr1	chr1_126829133_126832132					4.08024	3.3949	4.06897	4.36189	4.48947	3.49238	4.58878	4.59973	5.95929	6.08288	5.9189	6.01152	5.37412	3.76919	5.26585	2.64936	5.37287	5.40119	5.71789	6.29609
107895	Mgat5	mannoside acetylglucosaminyltransferase 5	uc007ckq.1	chr1	chr1_127203486_127206485			chr1:127204919-127205651	7	2.85203	2.71603	3.03511	2.96541	3.10788	3.39237	3.22906	3.31997	4.05077	3.41621	4.16658	4.23607	4.11791	4.63883	3.87542	3.86056	4.11541	4.47315	4.03943	3.36495
72160	Tmem163	transmembrane protein 163	uc007cku.1	chr1	chr1_127676522_127679521			chr1:127677229-127678137	7	3.41287	3.59542	3.09095	3.45095	3.40207	4.24194	3.7261	4.34041	3.52583	4.27319	4.01517	3.77815	3.87816	3.9309	3.70775	4.54378	4.34969	5.2162	4.28434	5.49629
266645	Acmsd	amino carboxymuconate semialdehyde decarboxylase	uc007ckv.1	chr1	chr1_127727913_127730912					3.57768	3.41667	3.20722	3.41575	3.54275	3.64489	3.91365	3.78013	4.2623	4.5967	4.80328	4.63051	4.81365	4.84599	4.75055	4.82662	4.91277	4.88117	4.69382	3.8153
72949	Ccnt2	cyclin T2	uc007cky.1	chr1	chr1_127772664_127775663	8		chr1:127773919-127774860	7	5.80272	5.605	5.75951	5.59839	5.78231	5.69257	5.66811	5.53918	6.15931	5.81235	6.24352	6.62996	6.16909	6.35295	6.13617	6.58906	6.36209	6.88471	5.99387	5.87893
22625	Map3k19	mitogen-activated protein kinase kinase kinase 19	uc011wra.1	chr1	chr1_127838791_127841790		4			0.213696	0.132752	0.101412	0.0278793	0.0224758	0.0944851	0	0.126212	0.323151	0.0815447	0.210193	0.244355	0.252667	0.151614	0.152087	0.646473	0.118431	0.352456	0	0.220636
226407	Rab3gap1	RAB3 GTPase activating protein subunit 1	uc007clc.2	chr1	chr1_127867273_127870272			chr1:127868688-127869081	7	8.15898	7.98318	8.20926	8.2257	8.41697	8.30719	8.35325	8.45952	8.49227	8.48164	8.69397	8.88018	8.4875	8.74302	8.52812	8.60188	8.66515	8.84918	8.76359	8.6558
226409	Zranb3	zinc finger, RAN-binding domain containing 3	uc007cld.2	chr1	chr1_128100972_128103971			chr1:128103280-128103980	7	4.05513	3.67823	4.04122	4.17324	4.43179	4.28618	4.46878	4.54703	4.87391	4.84799	4.7871	4.85355	5.00565	4.93486	5.14359	4.97224	5.00534	4.77756	4.48418	4.59815
226412	R3hdm1	R3H domain containing 1	uc011wrb.1	chr1	chr1_128150244_128153243					7.80318	7.77255	7.81043	7.77397	7.35993	7.11659	7.29701	7.24252	7.68838	7.45143	7.72295	7.82569	7.31551	7.48132	7.43196	7.32649	7.41188	7.35267	7.5567	7.21972
387147	Mir128-1	microRNA 128-1	uc011wrc.1	chr1	chr1_128200861_128203860					0	0	0	0	0	0	0	0	0	0	0	0	0	0	0	0	0	0	0	0
67812	Ubxn4	UBX domain protein 4	uc007cll.1	chr1	chr1_128242681_128245680	8		chr1:128244100-128244972	7	9.16065	9.18026	9.06642	9.08385	9.12444	9.00496	8.97031	8.95136	9.26875	9.28748	9.35843	9.3134	9.12757	9.21007	9.22482	9.32782	9.30355	9.0566	9.03642	9.11318
226413	Lct	lactase	uc007clm.1	chr1	chr1_128326819_128329818		8			2.00169	2.32325	2.01583	2.13297	2.84907	2.72217	3.30101	2.71526	4.59708	4.01561	4.88349	4.25103	5.22417	4.82102	4.88466	3.53978	5.18178	4.01079	5.34058	5.56893
17219	Mcm6	minichromosome maintenance complex component 6	uc007cln.1	chr1	chr1_128358157_128361156	8		chr1:128359338-128359856	7	9.54263	9.25307	9.49373	9.36737	9.42562	9.30303	9.31915	9.18169	9.14826	8.94491	8.86258	8.78248	9.32643	9.19432	9.41272	9.02959	9.29965	8.745	9.63769	9.39022
226414	Dars	aspartyl-tRNA synthetase	uc011wrd.1	chr1	chr1_128374821_128377820					9.14187	9.11165	9.3024	9.32484	9.20339	9.12006	9.44275	9.44203	9.45824	9.45339	9.44002	9.38251	8.81351	8.94608	8.85422	8.93204	9.007	9.2187	9.09414	9.07745
12767	Cxcr4	chemokine (C-X-C motif) receptor 4	uc007clt.1	chr1	chr1_128590800_128593799			chr1:128590910-128591764	4	3.22564	3.86713	3.46527	3.7365	3.00167	3.84055	3.08596	3.75789	3.52223	3.61722	3.23849	3.84599	3.06001	4.3835	2.86356	4.98815	2.92981	4.86228	3.91735	6.09018
210417	Thsd7b	thrombospondin, type I, domain containing 7B	uc007clv.2	chr1	chr1_129271804_129274803			chr1:129273482-129273770	7	0.705241	0.77753	0.789144	1.01527	0.743348	0.631619	1.16817	1.32507	4.42325	4.86855	4.51187	4.20588	5.28124	4.49219	4.77742	3.36149	4.78321	3.80713	4.48574	4.84063
13137	Cd55b	CD55 molecule, decay accelerating factor for complement B	uc011wre.1	chr1	chr1_130421500_130424499					6.76804	5.9097	6.72147	6.39317	6.38243	5.45791	6.49574	6.00218	6.38214	6.01343	6.2238	6.28494	6.12825	5.45391	5.83039	5.1239	5.83144	5.73572	6.16024	5.26519
13136	Cd55	CD55 molecule, decay accelerating factor for complement	uc007clz.2	chr1	chr1_130447317_130450316					6.74023	6.65908	6.72624	6.90634	6.79303	6.50614	6.84468	6.93203	7.63418	7.69588	7.61495	7.65308	7.6421	7.65342	7.50047	7.58185	7.49755	7.42819	7.66592	7.64203
22789	Zp3r	zona pellucida 3 receptor	uc007cmb.2	chr1	chr1_130628107_130631106		7			3.39502	2.26008	3.13024	3.16607	4.04351	2.83601	4.00213	3.7551	5.05491	4.70174	5.04599	4.77321	5.00269	4.85795	4.84015	4.26006	5.08093	4.93958	4.61402	4.592
12269	C4bp	complement component 4 binding protein	uc007cmc.1	chr1	chr1_130660119_130663118		3			0.0611789	0	0	0.052498	0	0	0	0	0.308493	0	0	0	0.0848653	0	0	0.13837	0.256994	0.0496852	0.191955	0.0972653
12270	C4bp-ps1	complement component 4 binding protein, pseudogene 1	uc011wrf.1	chr1	chr1_130680072_130683071		6			0.376819	0.324538	0.308301	0	1.06754	2.02524	1.63907	1.58209	2.65382	2.46562	2.52114	1.77201	2.31209	2.64076	2.4235	2.84101	2.54883	2.32879	2.5413	1.02942
226418	Yod1	YOD1 deubiquitinase	uc007cmh.2	chr1	chr1_130715827_130718826			chr1:130716677-130717833	2	0.325527	0.715276	0.609114	0.519138	0.982439	0.595303	0.756434	0.430684	0.328157	0.255327	0.136803	0.0278724	0.074651	0.0579605	0.114041	0.234452	0	0	0.115243	0.242928
212439	AA986860	expressed sequence AA986860	uc007cmj.2	chr1	chr1_130738772_130741771		1			0	0	0.0677022	0.23907	0	0	0.110976	0.0488889	0	0.0364361	0.0828818	0.0330798	0	0.0686572	0.166394	0	0	0.0347002	0	0.255588
64435	Fcamr	Fc receptor, IgA, IgM, high affinity	uc007cml.1	chr1	chr1_130799402_130802401					2.19087	2.3125	2.44137	2.162	2.24144	2.35016	2.64996	2.32374	1.71247	1.86665	1.36409	1.59339	2.36042	2.17273	1.80468	2.13467	2.21944	1.0418	2.1769	1.16055
18703	Pigr	polymeric immunoglobulin receptor	uc011wrk.1	chr1	chr1_130825184_130828183		6			0.244233	0.18449	0.102484	0.135707	0.192646	0.52399	0.316193	0.573896	0.276806	0	0.320968	0.14616	0.215684	0.153191	0.0788788	0.050635	0.119677	0.334698	0	0.531557
69169	Fcmr	Fc fragment of IgM receptor	uc007cmn.1	chr1	chr1_130864277_130867276		3			1.42913	1.36132	1.12228	0.642112	2.23929	2.50262	1.52911	1.97798	1.82972	2.23656	0.763326	0.961186	1.892	2.09497	2.0986	1.8229	1.95149	1.9362	1.14467	2.85647
93672	Il24	interleukin 24	uc007cmq.2	chr1	chr1_130885912_130888911		1			2.26076	1.7931	1.90154	1.77962	1.91125	2.88876	2.59404	2.94932	3.44641	3.6824	2.86178	2.40593	4.25214	3.96771	3.38956	5.03584	3.90227	4.75573	4.89491	6.08849
58181	Il20	interleukin 20	uc011wrm.1	chr1	chr1_130909797_130912796					7.29057	6.98157	7.03173	7.17491	6.69335	6.74333	7.09677	7.26148	6.77158	6.57442	6.59502	6.059	6.76269	5.96577	6.40226	5.9287	6.38678	6.37652	6.24682	5.94938
329244	Il19	interleukin 19	uc007cmt.1	chr1	chr1_130938574_130941573		1			1.99721	2.03493	2.0374	2.72941	1.73005	2.92894	2.22553	2.98907	2.01921	2.59795	1.86617	1.66081	1.95509	1.77526	1.77861	2.44936	1.81781	2.2112	1.56856	3.65105
16153	Il10	interleukin 10	uc007cmu.2	chr1	chr1_131018345_131021344					0.989146	0.873816	0.836937	1.00807	0.396641	2.97444	0.763718	2.40239	0	1.4636	0.175073	0	0.675379	1.46192	0.214181	2.64134	0.427447	3.04911	0.570853	5.15698
17164	Mapkapk2	MAP kinase-activated protein kinase 2	uc007cmv.1	chr1	chr1_131096044_131099043	4		chr1:131096810-131097847	7	4.33621	4.28185	4.28277	4.20344	3.98603	4.21775	4.31998	4.46788	2.42552	2.5917	2.56756	3.14738	1.89814	2.53039	2.12359	2.71738	2.51124	2.91162	6.89701	6.32184
226419	Dyrk3	dual-specificity tyrosine-(Y)-phosphorylation regulated kinase 3	uc007cmw.1	chr1	chr1_131136735_131139734	7		chr1:131137777-131138378	5	3.89684	4.17044	4.63043	4.53325	5.16629	5.32438	5.44765	5.13774	3.78751	3.94643	4.09123	4.36894	4.54466	4.68143	4.87443	5.92419	4.8859	4.9693	5.05956	7.46971
16865	Eif2d	eukaryotic translation initiation factor 2D	uc007cna.2	chr1	chr1_131151707_131154706			chr1:131153026-131153329	7	8.59889	8.57231	8.59392	8.56851	8.61445	8.50913	8.6527	8.57344	8.23484	8.25173	8.16535	8.01602	8.61506	8.51634	8.66209	8.3566	8.5876	8.20388	8.80519	8.26685
54354	Rassf5	Ras association (RalGDS/AF-6) domain family member 5	uc007cnd.1	chr1	chr1_131243679_131246678	5		chr1:131244663-131245555	7	7.63372	7.70376	7.76992	7.80985	7.91996	8.0884	7.94912	8.01568	7.87573	7.9562	7.64614	8.05867	7.65085	8.06585	7.88069	8.29119	7.86268	7.85214	8.27668	8.52725
56489	Ikbke	inhibitor of kappaB kinase epsilon	uc007cnf.1	chr1	chr1_131278064_131281063		4			4.43539	4.60872	4.61643	4.44105	4.09511	3.88338	4.24809	4.07258	2.47659	2.74014	2.64858	2.46397	2.57607	2.65881	2.32034	2.94445	2.42251	2.88881	2.73759	2.27537
14270	Srgap2	SLIT-ROBO Rho GTPase activating protein 2	uc007cng.2	chr1	chr1_131525862_131528861			chr1:131525717-131528397	5	5.35753	5.44575	5.47761	5.54133	5.07414	5.03034	5.04343	5.20208	4.9328	4.72793	4.90243	5.44552	4.72517	5.08203	4.90294	5.00578	4.8362	5.10206	4.79401	5.15378
26361	Avpr1b	arginine vasopressin receptor 1B	uc007cnl.1	chr1	chr1_131597614_131600613					0	0	0	0	0	0.0779683	0.0441451	0	0	0	0	0	0	0	0.0799859	0.0259048	0	0	0.0274527	0
13034	Ctse	cathepsin E	uc007cnn.2	chr1	chr1_131636814_131639813					0.594713	0.376859	0.427154	0.343226	0.490813	0.456987	0.363704	0.723954	0.782384	0.663261	0.157896	0.627045	0.497412	0.498875	0.766727	1.12798	0.497923	1.42353	0	1.73891
226421	Rab7b	RAB7B, member RAS oncogene family	uc007cnq.1	chr1	chr1_131687195_131690194					0.936539	1.08845	1.14787	0.983567	1.60632	1.82943	1.65531	1.66931	1.3726	1.25798	1.4341	1.3944	1.75284	1.92829	1.4825	1.90427	1.90403	1.86751	0.833417	1.56655
320718	Slc26a9	solute carrier family 26, member 9	uc007cns.1	chr1	chr1_131742522_131745521					5.69779	4.73927	5.73266	5.31981	6.53725	4.97552	6.35589	5.92428	5.78705	5.60413	5.71048	5.61648	6.90944	6.41172	6.85004	6.48581	6.65789	5.47968	5.84078	4.54679
212933	Pm20d1	peptidase M20 domain containing 1	uc007cnt.2	chr1	chr1_131795895_131798894					1.25606	0.850315	0.7655	1.04459	1.18549	1.20235	0.789144	1.5065	0.629871	0.751154	0.403863	0.644475	0.734971	0.916542	1.03479	1.35953	0.851243	1.30901	2.46502	2.13499
98396	Slc41a1	solute carrier family 41, member 1	uc007cnu.3	chr1	chr1_131826512_131829511	4		chr1:131827611-131828289	7	5.28681	5.82097	5.68292	5.99462	5.15787	5.49449	5.15227	5.88662	4.23893	4.63993	4.5294	5.75899	4.54668	5.33755	4.81121	5.01931	4.90208	5.31971	4.6111	6.2293
226422	Rab29	RAB29, member RAS oncogene family	uc007cnv.3	chr1	chr1_131865777_131868776	6		chr1:131867227-131867488	7	4.93119	5.61335	4.97248	5.12424	5.60919	5.81484	5.85825	6.0824	5.51888	5.7377	5.17121	6.33219	5.82839	6.08596	5.3802	5.41257	5.43824	5.88599	5.60858	6.3886
98415	Nucks1	nuclear casein kinase and cyclin-dependent kinase substrate 1	uc007cnx.2	chr1	chr1_131908958_131911957	5		chr1:131910245-131911218	7	5.60682	5.76949	5.81649	5.74768	5.68729	5.54565	5.53323	5.63013	6.22987	6.22623	6.33936	6.16684	5.57388	5.17174	5.51662	5.36901	5.51535	5.41694	5.42481	5.85554
212980	Slc45a3	solute carrier family 45, member 3	uc007coa.2	chr1	chr1_131969109_131972108	8				11.7096	11.5873	11.7384	11.7118	11.8131	11.9548	11.7714	11.7249	11.0907	11.2061	10.8614	11.0556	11.4401	11.4165	11.6476	11.3988	11.3031	10.8657	11.0955	11.2491
13714	Elk4	ELK4, member of ETS oncogene family	uc007cod.1	chr1	chr1_132016093_132019092	8				6.79986	6.81062	6.91012	6.9796	6.94309	6.81679	6.88252	6.99364	7.25069	7.03995	7.16272	7.1121	7.21729	7.28145	7.21464	7.10906	7.25036	7.25698	7.03152	7.19145
213006	Mfsd4a	major facilitator superfamily domain containing 4A	uc011wru.1	chr1	chr1_132066563_132069562			chr1:132067626-132068248	2	2.68642	3.64592	2.53283	3.96655	2.50044	3.84032	2.86952	4.06878	4.1773	5.68292	3.90312	3.58137	5.14906	4.06849	4.44854	5.73339	4.27271	4.29082	3.96917	4.09108
18557	Cdk18	cyclin-dependent kinase 18	uc007coh.2	chr1	chr1_132138186_132141185			chr1:132139306-132139560	7	0.111685	0	0	0.0327403	0	0.0227925	0	0.0650087	0	0.125924	0.0375331	0	0	0	0.0311083	0.0872544	0	0	0.0622206	0.847314
723818	Mir135b	microRNA 135b	uc011wrv.1	chr1	chr1_132196588_132199587					0	0	0	0	0	0	0	0	0	0	0	0	0	0	0	0	0	0	0	0.660941
213409	Lemd1	LEM domain containing 1	uc007col.1	chr1	chr1_132224814_132227813	3				1.05976	1.05889	1.07166	1.63637	1.46716	2.5063	2.56358	2.70779	4.36327	4.74464	4.5228	4.61355	4.83006	4.66853	4.28567	4.54233	4.78813	5.10171	4.33575	3.97853
213417	Klhdc8a	kelch domain containing 8A	uc007con.1	chr1	chr1_132297126_132300125	2		chr1:132298559-132299269	2	0.235155	0.571702	0.509881	0.381734	0.349601	0.979597	0.420141	1.40455	0.620984	0.84742	0.453722	0.842396	0.638893	1.1022	0.655617	1.20334	0.791162	1.42362	0.388437	1.24593
74137	Nuak2	NUAK family, SNF1-like kinase, 2	uc007cop.2	chr1	chr1_132314625_132317624	1		chr1:132315899-132316555	7	0.297707	1.06322	0.185495	0.732702	0.283258	0.847324	0.504494	0.877089	0	0.134075	0.0790033	0.0470052	0.0286191	0	0.0656393	0.315103	0.0306787	0	0.0984041	3.28745
68875	Tmcc2	transmembrane and coiled-coil domains 2	uc007cor.1	chr1	chr1_132366388_132369387	4				8.16873	8.57334	8.32553	8.19713	8.23102	8.25397	8.21155	8.31076	8.21126	8.33949	8.06505	8.21656	7.91255	8.09607	8.14589	8.2339	7.98617	8.05849	7.88752	7.94111
213452	Dstyk	dual serine/threonine and tyrosine protein kinase	uc007cou.1	chr1	chr1_132415953_132418952			chr1:132417370-132417990	7	6.75548	6.45739	6.92259	6.68622	7.31769	6.85611	7.12881	7.15837	7.06489	7.01713	6.74568	6.94769	6.80451	6.78187	6.87172	6.25957	6.64419	6.79981	6.44196	6.65718
213464	Rbbp5	retinoblastoma binding protein 5, histone lysine methyltransferase complex subunit	uc007cox.2	chr1	chr1_132475867_132478866	8				7.81393	7.69298	7.80138	7.72634	8.01061	8.00725	8.01539	8.10425	7.94746	7.98145	7.98155	8.05908	8.01812	8.08511	7.98458	8.12079	8.05596	8.52242	8.042	8.10503
74626	Tmem81	transmembrane protein 81	uc007coz.2	chr1	chr1_132504730_132507729					3.26757	3.07582	3.43762	3.28929	3.62313	3.23884	3.72482	3.99551	3.03905	2.90769	2.54242	2.53867	3.08372	2.57689	2.96177	1.59363	2.24679	2.34571	2.17689	2.52676
21367	Cntn2	contactin 2	uc007cpa.1	chr1	chr1_132541441_132544440			chr1:132542785-132543007	6	4.64482	4.7915	4.61231	4.54842	4.75565	4.6442	4.35147	4.44445	3.61516	3.7029	3.15584	3.37349	3.63665	3.68876	3.76909	3.4994	3.58317	3.52996	0.662358	0.720065
100038653	Gm10538	predicted gene 10538	uc029qth.1	chr1	chr1_132727853_132730852					0	0	0	0	0	0	0	0	0	0	0	0	0	0	0	0	0	0	0	0
269116	Nfasc	neurofascin	uc007cpg.2	chr1	chr1_132740298_132743297					4.24683	4.06569	3.86541	3.75714	2.56834	2.79683	2.41414	1.99297	0.475085	0.56732	0.235353	0.492718	0.91303	0.955258	0.827445	1.14894	0.872814	1.00032	0.350633	0.622297
16980	Lrrn2	leucine rich repeat protein 2, neuronal	uc007cpi.2	chr1	chr1_132878855_132881854			chr1:132880311-132880946	4	0.0809742	0.449906	0.127192	0.779185	0.419879	1.49367	0.88253	1.12009	0.212722	0.425941	0.117792	0.45108	0.550221	0.805684	0.459657	1.468	0.230505	0.968875	0.191876	2.36725
17248	Mdm4	transformed mouse 3T3 cell double minute 4	uc007cpl.2	chr1	chr1_133023917_133026916		6	chr1:133025086-133025419	6	10.8611	10.3	10.7979	10.602	11.448	11.2926	11.3278	11.4232	12.3635	12.2679	12.2771	12.1921	11.7665	11.7454	11.7829	11.8792	11.8034	11.9357	12.0836	11.5602
240752	Pik3c2b	phosphatidylinositol-4-phosphate 3-kinase catalytic subunit type 2 beta	uc007cpq.1	chr1	chr1_133044512_133047511			chr1:133045979-133046709	5	5.41801	5.29999	5.47226	5.10969	5.6021	5.53697	5.32714	5.07974	4.90927	4.68156	5.04682	5.19266	5.418	6.09695	5.71969	6.14399	5.7617	6.22508	5.13703	5.27198
108954	Ppp1r15b	protein phosphatase 1, regulatory subunit 15B	uc007cpt.2	chr1	chr1_133129666_133132665	5		chr1:133131081-133131904	7	5.70528	5.34844	5.65096	5.57701	5.96656	5.94003	5.92625	6.10352	5.97534	5.96528	5.82829	5.85297	5.65729	5.71962	5.71922	5.87185	5.56929	5.54007	5.61616	6.26368
240753	Plekha6	pleckstrin homology domain containing, family A member 6	uc007cpv.2	chr1	chr1_133244597_133247596					3.36668	3.34442	3.7169	3.43546	4.20833	3.78684	4.04084	4.03634	5.08963	5.16969	5.09923	5.10433	4.80644	4.93645	4.97733	4.81939	4.99968	5.20222	4.75194	4.6206
100502933	Gm19461	predicted gene, 19461	uc007cpw.2	chr1	chr1_133268309_133271308					4.07362	3.88448	4.03495	4.00442	5.25873	4.77925	5.18637	4.93364	5.3092	5.37084	5.12244	4.95969	5.85397	5.8291	6.11348	5.8715	5.86877	5.23542	5.55455	5.69024
68338	Golt1a	golgi transport 1A	uc007cqc.1	chr1	chr1_133308323_133311322					0	0	0	0.147669	0	0	0	0.0511222	0.0810411	0.214869	0	0.0683889	0.179074	0	0.140579	0.0687283	0.0666145	0.139998	0.271354	0
19702	Ren2	renin 2 tandem duplication of Ren1	uc007cqf.1	chr1	chr1_133349066_133352065		1			0.994278	0.38837	1.29793	0.660578	0.443022	0.319529	0.927298	0.75506	0.417139	0.657071	0.329383	0.851849	1.23334	1.26019	1.15715	1.57619	0.802626	1.65719	0.118718	1.63306
214253	Etnk2	ethanolamine kinase 2	uc007cqh.3	chr1	chr1_133362072_133365071	1		chr1:133363429-133364312	7	1.47908	1.62741	1.62991	1.37545	0.557112	0.371257	0.874765	0.706332	0.393985	0.255747	0.103979	0.233744	0.145877	0.848638	0.127902	0.913709	0.0800722	0.12737	0.209391	3.56554
20668	Sox13	SRY (sex determining region Y)-box 13	uc007cqk.1	chr1	chr1_133422713_133425712	1		chr1:133423058-133424444	7	2.35319	3.56916	2.89624	3.40544	2.53838	3.77887	2.26464	3.58723	1.92372	2.4484	1.47566	3.22295	1.71471	3.11658	1.66899	3.77759	1.94384	3.88036	0.950954	3.58203
20643	Snrpe	small nuclear ribonucleoprotein E	uc007cql.2	chr1	chr1_133608781_133611780	8		chr1:133609753-133610435	7	10.4252	10.6441	10.4476	10.5277	10.5408	10.5527	10.6017	10.6176	11.4979	11.7132	11.8632	11.8312	10.9257	10.7976	10.8579	10.7921	11.0481	11.2867	10.811	10.5943
70579	Zc3h11a	zinc finger CCCH type containing 11A	uc007cqq.2	chr1	chr1_133659900_133662899			chr1:133660888-133661444	7	5.88607	5.91008	5.89454	5.69554	6.01935	5.94037	6.00048	5.91483	6.31136	6.29565	6.63815	6.71224	6.42234	6.46836	6.15308	6.44172	6.45202	6.78549	5.83482	6.14125
240754	Lax1	lymphocyte transmembrane adaptor 1	uc007cqs.2	chr1	chr1_133688609_133691608		1			0.105346	0.214199	0.0429714	0.404942	0.209697	1.02438	0.323744	0.58386	0.0969201	0.132996	0	0	0.110318	0	0.0437237	0.0417176	0	0.166779	0	0.713973
102466206	Mir6903	microRNA 6903	uc033flg.1	chr1	chr1_133725146_133728145					0	0	0	0.732037	0.615296	0.938942	1.01888	0.528499	0	0	0	0.375977	0.623238	0.700994	0.702816	0.676684	1.45359	1.52349	0.708903	0.697749
381290	Atp2b4	ATPase, Ca++ transporting, plasma membrane 4	uc007cqw.1	chr1	chr1_133752250_133755249					1.4107	2.38509	1.46144	2.19382	2.61259	3.24629	2.79742	3.26268	2.85876	3.05547	2.47242	3.24663	3.12069	3.4193	2.60289	3.44332	3.11706	3.67763	3.39725	2.97264
269120	Optc	opticin	uc007cqz.2	chr1	chr1_133905674_133908673					0.137896	0.0598883	0.111112	0.0606057	0	0.308147	0.0472723	0.156875	0.452087	0	0.102859	0.158268	0.144328	0.314582	0	0.697352	0.0532822	0.360594	0.114203	0.359071
116847	Prelp	proline arginine-rich end leucine-rich repeat	uc007crc.3	chr1	chr1_133919902_133922901					6.84132	6.85882	7.03588	7.47396	7.35314	7.41386	7.61024	7.55197	7.4192	7.51475	7.36256	7.58819	7.63453	7.85911	7.73131	7.99826	7.76035	8.1572	8.01491	7.95946
14264	Fmod	fibromodulin	uc007crd.1	chr1	chr1_134036015_134039014		1			0.0471159	0	0	0	0	0.135556	0.0622592	0	0	0.190381	0	0.0719942	0.0331115	0	0	0.10721	0	0	0.0388091	0.0380492
12227	Btg2	B cell translocation gene 2, anti-proliferative	uc007cre.1	chr1	chr1_134077656_134080655			chr1:134078808-134079438	7	6.15619	7.20252	6.28297	7.04221	5.8292	7.34019	6.33864	7.24405	6.10795	6.80295	6.26718	7.20826	6.39912	7.28442	6.49315	7.65398	6.49812	7.54347	5.76996	7.83103
71884	Chit1	chitinase 1 (chitotriosidase)	uc007crf.2	chr1	chr1_134109742_134112741		3			2.44319	3.28403	3.06957	3.96335	3.0475	3.49914	3.57347	4.03542	2.89589	3.78652	3.25248	2.31763	3.86704	3.59646	3.50618	4.91676	3.88791	4.44223	4.22191	4.44946
12654	Chil1	chitinase-like 1	uc007crg.2	chr1	chr1_134180904_134183903		1			0	0	0.10511	0	0	0	0	0	0	0	0	0	0	0	0	0.411456	0.0503494	0	0.0550314	0.878472
53311	Mybph	myosin binding protein H	uc007crh.1	chr1	chr1_134191948_134194947		1			0	0.0563083	0	0.164613	0.175909	0.355584	0.087542	0.404472	0.0308292	0	0	0	0	0	0	0	0	0	0	0
11539	Adora1	adenosine A1 receptor	uc033flj.1	chr1	chr1_134233958_134236957	1		chr1:134234705-134235089	5	0.570851	1.2685	0.489852	1.37231	1.07324	2.34224	1.23001	2.5355	0.511871	1.58919	0.669825	0.588998	0.869098	1.05424	0.852661	2.59724	1.03207	2.74452	0.699551	0.718612
17928	Myog	myogenin	uc007crl.2	chr1	chr1_134288504_134291503					0	0	0	0	0.0601163	0	0	0	0	0	0	0	0	0	0	0.0674693	0	0	0	0.200722
68507	Ppfia4	protein tyrosine phosphatase, receptor type, f polypeptide (PTPRF), interacting protein (liprin), alpha 4	uc011wse.1	chr1	chr1_134331429_134334428					0.853885	0.789622	0.698312	0.835409	1.03255	0.798323	0.593577	0.82844	0.365923	0.492657	0.296936	0.301016	0.217465	0.340205	0.328483	0.363102	0.113871	0.495229	0.210819	0.363357
57439	Tmem183a	transmembrane protein 183A	uc007crs.1	chr1	chr1_134360500_134363499	7		chr1:134361777-134362168	7	8.99082	8.88147	8.89429	8.82227	8.77188	8.78153	8.73095	8.6334	8.54745	8.27303	8.33485	8.36495	8.38865	8.40384	8.41842	8.5228	8.46318	8.27962	8.2652	8.05113
240755	4933406M09Rik	RIKEN cDNA 4933406M09 gene	uc007crt.2	chr1	chr1_134384440_134387439		1			0	0.429171	0.316619	0.336881	0.0983507	0.314173	0	0.233954	0.129621	0.204662	0	0.306776	0.0507945	0.271977	0.414706	0.162303	0.157464	0.541936	0.116591	0.539779
72017	Cyb5r1	cytochrome b5 reductase 1	uc007crv.1	chr1	chr1_134404490_134407489			chr1:134405952-134406174	7	3.79451	3.92561	4.07041	4.18566	3.30987	3.14525	3.86353	3.67775	1.47533	1.64303	0.539139	1.31955	1.07182	0.99707	1.12867	2.72184	0.899213	2.30696	1.05193	2.56552
72674	Adipor1	adiponectin receptor 1	uc007crx.1	chr1	chr1_134413967_134416966	4		chr1:134415249-134415959	7	8.85062	9.08909	8.90028	8.65639	8.89294	8.97963	8.83417	8.82031	7.80147	7.85677	7.7409	7.77253	8.50316	7.95124	8.60478	7.89422	8.37635	7.61045	7.34502	7.63819
240756	Klhl12	kelch-like 12	uc007crz.1	chr1	chr1_134454055_134457054	6		chr1:134455276-134455836	7	5.24171	4.98816	5.04498	5.02063	4.74577	4.8422	4.61197	4.68045	3.68571	3.8824	3.53026	3.65704	3.72428	3.91838	3.97246	3.96721	3.84419	3.81734	5.15492	5.17868
98710	Rabif	RAB interacting factor	uc007csc.1	chr1	chr1_134493160_134496159	7		chr1:134494515-134494948	7	9.17523	9.10192	9.282	9.3267	9.49685	9.74101	9.67032	9.81357	9.07498	8.75892	8.78323	8.72766	8.78786	8.69365	8.66388	8.66625	8.68633	8.77002	9.33861	9.54856
71001	Mgat4e	MGAT4 family, member E	uc011wsf.2	chr1	chr1_134548183_134551182		8			1.31774	0.9937	0.854832	0.790566	1.34564	1.27732	1.29386	0.767367	1.5756	1.2793	1.28704	1.59132	1.74369	1.4472	1.0282	0.993559	1.35605	0.86342	0.479311	1.08125
75605	Kdm5b	lysine (K)-specific demethylase 5B	uc007csf.2	chr1	chr1_134558678_134561677	4		chr1:134560081-134561744	3	1.70153	2.95715	2.8176	2.82119	1.16111	1.81935	1.82676	1.66847	0.727834	0.445895	0.29192	0.554996	0.445602	0.554151	0.289901	0.534033	0.400205	0.624489	0.350493	2.97022
20980	Syt2	synaptotagmin II	uc007csk.1	chr1	chr1_134707800_134710799			chr1:134708874-134709423	6	4.08892	3.65613	3.59926	3.46414	4.0772	4.00267	3.88243	3.34424	4.03141	3.74696	3.94925	4.24586	4.52411	4.84058	4.53457	4.96992	4.65546	4.29037	2.83542	3.15747
329251	Ppp1r12b	protein phosphatase 1, regulatory subunit 12B	uc007csl.1	chr1	chr1_134844921_134847920					3.75047	3.43247	3.62412	3.30095	4.18385	3.95712	4.14185	4.01399	4.3284	4.16371	4.30857	4.34502	4.20367	4.15087	4.43602	4.12665	4.18445	4.0655	2.90512	3.25287
67196	Ube2t	ubiquitin-conjugating enzyme E2T	uc033flk.1	chr1	chr1_134961065_134964064	6		chr1:134962407-134962752	7	12.3445	12.3794	12.3588	12.3545	12.7442	12.75	12.7881	12.7265	13.4551	13.4834	13.558	13.4506	13.2223	13.3004	13.2624	13.4503	13.2749	13.4373	13.0193	12.9725
329252	Lgr6	leucine-rich repeat-containing G protein-coupled receptor 6	uc007csq.1	chr1	chr1_135103777_135106776			chr1:135104869-135105311	7	4.22092	4.65267	4.36033	4.49729	5.11633	5.4868	5.61354	5.66781	4.99848	5.2347	4.73592	4.49788	5.79884	5.70509	5.72747	5.70316	5.40458	4.92672	4.99022	5.64013
320139	Ptpn7	protein tyrosine phosphatase, non-receptor type 7	uc011wsh.1	chr1	chr1_135132250_135135249					0	0.130304	0	0.0341033	0.08099	0.281826	0.0526139	0.310531	0.140898	0.388364	0.150392	0.14762	0.209679	0.212239	0.0951074	0.497224	0.0592889	0.239925	0	0.0635264
68724	Arl8a	ADP-ribosylation factor-like 8A	uc007csu.1	chr1	chr1_135145334_135148333	2		chr1:135146496-135147566	7	6.69956	7.39375	7.00104	7.11502	6.54161	6.89498	6.60352	6.86017	7.42163	7.85257	7.65556	8.01738	7.48409	8.18956	7.66845	8.3554	7.52335	8.17659	4.09983	6.66932
171469	Gpr37l1	G protein-coupled receptor 37-like 1	uc007csv.2	chr1	chr1_135166182_135169181					0.326926	1.10195	0.655549	0.931017	1.75004	1.59106	0.56427	1.23838	0.279604	0.827446	0.297528	0.297109	0.374568	0.599197	0.463427	2.35172	0.289963	1.86401	0.188098	4.76232
13710	Elf3	E74-like factor 3	uc007csw.2	chr1	chr1_135256973_135259972					5.04397	7.20553	5.48193	6.48627	6.27476	8.53404	6.56968	7.96594	6.96789	7.73903	6.63547	7.53933	7.89126	8.71362	7.72045	9.07027	7.76517	8.47925	4.33203	7.44582
215615	Rnpep	arginyl aminopeptidase (aminopeptidase B)	uc007csy.2	chr1	chr1_135282585_135285584	4		chr1:135283532-135284122	3	5.911	5.93029	5.40254	5.79229	6.5958	6.7377	6.81601	6.90397	7.73334	8.07889	7.94257	7.82879	8.25183	7.93031	8.25497	8.4533	8.25213	8.19858	6.96731	6.96134
21854	Timm17a	translocase of inner mitochondrial membrane 17a	uc007csz.1	chr1	chr1_135312238_135315237	6		chr1:135313597-135313916	7	11.6819	11.9116	11.7986	11.8514	11.92	11.9096	12.0063	12.1036	12.2278	12.3983	12.4142	12.362	11.8912	11.7034	11.783	11.7403	11.9007	12.3218	11.8311	11.0311
93689	Lmod1	leiomodin 1 (smooth muscle)	uc007cta.1	chr1	chr1_135323313_135326312					0.342339	0.55902	0.25621	0.345705	0.24411	0.349987	0.275271	0.257231	0.223419	0.220983	0.0999721	0.129369	0.205692	0.306348	0.260377	0.55725	0.242023	0.328851	0.0565725	0.234371
77552	Shisa4	shisa family member 4	uc007ctd.1	chr1	chr1_135373564_135376563			chr1:135374916-135375165	4	0.978647	2.65229	1.57529	1.01071	1.22426	1.44796	1.62167	0.991394	0.759148	0.185842	0.277263	0.115185	0.104903	0.836695	0.838778	0.940282	0.216381	0.431824	0.122442	1.20306
226432	Ipo9	importin 9	uc007cte.1	chr1	chr1_135428992_135431991	6		chr1:135429954-135430720	7	6.4573	6.18551	6.4584	6.38636	6.61654	6.44882	6.49038	6.5029	6.43847	6.30745	6.3354	6.12103	6.45059	6.33969	6.59453	6.15844	6.41929	5.76474	5.90333	5.15362
100885827	Mir1231	microRNA 1231	uc033flm.1	chr1	chr1_135453184_135456183					1.78741	2.15506	1.85183	2.9986	2.12956	2.13607	1.66514	1.92908	1.52321	2.46334	1.92987	2.2568	2.61924	2.10738	3.05379	2.44137	2.02354	2.31227	2.32988	2.7911
215690	Nav1	neuron navigator 1	uc007ctl.1	chr1	chr1_135508952_135511951					3.31934	3.76373	3.42926	3.83423	3.26898	3.63985	3.32339	3.60497	3.69956	3.71335	3.52369	4.09963	4.18323	4.788	4.21474	4.44157	4.22674	4.51544	3.63158	3.49842
13007	Csrp1	cysteine and glycine-rich protein 1	uc007cto.1	chr1	chr1_135727697_135730696			chr1:135729163-135729379	6	6.89285	7.12686	7.12877	6.72992	6.91121	6.96703	7.05166	6.71877	5.34434	5.66202	5.51519	5.64467	6.81447	6.30466	6.93962	6.03391	6.68321	5.6966	7.01098	3.87039
27280	Phlda3	pleckstrin homology like domain, family A, member 3	uc007ctq.2	chr1	chr1_135764585_135767584			chr1:135765881-135766710	5	0.253119	0.075915	0.267968	0.219179	0.0621322	0	0	0	0.159991	1.06114	0.170697	0	0	0.390214	0	0.0697258	0	0	0	1.09233
21952	Tnni1	troponin I, skeletal, slow 1	uc033flo.1	chr1	chr1_135797921_135800920					0.269925	0.231298	0.149892	0.23391	0	0.267263	0	0.2105	0.170976	0.368963	0.344255	0	0.0675872	0.222312	0	0.213339	0	0.222091	0	0.221109
16763	Lad1	ladinin	uc007ctt.1	chr1	chr1_135817098_135820097	1		chr1:135818509-135819008	7	1.36423	2.79464	1.7242	1.6758	1.98199	3.8051	2.10167	3.22461	1.91892	4.89745	1.93403	1.86399	2.29114	3.39751	2.35653	4.75696	2.39648	3.97199	1.29906	4.26227
21956	Tnnt2	troponin T2, cardiac	uc033flu.1	chr1	chr1_135839365_135842364		1			0.365495	0.134186	0	0	0.0561626	0.424653	0	0.136273	0	0.874298	0.11766	0	0.111907	0.128805	0	0.18142	0	0.355989	0.0667586	0.455618
18772	Pkp1	plakophilin 1	uc011wss.1	chr1	chr1_135917525_135920524	1		chr1:135918710-135919286	4	0	0	0	0.101367	0	0.0240824	0.0269239	0.0686317	0.0552281	0.0172826	0	0.0617268	0	0.215066	0	0.386871	0.0601216	0.401815	0.0332198	0.496679
226438	Igfn1	immunoglobulin-like and fibronectin type III domain containing 1	uc011wsu.1	chr1	chr1_135981001_135984000		3			1.56436	1.8149	1.48827	1.70931	1.50671	1.84066	1.4958	1.52014	0.729772	0.592933	0.491558	0.579636	0.448955	0.490639	0.417616	0.757642	0.389587	1.03953	0.567843	0.689575
66241	Tmem9	transmembrane protein 9	uc011wsv.1	chr1	chr1_136006719_136009718					8.92382	9.13918	8.91853	9.08954	8.83665	8.98793	8.95635	8.90782	7.80438	7.75302	7.79056	7.86091	8.25308	8.28531	8.20696	8.2447	8.21727	8.19813	7.85116	8.55085
226439	Ascl5	achaete-scute family bHLH transcription factor 5	uc033fly.1	chr1	chr1_136049304_136052303			chr1:136050822-136051352	4	0.723949	0.186119	0	0	0	0	0.282652	0	0	0	0	0	0	0	0	0	0	0	0	0
329253	Gm15850	predicted gene 15850	uc007cuh.2	chr1	chr1_136129684_136132683	1		chr1:136131276-136131926	7	0	0	0	0	0	0.233564	0	0.50983	0	0	0	0	0	0	0	0.426561	0	0	0	0.162443
67313	Inava	innate immunity activator	uc007cuo.2	chr1	chr1_136232781_136235780	2		chr1:136234223-136234663	5	0.0812741	0	0	0.0698101	0	0.141676	0.0809818	0.158529	0	0.0693597	0.0404936	0.0318624	0.085143	0.0981361	0.277226	0.512425	0	0.219173	0	0.382104
383563	Gpr25	G protein-coupled receptor 25	uc011wsy.1	chr1	chr1_136259374_136262373			chr1:136259770-136260914	7	0.955686	1.94179	1.10073	1.65876	0.689494	1.92146	1.01302	1.86129	1.15359	1.74558	0.571207	1.88973	1.57101	2.95731	1.60821	3.16458	1.73858	3.1176	1.71117	3.63972
67886	Camsap2	calmodulin regulated spectrin-associated protein family, member 2	uc007cuq.1	chr1	chr1_136344605_136347604			chr1:136345399-136346321	7	6.10451	5.80865	6.01897	6.08203	6.4342	6.07166	6.22094	6.37206	7.38052	7.33123	7.4721	7.73644	6.60845	6.78556	6.79754	6.60345	6.82779	7.08014	7.11672	6.74823
67997	Ddx59	DEAD (Asp-Glu-Ala-Asp) box polypeptide 59	uc007cut.1	chr1	chr1_136413771_136416770	7		chr1:136415223-136415678	7	6.95502	6.9993	7.00176	6.86325	6.71238	6.65114	6.80198	6.63001	5.84966	5.81117	5.70599	5.74973	6.31812	6.29719	6.33306	6.07392	6.29143	6.03548	6.18869	6.11385
381293	Kif14	kinesin family member 14	uc007cuv.2	chr1	chr1_136466348_136469347	5		chr1:136466217-136466630	7	7.11605	6.94854	7.10472	7.01724	7.24046	7.14583	7.18465	7.25079	7.7319	7.42028	7.72443	7.9647	7.43276	8.02293	7.49983	7.83189	7.57503	7.68671	7.69027	7.35966
226442	Zfp281	zinc finger protein 281	uc007cuw.2	chr1	chr1_136623401_136626400	8		chr1:136624637-136625002	5	7.19501	7.00306	6.80757	7.03078	7.2433	7.10083	6.97426	7.16812	6.41941	6.19247	5.95366	5.5857	6.13951	5.76597	5.77339	5.78064	5.66304	6.17294	5.74585	5.64304
100503460	Gm19705	predicted gene, 19705	uc029qtm.1	chr1	chr1_136682129_136685128					6.51885	6.36697	6.18595	6.22133	7.21251	7.21927	7.11176	7.12781	8.06207	8.03606	8.06331	8.48801	7.93254	8.23848	7.88804	7.84151	8.03342	8.51518	8.27179	8.11697
100503474	Platr22	pluripotency associated transcript 22	uc007cuy.1	chr1	chr1_136694711_136697710					3.64644	3.29021	3.04945	3.89816	3.64207	3.54827	3.713	4.02332	3.3878	3.31489	3.47754	3.47324	3.37754	3.31173	3.15788	3.35035	3.40584	3.82868	3.02524	3.70755
26424	Nr5a2	nuclear receptor subfamily 5, group A, member 2	uc007cvb.2	chr1	chr1_136952131_136955130					6.32223	5.96119	6.15753	6.19868	6.60941	6.54603	6.47517	6.54001	6.2734	6.24213	5.9619	6.3247	6.0128	6.32441	6.19373	6.50272	5.99357	6.59473	6.16415	6.61397
735252	Mir181a-1	microRNA 181a-1	uc007cve.2	chr1	chr1_137964955_137967954					0	0	0	0	0	0	0	0	0	0	0	0	0	0	0	0	0	0	0	0
19264	Ptprc	protein tyrosine phosphatase, receptor type, C	uc007cvj.2	chr1	chr1_138173806_138176805					0.118622	0	0.0954591	0.371013	0.235094	0	0.227447	0.426011	0	0.594372	0.324885	0.0922681	0.163325	0	0.188075	0	0	0.636499	0.190007	0.271384
338375	Atp6v1g3	ATPase, H+ transporting, lysosomal V1 subunit G3	uc007cvm.1	chr1	chr1_138272238_138275237		2			0.624826	0.840985	0.259015	1.00844	0.527045	0.233242	0.408479	1.05119	0.124857	0.646473	0.195627	0.227602	0.096155	0	0.263223	0	0	0.355019	0.0572357	1.32617
59125	Nek7	NIMA (never in mitosis gene a)-related expressed kinase 7	uc007cvo.1	chr1	chr1_138618197_138621196			chr1:138619153-138619864	7	4.69781	4.1898	4.37352	4.46507	4.8408	4.43597	4.51651	4.61875	5.35733	5.07725	5.27868	5.42103	5.25643	5.22929	5.29185	5.17226	5.38444	5.55425	5.09673	4.85945
545363	Gm5833	predicted gene 5833	uc007cvp.1	chr1	chr1_138680576_138683575		6			0.188133	0.66777	0.289676	0.482549	0.684625	0.633323	0.720375	0.511362	1.06077	1.27531	1.4626	1.05204	1.07313	1.4083	1.11724	0.869611	1.47323	1.0629	1.15073	0.923752
16876	Lhx9	LIM homeobox protein 9	uc007cvu.2	chr1	chr1_138840945_138843944	2		chr1:138841499-138842069	4	0.230818	0.197409	0.0965931	0.415726	0.503891	0.549312	0.230029	0.605588	0.0284191	0.151323	0.060201	0.586327	0.241237	0.706827	0.144979	0.620648	0.176529	1.03742	0.236489	3.84183
69549	2310009B15Rik	RIKEN cDNA 2310009B15 gene	uc007cvw.1	chr1	chr1_138855355_138858354					5.95346	5.99499	6.18925	6.18729	6.0471	5.7252	6.06342	5.97067	5.69506	5.81302	5.81571	6.09226	5.57416	5.42466	5.31172	5.14429	5.52318	5.92446	5.00144	5.10966
78229	4930596I21Rik	RIKEN cDNA 4930596I21 gene	uc007cwa.1	chr1	chr1_138976157_138979156					1.43567	1.52277	0.627058	0.663106	1.33681	0.934174	1.01383	1.05244	0.629871	0.786212	1.06266	1.60255	0.674663	0.870593	0.352809	0.731506	0.821715	1.16433	0.641698	0.753874
329260	Dennd1b	DENN/MADD domain containing 1B	uc011wtc.1	chr1	chr1_139120255_139123254					2.8877	2.87724	2.9154	3.03747	2.19852	1.63757	2.27649	2.33487	2.24396	1.969	2.07912	2.37056	1.50434	1.22151	1.55947	0.774938	1.74141	1.46658	2.01328	2.50084
71209	4933436E23Rik	RIKEN cDNA 4933436E23 gene	uc029qto.1	chr1	chr1_139377952_139380951					0	0.227078	0.568496	0.157085	0.404869	0.16312	0.700579	0.344245	0.578561	1.06045	0.580476	0.602288	0.729651	0.149101	0.576823	0.0732383	0.489022	0.218028	0.351723	0
226470	Zbtb41	zinc finger and BTB domain containing 41	uc007cwg.2	chr1	chr1_139420883_139423882	8		chr1:139422097-139422751	7	5.43223	5.33522	5.50584	5.34859	5.32964	4.98375	5.05382	5.05065	5.47683	5.35298	5.54403	5.70131	5.15749	5.1648	5.22749	4.97625	5.27814	5.24612	5.2187	5.57915
12316	Aspm	abnormal spindle microtubule assembly	uc007cwj.1	chr1	chr1_139453319_139456318	7		chr1:139454635-139455233	7	6.04546	5.84447	6.07344	5.682	6.522	6.28906	6.34601	6.05823	6.55461	6.00305	6.72234	7.02137	6.58807	7.02774	6.77889	6.58422	6.81869	6.6451	6.01036	6.22038
14060	F13b	coagulation factor XIII, beta subunit	uc007cwk.2	chr1	chr1_139500207_139503206		6			0	0.524747	0.255011	0.961476	0.22249	0.0580736	0.451786	0.307752	3.4234	3.36768	3.30834	2.85868	3.11624	3.23785	3.21176	1.74789	3.41723	1.40674	3.671	2.18197
50702	Cfhr1	complement factor H-related 1	uc007cwl.1	chr1	chr1_139558723_139561722		5			0	0	0	0	0	0	0	0	0	0	0	0	0	0	0	0	0	0	0	0
214403	Gm4788	predicted gene 4788	uc011wte.1	chr1	chr1_139779740_139782739					0	0	0.0948758	0	0.0279193	0.0478098	0.0269469	0.0686895	0.22558	0.283463	0.273983	0.272407	0.0834571	0.0962014	0.0328915	0.031377	0.145972	0.271	0.128628	0.242215
545366	Cfhr2	complement factor H-related 2	uc007cwp.2	chr1	chr1_139857200_139860199		8			0.147148	0.539793	0.470614	0.633364	0.414284	0.793189	0.715353	0.745342	0.756582	0.790812	0.425278	0.499544	0.293116	0.476403	0.836012	0.272542	0.402968	0.430202	0.570512	0.864884
12628	Cfh	complement component factor h	uc007cws.1	chr1	chr1_140181912_140184911					0.795226	0.54808	0.846133	0.718289	0.224953	0.291387	0.36518	0.612643	1.74512	1.72922	1.23967	0.975498	1.18007	1.65662	0.905447	0.815132	1.04327	1.12059	1.29612	1.11687
240776	Kcnt2	potassium channel, subfamily T, member 2	uc011wth.1	chr1	chr1_140244757_140247756					0.208932	0.135901	0.0441801	0.0703805	0.0381817	0.11227	0.175531	0.195356	0.352708	0.33899	0.0541843	0.0738776	0.284469	0.130455	0.130864	0.144853	0.178263	0.0881751	0.347068	1.03607
75910	4930590L20Rik	RIKEN cDNA 4930590L20 gene	uc029qtp.1	chr1	chr1_140654903_140657902					0.187885	0	0	0	0	0.114439	0	0.110563	0.252639	0.16119	0	0.0753239	0.369408	0	0.154453	0.147619	0.143196	0.419569	0.651862	0.533952
26878	B3galt2	UDP-Gal:betaGlcNAc beta 1,3-galactosyltransferase, polypeptide 2	uc007cwy.2	chr1	chr1_143639197_143642196					0.510581	0.403805	0.402718	0.503615	0.0819703	0.171221	0.190322	0.068507	1.38224	0.987955	1.01579	0.836241	0.813318	0.812658	0.665797	0.337001	0.532049	0.631851	2.38883	0.956083
214498	Cdc73	cell division cycle 73, Paf1/RNA polymerase II complex component	uc007cwx.1	chr1	chr1_143701185_143704184			chr1:143702762-143703176	7	4.28721	4.1878	4.39913	4.37875	4.52719	4.2836	4.56029	4.66404	4.93586	4.98916	5.44872	5.58682	4.112	4.25011	4.24005	4.41914	4.31401	4.99535	4.62528	5.03948
69367	Glrx2	glutaredoxin 2 (thioltransferase)	uc007cxb.1	chr1	chr1_143738115_143741114		4	chr1:143739388-143739756	7	3.63281	4.48029	3.91953	4.36991	3.88525	4.82771	4.02789	4.62264	4.23434	4.90838	4.30887	5.2327	3.89363	4.39896	3.92873	4.91318	4.18696	5.38425	4.8541	7.00447
20822	Trove2	TROVE domain family, member 2	uc007cxd.1	chr1	chr1_143775552_143778551	7		chr1:143776715-143777655	7	3.33704	3.19178	3.29123	3.48581	3.55849	3.55857	3.34974	3.74135	3.54722	3.59452	3.32016	4.19903	3.44653	3.41615	3.13965	3.64178	3.35288	3.96166	3.40942	4.81078
19735	Rgs2	regulator of G-protein signaling 2	uc007cxg.2	chr1	chr1_144002650_144005649			chr1:144004130-144004509	7	12.045	11.8903	12.0244	12.0544	12.3976	12.3201	12.4062	12.4334	12.659	12.8361	12.8195	12.9935	12.4862	12.5966	12.6126	12.6411	12.7507	13.0264	12.8416	12.9435
246709	Rgs13	regulator of G-protein signaling 13	uc007cxi.1	chr1	chr1_144175873_144178872		5			0	0.132562	0.184392	0	0	0	0	0	1.92375	1.11188	0.740866	0.630846	0.261934	0.452932	1.01263	0.945695	0.37739	0.186702	0.766735	0.350497
50778	Rgs1	regulator of G-protein signaling 1	uc007cxj.2	chr1	chr1_144247605_144250604		5			0	0.149597	0	0	0.0628077	0.427895	0.0606453	0.10303	0	0.350115	0.0450926	0	0	0	0	0	0.133542	0	0	0.20927
624910	Rgs21	regulator of G-protein signalling 21	uc056yef.1	chr1	chr1_144566168_144569167		5			0	0	0	0	0	0	0	0	0	0	0	0	0	0	0	0	0	0	0	0
64214	Rgs18	regulator of G-protein signaling 18	uc007cxl.1	chr1	chr1_144773922_144776921		5			0	0.0574075	0.106587	0	0	0	0.131861	0	0	0.614144	0	0	0.0476642	0	0.0552239	0	0	0.0549887	0	0.254991
215378	Brinp3	bone morphogenetic protein/retinoic acid inducible neural specific 3	uc007cxp.2	chr1	chr1_146496187_146499186					0.926132	0.939761	0.993554	1.2675	0.676552	0.490885	1.07951	1.30761	3.67028	3.99377	3.75189	3.44517	3.86469	3.50214	3.71475	2.06964	3.92869	2.76552	3.98527	3.22821
18783	Pla2g4a	phospholipase A2, group IVA (cytosolic, calcium-dependent)	uc007cxt.2	chr1	chr1_149959791_149962790					1.58098	1.75905	1.7209	2.40795	1.29118	2.21564	1.76849	2.2588	1.83305	3.5466	1.57058	1.31132	1.52435	1.39791	0.743477	2.86359	1.37739	3.50874	1.62772	6.18269
320019	Ptgs2os	prostaglandin-endoperoxide synthase 2, opposite strand	uc007cxu.3	chr1	chr1_150098375_150101374					0	0.0372681	0	0.110319	0.0304277	0.0262716	0.141207	0.0253554	0	0	0	0.0340215	0.0309063	0	0	0.193962	0.0331285	0.0356874	0	1.33369
102639566	Ptgs2os2	prostaglandin-endoperoxide synthase 2, opposite strand 2	uc033fmg.1	chr1	chr1_150161657_150164656					0	0	0.0597138	0	0	0	0.0498592	0	0	0.535982	0	0	0.0524502	0	0	0.167389	0	0	0	0.227096
20028	Pdc	phosducin	uc011wtl.1	chr1	chr1_150317917_150320916		2			0	0	0	0	0	0	0	0	0	0	0	0	0	0	0	0	0	0	0	0.0794063
75584	2310030A07Rik	RIKEN cDNA 2310030A07 gene	uc029qty.1	chr1	chr1_150345272_150348271		2			0	0	0	0	0.122229	0	0	0	0	0	0	0	0	0	0	0	0	0	0	0.499345
226499	Odr4	odr4 GPCR localization factor homolog	uc007cya.1	chr1	chr1_150391556_150394555			chr1:150392778-150393719	7	6.921	7.14735	7.05338	6.98248	6.71469	6.68657	6.76306	6.81676	6.39437	6.34962	6.34821	6.04847	6.17467	5.9856	6.07007	5.66481	5.98442	5.99843	6.16033	6.10704
96875	Prg4	proteoglycan 4 (megakaryocyte stimulating factor, articular superficial zone protein)	uc007cyg.2	chr1	chr1_150464666_150467665					4.03536	3.97615	4.12809	4.00848	4.69894	3.97198	4.95717	4.42242	6.96199	6.38621	7.34145	7.25486	6.81376	6.71467	6.79374	5.70514	7.07073	5.56222	6.91653	6.72452
545370	Hmcn1	hemicentin 1	uc007cyl.1	chr1	chr1_150991936_150994935			chr1:150993279-150993599	7	0	0	0	0.0684975	0	0	0	0	0	0.0173172	0.170732	0	0.0835503	0.157118	0.0329289	0.0922577	0.0894424	0.156958	0.0332858	0.792496
402734	C730036E19Rik	RIKEN cDNA C730036E19 gene	uc029qtz.1	chr1	chr1_151136534_151139533					2.97732	2.93913	2.8243	2.52402	2.42847	2.63372	2.53953	2.64071	0.950108	0.841197	0.833403	0.802306	0.649344	0.705551	0.498476	0.704531	0.640605	0.798815	0.960332	0.653111
117198	Ivns1abp	influenza virus NS1A binding protein	uc007cyp.1	chr1	chr1_151342998_151345997	5		chr1:151344226-151345424	7	6.41907	6.55313	6.60273	6.47719	5.94472	5.99107	6.05904	6.19679	5.37055	5.28812	5.22243	5.60731	5.18662	5.12099	5.21991	5.13331	5.12885	5.29366	4.73029	5.7767
66875	Swt1	SWT1 RNA endoribonuclease homolog (S. cerevisiae)	uc007cyq.2	chr1	chr1_151426936_151429935	8		chr1:151428086-151429020	7	8.9405	8.69953	8.81041	8.73419	8.97827	8.76166	8.80839	8.82911	9.20883	9.14646	9.26174	9.33116	8.82941	8.82171	8.90207	8.49725	8.95295	8.72002	9.34585	9.06675
102466847	Mir7682	microRNA 7682	uc033fmi.1	chr1	chr1_151440893_151443892					2.5959	2.14129	2.07794	0.897879	0.761022	1.76373	2.32815	2.761	0	0	0	0	0	0	0	0	0	0	0	0
19821	Rnf2	ring finger protein 2	uc007cyy.1	chr1	chr1_151499324_151502323	5		chr1:151500027-151501141	7	10.0901	9.98481	10.1159	10.1721	9.87262	9.76846	9.77201	9.83007	9.91316	9.67586	9.62407	9.79564	9.46847	9.6899	9.49302	9.61748	9.41195	9.47564	9.67116	8.09915
63913	Fam129a	family with sequence similarity 129, member A	uc011wtn.1	chr1	chr1_151569873_151572872			chr1:151571314-151571755	7	0	0	0.131149	0.140119	0.167499	0.0501607	0	0.348327	0.0389147	0.20412	0.159787	0	0.115537	0.614446	0.312831	0.187163	0.0631178	0.520009	1.2749	1.91965
66967	Edem3	ER degradation enhancer, mannosidase alpha-like 3	uc007czb.1	chr1	chr1_151753874_151756873	4		chr1:151755185-151755925	7	1.98378	1.89333	1.953	1.81897	2.17741	2.18465	2.36552	2.2635	2.06092	1.33844	2.27797	2.40805	1.90332	2.52391	1.92639	2.65721	2.20124	2.82377	1.79908	2.18082
69399	1700025G04Rik	RIKEN cDNA 1700025G04 gene	uc007cze.2	chr1	chr1_152088821_152091820			chr1:152089617-152090328	7	4.95893	5.0248	5.02377	5.32837	5.49029	5.43838	5.55302	5.95906	5.25593	5.80311	5.51942	6.22934	5.41085	5.38132	4.97509	5.55756	5.23176	6.20677	5.29958	5.59188
66637	Tsen15	tRNA splicing endonuclease subunit 15	uc007czf.2	chr1	chr1_152385183_152388182			chr1:152386314-152386744	5	4.10312	3.53665	4.41465	4.21186	4.04769	3.37044	4.3699	3.4301	2.85432	2.55055	2.61014	2.33169	2.55601	2.77223	2.18863	2.44049	2.17284	3.11888	3.41895	5.27257
269132	Colgalt2	collagen beta(1-O)galactosyltransferase 2	uc011wtr.1	chr1	chr1_152398367_152401366			chr1:152399919-152400364	2	4.57006	4.71195	4.46765	4.77817	4.88473	5.37465	5.39841	5.22328	4.83348	5.24154	4.75434	4.37165	5.16417	5.26252	4.78607	5.43261	4.8192	5.12336	0.140401	0.468882
19731	Rgl1	ral guanine nucleotide dissociation stimulator,-like 1	uc007czh.1	chr1	chr1_152623612_152626611			chr1:152624909-152625288	3	3.3548	3.17007	3.23205	3.68315	3.68883	3.42066	3.775	3.85646	4.77173	4.78462	4.84876	4.89775	5.13866	5.13855	4.99402	5.036	5.17871	5.09516	4.99975	5.24982
71281	Apobec4	apolipoprotein B mRNA editing enzyme, catalytic polypeptide-like 4 (putative)	uc007czi.1	chr1	chr1_152749051_152752050					0	0.139547	0.19393	0.496929	0.540987	0.236705	0	0.311312	0	0.237214	0	0.615879	0	0	0	0.188549	0.0636055	0.617853	0.0694907	0.255161
67771	Arpc5	actin related protein 2/3 complex, subunit 5	uc007czk.2	chr1	chr1_152767361_152770360	6				8.17775	8.32484	8.23804	8.22932	8.30123	8.37396	8.40766	8.36425	7.79405	7.88633	7.56057	7.52774	7.09879	7.10414	6.93079	7.62455	7.08474	7.63567	7.28089	8.08015
17970	Ncf2	neutrophil cytosolic factor 2	uc007czm.1	chr1	chr1_152805757_152808756		4			2.19038	2.38211	2.00359	2.54573	2.00813	2.3044	1.83723	2.59182	0.961754	1.00698	0.6162	0.620522	0.928377	0.792433	0.666771	0.941315	0.713187	1.00202	0.869713	1.92862
226517	Smg7	Smg-7 homolog, nonsense mediated mRNA decay factor (C. elegans)	uc007czo.2	chr1	chr1_152901147_152904146	5		chr1:152901954-152903964	7	6.52648	6.57301	6.54068	6.45573	6.25948	6.39831	6.19347	6.39155	5.37279	5.35138	5.22221	5.25656	5.29866	5.42111	5.33523	5.43641	5.04766	5.61086	5.18324	5.13861
226518	Nmnat2	nicotinamide nucleotide adenylyltransferase 2	uc007czq.1	chr1	chr1_152953601_152956600			chr1:152954931-152956251	7	4.7981	5.37983	4.90746	5.42298	5.19635	5.44898	5.18865	5.57637	5.22362	5.49037	5.13141	5.16615	5.62964	5.45203	5.3236	5.60703	5.37182	5.91289	5.3494	5.16097
16782	Lamc2	laminin, gamma 2	uc007czr.1	chr1	chr1_153184948_153187947			chr1:153185936-153186287	5	5.07127	5.27161	5.11612	5.05208	5.12955	5.29434	5.14517	5.30434	5.17037	4.80959	4.86313	5.20429	4.42005	4.84737	4.66239	4.11051	4.45355	4.33173	5.60372	5.3415
226519	Lamc1	laminin, gamma 1	uc007czu.1	chr1	chr1_153331287_153334286			chr1:153332004-153333079	7	4.96891	5.06601	5.10403	5.35549	4.65826	4.94664	4.86527	5.283	4.9232	5.216	4.97272	5.99021	4.31702	4.90212	4.56572	4.83806	4.57366	5.38235	4.97487	6.42204
626058	E330020D12Rik	Riken cDNA E330020D12 gene	uc007czw.2	chr1	chr1_153412734_153415733					8.9427	9.86133	8.99473	9.38062	7.16234	7.91236	7.61562	7.45376	5.78172	6.18042	5.27536	5.72622	6.22349	6.42423	5.53363	6.60054	5.38918	7.01674	5.75484	6.61653
71836	Shcbp1l	Shc SH2-domain binding protein 1-like	uc007czx.1	chr1	chr1_153423709_153426708	5		chr1:153425156-153425591	7	6.03641	6.61095	6.22944	6.15192	5.24071	5.69682	5.5244	5.77624	5.27896	5.684	5.34328	6.04392	5.30889	5.72376	5.47702	6.12972	5.51212	5.55962	5.37258	7.40074
13211	Dhx9	DEAH (Asp-Glu-Ala-His) box polypeptide 9	uc007dab.1	chr1	chr1_153486161_153489160	5		chr1:153486982-153487778	7	5.39741	5.42712	5.53618	5.36051	5.37968	5.41487	5.40555	5.24371	4.50435	4.28207	4.73774	4.51593	4.70204	5.35205	4.7021	5.44937	4.7166	5.25233	3.89879	4.57615
74091	Npl	N-acetylneuraminate pyruvate lyase	uc007dac.1	chr1	chr1_153548215_153551214			chr1:153549549-153549837	5	2.17595	2.95364	2.56192	3.11075	1.84926	3.61505	2.41294	3.61447	0.366318	0.618815	0	0.359892	0.0520398	0.711863	0.227334	2.77781	0.161182	1.68216	0.119384	2.87616
67792	Rgs8	regulator of G-protein signaling 8	uc007dad.1	chr1	chr1_153651537_153654536					0.708357	1.14337	0.698485	0.66363	1.53719	2.28353	1.30983	2.53911	1.38424	1.71646	1.67973	1.46143	1.63369	1.92736	1.70406	3.07098	1.92318	4.36762	1.33454	3.57451
19734	Rgs16	regulator of G-protein signaling 16	uc007dae.2	chr1	chr1_153738853_153741852	2				0.159675	1.97617	0.670532	0.87529	0.215536	2.02839	0.20848	1.30708	0.193005	0.58238	0.0542577	0.444439	0.576369	1.33131	0.326017	2.55958	0.402655	1.00704	0.0896092	6.52573
24014	Rnasel	ribonuclease L (2', 5'-oligoisoadenylate synthetase-dependent)	uc007dag.2	chr1	chr1_153747926_153750925					0.278047	0.353471	0.282067	0.0469269	0.0378798	0.141716	0.107026	0.062481	0.110714	0.239569	0.0537582	0.0630544	0.0384741	0.190072	0.109013	0.042553	0.120323	0.108558	0.0887942	0.30256
240816	Rgsl1	regulator of G-protein signaling like 1	uc029quf.1	chr1	chr1_153842642_153845641		8			2.18715	2.47309	1.91993	2.1123	3.16641	3.27597	3.71269	3.30914	5.58461	5.56636	5.57823	5.14634	5.77776	5.1233	5.35158	4.37973	5.73469	4.8427	6.17895	3.94764
240817	Teddm2	transmembrane epididymal family member 2	uc007dam.1	chr1	chr1_153849696_153852695					2.22586	1.91192	1.54131	1.60773	2.53168	2.86911	2.48911	2.25629	3.38569	3.42949	3.28482	3.1087	3.33694	3.62037	3.1261	4.1034	3.51948	3.88644	3.49938	3.07476
433365	Teddm1b	transmembrane epididymal protein 1B	uc007dao.1	chr1	chr1_153872845_153875844					0.0545366	0.296222	0.0436969	0	0	0.214198	0.106705	0.179341	0.122141	0.0915068	0.0270457	0.0832218	0	0	0.0444618	0	0	0.0442717	0.0449418	0.207979
240819	Teddm1a	transmembrane epididymal protein 1A	uc007dap.2	chr1	chr1_153890146_153893145					0	0.229387	0	0	0	0.265081	0	0.0550866	0	0.194604	0	0.274444	0	0	0	0	0.20536	0	0.1527	0
14645	Glul	glutamate-ammonia ligase (glutamine synthetase)	uc007daq.2	chr1	chr1_153898429_153901428			chr1:153899778-153901066	4	6.45275	6.90198	6.48922	6.9102	6.07994	6.6271	5.96762	6.462	5.04384	5.67283	5.21999	6.51412	4.91399	6.17046	5.1743	6.87414	5.30911	6.55343	5.05905	7.75666
100503355	Zfp648	zinc finger protein 648	uc029qug.1	chr1	chr1_154199687_154202686					0	0	0	0	0	0	0	0	0	0	0	0	0	0	0	0	0	0	0.0586687	0
78112	4930452N14Rik	RIKEN cDNA 4930452N14 gene	uc007dat.1	chr1	chr1_154255407_154258406					0.328691	0.282448	0.385557	0.149846	0.234065	0.203972	0.117663	0.525634	0	0	0	0	0.237496	0.390436	0.391558	0.58062	0	0.27139	0.395313	0
12290	Cacna1e	calcium channel, voltage-dependent, R type, alpha 1E subunit	uc007dav.1	chr1	chr1_154724421_154727420					0.478703	0.504443	0.469356	0.69174	0.905625	0.836076	0.885306	0.835728	1.09684	1.06132	1.03776	0.978112	1.29944	0.947416	1.10932	0.821498	1.18423	1.22927	1.38115	0.935138
15939	Ier5	immediate early response 5	uc007dax.2	chr1	chr1_155098137_155101136			chr1:155098326-155099738	7	0.123842	0	0.131452	0	0.0863811	0.0747775	0	0.0722114	0.150075	0.266797	0	0	0	0.195549	0	0	0	0	0	0.0342891
15064	Mr1	major histocompatibility complex, class I-related	uc007day.1	chr1	chr1_155145281_155148280		1			0	0	0.264249	0.48553	0.199866	0.173908	0.56354	0.388473	0.716767	0.384863	0.19076	0.077858	0.435336	0.608195	0.369899	0.475211	0.597209	0.432096	0.529272	0.809804
58244	Stx6	syntaxin 6	uc007dbd.1	chr1	chr1_155189929_155192928	5				5.29925	5.15945	5.49036	5.30774	5.76363	5.84353	5.77564	5.95203	5.41095	5.45273	5.27189	5.38059	5.94968	5.71936	6.07502	5.64356	6.0063	5.91909	5.10149	5.70241
19775	Xpr1	xenotropic and polytropic retrovirus receptor 1	uc007dbh.1	chr1	chr1_155415945_155418944			chr1:155416850-155417545	7	3.27541	3.14059	3.44366	3.14177	3.62431	3.48534	3.64383	3.3469	4.22002	3.87382	4.29525	4.72039	3.91784	4.16585	4.11021	4.32594	4.28501	4.57444	3.88916	4.05691
72482	Acbd6	acyl-Coenzyme A binding domain containing 6	uc007dbk.2	chr1	chr1_155556620_155559619			chr1:155558148-155558794	7	9.31484	9.33753	9.40839	9.2776	9.48146	9.31543	9.58114	9.30614	8.64871	8.6083	8.58862	8.59634	9.14375	9.2752	9.11407	9.17023	9.09423	9.06411	8.51046	8.36249
16872	Lhx4	LIM homeobox protein 4	uc007dbn.2	chr1	chr1_155740528_155743527		1	chr1:155741118-155743246	7	0	0	0	0.265808	0.176621	0	0	0.405989	0	0	0	0	0	0	0	0	0	0	0	0.61639
104009	Qsox1	quiescin Q6 sulfhydryl oxidase 1	uc007dbq.1	chr1	chr1_155811400_155814399	5		chr1:155812434-155813157	7	4.626	4.58878	4.38715	4.31774	4.49677	4.27905	4.20157	4.01454	3.71278	3.16514	3.48991	4.19976	4.22524	4.57007	4.40162	4.06909	4.12531	4.48654	2.62837	2.84546
74081	Cep350	centrosomal protein 350	uc011wty.1	chr1	chr1_155971756_155974755			chr1:155972724-155973671	7	4.77941	4.16569	4.59646	4.04621	5.10557	5.01486	5.01157	4.3867	4.18128	3.68083	4.29474	4.51181	5.02574	5.47278	4.77477	5.27108	5.19828	5.30808	4.4635	4.09947
208263	Tor1aip1	torsin A interacting protein 1	uc007dbv.2	chr1	chr1_156034981_156037980			chr1:156035533-156036386	7	5.9621	5.75749	5.93041	5.77889	6.27865	6.24659	6.24966	6.20879	6.32862	6.23824	6.21293	6.36113	6.23584	6.51087	6.30069	6.72321	6.15323	6.4315	5.75499	5.99332
329274	Fam163a	family with sequence similarity 163, member A	uc033fmn.1	chr1	chr1_156203527_156206526			chr1:156204684-156205085	5	0.100983	0.0858028	0.0546158	0.0584575	0.0702682	0.331353	0.194681	0.0198291	0	0.23215	0.0669288	0.514388	0.139352	0.414339	0.0825696	0.129087	0.172382	0.413953	0.212626	0.571814
214575	Tdrd5	tudor domain containing 5	uc007dcf.3	chr1	chr1_156300407_156303406	5		chr1:156303118-156303790	7	10.9007	10.8794	10.7369	10.7317	10.5786	10.5034	10.1596	10.1414	9.48142	9.45082	9.01682	9.41415	9.73986	9.91255	9.88577	9.63168	9.53513	9.17803	7.89673	8.26497
170484	Nphs2	nephrosis 2, podocin	uc007dch.1	chr1	chr1_156309235_156312234					0.194397	0.397226	0.428056	0.229915	0.261349	0.310008	0.468044	0.498763	0.14516	0.344482	0.294816	0.315643	0.0847812	0.247179	0.0334226	0.0630785	0.0907573	0.457718	0.278875	0.702261
20652	Soat1	sterol O-acyltransferase 1	uc007dcj.1	chr1	chr1_156472829_156475828			chr1:156474015-156474393	7	9.02795	8.68774	8.78462	8.58131	8.87603	9.05043	8.88151	8.51205	8.51331	8.02916	8.41564	8.24453	8.59982	8.69982	8.50821	8.78229	8.64847	8.13874	8.43302	9.13092
11352	Abl2	v-abl Abelson murine leukemia viral oncogene 2 (arg, Abelson-related gene)	uc011wuf.1	chr1	chr1_156557287_156560286			chr1:156558497-156559438	7	6.6255	6.57367	5.59495	5.60798	7.25396	7.11767	5.79582	6.09253	7.84479	7.89248	6.6528	8.01128	7.20902	7.30492	7.41722	7.14542	6.7958	7.2875	6.61434	6.74254
30935	Tor3a	torsin family 3, member A	uc007dco.2	chr1	chr1_156672840_156675839	3		chr1:156674056-156674416	5	2.84833	3.75312	5.38321	5.53609	2.69489	2.86111	5.52836	5.40676	2.36378	2.23926	5.13775	1.79947	2.60848	3.03007	2.61239	2.73273	5.20857	3.00826	3.06824	1.73324
215015	Fam20b	family with sequence similarity 20, member B	uc007dcp.1	chr1	chr1_156717411_156720410	6		chr1:156718338-156718908	7	5.15934	5.20862	5.22112	5.08445	5.02637	5.15388	5.04848	5.29663	3.5555	3.54096	3.09696	3.83136	3.45538	3.44279	3.46792	3.53246	3.22501	4.02714	3.31665	4.49864
72713	Angptl1	angiopoietin-like 1	uc007ddc.1	chr1	chr1_156837523_156840522					2.99717	2.69229	2.67742	1.92482	3.26199	3.15992	2.54508	2.67887	4.53935	3.97677	3.04662	3.95568	4.4487	4.23795	4.25617	3.83741	4.15204	3.72252	1.59159	1.45133
78255	Ralgps2	Ral GEF with PH domain and SH3 binding motif 2	uc011wui.1	chr1	chr1_156937888_156940887			chr1:156938963-156940007	7	7.55863	7.44936	7.79642	7.7881	7.76176	7.72953	7.86959	7.86761	8.11356	8.07356	8.40545	8.39471	8.03109	8.17735	8.17007	8.29383	8.16074	8.21608	8.50345	8.50121
73435	Tex35	testis expressed 35	uc056yel.1	chr1	chr1_157107181_157110180		8			5.96194	5.91687	6.50802	6.37379	6.65646	6.41961	6.86173	6.97266	5.94774	5.99957	6.96958	6.11466	5.90085	5.88318	5.79445	5.57261	6.31072	6.1132	6.57735	5.55992
69953	2810025M15Rik	RIKEN cDNA 2810025M15 gene	uc007ddi.1	chr1	chr1_157410852_157413851	6		chr1:157411787-157412829	7	7.6992	7.49845	7.32049	7.13538	8.06348	7.63515	7.70533	7.43897	8.39354	8.40967	8.19464	8.58013	8.74951	8.39392	8.76385	8.16992	8.56096	8.52275	7.9123	8.00587
226527	Cryzl2	crystallin zeta like 2	uc007ddk.1	chr1	chr1_157457082_157460081					2.33458	1.39576	1.94905	1.44883	1.9905	2.09525	2.44795	2.24391	1.15217	0.768072	0.706674	0.546375	1.38235	2.07047	0.741586	2.047	0.974769	1.7566	2.0602	3.51507
89867	Sec16b	SEC16 homolog B (S. cerevisiae)	uc007ddn.2	chr1	chr1_157524670_157527669					2.0808	1.26072	0.755827	0.541392	3.85493	3.18838	1.33565	1.52149	5.35621	5.42338	1.54168	5.35543	5.48782	5.53345	5.24888	5.3772	4.42834	5.78012	4.69593	5.16058
240843	Brinp2	bone morphogenic protein/retinoic acid inducible neural-specific 2	uc007ddp.2	chr1	chr1_158354730_158357729			chr1:158356040-158356243	7	2.27545	2.53956	2.41554	2.96937	2.45109	3.58579	3.02267	4.59115	2.25827	3.92684	1.72474	1.86959	2.12919	2.06601	2.79374	4.17137	2.38699	4.83167	1.53414	5.75689
11899	Astn1	astrotactin 1	uc007ddt.3	chr1	chr1_158360804_158363803			chr1:158362549-158362875	4	0.760616	0.782866	0.740534	0.728072	0.530433	0.760383	0.848681	1.0081	2.56454	2.98727	2.42254	2.21615	3.08813	2.67907	2.90511	2.67721	2.8561	2.567	3.0963	4.7189
735253	Mir488	microRNA 488	uc011wuk.1	chr1	chr1_158504125_158507124					0	0	0	0.648764	0	0	0	0.464744	0	0	0	0.328558	0	0	0.622194	0.598475	0.582975	0.619998	0	1.38014
23850	Pappa2	pappalysin 2	uc007ddv.1	chr1	chr1_158955939_158958938					1.05394	0.613387	0.780105	0.708986	0.936202	0.857883	1.18269	1.34691	2.06089	2.4553	1.79008	1.47068	2.24081	1.05276	1.82985	1.54103	1.85523	1.83563	1.62139	3.16438
26374	Cop1	COP1, E3 ubiquitin ligase	uc007ddz.1	chr1	chr1_159230826_159233825			chr1:159231782-159232536	7	5.00635	4.9463	5.06496	5.13326	5.13523	4.82646	5.05765	5.21298	6.2828	6.46019	6.49436	6.66073	5.16496	5.10409	5.42383	5.00069	5.2843	5.54599	5.6323	5.37739
100217414	Scarna3a	small Cajal body-specific RNA 3A	uc011wul.1	chr1	chr1_159338807_159341806					2.046	1.37129	0.99945	0.618689	1.65738	1.0803	0.873003	1.28315	1.1032	0	0.386752	0	0	0	0	0.977946	1.26826	1.33278	0	1.00558
21960	Tnr	tenascin R	uc007dea.2	chr1	chr1_159522269_159525268					0.229297	0.212667	2.3681	2.67487	0.268832	0.854902	3.54499	3.47101	0.0608715	0.0564825	2.41849	0	0.0312597	0.251221	0.106128	0.877346	2.38342	0.0713086	3.0293	4.76002
67647	4930523C07Rik	RIKEN cDNA 4930523C07 gene	uc007deb.2	chr1	chr1_160042880_160045879					0.203934	0	0.057137	0	0.0494094	0.124482	0	0	0	0.0306981	0.0354269	0	0	0.219005	0.114013	0.0554778	0.053764	0	0	1.65965
75255	4930562F07Rik	RIKEN cDNA 4930562F07 gene	uc029quk.1	chr1	chr1_160076486_160079485					0.419981	0.131191	0	0.25426	0.207992	0.0933596	0	0.175045	1.61656	1.2266	0.472264	0.563093	1.74982	1.67309	0.937395	1.45678	1.12633	0.541562	1.72803	2.62491
329278	Tnn	tenascin N	uc007dee.2	chr1	chr1_160152076_160155075		4			0	0.137458	0.291871	0.382461	0.350273	0.155846	0.703528	0.686675	2.30246	2.24238	2.37783	1.73063	2.19131	2.01893	2.3149	1.3021	2.40696	1.29104	1.83766	2.54698
64659	Mrps14	mitochondrial ribosomal protein S14	uc007def.1	chr1	chr1_160193760_160196759	5		chr1:160194962-160195410	7	9.23155	9.44125	9.59887	9.72459	9.58812	9.65097	9.91126	10.1898	9.742	9.95189	10.1901	9.83346	9.58882	9.48438	9.55022	9.67462	9.80877	10.0756	9.91276	9.67696
12301	Cacybp	calcyclin binding protein	uc007deg.2	chr1	chr1_160211393_160214392	8		chr1:160212439-160213405	7	7.6727	7.51712	7.09582	6.96929	6.94989	6.5896	6.76484	6.45116	5.36107	5.07046	5.27295	5.2052	4.98193	5.22961	4.64487	5.01019	4.91969	5.1025	4.6969	5.58973
100316784	Mir1927	microRNA 1927	uc056yeo.1	chr1	chr1_160294473_160297472					0	0	0	0	0	0	0	0	0	0	0	0	0	0	0	0	0	0	0	0
29809	Rabgap1l	RAB GTPase activating protein 1-like	uc007deh.1	chr1	chr1_160350072_160353071					2.49093	2.37307	1.9632	2.48488	2.43053	2.25344	1.85927	2.45446	4.92778	5.12302	3.61025	5.47338	4.1053	3.58776	4.10478	3.14868	3.68145	4.18286	4.47546	4.67428
620246	Gpr52	G protein-coupled receptor 52	uc011wum.1	chr1	chr1_160576254_160579253					0.840328	0.672509	0.705719	0.104522	0.50917	0.0733098	0.814236	0.380466	1.03376	0.606435	0.119398	0.802862	0.634876	0.279004	0.946792	0.561906	0.610814	0.099016	0.518846	0.830046
381305	Rc3h1	RING CCCH (C3H) domains 1	uc007del.2	chr1	chr1_160904911_160907910	5		chr1:160906210-160907096	7	4.22825	4.04051	4.53623	4.55018	4.67488	4.40033	4.94946	5.19702	5.13191	4.93188	5.34729	5.3235	4.49162	4.2475	4.51922	4.06251	4.84087	4.79209	4.78192	5.59551
11905	Serpinc1	serine (or cysteine) peptidase inhibitor, clade C (antithrombin), member 1	uc007dem.2	chr1	chr1_160977106_160980105					11.0629	10.8153	10.2985	10.3364	10.8759	10.7356	9.91716	9.72484	10.168	10.0468	8.65023	9.48654	10.5841	10.4691	10.4064	10.4871	9.83469	9.86699	9.70248	9.93919
14455	Gas5	growth arrest specific 5	uc007deu.1	chr1	chr1_161033666_161036665			chr1:161034405-161035181	7	5.97688	6.0257	4.66859	4.62233	6.40698	6.42144	4.83383	5.13149	7.57836	7.9428	6.44624	7.79447	7.37353	7.22746	7.24629	7.64844	6.88734	7.89664	6.70846	5.98893
70454	Cenpl	centromere protein L	uc007dfa.3	chr1	chr1_161069267_161072266	8		chr1:161070649-161071145	7	6.40342	6.51487	6.89353	7.00696	6.71302	6.88689	7.27433	7.44013	7.26636	7.38823	7.52534	7.72595	7.07391	6.9539	7.20751	7.39369	7.38536	7.22853	7.45345	8.24805
226541	Klhl20	kelch-like 20	uc007dfg.1	chr1	chr1_161129980_161132979					4.34162	4.10448	3.8662	4.24242	4.13413	3.92586	3.85451	4.11023	3.70266	3.33227	2.43255	3.1867	3.36096	3.40174	3.16995	3.50764	3.03051	3.33806	3.02101	3.72452
73844	Ankrd45	ankyrin repeat domain 45	uc007dfj.2	chr1	chr1_161141212_161144211			chr1:161142784-161143001	7	0	0.460316	0.135667	0.508644	0.366389	0.387276	0.156869	0.685558	0.110119	0.287422	0.133669	0.285646	0.371523	0.111058	0.334475	0.447412	0.332826	0.40025	0.0289803	3.17232
100502590	Tex50	testis expressed 50	uc011wup.1	chr1	chr1_161157815_161160814					0	0	0	0	0	0	0	0	0	0	0	0.100723	0	0	0	0	0.0981381	0	0	0.105053
11758	Prdx6	peroxiredoxin 6	uc007dfm.2	chr1	chr1_161249711_161252710	3		chr1:161250818-161251278	7	7.11008	8.20645	8.48956	8.97223	6.9114	8.33198	8.4311	9.29736	6.39658	7.42853	8.52119	9.41589	6.60037	7.72251	6.61638	8.84188	7.92789	9.0803	7.61866	9.38463
22164	Tnfsf4	tumor necrosis factor (ligand) superfamily, member 4	uc007dfn.2	chr1	chr1_161393938_161396937		2			0	0.133148	0	0.31576	0.161082	0.226187	0.250906	0.297807	0.243226	0.868979	0.0788699	0.459103	0.526082	0.549085	0.0655279	0.915404	0.280425	0.910008	0.46029	2.21337
240873	Tnfsf18	tumor necrosis factor (ligand) superfamily, member 18	uc007dfo.2	chr1	chr1_161493157_161496156		2			0	0	0	0	0	0	0	0	0	0	0	0	0	0	0	0	0	0	0	0.101523
14103	Fasl	Fas ligand (TNF superfamily, member 6)	uc007dfr.2	chr1	chr1_161786996_161789995		2			0	0	0	0	0	0.258475	0.0445602	0.112544	0.119879	0	0.128019	0.241213	0	0	0	0	0	0	0.0549024	0.155824
226551	Suco	SUN domain containing ossification factor	uc007dft.2	chr1	chr1_161875162_161878161	5		chr1:161876452-161877098	7	6.89613	6.78977	7.08337	7.15959	7.37187	7.13951	7.34578	7.53965	8.45849	8.49693	8.60973	8.74501	7.7544	7.68846	7.94554	7.90435	7.86437	8.08225	8.05985	7.96447
67292	Pigc	phosphatidylinositol glycan anchor biosynthesis, class C	uc007dfx.1	chr1	chr1_161967688_161970687			chr1:161969119-161969514	7	8.32484	8.52091	8.50155	8.55807	8.3117	8.38217	8.52034	8.50067	8.27463	8.20008	8.41718	8.36783	8.10944	8.087	8.21751	7.99619	8.24491	8.22809	8.18184	8.00088
75368	4930558K02Rik	RIKEN cDNA 4930558K02 gene	uc029qum.1	chr1	chr1_161978137_161981136					1.90577	1.3367	2.79739	3.35985	1.09401	1.49404	3.23162	3.13348	1.55774	2.03623	3.86117	3.9698	1.5734	1.68905	1.57371	1.43418	2.64168	2.91441	3.02776	4.17975
72753	2810442N19Rik	RIKEN cDNA 2810442N19 gene	uc007dgc.1	chr1	chr1_162003469_162006468					0.892698	1.14188	1.53576	0.793163	2.99015	2.32509	2.99173	2.34706	4.92713	5.02628	4.38013	4.56255	5.07399	4.79414	4.60601	4.69188	4.54979	4.6	4.70997	3.80214
474332	Dnm3os	dynamin 3, opposite strand	uc007dgf.1	chr1	chr1_162216123_162219122					0.261331	0.676198	0.418828	0.510686	0.338987	0.141603	0.374928	0.352966	0.411608	0.244388	0.27176	0.0805095	0.120086	0.056862	0.0144741	0.0274764	0.0266196	0.151123	0.0717198	0.163368
103967	Dnm3	dynamin 3	uc007dfz.1	chr1	chr1_162294139_162297138					4.98761	5.19033	4.86217	5.17324	4.756	4.95668	4.82559	4.97698	4.39659	4.71032	4.79392	4.59278	4.52797	4.4424	4.41788	4.62154	4.69621	4.77062	4.9932	5.78178
71449	Mettl13	methyltransferase like 13	uc007dgj.1	chr1	chr1_162546846_162549845	8		chr1:162548265-162548709	7	1.27228	1.4138	1.4562	1.38171	1.12843	1.65763	1.51592	1.51991	0.190459	0.304922	0.221883	0.264916	0.472323	0.262226	0.378482	0.65262	0.216099	0.606607	0.203679	0.531937
53330	Vamp4	vesicle-associated membrane protein 4	uc007dgl.1	chr1	chr1_162569328_162572327	5		chr1:162570354-162571602	7	7.27543	7.44463	7.45545	7.56307	7.10472	7.23083	7.37663	7.45434	7.06392	6.88598	7.02863	7.32847	6.8552	7.00062	6.88737	6.98285	6.95776	7.08356	6.88048	7.13087
17926	Myoc	myocilin	uc007dgm.2	chr1	chr1_162637650_162640649					7.55736	7.12629	7.08809	6.72094	8.65212	8.50623	8.63646	8.26915	9.1387	9.19185	9.35271	9.05814	9.21004	9.13245	9.05556	8.66294	9.0237	9.01442	9.17018	8.11902
100038657	Myocos	myocilin opposite strand	uc007dgn.2	chr1	chr1_162656720_162659719					11.4421	10.9935	10.9436	10.6489	12.4022	12.2699	12.3998	12.0968	12.7875	12.8535	13.0395	12.7335	12.9269	12.8446	12.7407	12.3776	12.778	12.8443	12.9398	11.9417
226562	Prrc2c	proline-rich coiled-coil 2C	uc007dgo.1	chr1	chr1_162676729_162679728	5				6.62616	6.57923	6.74324	6.69732	6.74066	6.62294	6.62684	6.93855	8.19875	7.85629	8.29818	8.23373	6.32663	6.28082	6.45669	5.97037	6.26531	6.21618	6.9441	6.9043
226564	Fmo4	flavin containing monooxygenase 4	uc007dgw.1	chr1	chr1_162812173_162815172					0.701254	0.267194	0.942889	0.991737	1.25827	1.19278	2.35766	1.82233	4.51209	4.67878	4.54383	4.08053	4.91938	4.0253	4.44428	3.94096	4.65334	4.19313	5.0196	4.12384
14261	Fmo1	flavin containing monooxygenase 1	uc007dgx.1	chr1	chr1_162865049_162868048		3			0.452265	0.356215	0.0417888	0.24974	0.172143	0.285136	0.371236	0.276004	0.437893	0.508351	0.483233	0.452993	0.239085	0.647511	0.473893	0.484676	0.555395	0.700812	0.569331	0.894957
55990	Fmo2	flavin containing monooxygenase 2	uc007dha.1	chr1	chr1_162896887_162899886		3			0.0381563	0.125129	0.201321	0.126594	0.0522762	0.0672534	0	0.0436163	0.0860513	0.0324915	0.0740362	0.0294948	0.1043	0.0309743	0	0.115085	0.0287195	0.308553	0.031412	0.332166
226565	Fmo6	flavin containing monooxygenase 6	uc007dhd.1	chr1	chr1_162936016_162939015		6			2.21039	1.54197	1.89747	2.06241	2.14984	2.35874	2.94839	3.34908	3.31417	3.49384	3.84347	3.23838	3.58671	2.6526	3.58401	2.93458	3.83356	4.32857	3.26132	4.41557
14262	Fmo3	flavin containing monooxygenase 3	uc007dhf.1	chr1	chr1_162982992_162985991		8			3.45381	3.35291	3.76532	3.37681	3.64589	3.49721	4.51793	4.08583	4.69057	5.16531	5.14036	4.47888	5.10221	4.02706	4.70865	4.08323	4.90523	4.60205	4.68687	4.19694
78258	Mroh9	maestro heat-like repeat family member 9	uc007dhg.2	chr1	chr1_163084171_163087170		2			0	0.0310976	0	0	0	0	0.024495	0	0.05029	0.149975	0	0	0.0257797	0	0.0299043	0.028526	0.0547542	0.14309	0.0598373	0.0871398
18933	Prrx1	paired related homeobox 1	uc007dhh.1	chr1	chr1_163312151_163315150			chr1:163312002-163312621	7	0.582963	0.586653	0.482797	0.198436	0.647905	0.844501	0.994335	0.589243	1.54774	1.91023	1.07724	1.03414	1.80369	2.409	1.3885	3.76963	1.30185	4.15817	1.32767	5.86782
98376	Gorab	golgin, RAB6-interacting	uc007dhn.1	chr1	chr1_163402142_163405141					6.11351	5.90016	6.11398	6.10427	6.03985	5.93876	6.17309	5.96758	4.96707	4.6372	4.7935	4.36813	4.86891	4.50431	4.59973	4.70293	4.62541	4.34851	4.63756	5.01657
240879	Mettl11b	methyltransferase like 11B	uc011wut.1	chr1	chr1_163723733_163726732		6			0.216433	0.629651	0.175298	0.698769	1.04161	0.741968	1.29357	1.4652	0.638556	0.840723	0.56269	0.613666	1.23777	0.668834	1.037	1.04661	0.571153	1.36237	0.180066	1.24375
16579	Kifap3	kinesin-associated protein 3	uc007dho.2	chr1	chr1_163778083_163781082					6.12596	6.15296	6.07831	6.1713	4.92503	4.94409	5.09972	5.0674	3.32954	3.1372	3.2454	3.39548	3.38802	3.08119	3.27999	2.4515	2.9305	3.22686	3.12717	4.28051
240880	Scyl3	SCY1-like 3 (S. cerevisiae)	uc007dhq.2	chr1	chr1_163928265_163931264			chr1:163929785-163930411	7	7.23021	7.18629	7.30362	7.34173	7.39913	7.52371	7.35464	7.41985	6.61122	6.53284	6.45101	6.61803	6.61025	6.7187	6.73403	6.71008	6.63475	6.37826	6.43808	6.58242
381306	BC055324	cDNA sequence BC055324	uc007dhs.1	chr1	chr1_163989260_163992259					8.0353	7.89816	8.15474	8.19865	8.32662	8.40123	8.39697	8.49867	8.25477	8.14326	8.22815	8.1709	8.62501	8.70041	8.75156	8.55308	8.65921	7.95501	8.39499	8.41784
69962	Mettl18	methyltransferase like 18	uc007dhw.2	chr1	chr1_163993445_163996444			chr1:163994434-163995154	7	8.03377	8.12147	8.27748	8.24347	8.35144	8.54797	8.73049	8.70073	8.72239	8.59108	8.75076	8.79658	8.77733	8.92469	8.81291	8.69383	8.8379	8.7417	8.63426	8.6995
20339	Sele	selectin, endothelial cell	uc007dhx.1	chr1	chr1_164046734_164049733		1			0.891036	0.543394	0.60685	0.256943	0.91255	1.22375	0.988251	1.16325	0.690647	0.0173568	0.371626	0.135905	0.563723	0.477259	0.548737	0.878449	0.279397	0.377975	0.0659692	1.99309
20343	Sell	selectin, lymphocyte	uc011wuv.1	chr1	chr1_164060576_164063575		3			0.257268	0.220316	0.425255	0.341657	0.542913	0.94628	0.720982	0.921655	1.12556	1.69586	1.68051	1.7034	1.4865	1.79325	1.24117	1.58303	1.88546	1.83108	1.4327	1.27164
20344	Selp	selectin, platelet	uc007dhz.2	chr1	chr1_164113764_164116763					2.99277	3.2046	3.19369	2.65316	4.64327	3.79962	4.76333	3.7247	7.24318	6.97099	7.35505	7.30703	7.65923	7.90632	7.68784	7.07831	7.7154	6.91946	7.72729	7.42739
100503816	Gm16548	predicted gene 16548	uc007dib.2	chr1	chr1_164150718_164153717					3.1571	3.29014	3.26936	2.76156	4.65309	3.73707	4.8285	3.86028	6.93047	6.79741	7.05089	6.92096	7.37507	7.55587	7.3842	6.6934	7.38128	6.73713	7.52151	7.45286
116914	Slc19a2	solute carrier family 19 (thiamine transporter), member 2	uc007did.2	chr1	chr1_164247546_164250545	2		chr1:164249040-164249686	7	2.24391	3.11342	3.34124	3.97443	2.77055	3.89201	3.0212	4.36977	1.23684	1.48975	1.21762	3.49306	1.27235	2.3966	1.15234	2.79696	1.55915	2.94409	1.26703	4.05898
74895	Ccdc181	coiled-coil domain containing 181	uc007dif.2	chr1	chr1_164274098_164277097					8.19183	8.09275	8.23086	8.26425	8.03783	7.85176	8.13614	8.12006	8.11779	8.22542	8.19243	8.12262	8.26065	7.94318	8.22606	7.71307	8.33004	8.08244	8.2763	8.44294
171567	Nme7	NME/NM23 family member 7	uc007dio.3	chr1	chr1_164305801_164308800			chr1:164307458-164307684	7	6.38774	6.68656	6.64258	6.76157	6.4322	6.35297	6.68617	6.799	7.44787	7.623	7.63321	7.69931	7.3784	7.13576	7.12684	7.11285	7.36789	7.71884	7.59366	7.82943
11931	Atp1b1	ATPase, Na+/K+ transporting, beta 1 polypeptide	uc007dip.2	chr1	chr1_164456856_164459855	5		chr1:164457667-164458737	7	7.99958	8.2087	8.20253	8.19987	7.53088	7.60677	7.62894	7.69078	7.33282	7.37882	7.31166	7.96388	7.22462	7.48394	7.0925	7.15768	7.14513	7.35542	7.03011	7.91216
56429	Dpt	dermatopontin	uc007diq.1	chr1	chr1_164795232_164798231		2			0	0	0	0	0	0	0	0	0	0.129076	0	0	0	0.290353	0	0	0	0	0	0
433374	Gm20743	predicted gene, 20743	uc007dir.2	chr1	chr1_164861621_164864620		2			0	0	0	0	0	0	0	0	0	0	0	0	0	0	0	0	0.0586553	0	0	0
16963	Xcl1	chemokine (C motif) ligand 1	uc007dis.1	chr1	chr1_164934011_164937010					0	0	0	0	0.285587	0.130096	0	0.34839	1.79883	2.76772	1.11867	0.893544	3.3546	2.79125	2.28542	2.15328	2.3715	2.96647	2.60711	4.82735
75857	4930568G15Rik	RIKEN cDNA 4930568G15 gene	uc007div.2	chr1	chr1_165090431_165093430					0	0	0	0	0	0.0690075	0	0.249851	0	0	0	0	0	0.0933502	0	0	0	0.180843	0	0.0928224
83993	Tbx19	T-box 19	uc007diw.1	chr1	chr1_165159274_165162273					4.03749	4.27495	4.23792	4.86378	5.80082	6.0287	6.26215	6.16587	7.10138	6.99236	6.83767	7.01591	7.98494	8.01721	7.82343	7.79557	7.8653	7.09498	7.36704	7.53201
108735	Sft2d2	SFT2 domain containing 2	uc007dix.2	chr1	chr1_165192934_165195933	6		chr1:165193912-165194575	7	5.15359	5.38906	5.49034	5.47821	5.56456	5.93669	5.86218	5.76541	5.504	5.33473	5.49685	5.49584	5.74382	5.60861	5.56882	6.06614	5.69247	5.67744	5.21645	6.3535
226591	Tiprl	TIP41, TOR signalling pathway regulator-like (S. cerevisiae)	uc007diz.2	chr1	chr1_165235459_165238458	6		chr1:165236384-165237118	7	8.16577	8.1313	8.19999	8.22073	8.29204	8.32793	8.36125	8.34757	7.75918	7.63714	7.71631	7.86488	7.63825	7.74011	7.50888	7.73192	7.68066	7.89474	7.45708	7.97999
240888	Gpr161	G protein-coupled receptor 161	uc007dja.1	chr1	chr1_165294266_165297265		3			0.0627948	0.248531	0.235791	0	0	0.178899	0.0420117	0.236737	0.113189	0.027018	0.17774	0.163496	0.128737	0.365342	0	0.311753	0.222649	0.553657	0.449302	1.14903
70456	Mpc2	mitochondrial pyruvate carrier 2	uc007djd.1	chr1	chr1_165459708_165462707	6		chr1:165459580-165461564	7	9.64866	9.68537	9.51817	9.5649	9.62451	9.54207	9.70247	9.62171	9.74481	9.87582	9.9744	9.91532	9.62786	9.46708	9.70641	9.64548	9.78535	10.1009	9.8344	10.311
271639	Adcy10	adenylate cyclase 10	uc011wva.1	chr1	chr1_165508411_165511410					0.158081	0.25791	0.0862723	0.338209	0.110655	0.270459	0.269164	0.288112	0.145645	0.156808	0.0536964	0	0.0758621	0.0874814	0	0.0425039	0	0.129177	0	0.283946
68481	Mpzl1	myelin protein zero-like 1	uc007djg.1	chr1	chr1_165600365_165603364	5				10.4941	10.3989	10.4351	10.5065	10.6212	10.7405	10.6688	10.7565	10.5573	10.4979	10.546	10.5916	10.5148	10.6321	10.676	10.9031	10.5622	10.5405	10.5974	11.0426
226594	Rcsd1	RCSD domain containing 1	uc007djk.1	chr1	chr1_165706595_165709594					1.56748	1.63432	1.65785	2.24801	2.98268	3.20827	4.00635	4.46637	5.17442	5.45476	4.82112	4.57517	5.29678	5.39543	5.27929	5.95255	5.34418	5.561	5.08291	5.16567
433375	Creg1	cellular repressor of E1A-stimulated genes 1	uc007djm.1	chr1	chr1_165762280_165765279	4		chr1:165763706-165764219	7	8.07396	8.25961	7.99332	8.00168	8.20053	8.49517	8.29102	8.49321	7.17114	7.10442	7.2618	7.78937	7.30101	8.01236	7.41223	7.99253	7.41574	8.2646	6.80567	7.85754
12503	Cd247	CD247 antigen	uc007djq.2	chr1	chr1_165787181_165790180					3.0501	2.6756	3.08063	3.10784	3.5792	3.50009	3.77886	3.80677	2.92494	2.59623	2.95803	2.96439	1.9742	2.46739	2.20345	2.67785	2.12982	2.95898	2.62891	2.48013
18986	Pou2f1	POU domain, class 2, transcription factor 1	uc011wvc.1	chr1	chr1_165878976_165881975					8.407	8.27791	8.52591	8.55198	8.33847	8.35488	8.52225	8.51197	7.42778	7.68531	7.47916	7.57721	8.27723	8.52129	8.23997	8.20935	8.51488	7.98934	8.28559	8.33318
240892	Dusp27	dual specificity phosphatase 27 (putative)	uc007dkh.2	chr1	chr1_166126399_166129398		4			0.380107	0.258187	0.332419	0.16224	0.517009	0.132689	0.225785	0.510857	0.0601026	0.055768	0.0324947	0.123468	0.175977	0	0.0269243	0.423585	0.0248808	0.459556	0.0272167	0.200795
98558	Mael	maelstrom spermatogenic transposon silencer	uc007dkk.1	chr1	chr1_166237245_166240244	6		chr1:166238498-166238965	5	9.40574	9.18365	9.59807	9.02524	9.19458	8.48853	9.16422	8.16577	9.36081	8.98502	9.52732	9.37282	9.18813	9.2178	9.42035	8.37647	9.39253	7.80992	9.65432	11.3863
100039795	Ildr2	immunoglobulin-like domain containing receptor 2	uc011wvg.1	chr1	chr1_166252639_166255638	1		chr1:166253980-166254247	7	0	0	0.0563803	0.0304872	0.0725257	0.021219	0.081386	0.0306086	0.0164246	0.0599529	0.017583	0	0.012539	0.0849401	0	0.0412505	0	0.0288419	0.0437014	1.1413
27878	Tada1	transcriptional adaptor 1	uc007dkm.2	chr1	chr1_166377667_166380666	5		chr1:166379308-166379976	7	9.16476	9.01719	9.16905	9.19922	9.37882	9.37431	9.50165	9.35881	9.08343	8.88016	8.83448	9.05173	9.12869	9.33734	9.08547	9.33519	9.14579	9.21733	9.26921	9.64927
71592	Pogk	pogo transposable element with KRAB domain	uc011wvk.2	chr1	chr1_166408329_166411328					3.33661	3.54227	3.5924	3.76723	3.1604	3.19156	3.43469	3.24067	2.45138	2.54826	2.14307	2.57555	1.61567	2.24844	1.9586	1.82405	1.56979	1.71738	1.95785	4.07787
226601	Gm4846	predicted gene 4846	uc011wvl.1	chr1	chr1_166496089_166499088					0.933852	1.17336	1.31707	1.10283	1.65259	1.69893	2.03104	1.99663	2.76121	2.17706	2.22388	2.3344	2.71423	3.07219	2.49369	1.77079	2.54021	2.3196	2.65824	2.14825
226604	Gm4847	predicted gene 4847	uc011wvm.1	chr1	chr1_166646194_166649193		2			0.0417032	0.103481	0.0660144	0.407275	0.112045	0.294299	0.134089	0.264876	0.182075	0.349562	0.265055	0.225915	0.219197	0.0992892	0.131334	0.669619	0.206665	0.361405	0.224799	0.887491
240894	Fmo9	flavin containing monooxygenase 9	uc011wvn.1	chr1	chr1_166680346_166683345		2			0	0	0	0	0	0	0	0	0	0	0	0	0	0	0	0	0	0	0	0
226610	Fam78b	family with sequence similarity 78, member B	uc011wvo.1	chr1	chr1_166999917_167002916			chr1:167000592-167001863	7	0	0	0.043933	0.200541	0	0.0648578	0	0.289032	0.0379443	0.157332	0	0.0734686	0	0.129746	0.022524	0.310388	0.0413282	0.687957	0.110414	2.1575
80914	Uck2	uridine-cytidine kinase 2	uc007dku.2	chr1	chr1_167283628_167286627	2		chr1:167283765-167285152	5	10.1808	10.4878	10.2687	10.3363	10.7045	11.0081	10.6514	10.8387	11.0794	11.2099	11.1908	11.3752	11.202	11.3393	11.1299	11.2021	11.1422	11.5556	11.2297	11.2308
102465177	Mir6347	microRNA 6347	uc056yet.1	chr1	chr1_167288625_167291624					0	0	0	0	0	0	0	0	0	0	0	0	0	0	0	0	0	0	0	0
68944	Tmco1	transmembrane and coiled-coil domains 1	uc007dkv.1	chr1	chr1_167307170_167310169	8		chr1:167308250-167309065	7	7.84297	7.96482	7.90556	7.90963	8.03716	7.99927	8.12247	8.04867	8.25783	8.27644	8.42369	8.38169	8.15361	8.18546	8.16286	8.06278	8.27127	8.32489	8.18753	8.39575
56752	Aldh9a1	aldehyde dehydrogenase 9, subfamily A1	uc007dkx.1	chr1	chr1_167348491_167351490	8		chr1:167350132-167350541	7	10.9123	10.9957	10.9136	10.9181	10.4954	10.579	10.3544	10.3438	9.77608	9.81564	9.59773	9.52843	10.2228	10.0082	10.3404	9.95082	10.0664	9.27904	9.75971	9.79066
66447	Mgst3	microsomal glutathione S-transferase 3	uc007dky.1	chr1	chr1_167392298_167395297	5		chr1:167394072-167394421	7	11.5007	11.4554	11.4043	11.4129	11.3716	11.3692	11.5276	11.4405	11.3248	11.3704	11.3915	11.22	11.4462	11.3809	11.3428	11.2311	11.4026	11.4664	11.3372	11.3117
240899	Lrrc52	leucine rich repeat containing 52	uc007dkz.1	chr1	chr1_167465281_167468280					0	0.0958297	0	0	0.0785287	0.194957	0	0.68251	0.417309	0.568931	0.781125	0.170248	0.295511	0.785603	0.672791	1.49845	0.631029	1.60295	0.341376	2.68473
20183	Rxrg	retinoid X receptor gamma	uc007dlb.2	chr1	chr1_167616765_167619764					0	0.537624	0.551161	0.272351	0	0.428622	0.773804	0.256652	0.0628901	0	0.131504	0.247527	0.421905	0.632871	0.351886	0.610455	0.241475	0.595282	0.213597	2.92014
110648	Lmx1a	LIM homeobox transcription factor 1 alpha	uc007dlc.1	chr1	chr1_167688058_167691057			chr1:167688275-167689255	7	1.5982	3.11727	2.41034	2.37472	2.32769	3.21158	3.11264	2.69952	3.19519	3.0701	3.00448	2.80533	3.35693	3.41927	3.54527	4.78307	2.99586	3.47573	2.95835	4.95376
18514	Pbx1	pre B cell leukemia homeobox 1	uc007dle.2	chr1	chr1_168430670_168433669					0.452152	1.70284	0.803237	1.93464	0.691864	2.43099	1.43901	2.716	0.675272	1.39873	0.690124	1.99223	0.28764	1.47387	0.435552	2.15441	0.606621	2.31831	0.662683	3.11642
102465178	Mir6348	microRNA 6348	uc033fmv.1	chr1	chr1_168489143_168492142					0	0	0	0.612387	0	0.793852	0	0	0	0	0	0	0	0	0	0	0	0	0.592301	0
66977	Nuf2	NUF2, NDC80 kinetochore complex component	uc007dlk.1	chr1	chr1_169529965_169532964			chr1:169531290-169531599	7	10.1702	10.2796	10.4642	10.4993	10.1484	10.1913	10.3705	10.4367	10.5558	10.503	10.8396	10.8067	10.3792	10.2908	10.3516	10.3865	10.553	10.6257	10.5304	10.322
19737	Rgs5	regulator of G-protein signaling 5	uc007dlm.1	chr1	chr1_169654001_169657000		2			0	0	0.0556026	0.325018	0	0.121213	0	0.117117	0	0	0	0	0	0.309367	0.111009	0	0.0523184	0.0563308	0	0
19736	Rgs4	regulator of G-protein signaling 4	uc007dln.1	chr1	chr1_169746143_169749142					0	0	0.104868	0.147624	0	0.247162	0	0.124524	0	0.0752121	0.245598	0.0345887	0.0314222	0	0	0.257137	0.0987723	0.172921	0	0.773738
78465	Ccdc190	coiled-coil domain containing 190	uc011wvq.1	chr1	chr1_169928419_169931418					0	0	0	0.1544	0	0	0	0.105153	0	0.292103	0.369437	0.0715957	0.244495	0.279568	0.215244	0.0719506	0.06974	0.566187	0.406351	1.31504
15490	Hsd17b7	hydroxysteroid (17-beta) dehydrogenase 7	uc007dlp.1	chr1	chr1_169967706_169970705	7		chr1:169968946-169969431	7	8.39287	8.19217	8.73482	8.79583	8.20765	7.94176	8.40527	8.45055	7.27562	7.15545	7.71408	7.63315	7.23237	7.08681	7.26174	7.20137	7.56023	7.01937	7.17229	8.03666
18214	Ddr2	discoidin domain receptor family, member 2	uc011wvr.1	chr1	chr1_170087445_170090444					5.86153	5.62584	2.27148	2.74959	5.60634	5.68421	3.31767	3.14424	5.50903	5.43066	3.49412	3.04474	5.67422	5.24878	5.61576	5.30027	4.74849	5.0349	5.4976	5.11944
107652	Uap1	UDP-N-acetylglucosamine pyrophosphorylase 1	uc007dlz.2	chr1	chr1_170173465_170176464	4		chr1:170174610-170175289	7	5.53093	6.11947	4.68995	5.44477	4.9329	5.80015	4.55583	5.44365	5.13799	5.56924	4.8555	5.50787	5.5612	5.58796	5.62995	6.33337	5.53822	6.34278	5.20042	7.22541
16589	Uhmk1	U2AF homology motif (UHM) kinase 1	uc007dma.1	chr1	chr1_170213894_170216893	5		chr1:170215004-170215422	5	4.45183	4.13303	4.74036	4.59315	4.50437	4.19403	4.51993	4.19746	5.75027	5.31781	6.14183	6.61437	5.8134	6.03946	5.84688	5.86677	6.20987	5.87467	5.21093	5.22403
545378	Sh2d1b2	SH2 domain containing 1B2	uc007dmb.1	chr1	chr1_170231371_170234370		1			0	0	0	0.812917	0	0	0.865955	0.77328	0.216962	0	0.120218	0.494701	0	0	0	0.185278	0.179795	0	0	0.192093
26904	Sh2d1b1	SH2 domain containing 1B1	uc007dmc.1	chr1	chr1_170275824_170278823		2			0	0	0	0	0	0	0.0582947	0	0	0	0	0.193497	0	0	0	0	0	0	0	0
76925	Spata46	spermatogenesis associated 46	uc007dmd.1	chr1	chr1_170307361_170310360					0	0.275964	1.13392	0.146252	0.894145	0.670966	0.934447	0.362502	0.156263	0.145333	0	0.194296	0.231962	0.265398	0.382883	0	0	0.381423	0.140682	0.263982
70729	Nos1ap	nitric oxide synthase 1 (neuronal) adaptor protein	uc007dme.1	chr1	chr1_170327808_170330807					1.3009	0.77143	2.59346	2.21803	2.24941	2.15862	3.23315	3.05044	1.59557	1.71727	2.32365	2.41264	2.10933	2.14237	2.10389	1.95927	2.61159	1.7936	2.1112	1.95973
320078	Olfml2b	olfactomedin-like 2B	uc007dmi.2	chr1	chr1_170643032_170646031	1		chr1:170644196-170644660	5	0	0.134749	0	0.103429	0.213483	0.290943	0.0544584	0.241733	0.262109	0.0693201	0	0	0.448418	0.409573	0.0335484	0.369168	0.0613626	0.219054	0.0670451	1.44633
226641	Atf6	activating transcription factor 6	uc007dmj.1	chr1	chr1_170866272_170869271			chr1:170867513-170867858	7	6.78855	6.69824	6.50156	6.45647	6.70448	6.59777	6.23029	6.39962	6.74483	6.5966	6.50315	6.80352	6.89835	7.11517	7.10467	7.04656	7.00057	7.21489	6.70135	6.20792
80915	Dusp12	dual specificity phosphatase 12	uc007dmm.1	chr1	chr1_170884041_170887040			chr1:170885007-170885507	7	11.1034	11.1686	11.8619	11.8428	11.1763	11.2032	11.9147	11.8401	11.0741	11.1709	11.8618	11.7489	10.9953	10.9802	11.0294	11.0646	11.4641	11.3019	11.0608	11.5174
435653	Fcrlb	Fc receptor-like B	uc007dmp.1	chr1	chr1_170911442_170914441					0.777206	1.14181	0.500172	0.222244	0.777996	0.823982	0.601425	0.891157	0.0423118	0.287585	0	0.137531	0.446844	0.211184	0.276048	0.380272	0.314306	0.60871	0.213987	0.555966
98752	Fcrla	Fc receptor-like A	uc007dmr.2	chr1	chr1_170926084_170929083					0.27806	0.344236	0	0	0.449771	0.558854	0.145206	0.165714	0.52478	0	0	0.0579066	0.0526439	0.0607815	0	0.114133	0.0563989	0	0.120737	0.329613
14130	Fcgr2b	Fc receptor, IgG, low affinity IIb	uc007dmv.1	chr1	chr1_170974572_170977571		3			0.058399	0	0.220169	0.277443	0.118111	0.134972	0.286293	0.438111	0.155334	0.189577	0.241985	0.271348	0.265711	0.137964	0.181726	0.656234	0.0867591	0.415914	0.0481358	0.221908
246256	Fcgr4	Fc receptor, IgG, low affinity IV	uc007dmw.2	chr1	chr1_171017426_171020425		4			1.70076	1.64746	1.06269	1.90396	2.3328	2.08352	1.64577	2.86552	3.04567	3.69058	3.67343	3.52842	3.7748	3.636	3.70919	3.72863	3.40166	3.65998	3.36439	3.69703
14131	Fcgr3	Fc receptor, IgG, low affinity III	uc007dmy.2	chr1	chr1_171056553_171059552	2				3.74287	3.78898	1.93854	2.01311	3.90128	4.08271	1.72738	2.14644	3.88649	4.11473	1.13519	1.07006	3.76616	4.28841	3.88158	4.2807	2.56264	3.62894	3.81069	4.25945
102466998	Mir6546	microRNA 6546	uc033fnc.1	chr1	chr1_171063153_171066152			chr1:171063940-171065960	5	0	0	0	0.871425	0	0	0	0	0	0	0	0	0	0	0	0	0	0	0	0
75472	Cfap126	cilia and flagella associated protein 126	uc007dna.1	chr1	chr1_171120161_171123160					1.63035	0.783815	1.45151	0.791193	0.401223	0.24402	0.549946	0.485489	0.583463	0.337863	0.466018	0	0.46468	0.646821	0.705434	0.163829	0.860208	0.58719	0.532352	2.04422
66052	Sdhc	succinate dehydrogenase complex, subunit C, integral membrane protein	uc007dnb.2	chr1	chr1_171149104_171152103			chr1:171150342-171150666	7	10.2317	10.4758	10.7281	10.6224	10.2908	10.1653	10.7048	10.5075	10.5619	10.603	10.9566	10.8763	10.7787	10.7773	10.7579	10.5211	10.9195	10.776	10.7846	10.565
17528	Mpz	myelin protein zero	uc007dnd.1	chr1	chr1_171154020_171157019	2				0	0	0	0	0.0454113	0	0	0.0378737	0	0	0	0.025595	0.0908146	0.0532697	0	0	0	0	0.0540165	0.497063
66425	Pcp4l1	Purkinje cell protein 4-like 1	uc009uzy.1	chr1	chr1_171194787_171197786			chr1:171195926-171196155	5	2.08168	3.49142	3.85821	4.58592	1.94916	2.42919	3.34548	4.88412	0.885435	1.74634	2.00213	2.04849	1.63203	2.49265	1.26727	4.10334	1.30602	3.27588	1.73266	7.2404
12355	Nr1i3	nuclear receptor subfamily 1, group I, member 3	uc007dnf.2	chr1	chr1_171212470_171215469					0.078264	0.0664209	0	0.251893	0.157211	0.300542	0.332496	0.434187	0	0.161491	0	0.254995	0.108321	0.18323	0.346798	0.119505	0.223161	0	0.126407	1.11557
11807	Apoa2	apolipoprotein A-II	uc056yez.1	chr1	chr1_171223554_171226553					0.834571	0.581626	0.209536	0	0	0.158633	0	0	0.621908	0	0	0.104955	0.185175	0.842272	0.212999	1.24196	0.197759	0.560923	0.716646	0.838542
14127	Fcer1g	Fc receptor, IgE, high affinity I, gamma polypeptide	uc007dnl.1	chr1	chr1_171232850_171235849					0.299273	0.369885	0.717238	0	0.308059	0.348958	0.106425	0.338011	0.276747	2.3266	0.154754	0	0.569151	0.879706	0.357179	0	0.230132	0.128601	0.733498	0.3543
226646	Ndufs2	NADH:ubiquinone oxidoreductase core subunit S2	uc011wvz.1	chr1	chr1_171245613_171248612			chr1:171247015-171247401	7	9.14578	9.31333	9.02621	9.08293	8.90825	8.95902	8.77048	8.85338	8.75565	8.8433	8.53357	8.37598	9.20846	9.04771	9.42329	9.14492	9.21703	8.61771	8.93674	8.85442
240913	Adamts4	a disintegrin-like and metallopeptidase (reprolysin type) with thrombospondin type 1 motif, 4	uc007dnn.1	chr1	chr1_171248922_171251921		6			2.76799	3.31515	2.69612	2.58828	3.5938	4.20556	3.27759	3.31188	4.58899	4.69042	3.20956	3.30205	5.19112	5.27156	5.15475	5.65164	4.62504	5.20093	4.89137	5.01646
57370	B4galt3	UDP-Gal:betaGlcNAc beta 1,4-galactosyltransferase, polypeptide 3	uc007dnr.2	chr1	chr1_171268828_171271827			chr1:171270156-171270714	7	7.91688	7.9136	8.16872	7.92444	7.08371	7.29381	7.40158	7.23274	4.79851	4.11706	3.90788	3.2321	5.63777	5.46479	5.38274	6.45821	5.06385	4.55717	4.24587	6.18628
19044	Ppox	protoporphyrinogen oxidase	uc007dns.1	chr1	chr1_171279687_171282686					7.33604	7.45139	6.77673	6.77234	6.99276	7.16782	6.61636	6.41046	5.80804	5.67224	4.91924	4.93596	6.43462	6.28669	6.72303	5.99757	6.18993	5.82524	5.86416	5.61227
30941	Usp21	ubiquitin specific peptidase 21	uc011wwa.1	chr1	chr1_171286462_171289461	8		chr1:171287539-171288060	7	8.4085	8.28311	7.98559	7.89061	8.26656	8.36465	8.02115	8.01607	7.97713	8.10891	7.57041	7.53495	8.6661	8.62222	8.83886	8.97251	8.61799	8.47674	8.67632	8.69145
66155	Ufc1	ubiquitin-fold modifier conjugating enzyme 1	uc007dnw.1	chr1	chr1_171293483_171296482	6		chr1:171294471-171294818	7	9.4753	9.85956	8.57356	9.12028	9.03468	8.87478	7.9357	8.40111	8.51907	8.50273	6.67985	6.78889	8.62291	8.3562	8.46293	8.81899	8.11008	9.31391	8.81739	6.82093
21945	Dedd	death effector domain-containing	uc007dny.2	chr1	chr1_171327645_171330644			chr1:171328890-171329488	7	11.1341	10.9754	11.0185	11.0285	11.0485	11.1125	11.0631	11.0698	10.9539	10.88	10.8454	10.7224	11.3391	11.3411	11.4771	11.2937	11.4229	10.7062	10.9698	10.8835
18637	Pfdn2	prefoldin 2	uc007doc.1	chr1	chr1_171344199_171347198			chr1:171345439-171345901	7	10.1056	10.2615	9.83487	9.72576	10.358	10.2661	10.102	10.066	10.3028	10.4368	10.2109	10.1037	10.1401	10.0272	10.0613	10.0451	10.056	10.1369	10.398	9.9592
68874	Klhdc9	kelch domain containing 9	uc007dod.1	chr1	chr1_171359299_171362298			chr1:171360798-171361019	6	4.59237	4.57637	3.89732	3.84491	4.35692	4.6414	3.99434	4.18617	4.03963	4.33179	3.71401	3.65778	3.81829	3.40221	3.8001	3.32519	3.58874	3.54037	3.97538	3.99527
71740	Nectin4	nectin cell adhesion molecule 4	uc011wwc.1	chr1	chr1_171368673_171371672					0	0	0	0	0	0	0	0	0	0	0	0.0290353	0.102715	0.030492	0	0.0291814	0.0282719	0	0.119903	0.173017
226652	Arhgap30	Rho GTPase activating protein 30	uc007doh.2	chr1	chr1_171387460_171390459					0	0.116549	0.326866	0	0.0196399	0	0	0.0954632	0.285894	0.139504	0.257732	0.0436089	0.0971004	0	0.0459331	0.0863621	0	0	0.0690946	0.0229406
22278	Usf1	upstream transcription factor 1	uc007dol.2	chr1	chr1_171410181_171413180	5		chr1:171411210-171411871	7	6.67827	6.56365	7.0089	6.91604	6.66674	6.83668	7.28404	7.28248	6.64511	6.91736	6.57882	6.49654	6.92802	7.01793	7.05375	7.46511	7.03509	7.0116	6.49054	7.1975
226654	Tstd1	thiosulfate sulfurtransferase (rhodanese)-like domain containing 1	uc011wwd.1	chr1	chr1_171417533_171420532					1.07912	1.33814	0.91702	0.964926	1.67911	1.95954	1.41302	1.85935	2.73936	3.19479	3.26431	2.69309	2.91023	2.49001	3.04124	3.01985	2.90104	3.46118	2.53556	2.7938
16456	F11r	F11 receptor	uc007doo.1	chr1	chr1_171436061_171439060	2		chr1:171437431-171437953	7	2.7059	2.94475	2.22353	3.83483	3.03647	4.93221	2.74372	4.90136	2.72996	3.14482	1.93797	2.64067	3.00133	3.50996	2.89524	6.64821	2.6263	5.57634	2.6355	8.09618
56009	Alyref2	Aly/REF export factor 2	uc007dop.1	chr1	chr1_171501978_171504977			chr1:171503389-171504200	7	6.09616	6.54289	8.73797	8.98499	6.37822	6.86602	9.08706	9.36036	5.44379	5.82012	8.61273	8.6861	5.85127	6.32271	5.71654	6.39167	8.36968	6.75467	5.77172	4.81267
16429	Itln1	intelectin 1 (galactofuranose binding)	uc007doq.2	chr1	chr1_171533795_171536794		6			0.183411	0.363385	3.07252	2.65007	0.189016	0.568287	4.12	4.20685	1.42158	0.782468	4.49238	3.85313	1.41095	1.03058	1.14501	0.83799	3.94877	0.990522	0.638499	1.78889
18106	Cd244a	CD244 molecule A	uc007dor.1	chr1	chr1_171557693_171560692		6			0.600031	1.20645	1.51226	1.68084	2.15759	2.28232	2.56665	2.40119	4.06695	3.66958	3.49718	2.96012	3.96003	3.80721	3.57216	3.6932	3.7317	3.41946	3.92508	3.02892
17085	Ly9	lymphocyte antigen 9	uc011wwg.2	chr1	chr1_171605911_171608910		7			0.0553406	0	0	0	0	0.033101	0.0730611	0.0938003	0.0756088	0.137109	0	0	0.0389244	0	0.362798	0.0430503	0.0417148	0.171877	0.254233	0.0447156
102465784	Mir7683	microRNA 7683	uc056yfc.1	chr1	chr1_171640401_171643400					0	0	0	0	0.743348	0.660971	0	0	0	0	0	0	0.752554	0	0	0	0	0	0.851356	0.838542
75345	Slamf7	SLAM family member 7	uc007doy.1	chr1	chr1_171647508_171650507					4.81143	4.52804	0.774533	1.14139	4.66457	4.45389	1.81275	1.15835	4.91137	5.15568	2.50195	1.70419	5.17081	4.88438	5.13645	4.64507	4.53998	5.16213	5.21464	5.29145
12506	Cd48	CD48 antigen	uc007dpa.1	chr1	chr1_171680555_171683554					3.29952	3.3562	0.110145	0.117736	2.88034	3.46316	0.338071	0.93406	3.20962	3.38688	2.12718	1.67042	3.05285	3.31231	3.38507	3.24316	3.13007	3.54753	3.3993	4.6161
27218	Slamf1	signaling lymphocytic activation molecule family member 1	uc007dpb.1	chr1	chr1_171765632_171768631		4			2.15552	2.01902	1.91	2.38132	3.28655	3.69285	3.99255	3.61732	6.00663	5.64475	6.13023	6.12457	6.20171	6.48408	5.95695	5.98479	6.05128	5.79444	6.0381	6.24026
12523	Cd84	CD84 antigen	uc007dpe.2	chr1	chr1_171838197_171841196		6			0.624561	0.773736	0.119669	0.216875	1.43128	1.97894	0.966089	1.49303	0.740598	0.796304	0.355473	0.63524	0.733802	0.630725	0.526183	0.741061	0.573089	0.709639	0.391172	0.954303
30925	Slamf6	SLAM family member 6	uc007dpg.1	chr1	chr1_171916037_171919036		3			0	0	0	0	0	0.145635	0	0	0	0.0217772	0	0	0	0.120284	0	0.0778572	0	0.0411755	0	0.428427
93840	Vangl2	VANGL planar cell polarity 2	uc011wwi.1	chr1	chr1_172026546_172029545					0.357486	0.672776	0.836395	1.98511	0.678141	2.16608	0.534303	2.45745	0.837303	1.269	0.114862	0.759975	1.24887	1.86443	1.20296	3.87133	1.12521	2.77035	1.30921	3.51544
18071	Nhlh1	nescient helix loop helix 1	uc007dpj.2	chr1	chr1_172056097_172059096		3			0	0	0	0	0.0377633	0	0	0.0314814	0.0985259	0.0464788	0.155155	0.0832218	0.0383557	0.0443185	0.0444618	0.0424223	0	0.0442717	0	0
59287	Ncstn	nicastrin	uc007dpk.2	chr1	chr1_172081250_172084249			chr1:172082540-172083159	7	9.39718	9.42302	9.60814	9.61196	8.99688	9.01765	9.24052	9.18487	7.52847	7.3117	7.3165	7.19571	8.00906	8.03	7.94654	7.8714	7.89708	7.44463	7.75686	7.58498
12847	Copa	coatomer protein complex subunit alpha	uc007dpp.2	chr1	chr1_172112837_172115836					8.49327	8.54892	8.89108	8.74939	8.19147	8.09858	8.38359	8.34082	7.51288	7.65936	7.89218	7.78788	7.5802	7.37282	7.71218	7.16805	7.66431	6.92725	7.43117	7.30221
19298	Pex19	peroxisomal biogenesis factor 19	uc007dpq.2	chr1	chr1_172125255_172128254	8				8.11342	8.12699	7.11063	6.93984	8.05753	8.3001	7.19659	7.23671	8.01897	7.96317	6.63424	6.64985	8.1382	8.2328	8.27128	8.31067	7.79879	7.86553	8.14376	8.12786
98193	Dcaf8	DDB1 and CUL4 associated factor 8	uc007dpv.2	chr1	chr1_172146515_172149514			chr1:172147962-172148562	7	9.89075	9.86508	9.82401	9.68406	9.89632	9.90483	9.57503	9.61419	9.36097	9.49124	9.19433	9.31078	9.47268	9.59708	9.62065	9.59951	9.49373	9.30734	9.23907	8.91246
18611	Pea15a	phosphoprotein enriched in astrocytes 15A	uc007dpy.1	chr1	chr1_172205282_172208281	8				0.926051	0.497794	1.13581	0.849681	0.80628	0.658757	0.509402	0.679255	0.679895	1.24519	0.651734	0.604303	0.978502	0.979492	0.841696	0.712891	0.479118	0.415421	0.692456	0.681504
12372	Casq1	calsequestrin 1	uc007dqa.2	chr1	chr1_172218396_172221395					0.46951	0.722617	0.596181	0.561021	0.866933	0.857341	0.226901	0.257958	1.16021	1.17189	0.32413	0.356102	0.877256	0.729033	1.19197	1.06519	0.627663	1.12126	1.17864	1.5322
27222	Atp1a4	ATPase, Na+/K+ transporting, alpha 4 polypeptide	uc011wwk.1	chr1	chr1_172256925_172259924		1			0.153485	0.0271182	0	0.0274468	0.282584	0.197328	0.123627	0.124318	0.0147794	0.0272671	0.0158224	0.0247482	0.0224755	0.0766111	0	0.18792	0	0.30577	0.0263596	0.14853
98660	Atp1a2	ATPase, Na+/K+ transporting, alpha 2 polypeptide	uc007dqc.1	chr1	chr1_172296565_172299564		4			0.0965133	0.204183	0	0.0169782	0.0671268	0.0580577	0.0262781	0.120565	0.139526	0.106265	0.0482137	0.0153035	0.0681691	0.0786419	0.0161275	0.132858	0.044244	0.0937712	0.0163034	0.209079
140559	Igsf8	immunoglobulin superfamily, member 8	uc007dqe.1	chr1	chr1_172310907_172313906		1	chr1:172312330-172312632	7	0.77285	1.20017	3.81806	4.09871	0.942204	1.00342	4.53608	5.03704	1.67938	1.42741	3.15529	4.01933	1.92916	3.57706	2.23576	3.35183	3.32736	3.97089	2.19821	4.85407
16524	Kcnj9	potassium inwardly-rectifying channel, subfamily J, member 9	uc007dqh.1	chr1	chr1_172327764_172330763					0.0406573	0.312166	0.374728	0.501509	0.328596	1.04875	1.33271	1.26759	0.478484	0.559417	1.78361	1.91245	0.238666	1.09361	0.380581	1.65423	1.41821	1.0124	0.508481	1.04155
16513	Kcnj10	potassium inwardly-rectifying channel, subfamily J, member 10	uc007dqj.1	chr1	chr1_172339710_172342709	2		chr1:172340866-172341194	7	0	0	0.157165	0.0863453	0.0698806	0.0455712	0.208675	0.27073	0.261104	0.176576	0.256729	0.778501	0.203209	0.433246	0.337498	0.386412	0.375704	0.537986	0.253915	0.799066
67556	Pigm	phosphatidylinositol glycan anchor biosynthesis, class M	uc007dqk.2	chr1	chr1_172375031_172378030	4		chr1:172376351-172377347	7	5.88247	5.92967	5.85456	5.91857	5.93645	5.93072	5.97213	5.9209	5.90625	5.78576	5.67153	5.90695	6.06665	6.3347	6.25692	6.29701	6.2015	5.76821	5.7671	6.29595
98365	Slamf9	SLAM family member 9	uc007dql.2	chr1	chr1_172473860_172476859					1.74383	2.09304	3.69789	4.33095	3.15859	3.28845	5.10103	4.85099	4.47937	3.90143	5.42336	4.73704	4.30846	3.90011	3.95693	3.87549	4.01102	4.07167	3.43749	5.03492
93842	Igsf9	immunoglobulin superfamily, member 9	uc011wwm.1	chr1	chr1_172480713_172483712	7		chr1:172481969-172482213	1	0	0.0249986	0.0468618	0.122292	0.118253	0.426191	0.27028	0.547802	0	0.167396	0.15282	0.110617	0.13913	0.26418	0.244658	0.365517	0.246322	0.159755	0.0242989	0.568327
21346	Tagln2	transgelin 2	uc007dqp.1	chr1	chr1_172498746_172501745	2		chr1:172500079-172500860	3	1.35773	1.04032	2.38995	2.27816	0.641029	1.84686	1.5816	2.79541	1.47385	3.252	1.0741	1.64144	1.20886	2.67031	1.04719	1.60108	1.5003	2.19853	1.28546	6.01592
71870	Cfap45	cilia and flagella associated protein 45	uc007dqq.2	chr1	chr1_172519630_172522629					6.81025	7.14852	7.93757	7.9607	7.30278	7.23892	8.13637	7.92289	7.02914	7.16839	7.8665	7.57738	7.06194	7.22675	6.99257	7.47384	7.19396	7.49294	7.03444	7.88348
71319	4933439K11Rik	RIKEN cDNA 4933439K11 gene	uc007dqr.1	chr1	chr1_172549307_172552306					0.803784	1.60797	1.51603	1.65674	1.69857	1.0748	1.31373	1.64846	0.751898	1.12976	0.54383	0.781015	1.16255	1.14249	0.463223	0.784076	0.823092	0.871327	0.996535	0.868204
240916	Vsig8	V-set and immunoglobulin domain containing 8	uc007dqs.2	chr1	chr1_172554438_172557437					0	0	0	0.266974	0	0	0.429977	0.407689	0.20486	0.19075	0.128784	0.197234	0.0471684	0.344113	0.107307	0.490486	0	0.157459	0	0.618799
74748	Slamf8	SLAM family member 8	uc007dqu.1	chr1	chr1_172589069_172592068		1			0.0623283	0	0	0	0	0	0.197389	0.0711629	0.0289216	0	0	0	0	0	0	0.184967	0	0	0	0.512475
677296	Fcrl6	Fc receptor-like 6	uc011wwo.1	chr1	chr1_172601052_172604051		2			0	0	0	0	0	0	0	0	0	0	0	0	0	0	0	0	0	0	0	0
68440	Dusp23	dual specificity phosphatase 23	uc007dqw.1	chr1	chr1_172631475_172634474			chr1:172632539-172633129	4	6.84992	7.06965	6.45956	6.48208	6.20751	6.02734	6.27576	5.95728	6.01546	6.33693	5.65779	5.34104	6.32281	6.51588	6.57436	6.59224	6.48406	6.63793	6.45635	7.65001
12944	Crp	C-reactive protein, pentraxin-related	uc011wwq.1	chr1	chr1_172696556_172699555					0.47441	0.248582	0.0626717	0.251373	0.788695	1.40633	0.19884	0.290372	0.467448	0.0988312	0.317175	0.174532	0.474034	0.238979	0.3965	0.680931	0.222695	0.664377	0.449389	0.956284
20219	Apcs	serum amyloid P-component	uc007dqy.2	chr1	chr1_172893555_172896554					0	0	0	0	0	0	0	0	0	0	0	0	0	0	0	0	0	0	0	0
18313	Olfr16	olfactory receptor 16	uc007dqz.2	chr1	chr1_172955268_172958267					0	0	0	0	0	0	0	0	0	0	0	0	0	0	0	0	0	0	0	0
258759	Olfr1408	olfactory receptor 1408	uc007dra.1	chr1	chr1_173129716_173132715		5			0	0	0	0	0	0	0	0	0	0	0	0	0	0	0	0	0	0	0	0
258758	Olfr1406	olfactory receptor 1406	uc007drb.2	chr1	chr1_173183005_173186004					0	0	0	0	0	0	0	0	0	0	0	0	0	0	0	0	0	0	0	0
258880	Olfr218	olfactory receptor 218	uc007drc.1	chr1	chr1_173201858_173204857					0	0	0	0	0	0	0	0	0	0	0	0	0	0	0	0	0	0	0	0
258881	Olfr1404	olfactory receptor 1404	uc007drd.2	chr1	chr1_173214107_173217106					0	0	0	0	0	0	0	0	0	0	0	0	0	0	0	0	0	0	0	0
14125	Fcer1a	Fc receptor, IgE, high affinity I, alpha polypeptide	uc007dre.2	chr1	chr1_173225730_173228729		5			0.645843	0.690266	0.254793	0.351672	0.584741	1.78311	0.716272	0.244602	1.35268	3.36303	0	0	0.537348	0.834968	0.335861	1.04418	0.084766	3.13167	0.789739	6.41975
258645	Olfr418	olfactory receptor 418	uc007drf.2	chr1	chr1_173268647_173271646					0	0	0.106437	0	0	0	0	0.0771445	0	0	0.461453	0	0	0	0	0	0	0	0	0
100504232	Mptx2	mucosal pentraxin 2	uc029qus.1	chr1	chr1_173276257_173279256					0	0	0	0	0	0	0.117517	0	0	0	0	0.135495	0	0	0	0	0	0	0	0
13349	Ackr1	atypical chemokine receptor 1 (Duffy blood group)	uc007drg.1	chr1	chr1_173332004_173335003					0	0	0	0	0	0	0	0	0	0	0.210329	0	0	0	0	0	0	0	0	0.174553
94332	Cadm3	cell adhesion molecule 3	uc007drh.1	chr1	chr1_173343046_173346045	1				0	0	0	0	0.0263113	0	0.0503493	0	0	0	0.211122	0.168163	0.0529653	0.0308998	0	0.142146	0	0.148126	0	0.600788
383619	Aim2	absent in melanoma 2	uc011wws.1	chr1	chr1_173419104_173422103					0.0484274	0	0.113362	0.0818976	0	0	0.668592	0.326681	0.0876363	0.0412593	0.711213	0.901634	0	0	0.0778804	0.0376524	0	0	0.0398925	0.0391117
545384	Ifi214	interferon activated gene 214	uc007dro.2	chr1	chr1_173534458_173537457		5			0	0	0	0	0	0	0	0	0	0	0	0	0	0	0	0	0	0	0	0
623121	Ifi213	interferon activated gene 213	uc011wwt.1	chr1	chr1_173597775_173600774		5			0	0.125979	0.0408592	0.127454	0	0.0896044	0.0340794	0.19441	0.319142	0.529549	0.0252798	0.20482	0	0	0	0	0	0.158905	0	0.231219
236312	Ifi209	interferon activated gene 209	uc007drr.2	chr1	chr1_173629359_173632358		5			0	0	0.0590787	0.417924	0	0	0.20979	0.622714	0	0.236361	0.285272	0.540053	0.0771529	0	0.0303666	0	0	0.251705	0	0.373058
100033459	Ifi208	interferon activated gene 208	uc007drt.1	chr1	chr1_173672180_173675179		5			1.3976	2.08719	1.75187	2.49456	1.5238	2.15365	2.06238	3.06471	1.97433	3.58934	2.13425	2.17718	1.50679	1.20108	1.39127	2.04213	1.19815	3.29135	1.8621	2.28529
226691	Ifi207	interferon activated gene 207	uc011www.2	chr1	chr1_173740310_173743309		5			0	0	0	0	0	0	0	0	0	0.0861725	0	0	0	0.0416952	0	0	0	0	0	0
15951	Ifi204	interferon activated gene 204	uc007drv.1	chr1	chr1_173765420_173768419		5			0	0	0	0.213295	0	0	0.0352587	0	0	0.396773	0	0	0	0.0428712	0	0	0	0	0	0
100040462	Mndal	myeloid nuclear differentiation antigen like	uc007drz.2	chr1	chr1_173878688_173881687		5			0.174466	0.0513228	0	0	0	0	0.040486	0.0349717	0.160811	0.14958	0	0	0	0.272836	0	0.0927223	0	0.142712	0	0.0489255
381308	Ifi211	interferon activated gene 211	uc007dsa.2	chr1	chr1_173911628_173914627		5			0.243658	0.108025	0	0.109298	0	0	0	0	0	0.23378	0	0	0	0	0	0	0	0	0	0
15950	Ifi203	interferon activated gene 203	uc007dsj.1	chr1	chr1_173940993_173943992		5			0.528389	0	0	0	0	0	0	0.0301344	0	0.358318	0	0	0.0367183	0.123721	0	0	0	0.0423854	0	0.0421862
26388	Ifi202b	interferon activated gene 202B	uc011wwx.1	chr1	chr1_173981345_173984344		5			0	0	0	0	0	0	0	0	0	0.823108	0	0	0	0	0	0	0.192765	0	0	0
226695	Ifi205	interferon activated gene 205	uc007dsm.2	chr1	chr1_174030256_174033255		5			0	0	0	0	0	0	0	0	0	0.122735	0	0	0	0	0	0	0	0.0597122	0	0
258712	Olfr433	olfactory receptor 433	uc007dsn.2	chr1	chr1_174040433_174043432					0	0	0	0	0	0	0	0	0	0	0	0	0	0	0	0	0	0	0	0
258711	Olfr432	olfactory receptor 432	uc007dso.1	chr1	chr1_174048875_174051874					0	0	0	0	0	0	0	0	0	0	0	0	0	0	0	0	0	0	0	0
258713	Olfr430	olfactory receptor 430	uc007dsp.1	chr1	chr1_174067800_174070799					0	0	0	0	0	0	0	0	0	0	0	0	0	0	0	0	0	0	0	0
258717	Olfr429	olfactory receptor 429	uc007dsq.2	chr1	chr1_174087538_174090537					0	0	0	0	0	0	0	0	0	0	0	0	0	0	0	0	0	0	0	0
259162	Olfr427	olfactory receptor 427	uc007dsr.3	chr1	chr1_174097960_174100959					0	0	0	0	0	0	0	0	0	0	0	0	0	0	0	0	0	0	0	0
404222	Olfr231	olfactory receptor 231	uc007dss.3	chr1	chr1_174116515_174119514					0	0.230706	0	0	0	0	0.268336	0.082356	0.190496	0.231888	0.138528	0.21179	0.0999615	0.115127	0	0.398192	0.547724	0.115008	0	0.731778
258716	Olfr424	olfactory receptor 424	uc007dst.1	chr1	chr1_174135246_174138245					0.263266	0.117161	0.110896	0.32987	1.20741	0.919249	0.414049	1.24832	1.94349	2.21968	1.39094	0.855978	1.87187	1.63569	1.56152	2.63104	1.66799	2.68363	2.44344	2.48363
258715	Olfr421-ps1	olfactory receptor 421, pseudogene 1	uc011wwy.1	chr1	chr1_174149981_174152980					3.26593	3.11573	0.591634	0.626056	3.44207	3.52364	0.311561	0.272405	2.5934	2.35762	0	0.274731	2.55723	2.37509	2.6903	2.49527	2.20399	3.10977	1.96576	3.26583
258302	Olfr420	olfactory receptor 420	uc007dsv.2	chr1	chr1_174157222_174160221					2.21491	2.08151	0.447254	0.303012	2.30725	2.27423	0.164746	0.143122	0.908499	1.34926	0	0	1.47674	0.668943	1.54769	1.35152	1.11196	1.02235	0.805637	1.92056
20739	Spta1	spectrin alpha, erythrocytic 1	uc007dsw.2	chr1	chr1_174171276_174174275		6			1.14228	1.04281	1.66028	1.58164	1.03694	0.968843	1.48116	1.39272	0.744038	0.732323	1.51725	1.38811	0.725115	0.324281	0.597791	0.79127	0.600794	0.920398	0.512042	1.83141
258710	Olfr419	olfactory receptor 419	uc007dsx.2	chr1	chr1_174249477_174252476					0.233085	0.103127	0	0	0.0845465	0	0	0	0	0.246437	0.516664	0	0.743689	0.511931	0.0992628	0.688131	0.479892	0.581512	0.953146	0.645819
66289	Mptx1	mucosal pentraxin 1	uc007dsy.2	chr1	chr1_174329018_174332017					0	0	0	0	0	0	0.290624	0.401273	0	0.0670764	0.220379	0	0	0.240475	0	0	0	0	0	0.444291
258238	Olfr417	olfactory receptor 417	uc007dsz.1	chr1	chr1_174367419_174370418					0.140063	0.119248	0.217556	0.835926	0.0978606	0.0847598	0.55976	0.494339	0	0	0.263414	0	0	0	0.114804	0	0	0	0	0
258709	Olfr248	olfactory receptor 248	uc007dta.2	chr1	chr1_174389546_174392545					3.12486	1.72617	0.610006	0.645276	4.04972	3.28103	1.85895	1.32778	2.89463	0.400732	0.244952	0.149103	2.93597	2.17257	1.81765	2.32554	2.13476	2.33279	1.79718	4.40901
258756	Olfr414	olfactory receptor 414	uc007dtb.2	chr1	chr1_174428930_174431929					0	0	0	0	0.0954813	0	0	0	0.448572	0	0	0	0	0.111676	0	0.299789	0	0	0.11321	0.214156
546747	Olfr220	olfactory receptor 220	uc011wwz.1	chr1	chr1_174447125_174450124					0	0	0	0	0	0	0.403403	0.152195	0	0.31925	0.894463	0.10416	0	0	0	0	0	0	0	0.209653
54418	Fmn2	formin 2	uc011wxb.1	chr1	chr1_174606882_174609881					7.19543	6.94571	7.05551	7.01066	7.6174	7.20704	7.17329	7.18218	8.72677	8.94213	8.586	8.81103	7.85886	7.92862	8.0007	7.95026	7.96556	8.44291	8.63008	8.58991
23893	Grem2	gremlin 2, DAN family BMP antagonist	uc007dtf.1	chr1	chr1_174920320_174923319					0.107774	0.205346	0.194673	0.314187	0	0	0.0958453	0.180465	0.130755	0.480797	1.01148	0.399238	0.100744	0.143628	0.171243	0.163707	0.232133	0	0.173012	0.196224
24012	Rgs7	regulator of G protein signaling 7	uc007dth.2	chr1	chr1_175082598_175085597					1.57621	2.3905	3.26233	3.29523	1.88095	2.78269	4.13996	4.07796	2.8442	5.26166	5.52277	5.15669	3.65493	2.99171	2.83153	2.90665	2.50047	2.86898	2.52974	6.97518
14194	Fh1	fumarate hydratase 1	uc007dtn.2	chr1	chr1_175624136_175627135	6		chr1:175625279-175625660	7	10.1289	10.1689	10.0583	10.0122	9.96111	9.95325	9.92348	9.90641	9.98179	9.89786	9.80614	9.86842	10.2527	10.1229	10.2645	10.0717	10.2839	10.2296	10.1425	10.2977
98256	Kmo	kynurenine 3-monooxygenase (kynurenine 3-hydroxylase)	uc011wxd.1	chr1	chr1_175630693_175633692					0	0.0402273	0.0380216	0.15638	0	0	0	0.0542453	0	0.0404472	0.178193	0.0725405	0.0333661	0	0	0.0369104	0.0357631	0.0760435	0.114278	0
12663	Chml	choroideremia-like	uc007dtr.2	chr1	chr1_175686854_175689853					4.54908	4.39043	4.20674	4.03983	4.10632	3.81672	3.68182	3.70304	3.394	3.12331	2.85161	3.14558	2.57672	2.9077	2.59712	3.22684	2.55312	3.03315	2.89763	1.9235
13603	Opn3	opsin 3	uc007dtq.2	chr1	chr1_175691133_175694132	6		chr1:175692086-175693081	7	7.04818	6.93456	6.63901	7.08281	7.67345	7.62374	7.28103	7.4337	7.28086	7.40817	6.59684	7.06281	7.78719	7.70782	7.64838	8.06533	7.72346	8.11794	7.15247	8.78543
75820	Wdr64	WD repeat domain 64	uc007dtt.2	chr1	chr1_175765506_175768505					0.0494685	0.305517	0.940262	1.1911	0.100361	0.0869358	0.761363	0.603468	0.0454412	0.122922	0.630692	0.129736	0.397414	0	0	0.345061	0.210415	0.260045	0.228852	0.535368
26909	Exo1	exonuclease 1	uc007dtu.2	chr1	chr1_175879278_175882277			chr1:175880607-175881239	7	8.86177	8.87808	8.63967	8.67207	8.9636	8.92163	8.57594	8.581	8.77401	8.67203	8.33507	8.34296	9.07297	8.94305	9.08748	9.02131	9.05241	8.83474	8.69727	9.15008
226720	Becn2	beclin 2	uc033fof.2	chr1	chr1_175918829_175921828					1.34169	2.57628	1.61804	2.01184	2.28129	2.8579	2.25112	3.31303	4.72297	5.72871	4.82884	5.39872	5.33268	5.15114	4.69908	4.89391	4.98935	6.36768	5.32755	6.11795
319455	Pld5	phospholipase D family, member 5	uc007dtw.1	chr1	chr1_176273813_176276812			chr1:176274634-176275572	7	0.741934	0.847869	0.13671	0.253086	0.693491	0.735652	0.430147	0.858285	1.97237	1.98278	1.86485	1.55036	1.80347	1.24568	1.82753	1.95394	1.83928	2.63164	2.00979	2.56362
723921	Mir350	microRNA 350	uc011wxg.1	chr1	chr1_176770924_176773923					0	0	0	0	0	0	0	0	0	0	0.432395	0	0	0	0	0	0	0	0	0
545389	Cep170	centrosomal protein 170	uc033fog.1	chr1	chr1_176805625_176808624					5.01773	4.5507	4.71338	4.69367	4.7952	4.38241	4.68574	4.69373	6.06548	5.85488	5.84488	5.77311	5.63932	5.76729	5.77904	4.98102	5.90154	5.35234	5.92672	5.38277
76816	Sdccag8	serologically defined colon cancer antigen 8	uc007duj.2	chr1	chr1_176813160_176816159			chr1:176813369-176814723	7	3.37134	3.51588	3.69369	3.72671	3.37576	3.15418	3.74412	3.8673	3.53633	3.3953	3.706	3.5058	3.30386	3.33069	3.2779	3.08076	3.32352	3.51425	3.50804	3.6405
15365	Hmga2-ps1	high mobility group AT-hook 2, pseudogene 1	uc029quu.1	chr1	chr1_176834634_176837633					9.53082	9.05557	9.15321	9.24256	9.35526	9.038	9.32388	9.19883	8.2635	8.08146	7.78466	7.31567	8.06662	7.55478	8.20002	7.71257	8.01946	7.69545	7.83988	8.12347
23797	Akt3	thymoma viral proto-oncogene 3	uc007duk.2	chr1	chr1_177247268_177250267					7.1062	7.14572	6.96185	7.03493	7.01554	6.83447	6.83681	6.8783	6.91354	7.02384	6.9084	7.07307	6.43564	6.4286	6.61505	6.32497	6.41043	6.45862	6.82409	6.79387
30928	Zbtb18	zinc finger and BTB domain containing 18	uc011wxi.2	chr1	chr1_177444321_177447320	6				5.29266	5.45995	5.32744	5.34896	5.63864	5.52502	5.39462	5.6149	5.27443	5.28296	5.17887	5.13879	3.90972	3.98314	4.08123	3.93198	3.77588	4.41519	4.30554	5.31469
75589	2310043L19Rik	RIKEN cDNA 2310043L19 gene	uc007duq.2	chr1	chr1_177641444_177644443					1.14338	1.65342	1.34713	1.02453	1.05794	0.718787	0.784679	1.33518	0.0778584	1.091	0.439684	0.355603	0.670705	0.25797	0.372569	1.78023	0.539529	2.04592	0.761344	2.31914
69428	1700016C15Rik	RIKEN cDNA 1700016C15 gene	uc007dur.1	chr1	chr1_177728314_177731313					0.378495	0.591754	0.846536	0.677014	0.868721	0.16182	0.676042	0.486276	1.97644	1.66313	2.06784	1.72766	2.07616	1.47579	1.81489	0.472254	2.12954	1.19795	1.95399	1.19407
11566	Adss	adenylosuccinate synthetase, non muscle	uc007duu.1	chr1	chr1_177795010_177798009	6		chr1:177795935-177796483	7	11.3843	11.2249	11.2096	11.2413	11.2252	11.1875	11.0373	11.0169	10.9163	10.562	10.7763	10.6959	10.8008	10.7629	10.6714	10.5793	10.6846	10.294	10.5384	10.3568
545391	Catspere2	catsper channel auxiliary subunit epsilon 2	uc007duw.2	chr1	chr1_177989935_177992934					3.02557	2.58167	3.05443	2.57773	2.68151	2.15749	2.43272	2.08712	1.77216	1.51775	1.51871	1.39443	1.58105	1.00484	1.12122	0.78063	1.28774	1.31094	1.43724	1.577
78825	Desi2	desumoylating isopeptidase 2	uc007dux.1	chr1	chr1_178185917_178188916			chr1:178187433-178188253	7	7.07526	6.66664	6.94938	7.03685	7.54621	7.17081	7.6466	7.74827	7.96122	8.15541	8.10532	8.26446	8.25517	7.65658	8.33095	7.66892	8.32916	7.88218	7.71825	7.91273
66359	Cox20	cytochrome c oxidase assembly protein 20	uc007duz.1	chr1	chr1_178317653_178320652			chr1:178318208-178319311	7	5.83583	5.69669	5.53737	5.39405	5.76286	5.39	5.73286	5.39173	5.67196	5.76627	6.05039	5.75221	5.32256	5.24833	5.20722	4.88138	5.60622	5.41642	5.6939	4.76492
51810	Hnrnpu	heterogeneous nuclear ribonucleoprotein U	uc011wxl.1	chr1	chr1_178336285_178339284	6		chr1:178336420-178338012	7	7.90412	7.95624	7.88748	7.85746	8.43101	8.28517	8.23413	8.42973	8.98427	9.14504	9.18835	9.35927	8.52324	8.32472	8.65769	8.57526	8.61726	8.62334	8.49699	8.94384
68226	Efcab2	EF-hand calcium binding domain 2	uc007dve.1	chr1	chr1_178404381_178407380	7		chr1:178405660-178406671	3	3.18136	3.9792	3.3086	4.12787	3.36812	4.04774	3.52806	4.11253	4.57532	5.09761	4.64059	4.88758	4.39249	4.11129	4.01249	5.5776	4.27627	5.79227	4.25557	6.49579
269152	Kif26b	kinesin family member 26B	uc007dvh.2	chr1	chr1_178527625_178530624			chr1:178527288-178530895	7	3.29205	3.96978	3.10965	3.21164	3.19455	4.36488	2.95922	3.87023	2.04324	3.16055	2.09232	3.04678	1.92561	3.44128	2.58438	3.73801	1.96026	3.14462	2.89378	4.45695
69726	Smyd3	SET and MYND domain containing 3	uc007dvk.1	chr1	chr1_179516504_179519503			chr1:179517732-179518067	7	8.66935	8.47723	8.33613	8.34906	8.99576	8.9333	9.13385	9.07281	9.0578	9.12112	9.11296	9.063	9.1671	9.18387	9.11966	9.39949	9.20476	9.36686	9.05223	9.02056
15278	Tfb2m	transcription factor B2, mitochondrial	uc007dvl.1	chr1	chr1_179544768_179547767	7		chr1:179545917-179546885	7	4.31211	4.21523	4.33783	4.4228	4.56391	4.51089	4.57032	4.68107	4.98978	5.06693	4.82039	5.16702	4.67025	4.89095	4.60849	5.2532	4.779	5.14529	4.59058	5.15731
109232	Sccpdh	saccharopine dehydrogenase (putative)	uc007dvp.1	chr1	chr1_179666731_179669730	6		chr1:179667885-179668692	7	5.54792	5.5727	5.7223	5.69465	5.07258	5.22535	5.2015	5.50295	2.57685	2.21924	1.75109	1.72957	1.5646	1.86147	1.41814	2.66126	1.46498	3.39571	2.03949	4.34034
226747	Ahctf1	AT hook containing transcription factor 1	uc011wxn.1	chr1	chr1_179802516_179805515	6		chr1:179802927-179804038	7	6.73641	6.63662	6.83049	6.76796	7.18268	7.07881	6.97848	7.11489	7.06301	6.97388	7.11335	7.55054	7.03758	6.95973	7.05207	7.07204	7.16255	7.04703	6.52972	7.15213
226751	Cdc42bpa	CDC42 binding protein kinase alpha	uc007dvw.2	chr1	chr1_179959589_179962588			chr1:179959521-179960569	7	7.82156	7.52272	7.67229	7.37935	7.8806	7.43143	7.5689	7.45433	7.97456	7.56829	7.88752	8.0224	7.7375	7.75255	7.86566	7.46736	7.806	7.61062	7.51816	6.64484
67426	Coq8a	coenzyme Q8A	uc007dvz.2	chr1	chr1_180194521_180197520		4	chr1:180195710-180196322	7	3.52574	3.91296	4.23211	4.74333	3.67569	4.58571	4.10979	5.14681	2.35158	2.50316	1.97454	2.88982	2.40094	3.48141	3.02531	3.80842	3.01184	3.90373	2.39358	4.38128
19165	Psen2	presenilin 2	uc007dwb.2	chr1	chr1_180244258_180247257		4			8.90963	9.07111	8.99556	9.04777	8.78902	8.79542	8.80511	8.80477	8.40428	8.40407	8.25773	8.40431	8.68263	8.66201	8.83289	8.72883	8.77093	8.61835	8.45232	8.44657
277333	Gm5069	glyceraldehyde-3-phosphate dehydrogenase pseudogene	uc007dwf.1	chr1	chr1_180329050_180332049			chr1:180330556-180332867	4	0.750853	0.835779	0.970283	0.898801	0.592289	0.57172	0.660373	0.700956	0.0876422	0.0166467	0.0754107	0.0594889	0.205145	0.364573	0.208288	0.1724	0.14071	0.151156	0.182168	0.286719
381310	Stum	mechanosensory transduction mediator	uc007dwh.2	chr1	chr1_180482005_180485004	1		chr1:180483197-180483577	4	0	0	0	0.0180584	0.0145487	0.061696	0.0553572	0.0478508	0	0	0.0207173	0	0.0147788	0.0170981	0	0.140961	0	0.0339598	0	0.548183
11545	Parp1	poly (ADP-ribose) polymerase family, member 1	uc007dwi.1	chr1	chr1_180567475_180570474	5		chr1:180568729-180569491	7	7.60963	7.67266	7.6137	7.53904	7.37766	7.435	7.13608	7.2285	6.11359	6.09095	5.8069	6.13504	5.96036	6.22765	5.97835	6.25079	5.9451	6.24516	5.52573	6.82207
102466761	Mir6904	microRNA 6904	uc033foh.1	chr1	chr1_180585701_180588700					6.01733	6.02358	5.88954	5.81633	5.89569	5.60658	5.47852	5.22955	4.23298	3.80328	3.99834	3.96367	4.20571	4.40648	4.24951	4.53564	4.08303	3.77709	2.96936	4.71685
72568	Lin9	lin-9 homolog (C. elegans)	uc007dwk.3	chr1	chr1_180639650_180642649	6		chr1:180640768-180641881	7	6.26317	6.22578	6.35053	6.22664	6.09784	5.89475	6.25346	5.9674	5.96081	5.39545	6.01074	5.97836	5.63213	5.87262	5.32169	5.95273	5.59575	6.0236	5.70956	6.21291
27217	Mixl1	Mix1 homeobox-like 1 (Xenopus laevis)	uc007dwp.1	chr1	chr1_180695535_180698534			chr1:180696596-180697327	7	0.503302	0.939102	0.340934	0.402093	0.193694	1.37056	0.557156	1.45684	0.940381	1.25316	0.8641	0.998077	1.24619	0.745079	0.68747	1.80316	0.859387	1.29395	0.919485	2.80361
170760	Acbd3	acyl-Coenzyme A binding domain containing 3	uc007dwq.2	chr1	chr1_180724543_180727542	5		chr1:180725763-180726715	7	8.4723	8.31779	8.38461	8.3462	8.90495	8.71833	8.72562	8.76749	9.76578	9.79442	9.79514	9.9674	9.1237	9.14852	9.28768	9.12322	9.21956	9.2029	9.45109	9.33779
15078	H3f3a	H3 histone, family 3A	uc007dwr.1	chr1	chr1_180812104_180815103			chr1:180812493-180814356	7	9.30464	9.41686	9.22392	9.2001	9.49906	9.52733	9.51507	9.40846	11.0402	11.045	11.1116	11.2419	9.80883	9.82117	9.81386	9.90833	9.89171	10.1951	9.99032	10.0011
208768	Sde2	SDE2 telomere maintenance homolog (S. pombe)	uc007dwt.1	chr1	chr1_180849651_180852650	4		chr1:180850521-180851311	7	6.68452	6.88137	6.80756	6.82343	6.813	6.81059	6.94054	7.01358	6.20852	6.22616	5.96508	6.09772	5.88606	6.13409	5.64632	6.27886	5.82031	6.38422	6.02798	7.27991
320202	Lefty2	left-right determination factor 2	uc007dwu.1	chr1	chr1_180891619_180894618			chr1:180894425-180894798	5	0.0534336	0	0.084386	0.0458343	0.0369952	0.0632114	0	0	0	0.0455362	0.567423	0.0413536	0.0375757	0.31548	0.0858421	0.0415607	0.0402708	0	0	0.125816
69051	Pycr2	pyrroline-5-carboxylate reductase family, member 2	uc007dwv.2	chr1	chr1_180902774_180905773			chr1:180904155-180904539	7	7.22629	7.52985	7.55937	7.52806	7.72135	8.07959	7.80891	7.92883	7.27239	7.16139	7.25237	7.31094	7.46863	8.03457	7.71514	8.06998	7.82084	7.78299	7.3784	8.29221
13590	Lefty1	left right determination factor 1	uc007dww.1	chr1	chr1_180933539_180936538					0	0	0	0	0	0	0	0	0.072348	0	0	0	0.108912	0.0640507	0.0642563	0.061328	0	0.125249	0.0649453	0
208795	Tmem63a	transmembrane protein 63a	uc007dwx.1	chr1	chr1_180941018_180944017	1		chr1:180942244-180942939	7	0.873616	1.23051	1.17166	1.49083	1.1766	1.20946	1.09569	1.43406	0.64811	0.71955	0.506374	0.5074	1.0914	1.58616	1.19805	1.47851	1.3003	1.55711	0.700394	2.76555
13849	Ephx1	epoxide hydrolase 1, microsomal	uc011wxq.1	chr1	chr1_181015996_181018995		1			0.20115	1.00834	0.563353	1.48127	0.4258	0.93929	0.300853	1.90365	0.47389	1.10055	0.527007	0.469204	0.468481	1.49429	0.685032	2.05923	0.418705	1.72219	0.317027	4.28302
619326	9130409I23Rik	RIKEN cDNA 9130409I23 gene	uc007dxa.1	chr1	chr1_181049737_181052736					6.46962	6.24102	6.74107	6.44138	8.69677	8.57005	8.94962	8.47161	9.9411	9.92675	9.95788	9.63	9.88955	9.69216	9.63009	9.3247	9.78915	9.29351	9.99048	9.32626
67459	Nvl	nuclear VCP-like	uc007dxd.1	chr1	chr1_181142658_181145657			chr1:181143974-181144305	7	7.60733	7.44121	7.54167	7.42652	7.69097	7.61319	7.60725	7.45878	8.11554	7.61324	8.24205	8.33138	7.8808	8.03984	7.76918	7.84563	7.90653	8.09462	7.67124	7.10128
98417	Cnih4	cornichon family AMPA receptor auxiliary protein 4	uc011wxr.1	chr1	chr1_181149431_181152430					7.53942	7.35506	7.41974	7.25925	7.8554	7.71656	7.87362	7.72099	8.67772	8.61507	8.90932	8.77553	8.34771	8.12501	8.26093	8.16349	8.39998	8.47513	8.58687	8.47896
226757	Wdr26	WD repeat domain 26	uc007dxg.2	chr1	chr1_181210479_181213478	8		chr1:181210808-181212388	7	5.06522	5.06294	4.93152	5.04081	5.41814	5.38924	5.29048	5.48874	5.64994	5.51215	5.63725	5.70977	4.88478	5.29249	5.13445	5.43025	5.06205	5.62872	5.27446	5.45686
72978	Cnih3	cornichon family AMPA receptor auxiliary protein 3	uc007dxi.2	chr1	chr1_181351128_181354127			chr1:181352378-181352907	5	0.183884	0.427256	0.217556	0.579432	0.189503	0.645951	0.319963	0.232841	0.458474	0.299897	0.302994	0.109124	0.489583	0.63262	0.351733	1.14464	0.467211	0.75466	0.223388	1.4455
403180	Ccdc121	coiled-coil domain containing 121	uc011wxt.1	chr1	chr1_181509952_181512951					0	0	0	0.125681	0	0	0	0	0	0	0	0	0	0	0	0	0	0	0	0.228113
98386	Lbr	lamin B receptor	uc007dxn.2	chr1	chr1_181818553_181821552	8				10.6311	10.3404	10.5481	10.4172	10.5717	10.3878	10.3647	10.4891	10.4259	10.6141	10.4825	10.4129	10.0176	10.1177	10.2002	10.0546	10.1664	9.80984	10.2219	10.3098
13800	Enah	ENAH actin regulator	uc007dxs.2	chr1	chr1_182018481_182021480			chr1:182019511-182020714	7	4.67561	4.20587	5.03368	5.00701	4.98074	4.66882	5.43305	5.38836	6.02822	5.84127	6.30035	6.21065	6.05912	6.00284	5.90576	5.69889	6.12324	5.85828	6.21164	5.32326
27058	Srp9	signal recognition particle 9	uc007dxv.2	chr1	chr1_182123237_182126236	4		chr1:182124655-182125276	7	9.73776	9.86614	9.77301	9.80509	9.67236	9.73624	9.82778	9.84493	9.80856	9.88372	9.90642	9.88152	9.24742	9.18088	9.27391	9.18816	9.35697	9.46917	9.39003	9.87646
625823	Vmn1r1	vomeronasal 1 receptor 1	uc011wxu.1	chr1	chr1_182156599_182159598					0	0	0	0.121731	0.191165	0	0	0.0826058	0	0.120959	0	0.212404	0	0	0.115837	0	0.300545	0.222163	0	0
13244	Degs1	delta(4)-desaturase, sphingolipid 1	uc007dxw.1	chr1	chr1_182281260_182284259	5				11.9575	11.7089	11.9237	11.9292	12.1646	12.0893	12.2754	12.1396	12.4139	12.3276	12.3537	12.2563	12.334	12.3444	12.2566	12.4767	12.3534	12.3838	12.5189	12.5054
67330	1700047M11Rik	RIKEN cDNA 1700047M11 gene	uc007dxz.2	chr1	chr1_182299334_182302333					5.06202	3.97551	4.84924	4.74067	5.97811	5.21598	6.01217	5.8432	5.79074	5.99087	5.79539	5.4735	5.89282	5.46861	5.77352	5.43302	5.9112	6.13846	5.80273	3.0846
67948	Fbxo28	F-box protein 28	uc007dyb.1	chr1	chr1_182340107_182343106	8		chr1:182340987-182341585	7	8.41138	8.51209	8.68413	8.60564	9.07334	9.06501	8.96693	8.98811	9.22199	9.51971	9.31908	9.55807	9.71887	9.23841	9.75347	9.33007	9.74726	9.56697	8.83876	8.7396
209456	Trp53bp2	transformation related protein 53 binding protein 2	uc007dyc.1	chr1	chr1_182407667_182410666	4		chr1:182408663-182409611	7	2.80811	2.56714	3.28495	2.83461	2.9748	2.69029	2.97316	3.27142	1.15688	0.4816	0.252017	1.04483	0.166446	0.862436	0.479863	0.63862	0.336134	1.27168	0.309599	2.41482
12334	Capn2	calpain 2	uc007dyf.1	chr1	chr1_182491062_182494061	1				0	0.132538	0.0848577	0.176148	0.0734754	0.211216	0	0	0.0493667	0.331143	0.152951	0	0.179763	0.0436652	0	0.0417965	0.0798929	0	0.0872402	0.961283
170725	Capn8	calpain 8	uc007dyi.2	chr1	chr1_182563507_182566506		1			0.739189	0.716114	0.78948	0.209325	0.223459	0.34576	0.609119	0.747911	0.416677	0.0727303	0.237936	0.276192	0.376109	0.427449	0.168085	0.624754	0.0955384	0.713481	0.137421	1.47906
433386	Ccdc185	coiled-coil domain containing 185	uc007dyj.1	chr1	chr1_182747681_182750680					0	0	0	0	0	0	0	0	0	0	0	0	0	0	0	0	0	0	0	0
96935	Susd4	sushi domain containing 4	uc007dyk.1	chr1	chr1_182763406_182766405			chr1:182763893-182764150	7	4.2459	5.58256	5.06093	5.3134	3.59013	4.85	3.91243	4.63405	3.08942	3.34653	2.48006	3.30977	3.98199	4.23406	3.78948	4.30514	3.47824	3.86998	2.91707	4.47444
53791	Tlr5	toll-like receptor 5	uc007dyl.1	chr1	chr1_182953288_182956287					3.319	3.27935	3.30843	3.78348	3.77907	4.2819	3.61864	3.89811	2.9819	2.90314	2.74682	2.92006	3.18784	3.94928	3.50244	3.99848	3.50858	3.02582	3.01525	3.43776
68897	Disp1	dispatched RND transporter family member 1	uc008icm.1	chr1	chr1_183220030_183223029			chr1:183221215-183221544	6	9.45815	9.82586	9.1954	8.93888	9.49686	9.69136	9.56067	9.41419	7.88809	8.0384	7.64377	7.39547	8.79176	8.91837	9.15441	8.87726	8.76265	7.93892	7.96607	7.89194
71678	Brox	BRO1 domain and CAAX motif containing	uc008icr.1	chr1	chr1_183295509_183298508			chr1:183296525-183297797	7	7.67696	7.53003	7.72012	7.7629	7.61313	7.67149	7.59166	7.63178	8.10438	7.99006	8.01012	8.03891	7.86766	7.95138	7.86031	7.78769	7.97341	7.78389	7.77086	7.65706
338366	Mia3	melanoma inhibitory activity 3	uc008icy.1	chr1	chr1_183352543_183355542	5				6.41518	6.39872	6.36078	6.37607	6.63958	6.47246	6.3235	6.313	6.98638	6.21041	6.922	7.01293	6.39599	6.84162	6.51337	6.8098	6.45386	7.07578	5.81632	5.98729
21339	Taf1a	TATA-box binding protein associated factor, RNA polymerase I, A	uc008icz.1	chr1	chr1_183387385_183390384	6				9.92246	9.8124	9.5111	9.60357	9.92474	9.9361	9.75332	9.87218	9.94499	9.74859	9.91402	9.64163	10.1014	9.96527	10.0682	9.97435	10.1249	10.1287	9.34251	9.38673
78772	Hhipl2	hedgehog interacting protein-like 2	uc012bop.1	chr1	chr1_183417003_183420002					4.75497	4.94509	2.10925	2.60476	4.5516	4.58477	4.20973	4.38804	2.98727	2.99825	2.48874	1.82697	3.64954	3.26502	3.54098	3.3264	3.37433	3.15902	2.20803	2.5318
63953	Dusp10	dual specificity phosphatase 10	uc007dym.1	chr1	chr1_184032961_184035960		7	chr1:184033313-184034537	7	7.19325	7.35195	7.46126	7.49509	7.68765	7.85099	7.84196	7.95746	8.38029	8.53448	8.52143	8.69183	8.81007	9.00638	8.85085	9.21932	8.91431	8.85911	8.7479	9.06138
73590	1700112H15Rik	RIKEN cDNA 1700112H15 gene	uc029qvb.1	chr1	chr1_184556192_184559191		8			6.07778	5.9543	6.36087	6.44049	5.96638	6.08007	6.11813	5.9234	5.26071	5.2922	5.19555	4.70492	5.39119	5.24388	5.19974	5.29927	5.27076	5.86504	5.41983	5.6958
74971	4930488B22Rik	RIKEN cDNA 4930488B22 gene	uc029qvc.1	chr1	chr1_184710997_184713996		3			0	0	0	0	0	0	0	0.0860885	0.0693569	0	0.211922	0	0	0.0613953	0.0615926	0.169618	0	0.12016	0	2.54615
15284	Hlx	H2.0-like homeobox	uc007dyn.2	chr1	chr1_184730994_184733993	1		chr1:184731655-184733045	7	0	0.283782	0.140978	0.150586	0.160972	0.568915	0.192021	0.599789	0	0.149641	0.0595108	0.136336	0.0840076	0.5714	0.23159	1.21921	0.0456661	0.668543	0.0499201	3.35247
66112	Marc1	mitochondrial amidoxime reducing component 1	uc007dyp.2	chr1	chr1_184809801_184812800	2		chr1:184810770-184811173	2	0.16671	0.666003	0.542307	0.469109	0.189723	0.497725	0.435701	0.458496	0.201409	0.313721	0.486589	0.210813	0.262902	0.548821	0.301242	1.42023	0.351282	1.04047	0.522022	1.52287
100316821	Mir1981	microRNA 1981	uc011wxx.1	chr1	chr1_184820989_184823988					8.7339	9.1882	9.02934	9.04832	8.88768	8.81185	9.0738	9.02483	9.23049	9.40409	9.4251	9.31082	9.91144	9.59662	9.58164	9.34344	9.78394	9.82626	9.68398	9.60883
67247	Marc2	mitochondrial amidoxime reducing component 2	uc007dyr.1	chr1	chr1_184844348_184847347	4		chr1:184845501-184845995	7	6.72865	7.08625	6.89189	6.94896	6.45305	6.70509	6.63137	6.80943	5.98638	6.27799	6.18647	6.874	6.53637	6.70623	6.60367	6.8023	6.7131	7.18791	6.38029	7.43266
226777	C130074G19Rik	RIKEN cDNA C130074G19 gene	uc007dys.1	chr1	chr1_184881537_184884536	2		chr1:184882562-184883166	4	2.13931	2.14395	2.42227	2.01037	3.04706	2.29348	3.13646	4.02951	5.9198	5.69625	5.97177	4.88802	5.06279	5.08206	5.55267	5.71507	4.65726	5.47579	6.825	6.00062
226778	Mark1	MAP/microtubule affinity regulating kinase 1	uc011wxy.1	chr1	chr1_184998050_185001049					2.26758	2.6026	2.86488	3.16218	1.87887	2.56492	1.76969	2.80014	0.880177	1.32306	0.926187	3.43403	0.897796	2.02651	0.876282	1.76753	0.847778	2.04133	2.04735	4.33811
100217449	Snora36b	small nucleolar RNA, H/ACA box 36B	uc011wxz.1	chr1	chr1_185241426_185244425					0	0	0.99945	1.0503	1.44548	1.0803	0.501552	1.0533	2.32742	3.24961	2.70798	3.56724	3.00068	3.66189	3.60727	4.51206	3.72343	5.57225	3.0351	1.32862
98732	Rab3gap2	RAB3 GTPase activating protein subunit 2	uc007dyw.2	chr1	chr1_185246312_185249311					7.7964	7.67891	7.70729	7.81681	7.56618	7.56407	7.40808	7.59956	7.26905	7.37034	7.22406	7.6548	7.27635	7.3384	7.47898	7.43995	7.27752	7.23533	7.18811	7.32228
387189	Mir194-1	microRNA 194-1	uc011wyb.1	chr1	chr1_185311819_185314818					0	0.832811	0	0	0.710401	0	1.78892	1.04161	0	0	0	0	0	0.806044	0	0	0.759911	0	0	0
381314	Iars2	isoleucine-tRNA synthetase 2, mitochondrial	uc007dza.1	chr1	chr1_185321603_185324602					5.76408	5.60914	5.74019	5.57123	5.31478	5.22626	5.15237	5.16757	2.74219	2.55848	1.98809	2.05155	2.78242	2.95889	2.86792	3.30507	2.56799	2.79548	2.02999	3.1674
23827	Bpnt1	bisphosphate 3'-nucleotidase 1	uc007dzc.1	chr1	chr1_185330659_185333658					6.78251	6.4983	6.69708	6.9713	6.34314	6.17967	6.23094	6.42611	5.21116	5.06685	4.84054	3.65057	5.34778	4.54055	5.0396	4.93937	4.91862	5.21682	4.9499	5.47376
107508	Eprs	glutamyl-prolyl-tRNA synthetase	uc007dzg.1	chr1	chr1_185361595_185364594	7		chr1:185362830-185363485	7	8.65146	8.60034	8.59169	8.5094	8.3585	8.26216	8.18139	8.15029	8.10247	7.90143	8.10238	7.83678	8.114	8.21087	8.19075	7.94034	8.14035	7.97314	7.68581	7.87791
319562	9630028B13Rik	RIKEN cDNA 9630028B13 gene	uc007dzi.2	chr1	chr1_185440320_185443319					0.155071	0.100211	0.154744	0.285025	0.159857	0.0240892	0.316096	0.176274	0.192985	0.116876	0.257115	0.232547	0.110176	0.156862	0.15735	0.121543	0.200354	0.186099	0.246591	0.4968
100039138	Gm2061	predicted gene 2061	uc007dzj.1	chr1	chr1_185454069_185457068	1		chr1:185454937-185455661	7	0	0	0	0	0	0	0	0	0	0	0	0	0	0	0	0	0	0	0	0
114668	5033404E19Rik	NSA2 ribosome biogenesis homolog pseudogene	uc011wyd.1	chr1	chr1_185495806_185498805					0.338079	0	0	0	0.125511	0.108846	0.433808	0.29493	0	0.153432	0.332761	0	0.127421	0.401355	0.280402	0	0.136264	0.513192	0	0.711715
226791	Lyplal1	lysophospholipase-like 1	uc007dzm.2	chr1	chr1_186115811_186118810			chr1:186117070-186117376	7	9.863	9.85862	10.0139	10.0635	10.233	10.2381	10.3706	10.4361	10.3666	10.4491	10.3194	7.93715	10.3402	10.1313	10.1588	10.1091	10.1845	10.5411	10.2437	9.57008
320449	A730004F24Rik	RIKEN cDNA A730004F24 gene	uc056yfq.1	chr1	chr1_186557182_186560181		6			0.268566	0.602925	0.521583	0	0.808364	0.647745	0.397371	0.434563	1.6875	1.4536	0.416852	0	1.22376	0.582121	0.998094	1.21459	1.31258	1.3475	1.12191	2.41617
21808	Tgfb2	transforming growth factor, beta 2	uc007dzo.2	chr1	chr1_186704493_186707492			chr1:186704281-186704525	4	10.5014	10.31	10.4262	10.4082	10.7466	10.5735	10.8347	10.6345	10.5846	10.6977	10.7101	10.3795	10.4795	10.322	10.3199	10.4496	10.4083	10.6058	10.879	10.048
67223	Rrp15	ribosomal RNA processing 15 homolog (S. cerevisiae)	uc007dzq.2	chr1	chr1_186747859_186750858	8		chr1:186749249-186749502	7	8.32898	8.42641	8.41017	8.48405	8.72016	8.60965	8.83204	8.91241	8.68735	8.80156	8.89199	8.81632	8.59024	8.68055	8.51194	8.76779	8.67301	9.20877	8.69055	9.5249
110957	D1Pas1	DNA segment, Chr 1, Pasteur Institute 1	uc007dzs.1	chr1	chr1_186965916_186968915			chr1:186967390-186968306	3	3.36961	3.5411	3.47224	3.01373	3.24148	3.10108	3.41346	2.84089	1.86793	1.96625	1.946	1.82014	2.30911	2.99437	2.47141	2.69263	2.63266	2.49802	2.0346	3.584
69308	1700007P06Rik	RIKEN cDNA 1700007P06 gene	uc007dzu.1	chr1	chr1_187123638_187126637					0	0	0	0	0.100567	0.0871148	0.0971477	0	0	0	0	0	0	0	0.11796	0	0	0	0	0
67769	Gpatch2	G patch domain containing 2	uc007dzx.2	chr1	chr1_187214011_187217010			chr1:187215469-187215800	7	6.25724	6.03315	6.04426	5.94526	6.25816	5.98514	6.24925	6.08955	6.50464	6.24044	6.58905	6.66217	6.57006	6.71015	6.57996	6.75893	6.86313	6.76003	6.25508	6.53959
26381	Esrrg	estrogen-related receptor gamma	uc011wyg.2	chr1	chr1_187996327_187999326					3.20584	3.48591	3.54806	4.70426	3.53342	3.41872	3.59014	4.27133	5.67716	5.96112	5.84394	6.44027	5.17102	5.38619	5.28798	5.53133	5.45931	6.01163	5.91602	6.33765
320272	9330162B11Rik	RIKEN cDNA 9330162B11 gene	uc007eac.1	chr1	chr1_188007491_188010490					0	0	0	0	0.336561	0.408393	0.190092	0.256133	0.390894	0.767902	0.196372	0.767803	0.042165	0.310779	0.0961332	0.135595	0.327134	0.497365	0.231617	1.0652
22283	Ush2a	usherin	uc007eag.1	chr1	chr1_188536198_188539197					2.91777	3.0469	3.08021	3.28945	2.52295	3.01028	3.04717	3.05567	2.79423	2.78449	2.87928	1.76369	3.343	3.3013	3.30957	3.26774	3.42438	3.38206	2.99054	3.23206
226823	Kctd3	potassium channel tetramerisation domain containing 3	uc007eai.1	chr1	chr1_189006341_189009340	5		chr1:189007233-189007958	7	7.8748	7.90811	7.86485	7.88542	8.13703	8.16508	8.06645	8.22884	7.88881	8.1283	7.93685	7.96239	7.91277	7.6092	8.06239	7.67719	7.95293	7.696	7.73043	7.65771
16526	Kcnk2	potassium channel, subfamily K, member 2	uc007eak.2	chr1	chr1_189341854_189344853			chr1:189343315-189343982	4	1.5116	2.58769	1.74665	2.67672	2.04958	3.07664	1.79786	3.02576	1.27944	2.18449	1.06614	1.6074	1.00951	1.46454	0.90448	2.21315	0.975373	2.24268	2.55334	3.76239
108000	Cenpf	centromere protein F	uc007eao.2	chr1	chr1_189686587_189689586	6		chr1:189687915-189688439	7	8.70237	8.40146	8.4637	8.31141	8.78405	8.43112	8.50138	8.40366	9.17436	8.89734	9.25243	9.40506	8.93098	8.96366	9.03673	8.63538	8.96098	8.82751	8.73947	8.4886
19250	Ptpn14	protein tyrosine phosphatase, non-receptor type 14	uc011wyk.1	chr1	chr1_189785136_189788135					0.499186	1.02261	0.617561	0.952133	0.506012	1.13595	0.490929	1.14158	0.893575	1.16226	1.02137	2.10047	0.942935	1.62308	0.958739	2.20602	1.21067	1.90875	1.25243	3.15384
226830	Smyd2	SET and MYND domain containing 2	uc007eax.1	chr1	chr1_189920789_189923788	1		chr1:189921891-189922398	5	7.51678	7.9907	7.70898	7.81191	6.30389	6.98971	6.60262	6.96504	5.64046	5.50275	5.69654	6.64844	5.78056	6.61158	5.96043	6.47084	5.85368	6.39669	5.63504	7.79569
19130	Prox1	prospero homeobox 1	uc007ebc.2	chr1	chr1_190167900_190170899	1		chr1:190170591-190171031	4	3.04758	3.99109	2.88031	2.63579	1.77444	3.22486	1.45636	1.99297	1.3738	1.70997	1.00967	3.84511	1.50409	2.32909	1.44057	4.04522	1.57047	3.86581	2.59579	5.62074
320119	Rps6kc1	ribosomal protein S6 kinase polypeptide 1	uc007ebi.2	chr1	chr1_190910271_190913270			chr1:190911494-190911931	5	2.08009	2.12001	1.85936	3.10198	2.44095	2.48835	2.97746	3.62797	3.50147	4.10252	3.57793	4.41741	3.92968	3.47579	3.53553	3.69522	3.45235	4.18587	3.87941	5.20281
52477	Angel2	angel homolog 2	uc007ebl.2	chr1	chr1_190927005_190930004		7	chr1:190928448-190928974	7	8.08512	7.99469	8.21285	8.21951	8.40542	8.37163	8.52971	8.53465	9.42951	9.16279	9.50023	9.93256	9.50248	9.75606	9.31644	9.97647	9.56197	9.94154	9.54309	9.78526
226841	Vash2	vasohibin 2	uc007ebr.2	chr1	chr1_190977499_190980498	3		chr1:190978249-190979451	3	0.95018	1.62067	1.136	1.43913	1.35016	2.15082	1.13285	2.17888	0.392664	0.745227	0.367754	0.781028	0.75161	0.582121	0.601363	1.19252	0.7936	1.38861	0.641698	2.68608
226844	Flvcr1	feline leukemia virus subgroup C cellular receptor 1	uc007ebu.1	chr1	chr1_191010412_191013411					2.94613	3.25223	3.28692	3.15842	2.79476	2.87791	2.82264	3.05563	1.0248	0.74297	0.793888	1.04893	0.750383	0.879164	0.650426	0.94181	0.866585	1.07701	0.536736	2.54465
100125339	A230020J21Rik	RIKEN cDNA A230020J21 gene	uc011wyo.1	chr1	chr1_191023851_191026850			chr1:191025525-191026487	5	1.24656	2.1945	1.37739	1.8256	2.03936	2.70034	1.82594	2.43875	0.704527	1.14747	1.00822	1.50047	1.44363	1.41542	1.17289	1.29987	1.5301	1.3373	0.64499	2.10945
75558	Spata45	spermatogenesis associated 45	uc007ebw.2	chr1	chr1_191035322_191038321					0.624237	1.04801	1.28718	1.34704	1.08277	1.49613	1.60298	1.61674	1.69368	0.882474	2.69953	1.75033	1.53263	1.91705	1.38555	2.8934	2.3396	1.53489	2.40554	4.13436
68972	Tatdn3	TatD DNase domain containing 3	uc007ebx.2	chr1	chr1_191053872_191056871	8				5.35794	5.47723	5.88263	5.63695	5.76031	5.51216	6.01666	5.95563	5.61211	5.68718	5.49887	5.88171	5.74054	5.49961	5.53079	5.36208	5.77992	6.13718	5.84744	5.7102
381318	Nsl1	NSL1, MIS12 kinetochore complex component	uc011wyq.1	chr1	chr1_191061521_191064520	7		chr1:191062648-191063355	7	5.12213	5.17053	5.24702	5.31424	4.84267	4.93348	4.97269	4.84865	3.97102	3.84205	4.00117	4.02365	4.25248	4.12719	4.16017	4.15255	4.47534	4.17229	3.71804	4.22432
381319	Batf3	basic leucine zipper transcription factor, ATF-like 3	uc007ecd.1	chr1	chr1_191096914_191099913	2				4.43845	5.25818	4.41307	4.632	5.37518	5.7694	5.51117	5.6809	6.95789	7.30038	6.64501	6.66065	7.6847	7.59188	7.28619	8.08042	7.12582	7.95476	9.08925	7.98596
619288	Fam71a	family with sequence similarity 71, member A	uc011wyr.1	chr1	chr1_191163318_191166317					0.061416	0	0	0	0	0	0	0	0	0	0	0	0	0	0.145343	0	0	0	0	0
11910	Atf3	activating transcription factor 3	uc011wyt.1	chr1	chr1_191216540_191219539					2.82419	5.4416	2.87691	4.64202	3.31244	6.24219	4.01268	5.52966	4.32509	4.28076	3.63058	3.95294	4.3781	4.90537	4.1322	5.78361	4.02729	5.30681	4.40985	5.51237
66208	Nenf	neuron derived neurotrophic factor	uc007ecg.1	chr1	chr1_191316619_191319618	2		chr1:191317792-191318143	4	4.97574	5.01655	4.95028	4.88492	4.46313	4.58266	4.7771	4.93364	3.94645	3.98144	3.1821	2.76059	4.06405	4.11677	3.66539	3.83773	3.78541	3.64841	3.67989	5.3981
66950	Tmem206	transmembrane protein 206	uc007ech.1	chr1	chr1_191324465_191327464	5		chr1:191325847-191326480	7	6.71829	7.07586	6.84324	7.00108	6.44747	6.85577	6.62182	6.91658	5.99942	6.08117	5.70766	5.91935	5.72024	5.89573	5.68272	5.87002	5.57412	5.90063	5.17393	6.2901
226849	Ppp2r5a	protein phosphatase 2, regulatory subunit B', alpha	uc007eci.1	chr1	chr1_191395542_191398541			chr1:191396079-191397801	7	5.69544	5.43714	5.7215	5.65188	6.15527	6.0448	6.16612	6.18592	6.47629	6.66827	6.36601	6.34292	6.07215	5.90805	5.92016	6.12863	5.9042	6.2003	5.5132	5.31832
77065	Ints7	integrator complex subunit 7	uc007ecq.1	chr1	chr1_191574234_191577233	7		chr1:191574956-191576091	7	3.57021	3.58783	3.58265	3.81523	2.96754	2.84176	3.10957	2.99514	2.02193	1.75768	2.04556	1.82476	2.1149	2.01164	2.22772	2.12906	2.2114	1.96551	3.49751	3.55161
226856	Lpgat1	lysophosphatidylglycerol acyltransferase 1	uc007ecs.3	chr1	chr1_191716524_191719523	6		chr1:191717735-191719135	4	6.94791	6.61751	7.0459	6.80815	7.36075	7.20788	7.25361	7.26425	7.27546	7.04308	7.25118	7.51245	6.7606	6.78907	6.94332	6.43282	6.93436	6.84795	7.21992	8.13853
18005	Nek2	NIMA (never in mitosis gene a)-related expressed kinase 2	uc007ecw.2	chr1	chr1_191819973_191822972	6		chr1:191821250-191821971	7	7.44075	7.45898	7.43032	7.31835	7.58482	7.60446	7.45279	7.37621	7.31714	7.13614	7.08495	7.21995	7.73502	7.90168	7.79478	7.94188	7.81408	7.6089	6.34046	6.07995
22782	Slc30a1	solute carrier family 30 (zinc transporter), member 1	uc007edc.1	chr1	chr1_191905281_191908280			chr1:191906597-191907697	7	4.25993	4.25802	4.54498	4.28412	4.90941	4.80759	4.97411	5.14327	5.36273	5.46192	5.4972	5.51988	4.80738	4.84013	4.85755	5.22986	4.91723	5.49681	4.7262	5.13561
74023	Rd3	retinal degeneration 3	uc007ede.3	chr1	chr1_191975870_191978869		3			1.72614	2.0525	1.62942	1.83122	2.34516	2.58066	2.15939	2.60698	2.52717	3.27218	3.04289	2.92804	3.00802	2.91501	2.83112	3.1279	2.85568	3.41339	4.00925	3.05426
100628582	Mir3473c	microRNA 3473c	uc029qvf.1	chr1	chr1_191997135_192000134					0	0	0	0	0	0	3.01028	3.4978	0.459286	0	0	0.394998	0	0	0	0	0	0	0	0
22033	Traf5	TNF receptor-associated factor 5	uc029qvg.2	chr1	chr1_192091100_192094099			chr1:192092268-192092751	7	5.41414	5.70016	5.27336	5.7575	5.60647	5.94246	5.49018	5.99486	5.20553	5.4724	5.10073	5.9058	5.63438	5.92383	5.55661	6.42938	5.59578	6.14932	6.3495	7.06717
214742	Rcor3	REST corepressor 3	uc056yfu.1	chr1	chr1_192136541_192139540			chr1:192136725-192138612	5	3.53674	3.31335	3.28464	3.35859	3.23744	3.00243	3.00795	2.57237	2.3004	1.95269	2.44777	2.19486	2.61361	2.38037	2.46069	2.96294	2.41729	2.54976	1.92891	2.1939
16510	Kcnh1	potassium voltage-gated channel, subfamily H (eag-related), member 1	uc007edn.2	chr1	chr1_192189277_192192276			chr1:192190666-192191086	7	7.53041	7.43478	7.39598	7.48002	7.91653	7.80911	7.73446	7.88958	7.95179	8.13439	8.06667	8.27014	7.92786	7.92669	8.11791	7.93661	8.13133	7.80851	5.54734	3.79577
226861	Hhat	hedgehog acyltransferase	uc007edp.2	chr1	chr1_192769720_192772719			chr1:192770641-192771138	4	7.3555	7.69942	7.59728	7.74014	6.73329	6.8971	7.22565	7.31275	6.46248	6.72171	6.52859	6.7014	6.87883	6.92761	6.61247	7.92048	6.89742	7.77446	6.01252	7.50957
73455	1700065J18Rik	RIKEN cDNA 1700065J18 gene	uc007edr.2	chr1	chr1_192840205_192843204					0	0	0	0	0	0	0	0	0	0	0	0	0	0	0	0	0	0	0	0
214791	Sertad4	SERTA domain containing 4	uc007eds.2	chr1	chr1_192854253_192857252	1		chr1:192854887-192855455	4	0.565134	0.490859	0.580477	0.544488	0.473383	0.416657	0.743707	0.554268	0.0727907	0.36476	0.458479	0.0310262	0.43838	0.752941	0.474637	0.310736	0.530462	0.65114	0.963364	1.39777
329324	Syt14	synaptotagmin XIV	uc011wyy.2	chr1	chr1_193034276_193037275			chr1:193035480-193036021	7	3.59356	3.44378	3.86544	3.91071	3.62124	3.46246	3.58629	3.86467	2.29843	2.61472	2.43823	2.63515	2.43316	2.01432	2.05533	2.70905	2.16575	2.95205	2.64758	3.52065
215193	Diexf	digestive organ expansion factor homolog (zebrafish)	uc007edw.1	chr1	chr1_193128752_193131751	4		chr1:193129820-193130377	7	5.64682	5.66614	5.63714	5.79331	6.04407	6.02523	6.09471	6.1902	6.58142	6.79126	6.61661	6.84439	6.50558	6.38229	6.52803	6.71112	6.53211	6.71916	6.74423	6.51166
54139	Irf6	interferon regulatory factor 6	uc007edy.1	chr1	chr1_193151612_193154611	2		chr1:193152870-193153412	5	0.531141	0.337213	0.599445	0.862862	0.333917	0.353171	0.161239	0.252353	0.339561	0.422689	0.259128	0.22836	0.302694	0.148113	0.194883	0.31188	0.0932623	0.28215	0.173691	0.441794
319266	A130010J15Rik	RIKEN cDNA A130010J15 gene	uc007eeb.2	chr1	chr1_193172077_193175076					5.26753	5.03169	5.41314	5.51295	5.2833	5.41778	5.25369	5.48603	3.93245	3.52429	3.1483	2.8461	3.38036	3.60504	3.3435	3.3918	2.73391	2.97055	3.00869	3.94803
215243	Traf3ip3	TRAF3 interacting protein 3	uc007eec.2	chr1	chr1_193200047_193203046		1			2.50899	2.59826	2.91597	2.83981	2.5922	2.75273	2.75137	2.89141	1.68608	1.60385	1.07616	0.975376	1.2343	1.61319	1.26109	1.13292	0.915911	1.14852	1.00016	1.72542
15483	Hsd11b1	hydroxysteroid 11-beta dehydrogenase 1	uc007eef.1	chr1	chr1_193240098_193243097		2			2.74096	2.10313	2.4416	1.75501	2.75146	2.85567	3.15436	2.43059	2.80177	2.25221	2.22318	1.32361	2.20353	2.27921	1.81727	1.78988	2.19243	2.71393	2.48928	6.44292
14373	G0s2	G0/G1 switch gene 2	uc007eei.2	chr1	chr1_193271689_193274688					0.618921	0.346723	0.227803	0.867877	0.288391	0.466292	0	0.74408	0.372788	0.44809	0	0	0.378209	0.230844	0.120412	0.413566	0.644015	0.759871	0.233888	2.58562
16780	Lamb3	laminin, beta 3	uc007eek.1	chr1	chr1_193300494_193303493					0	0.0709416	0.0450719	0.0717881	0	0.0169215	0	0.295913	0	0.105708	0	0	0.0199181	0	0.0231124	0.0437577	0.103753	0.254534	0	0.365183
215303	Camk1g	calcium/calmodulin-dependent protein kinase I gamma	uc007eel.1	chr1	chr1_193368783_193371782		1			2.62976	2.52389	3.89596	3.30019	2.36952	2.34676	4.018	3.48425	2.57493	2.54453	2.67994	2.7642	3.25011	3.08086	2.88317	3.24445	3.96568	4.30996	2.69853	7.5794
387201	Mir205	microRNA 205	uc011wzc.1	chr1	chr1_193506031_193509030					0	0	0	0	0	0	0	0	0	0	0	0	0	0	0	0	0	0	0	0
74942	4930503O07Rik	RIKEN cDNA 4930503O07 gene	uc029qvi.1	chr1	chr1_194221260_194224259		2			0	0	0	0	0	0	0	0	0	0.444913	0	0	0	0	0	0	0.399311	0	0.431997	0.296447
18845	Plxna2	plexin A2	uc007een.1	chr1	chr1_194618329_194621328			chr1:194619661-194620876	7	4.67565	5.0087	5.1303	5.23044	4.76221	4.61427	4.8421	5.02847	5.01196	5.38502	5.16071	5.57436	4.72071	4.60244	4.79331	4.59109	4.77354	5.1117	5.25769	6.04938
12490	Cd34	CD34 antigen	uc007eeq.2	chr1	chr1_194937321_194940320					0.27865	0.0840968	0.226592	0.125833	0.166363	0.0595648	0.332785	0.217446	0.296325	1.26501	0.393921	0.333403	0.103667	0.364618	0.299582	0.220372	0.340733	0.264311	0.196385	2.03115
320400	Gm16897	predicted gene, 16897	uc011wzd.1	chr1	chr1_194975460_194978459			chr1:194976274-194976831	7	0.732491	0.520894	0.435113	0.836738	0.855646	1.16561	1.50117	1.1372	1.03213	1.37454	1.28932	1.25568	0.925652	0.752273	1.21018	1.32695	1.34707	1.75622	0.997152	4.68222
320977	A330023F24Rik	RIKEN cDNA A330023F24 gene	uc007eer.2	chr1	chr1_195015899_195018898	6				0.170597	0.184472	0.263505	0.351785	0.360558	0.278411	0.177618	0.281714	0.0235379	0.0853684	0.0742979	0.0776243	0.0357385	0.0413002	0.140093	0.0395314	0.0383036	0.12039	0.102509	0.61741
723963	Mir29b-2	microRNA 29b-2	uc011wzf.1	chr1	chr1_195035540_195038539					0	1.2519	0	0.764874	1.08766	0.978326	0	0	0	0	0	0	0	0	1.21908	0	0	0	0	0
17221	Cd46	CD46 antigen, complement regulatory protein	uc007eet.1	chr1	chr1_195090749_195093748					0.163054	0.325183	0.363488	0.20608	0.220011	0.191606	0.212819	0.310126	0.579101	0.687186	0.269881	0.0964795	0.11594	0.66115	0.133838	0.45495	0.238217	0.47212	0.478297	1.20188
12946	Cr1l	complement component (3b/4b) receptor 1-like	uc007eex.1	chr1	chr1_195130071_195133070		7			5.4434	5.15714	5.5734	5.27578	5.8184	5.289	5.9574	5.42024	6.76235	6.61493	6.74875	6.49551	6.32716	5.82647	6.11887	5.74009	6.30848	6.30418	6.52126	6.18547
12902	Cr2	complement receptor 2	uc007efa.1	chr1	chr1_195175216_195178215					0.117984	0	0.226577	0.0850899	0.30411	0.182533	0.380591	0.483903	0.159959	0.380466	0.115988	0.219323	0.225099	0.186513	0.187087	0.423358	0.118016	0.284846	0.144028	0.413135
269233	Fam171a1	family with sequence similarity 171, member A1	uc008idn.1	chr2	chr2_3116888_3119887			chr2:3118209-3118863	5	1.9138	1.97071	2.3804	2.31566	2.44255	2.02695	2.00545	2.67563	1.85207	1.97666	1.69629	2.87241	1.58387	2.02368	2.11973	2.23943	1.82446	2.24051	2.52277	4.59646
18108	Nmt2	N-myristoyltransferase 2	uc008idr.2	chr2	chr2_3282712_3285711	5		chr2:3283706-3285096	7	7.25249	7.43206	7.29747	7.29099	7.3174	7.3268	7.04759	7.46152	5.85555	5.78218	5.5641	5.95776	5.80797	5.97925	5.82836	6.08455	5.93615	6.23706	5.87695	7.16343
227522	Rpp38	ribonuclease P/MRP 38 subunit	uc008ids.2	chr2	chr2_3331129_3334128			chr2:3332260-3332755	7	9.13244	9.31406	9.23907	9.22837	9.31994	9.45828	9.60619	9.54352	10.0407	10.0129	10.2864	10.1346	10.048	9.99718	10.0266	9.87571	10.1541	10.2712	10.321	10.2819
78245	Acbd7	acyl-Coenzyme A binding domain containing 7	uc008idt.2	chr2	chr2_3334668_3337667					6.33423	6.41048	6.72569	6.72206	6.29071	5.77381	7.05565	6.72946	6.99635	6.74304	7.42829	7.42182	6.82971	6.57194	6.70685	6.04264	7.1137	7.13207	7.01352	7.3786
99035	Olah	oleoyl-ACP hydrolase	uc008idv.1	chr2	chr2_3365101_3368100		7			9.08906	9.30218	8.43967	8.45964	9.10079	8.95095	7.14541	8.46148	9.15681	9.2981	8.01847	9.00746	9.39291	9.14456	9.36646	9.35865	8.85668	8.71772	9.17201	8.71305
104362	Meig1	meiosis expressed gene 1	uc008idx.1	chr2	chr2_3421149_3424148		3			2.1218	2.86271	1.28305	2.13098	2.26044	2.35657	1.13281	2.03041	2.955	3.53383	2.73242	3.69991	2.81325	3.14615	2.83347	3.7864	2.69579	4.04398	3.24134	4.50986
64707	Suv39h2	suppressor of variegation 3-9 2	uc008ied.2	chr2	chr2_3473487_3476486			chr2:3474435-3475299	7	7.68808	7.68885	7.69901	7.69006	8.26512	8.20323	8.19168	8.34654	8.37978	8.60894	8.53747	8.80065	8.86584	8.25187	8.83732	8.53628	8.89287	8.52978	8.07152	8.14424
50497	Hspa14	heat shock protein 14	uc008ieg.1	chr2	chr2_3511315_3514314	5		chr2:3512521-3513282	7	8.68523	8.76204	8.63198	8.73662	8.65184	8.68072	8.73793	8.80968	9.03973	8.9908	9.04045	8.8225	8.99711	8.82364	8.98148	8.8661	9.09987	8.88763	8.93551	9.04883
66540	Fam107b	family with sequence similarity 107, member B	uc008iek.1	chr2	chr2_3711958_3714957			chr2:3713364-3713799	7	9.27909	9.39056	9.57157	9.69242	9.40801	9.12184	9.25606	9.40954	9.46699	9.47909	9.34403	9.34802	9.4779	9.35802	9.27514	9.25563	9.19314	9.23864	9.37007	10.0374
73489	1700080N15Rik	RIKEN cDNA 1700080N15 gene	uc008iem.1	chr2	chr2_4139642_4142641					0	0	0	0	0	0	0	0	0.408707	0.105483	0.336912	0	0.169721	0	0.195377	0.186846	0.18132	0.194583	0.197379	0.364471
209630	Frmd4a	FERM domain containing 4A	uc008iet.2	chr2	chr2_4558254_4561253					0.398589	0.62096	0.619401	0.655101	0.790945	0.39482	1.4897	1.68119	1.83279	1.4156	2.69779	1.59935	1.96091	2.03285	1.47557	2.83488	2.30036	3.70177	1.80629	1.9111
67229	Prpf18	pre-mRNA processing factor 18	uc008iex.1	chr2	chr2_4650587_4653586					8.1493	8.12229	8.18562	8.11839	8.09576	7.99415	7.88386	8.01197	8.39927	8.53703	8.23433	8.56925	8.34465	8.33904	8.41611	8.68277	8.36807	8.58235	8.44297	8.44766
209645	Bend7	BEN domain containing 7	uc008ifa.2	chr2	chr2_4716331_4719330			chr2:4717463-4718320	3	0.249313	0.892941	0.574706	0.335997	0.831202	0.85736	0.570968	0.660491	0.57209	0.496529	0.127843	0.757499	0.356529	0.581537	0.0806165	0.744852	0.319226	0.635179	0.133344	2.43907
109079	Sephs1	selenophosphate synthetase 1	uc008ifb.1	chr2	chr2_4880064_4883063	7		chr2:4881664-4882645	7	5.1513	5.19876	5.20488	4.94142	4.98125	4.98604	5.17988	5.06068	3.90571	3.45442	3.67395	3.81496	3.54175	3.95011	3.39157	3.84361	3.7512	3.67558	3.71644	4.52088
16922	Phyh	phytanoyl-CoA hydroxylase	uc008ifd.2	chr2	chr2_4917496_4920495					5.10343	5.32399	5.38111	5.72641	5.31034	5.64289	5.94738	6.10904	6.35314	7.02646	6.66859	6.4502	7.04613	6.80672	6.54452	6.91538	6.89878	6.66835	7.37787	7.3629
68527	Ucma	upper zone of growth plate and cartilage matrix associated	uc012bov.1	chr2	chr2_4974622_4977621		6			1.17365	0.844813	0.664246	0.989015	1.32934	0.902704	1.07871	0.730482	1.99127	2.36054	2.50532	2.02317	2.68164	2.82809	2.70625	3.2123	2.66419	3.19004	2.77498	2.0995
70024	Mcm10	minichromosome maintenance 10 replication initiation factor	uc008ifk.2	chr2	chr2_5011292_5014291			chr2:5012547-5012804	7	7.69693	7.60296	7.87799	7.68642	7.95844	8.11434	7.85708	7.76318	7.89531	7.44841	7.88529	8.00252	8.26719	8.50135	8.24965	8.82372	8.34026	8.22041	7.22914	7.24577
71648	Optn	optineurin	uc008ifl.1	chr2	chr2_5034404_5037403	8				8.30291	8.50878	8.37692	8.20064	7.24746	6.89831	7.3518	7.03316	6.67052	6.58529	6.76257	6.33568	6.49303	6.31935	6.36808	6.13406	6.50149	6.41707	6.24833	6.35399
74186	Ccdc3	coiled-coil domain containing 3	uc008ifo.1	chr2	chr2_5136276_5139275			chr2:5137610-5138093	7	8.30792	7.4249	7.81399	7.66304	8.27352	8.00786	8.18268	8.04936	8.86473	8.95175	8.68366	7.945	9.01645	8.36366	8.73097	8.73904	8.67484	8.39901	9.31566	8.44944
100124465	Mir466d	microRNA 466d	uc029tvp.1	chr2	chr2_5377890_5380889					5.21308	5.96855	5.72406	5.60146	4.23952	4.03771	4.30005	4.32299	10.2625	10.3596	10.2785	11.3649	5.58344	5.64674	5.86966	6.02905	5.6674	6.94975	6.12461	5.58707
227541	Camk1d	calcium/calmodulin-dependent protein kinase ID	uc056zje.1	chr2	chr2_5674547_5677546					5.72437	5.7236	5.83321	5.96899	5.68041	5.54165	5.67994	5.79145	5.82243	5.8915	5.79711	5.8979	5.33947	5.34574	5.35273	5.64288	5.23243	5.8153	5.68658	6.22285
98828	Cdc123	cell division cycle 123	uc008ift.1	chr2	chr2_5843461_5846460			chr2:5844920-5845561	7	8.56217	8.61401	8.57992	8.55694	8.54687	8.43918	8.5175	8.42375	8.40791	8.29853	8.49361	8.41679	8.38787	8.12615	8.32922	8.11779	8.33913	8.32632	8.30241	8.46442
57743	Sec61a2	Sec61, alpha subunit 2 (S. cerevisiae)	uc012boy.1	chr2	chr2_5893854_5896853			chr2:5895007-5895538	4	5.76669	5.44546	6.01034	5.81456	5.52859	5.25992	6.39783	5.76205	3.27848	2.02077	3.1729	2.39154	2.32949	2.94225	2.13251	2.04936	2.58522	2.65541	2.67395	4.12137
209692	Dhtkd1	dehydrogenase E1 and transketolase domain containing 1	uc008iga.1	chr2	chr2_5941293_5944292			chr2:5942523-5942803	4	5.89463	5.90341	5.47592	5.29787	5.76633	5.69643	3.62404	4.88183	4.85318	4.71884	3.66255	4.86829	5.74829	5.52739	5.56434	5.62954	4.8851	4.76098	2.89457	4.73298
326622	Upf2	UPF2 regulator of nonsense transcripts homolog (yeast)	uc008igc.1	chr2	chr2_5949969_5952968			chr2:5951292-5951958	7	5.65484	5.3364	5.17816	5.28017	6.10029	5.81413	5.60286	5.69184	7.13641	7.16442	6.17256	6.9571	6.97129	6.78961	6.92167	6.7156	6.39469	6.27549	6.13758	5.58732
100038358	Gm10857	predicted gene 10857	uc008igh.2	chr2	chr2_6131369_6134368					10.1079	9.76201	9.49336	9.57823	9.88874	9.98048	9.06074	9.27726	9.00567	8.76717	7.91768	8.65239	9.38874	9.41999	9.50519	9.24224	8.93597	8.29889	8.28595	8.10532
320132	A230108P19Rik	RIKEN cDNA A230108P19 gene	uc008igj.1	chr2	chr2_6191751_6194750					0.512869	0.732444	0.568251	0.658317	0.575101	0.798238	1.0115	0.84355	0.948605	1.08312	1.1639	1.16827	0.978385	0.806489	0.710002	0.756064	0.869732	1.5067	0.862417	1.62786
67856	Echdc3	enoyl Coenzyme A hydratase domain containing 3	uc008igi.1	chr2	chr2_6211495_6214494					8.9406	9.01181	9.05539	9.13474	9.31169	9.33216	9.48422	9.44771	9.04374	9.08747	9.06399	9.12426	9.46048	9.49736	9.44686	9.58464	9.51731	9.44931	6.60589	6.7867
98910	Usp6nl	USP6 N-terminal like	uc008igk.1	chr2	chr2_6321257_6324256			chr2:6322385-6323545	7	4.29662	4.28822	4.33187	4.42915	4.32667	4.46751	4.42807	4.63741	4.00848	4.28207	4.1798	4.65638	4.09524	4.46003	4.16793	4.54489	4.22602	4.46242	3.90848	4.6789
14007	Celf2	CUGBP, Elav-like family member 2	uc008igo.2	chr2	chr2_6883497_6886496					6.47559	6.43191	6.4486	6.54022	6.71154	6.53958	6.58601	6.71131	7.40682	7.46144	7.36283	7.28726	6.63471	6.29304	6.62419	6.10615	6.65701	6.30016	7.19521	6.45048
68144	5031426D15Rik	RIKEN cDNA 5031426D15 gene	uc012bpb.1	chr2	chr2_6927223_6930222					1.8845	1.88866	1.93593	1.98016	2.34727	2.38736	2.06191	2.33506	1.72136	1.81712	1.77755	1.23376	1.40849	1.66904	1.55352	1.30222	1.60027	2.01278	2.44248	1.22638
73438	1700061F12Rik	RIKEN cDNA 1700061F12 gene	uc008igz.2	chr2	chr2_9188015_9191014		7			3.65166	3.40824	3.07333	2.99569	4.81525	4.31124	4.82759	4.78117	6.63916	6.54701	6.80717	6.36784	6.63332	5.9317	6.27883	5.04536	6.55633	6.14085	6.41776	6.065
14462	Gata3	GATA binding protein 3	uc008ihg.1	chr2	chr2_9877101_9880100			chr2:9877288-9877685	4	5.04973	6.02745	5.27953	5.43721	6.20143	6.54549	6.57891	6.87938	6.75477	6.69068	6.7352	6.54145	6.90899	6.92776	6.70022	7.05935	6.84284	7.44297	7.19434	6.37616
77682	9230102O04Rik	RIKEN cDNA 9230102O04 gene	uc008ihi.1	chr2	chr2_9888041_9891040	2				0	0	0	0	0	0	0	0.171549	0	0	0.0760863	0.226428	0	0	0	0	0.114649	0	0.125057	0
209361	Taf3	TATA-box binding protein associated factor 3	uc008ihk.2	chr2	chr2_9939560_9942559					6.82416	6.70862	6.74881	6.82459	7.24057	7.02077	7.09244	7.22505	8.31622	8.4124	8.39686	8.56261	7.3568	7.42935	7.58783	7.40689	7.55214	7.77229	8.04675	7.91299
16588	Kin	Kin17 DNA and RNA binding protein	uc008ihp.1	chr2	chr2_10079112_10082111	7		chr2:10080058-10080881	7	7.56048	7.51059	7.44234	7.36222	7.63997	7.4374	7.63099	7.65735	8.38354	8.4417	8.35196	8.4166	8.32333	8.09162	8.23874	7.99582	8.47282	8.11507	6.81076	7.43447
16425	Itih2	inter-alpha trypsin inhibitor, heavy chain 2	uc008ihq.2	chr2	chr2_10129184_10132183		4			1.72089	2.06541	2.2943	1.94915	1.13935	1.44281	2.02988	1.69781	2.18191	1.73702	2.23725	1.60364	2.30601	2.81212	1.9634	2.30009	2.50627	2.38956	0	0.0844481
209378	Itih5	inter-alpha (globulin) inhibitor H5	uc008ihr.1	chr2	chr2_10152043_10155042					0.113111	0.135499	0.103533	0.0701674	0.0897227	0.0871048	0.0331109	0.00959349	0.201165	0.123158	0.192919	0.135892	0.0688624	0.401382	0.19154	0.698411	0.177743	0.305223	0.0674271	0.104384
353282	Sfmbt2	Scm-like with four mbt domains 2	uc008iht.2	chr2	chr2_10368951_10371950					0.122232	0.742051	0.473185	0.960161	0	1.3933	0.160216	1.38967	0.216872	0.104528	0.120166	0.162528	0	1.21694	0.0509062	2.24262	0.136845	0.974902	0.367901	2.35849
735272	Mir669a-3	microRNA 669a-3	uc012bph.1	chr2	chr2_10472933_10475932					0	0	0	0	0	0	0	0	0	0	0	0	0	0	0	0	0	0	0	0
100124668	Mir466c-2	microRNA 466c-2	uc056zkg.1	chr2	chr2_10489836_10492835					0	0	0	0	0	0	0	0	0	0	0	0	0	0	0	0	0	0	0	0
100526486	Mir466b-4	microRNA 466b-4	uc056zkk.1	chr2	chr2_10494768_10497767		2			0	0	0	0	0	0	0	0	0	0	0	0	0	0	0	0	0	0	0	0
100124474	Mir466b-3	microRNA 466b-3	uc056zkq.1	chr2	chr2_10502065_10505064					0	0	0	0	0	0	0	0	0	0	0	0	0	0	0	0	0	0	0	0
100124447	Mir467d	microRNA 467d	uc012bqj.1	chr2	chr2_10506130_10509129					0	0	0	0	0	0	0	0	0	0	0	0	0	0	0	0	0	0	0	0
100316668	Mir669i	microRNA 669i	uc012bqr.1	chr2	chr2_10516104_10519103					0	0	0	0	0	0	0	0	0	0	0	0	0	0	0	0	0	0	0	0
18761	Prkcq	protein kinase C, theta	uc008iic.1	chr2	chr2_11170882_11173881			chr2:11172098-11172453	5	0.0349502	0.435439	0.257897	0.347914	0.225036	0.416558	0.197343	0.448994	0.0942098	0.235283	0.164075	0.0795578	0.310441	0.0834769	0.309242	0.541869	0.265868	0.212481	0.0287669	0.723715
100503147	Gm13293	predicted gene 13293	uc008iid.1	chr2	chr2_11337989_11340988					0	0	0	0	0	0	0	0	0	0	0	0	0	0	0	0	0	0	0	0
77543	8030442B05Rik	RIKEN cDNA 8030442B05 gene	uc029tvr.1	chr2	chr2_11397001_11400000		3			0	0	0	0	0	0	0	0	0	0	0	0	0.0839723	0	0	0.179843	0	0	0	0.427543
170768	Pfkfb3	6-phosphofructo-2-kinase/fructose-2,6-biphosphatase 3	uc008iie.2	chr2	chr2_11500591_11503590			chr2:11501302-11502211	7	5.77784	5.89191	5.95966	5.56312	5.2478	5.30493	5.12206	5.02508	3.65002	3.29118	3.81049	3.83744	3.98388	4.52855	3.78802	3.91376	4.00258	3.79706	3.08069	4.02972
76938	Rbm17	RNA binding motif protein 17	uc008iio.1	chr2	chr2_11601700_11604699			chr2:11602880-11603307	7	10.1152	10.0377	9.97976	9.85917	10.158	10.0865	9.93659	9.91319	10.6402	10.8068	10.6453	10.5896	10.4464	10.4195	10.4676	10.6457	10.593	10.4869	10.5679	10.6042
16184	Il2ra	interleukin 2 receptor, alpha chain	uc008iiq.2	chr2	chr2_11641292_11644291		6			3.82201	3.37369	3.4736	3.17006	4.65227	4.64998	5.00201	4.71948	5.43283	5.65219	5.48802	5.23293	5.59214	5.69583	5.38651	6.01884	5.59628	6.20258	5.68984	5.72233
16169	Il15ra	interleukin 15 receptor, alpha chain	uc008ijb.2	chr2	chr2_11721664_11724663					0.87056	1.16264	1.44856	1.02557	1.46186	1.60514	1.20916	2.23936	1.78867	1.58674	1.96748	1.88789	1.69071	1.34933	1.82236	1.0261	1.72011	1.66211	0.957565	3.05926
50755	Fbh1	F-box DNA helicase 1	uc008ijd.1	chr2	chr2_11776050_11779049	8		chr2:11778261-11778491	2	8.51471	8.30115	8.36313	8.23021	8.61019	8.62107	8.51747	8.43556	8.50669	8.55222	8.2842	8.39377	8.80323	8.75823	9.06991	8.85753	8.85487	8.20733	8.47369	8.54392
338535	E030013I19Rik	RIKEN cDNA E030013I19 gene	uc008ijm.2	chr2	chr2_12299746_12302745			chr2:12301538-12302095	7	0	0	0	0	0	0.0293799	0.0963572	0.23713	0.0889471	0.122179	0.226835	0.111222	0.0345564	0.0399367	0.153991	0.0382255	0.362952	0.717989	0.329097	1.19132
66960	Mindy3	MINDY lysine 48 deubiquitinase 3	uc008ijs.1	chr2	chr2_12417961_12420960			chr2:12418774-12419494	7	8.73664	8.50444	8.69585	8.75295	8.63921	8.65998	8.68401	8.7365	8.82235	8.69807	8.6856	8.65686	9.04788	8.90717	8.99772	9.09002	9.02807	8.83439	8.79272	8.8541
19212	Pter	phosphotriesterase related	uc008ijt.2	chr2	chr2_12922541_12925540		7			7.93534	7.42645	7.74358	7.68678	7.77279	7.59615	7.88333	7.71257	7.60305	7.38523	7.44302	7.49386	7.01006	6.83465	7.09404	6.81313	7.07381	7.11317	7.34832	8.50482
227580	C1ql3	C1q-like 3	uc008ijv.1	chr2	chr2_13009365_13012364			chr2:13009970-13011291	4	4.12658	3.67855	3.86618	3.85677	3.74263	3.50497	3.90456	3.82265	4.04291	3.92989	3.8305	3.78009	2.9914	3.09696	3.19779	2.62044	3.24605	2.98307	3.73037	4.75344
20163	Rsu1	Ras suppressor protein 1	uc008ijx.2	chr2	chr2_13269916_13272915			chr2:13271250-13271505	7	6.56229	6.83333	6.66562	6.7419	6.23138	6.24074	6.41667	6.49521	6.42872	6.66887	6.73162	6.76179	6.67321	6.57842	6.69393	6.58683	6.8767	7.27799	6.91595	7.6259
65969	Cubn	cubilin (intrinsic factor-cobalamin receptor)	uc008ijz.1	chr2	chr2_13490377_13493376					0.480719	0.521726	0.408081	0.557	0.706591	0.793634	0.644155	0.775409	1.25861	1.39798	1.2129	1.17448	1.11138	1.01686	0.886773	0.728019	1.0497	1.44321	1.21916	2.70607
13434	Trdmt1	tRNA aspartic acid methyltransferase 1	uc008ika.2	chr2	chr2_13543165_13546164					6.00566	5.87185	6.09799	6.19712	6.01616	5.99499	6.34459	6.28378	6.78747	6.87446	6.87739	7.12347	6.55853	6.49113	6.52922	6.53782	6.59904	6.9882	6.87899	6.45581
22352	Vim	vimentin	uc008ikb.2	chr2	chr2_13572811_13575810	2		chr2:13574348-13575013	5	2.23148	1.31368	1.96878	1.38936	0.389897	0.514042	0.730017	1.47561	0.933304	4.34254	0.948532	0.353782	0.838412	3.21496	0.631607	0.539921	0.491383	0.448482	0.41488	1.52952
241230	St8sia6	ST8 alpha-N-acetyl-neuraminide alpha-2,8-sialyltransferase 6	uc008ikc.2	chr2	chr2_13792021_13795020			chr2:13793076-13793793	4	2.83594	2.57269	3.00612	3.03962	3.43087	2.94131	3.66959	3.63541	5.20118	5.3342	4.70934	4.83534	4.83258	4.29776	4.31066	3.30357	4.68462	4.34117	5.39302	5.83222
30963	Hacd1	3-hydroxyacyl-CoA dehydratase 1	uc012bqy.1	chr2	chr2_14054536_14057535			chr2:14055078-14056215	7	4.70821	5.14197	4.64936	4.84947	4.5442	4.46936	4.52138	4.51102	3.73732	3.57674	3.80639	4.08068	3.85657	3.22004	3.29591	3.06414	3.51657	3.87085	3.19233	5.1524
70957	Stamos	signal transducing adaptor molecule (SH3 domain and ITAM motif) 1, opposite strand	uc008ikf.1	chr2	chr2_14072435_14075434			chr2:14073867-14074499	7	4.87933	5.18697	5.06879	5.46494	5.20239	5.98712	5.61018	6.24126	5.27921	5.99756	5.39848	5.65689	5.16256	5.22497	4.82729	5.76219	5.25794	6.51917	5.08146	5.8214
20844	Stam	signal transducing adaptor molecule (SH3 domain and ITAM motif) 1	uc008iki.1	chr2	chr2_14129345_14132344	8				6.12078	6.46822	6.47747	6.46194	6.23181	6.08803	6.35529	6.28258	5.22623	5.4346	5.539	5.30143	5.6398	5.5593	5.37262	5.07117	5.51081	5.01772	5.01588	5.84332
625286	Tmem236	transmembrane protein 236	uc008ikj.1	chr2	chr2_14173024_14176023		6			0	0.121105	0	0.151597	0.236722	0.167342	0.291199	0.0831525	0.361905	0.234018	0.370309	0.26258	0.125087	0.171009	0.0594748	0.214758	0.411804	0.116108	0.173311	0.644319
17533	Mrc1	mannose receptor, C type 1	uc008ikk.2	chr2	chr2_14227914_14230913					2.41667	2.44958	2.6947	2.63647	3.64985	3.11343	4.14803	3.94779	5.58414	5.39535	5.56388	5.66811	5.41225	5.24813	5.2297	4.33318	5.25717	4.84296	5.58922	5.08603
100124488	Mir511	microRNA 511	uc012bqz.1	chr2	chr2_14259503_14262502					0	0	0	0	0	0.578448	0	0	0	0	0	0	0	0	0	0	0	0	0	0
277468	Slc39a12	solute carrier family 39 (zinc transporter), member 12	uc008ikl.2	chr2	chr2_14386898_14389897					0	0.143537	0.035201	0.212674	0.227017	0.15081	0.364838	0.319698	1.86384	2.55859	2.10374	1.97133	1.5701	1.10607	1.35535	1.08849	1.49093	1.15474	2.34093	2.5564
625342	Gm13315	lactate dehydrogenase A pseudogene	uc012bra.1	chr2	chr2_14719142_14722141					0.371394	0.0584653	0	0.059166	0.523983	0.0814567	0.134228	0.324454	0.238233	0.0587829	0.132437	0.178863	0.0485455	0.162045	0.308622	0.0536724	0	0.260516	0.445419	0.669834
12296	Cacnb2	calcium channel, voltage-dependent, beta 2 subunit	uc008iks.2	chr2	chr2_14872156_14875155					4.38822	3.67925	4.02276	3.85317	5.08802	4.67893	4.88992	4.8663	5.35568	5.23887	5.38537	5.2617	5.39086	5.20515	5.17742	5.00294	5.33784	5.44688	5.08409	4.97967
75869	Arl5b	ADP-ribosylation factor-like 5B	uc008iky.1	chr2	chr2_15053862_15056861			chr2:15054934-15055708	7	5.64783	5.70262	6.04486	5.96225	5.74596	5.70836	5.87661	5.83053	5.20762	5.18207	5.23328	5.17933	5.10015	4.73827	5.05257	4.66423	5.19401	5.34046	5.26273	5.58656
67448	Plxdc2	plexin domain containing 2	uc008ikz.2	chr2	chr2_16354804_16357803			chr2:16356321-16356831	7	2.0434	1.9533	2.34782	2.77832	2.80435	2.81157	4.54519	4.19953	4.74967	5.00961	4.84144	4.57797	5.32188	4.70776	4.91219	4.86761	5.06802	4.42354	5.1291	5.72639
75069	4930515L03Rik	RIKEN cDNA 4930515L03 gene	uc029tvv.1	chr2	chr2_17012227_17015226					0	0	0	0	0	0	0	0	0.882739	0.176712	0.746582	0.66977	0.28031	0.581708	0	0	0.546074	0	0.32407	0.454482
102465964	Mir6419	microRNA 6419	uc033hlm.1	chr2	chr2_17562014_17565013					0	0	0	0	0	0	0.89425	0	0	0	0	0	0	0	0	0	0	0	0	0
74103	Nebl	nebulette	uc008ila.1	chr2	chr2_17729569_17732568			chr2:17730837-17731438	5	4.91567	4.14912	4.51817	4.74539	4.83412	4.71682	4.82694	4.70222	5.29814	5.42964	5.305	5.13093	5.24307	5.10053	5.15786	5.30168	5.17002	5.34792	4.85698	6.80979
68231	H2al2a	H2A histone family member L2A	uc008ili.1	chr2	chr2_17995447_17998446					0	0	0	0	0	0	0	0	0	0	0	0	0	0	0	0	0	0	0	0
100034739	Gm17762	predicted gene, 17762	uc008ilk.2	chr2	chr2_18025749_18028748			chr2:18027384-18029013	5	2.64488	3.77375	2.87772	3.49778	2.89259	3.85821	2.95346	3.64939	2.44438	2.86526	2.62337	2.85676	2.71894	3.30248	2.86706	3.53835	2.96436	4.06748	2.79804	3.82159
77940	A930004D18Rik	RIKEN cDNA A930004D18 gene	uc008ilj.2	chr2	chr2_18036242_18039241		1			2.44851	3.6122	2.71484	3.22425	2.70954	3.64276	2.74075	3.40538	2.24274	2.67609	2.38358	2.63767	2.52364	3.13386	2.69909	3.33756	2.77801	3.87293	2.57637	3.60038
72668	Skida1	SKI/DACH domain containing 1	uc008ill.1	chr2	chr2_18046950_18049949			chr2:18047483-18048218	3	1.44863	2.02017	2.01076	1.7417	1.60455	2.1197	1.46487	1.94685	0.834246	0.426096	0.7136	0.838027	0.268079	1.01329	0.595431	0.686099	0.363403	0.503721	0.373128	2.33635
102466840	Mir7655	microRNA 7655	uc033hln.1	chr2	chr2_18056346_18059345			chr2:18056413-18057954	7	0	0	0	0.897879	0	0	0	0	0	0	0	0	0	0	0	0	0	0	0	0
13418	Dnajc1	DnaJ heat shock protein family (Hsp40) member C1	uc008ilw.2	chr2	chr2_18391331_18394330			chr2:18392242-18392894	7	6.99384	6.72286	7.02416	6.85523	7.57531	7.28196	7.40925	7.24952	6.95263	6.61083	6.77554	7.01103	7.21066	7.29526	7.21163	7.27768	7.19436	7.14311	6.49669	6.7786
12238	Commd3	COMM domain containing 3	uc008ilx.1	chr2	chr2_18670962_18673961			chr2:18672011-18672790	7	10.3743	10.483	10.44	10.4461	10.4455	10.3631	10.5291	10.4885	10.7086	10.5746	10.8697	10.7902	10.4485	10.4056	10.4326	10.0229	10.4881	10.5607	10.6659	10.7918
12151	Bmi1	Bmi1 polycomb ring finger oncogene	uc008ily.1	chr2	chr2_18675518_18678517	4				8.75311	8.65318	8.76857	8.75437	8.91668	8.88553	8.82925	8.95309	10.0508	10.0568	10.1273	10.3159	9.04669	9.16936	9.11218	9.17521	9.21251	9.58567	9.60452	9.92711
381350	Spag6	sperm associated antigen 6	uc008ima.1	chr2	chr2_18697522_18700521	3		chr2:18698657-18699226	5	2.44514	1.97013	1.96603	2.36949	2.89025	2.33405	2.86448	3.16389	2.69296	2.89358	2.3407	2.23254	3.23286	2.08926	2.54629	1.53854	2.93264	2.83208	2.54021	4.1592
100041479	Gm3363	predicted gene 3363	uc056zld.1	chr2	chr2_18759363_18762362					0.804365	0.275332	0.319893	0.564525	0.514172	0.601048	0.76749	0.945636	0.935738	0.904721	0.57417	0.443085	0.968613	0.435686	0.590052	0.194761	0.725318	0.587948	0.8207	1.37977
74629	4930426L09Rik	RIKEN cDNA 4930426L09 gene	uc012bre.1	chr2	chr2_18996819_18999818			chr2:18997445-18998634	7	0.175829	0.219486	0.20813	0.288974	0.181216	0.79145	0.060801	0.290027	0.375441	0.411924	0.563148	0.432546	0.347024	0.210926	0.275719	0.434444	0.42259	1.10652	0.0748159	0.605691
70882	Armc3	armadillo repeat containing 3	uc012brg.2	chr2	chr2_19197618_19200617					3.2523	3.51514	2.98547	3.01444	2.64905	2.59979	2.60578	3.17516	2.04952	2.16768	1.82197	1.46013	1.95762	1.94951	2.22329	2.48164	1.96516	3.18251	1.93023	2.1917
108871	4930447M23Rik	RIKEN cDNA 4930447M23 gene	uc056zle.1	chr2	chr2_19342817_19345816		4			1.41293	1.30582	1.15863	1.1501	1.3055	1.74404	1.21087	1.58256	1.47481	1.01877	0.876712	0.792653	1.13129	0.502585	1.15198	0.941086	0.699298	1.22957	0.83218	0.793289
76467	Msrb2	methionine sulfoxide reductase B2	uc008imf.2	chr2	chr2_19370136_19373135			chr2:19371667-19371913	7	0.889984	0.506521	0.974351	0.739037	0.834378	0.325595	0.690542	1.34884	1.30298	1.72073	1.03398	0.704968	1.7385	1.74862	1.32293	3.4333	1.93617	3.45272	1.46036	5.49043
19213	Ptf1a	pancreas specific transcription factor, 1a	uc012brh.1	chr2	chr2_19444163_19447162			chr2:19445337-19446644	7	0	0	0	0	0	0	0	0	0	0	0	0	0	0	0	0	0	0	0	0.379402
70909	4921504E06Rik	RIKEN cDNA 4921504E06 gene	uc008imi.1	chr2	chr2_19552411_19555410					0.151259	0	0	0.0882021	0.0361376	0.149707	0.257959	0.171971	0.623664	0.285932	0.642522	0.244371	0.717392	0.647899	0.535068	0.625057	0.582617	0.237349	0.277194	1.00612
71198	Otud1	OTU domain containing 1	uc008imj.2	chr2	chr2_19656562_19659561			chr2:19657540-19659118	7	6.07148	6.06219	6.23516	6.08438	6.28902	6.33028	6.32299	6.50718	5.96487	6.10303	6.20589	6.30992	4.88577	5.42168	5.0081	5.44561	5.42112	5.79501	5.78885	6.48442
208618	Etl4	enhancer trap locus 4	uc012brk.1	chr2	chr2_20518013_20521012			chr2:20519516-20519995	6	2.66303	2.63444	2.56259	2.89341	4.17364	3.85815	4.82374	4.63789	6.68575	7.10993	6.86278	6.81543	6.81879	6.72602	6.68294	7.08445	6.80884	7.06149	7.05005	7.52498
71435	Arhgap21	Rho GTPase activating protein 21	uc008imx.1	chr2	chr2_20880352_20883351					6.76625	6.65839	6.8394	6.71202	6.81267	6.5286	6.69555	6.78139	7.11065	6.89764	7.12557	7.55346	6.58231	6.94364	6.90558	6.78345	6.82189	7.03127	6.84272	7.03303
433408	Gm13375	predicted gene 13375	uc012brm.1	chr2	chr2_20967374_20970373			chr2:20968018-20969691	7	4.44122	4.3704	4.296	4.18665	3.90123	3.80541	3.80301	3.92473	3.3802	3.85045	3.77606	3.49503	3.89068	3.77992	3.67085	3.53136	3.73952	3.71391	4.0941	3.39369
208967	Thnsl1	threonine synthase-like 1 (bacterial)	uc008inc.1	chr2	chr2_21204224_21207223	5		chr2:21205587-21206014	7	7.20461	6.85808	7.27199	7.26804	7.44958	7.38029	7.62861	7.82133	6.76759	6.79302	6.47447	6.51687	6.40556	6.18328	6.26202	6.76073	6.27097	6.7226	5.85449	6.95208
241263	Gpr158	G protein-coupled receptor 158	uc008inf.1	chr2	chr2_21366067_21369066			chr2:21368772-21369010	7	4.10012	4.22464	4.40038	4.34154	4.14815	4.17137	4.28211	4.37146	4.07616	4.05733	4.23172	4.27259	3.82978	4.12927	3.59899	4.23764	4.01605	4.56214	4.29118	5.20451
667663	Myo3a	myosin IIIA	uc008ing.2	chr2	chr2_22226003_22229002					0.450251	0.17973	0.115745	0.123706	0.55412	0.246512	0.537852	0.410989	0.741552	1.10849	0.865888	0.869223	0.792333	0.593061	0.553463	0.648401	0.63187	1.04133	0.679566	0.50714
14417	Gad2	glutamic acid decarboxylase 2	uc008inj.1	chr2	chr2_22620827_22623826	6		chr2:22622178-22623876	4	0.516371	0.570427	0.450397	0.668186	0.374351	2.04129	0.908104	1.51424	1.43161	1.39036	1.74564	1.40449	2.28464	1.89457	1.53005	2.1081	2.12357	1.92023	1.45613	3.30627
100628608	Mir3967	microRNA 3967	uc029tvy.1	chr2	chr2_22652783_22655782					0	0	0	0	0.705197	0	0	0	0	0	0	0	0	0	0	0	0	0	0	0
54519	Apbb1ip	amyloid beta (A4) precursor protein-binding, family B, member 1 interacting protein	uc008ino.2	chr2	chr2_22772827_22775826					0.131859	0.0383833	0.297696	0.149479	0.206304	0.130497	0.199529	0.15005	0.402609	0.346098	0.267486	0.0692505	0.123324	0	0.108024	0.135985	0.223461	0.270752	0.274542	0.238506
56075	Pdss1	prenyl (solanesyl) diphosphate synthase, subunit 1	uc008inp.1	chr2	chr2_22894022_22897021	6		chr2:22895409-22896016	7	4.70398	4.37014	4.84256	4.39913	4.86098	4.44881	4.83419	4.37475	4.89835	4.60826	4.88783	5.11738	4.70818	4.68855	4.79381	3.96265	4.79963	4.03989	4.89485	4.92409
11308	Abi1	abl-interactor 1	uc008ins.2	chr2	chr2_23038742_23041741			chr2:23039495-23040179	7	8.04928	8.01075	8.15918	8.13025	8.07287	8.16249	8.11191	8.21188	8.20825	8.24055	8.18741	8.3878	8.08133	8.16794	8.2137	8.28915	8.13362	8.16843	8.3671	8.34492
74159	Acbd5	acyl-Coenzyme A binding domain containing 5	uc008inx.1	chr2	chr2_23066701_23069700	8		chr2:23068058-23068610	7	7.53092	7.37197	7.35218	7.30409	7.59201	7.26087	7.29813	7.33196	8.37002	8.38502	8.28723	8.13787	7.85019	7.70196	7.94248	7.84613	7.86749	7.69731	8.03587	7.8294
67121	Mastl	microtubule associated serine/threonine kinase-like	uc008ioc.1	chr2	chr2_23149626_23152625					9.71777	9.60261	9.68878	9.59989	9.69836	9.55303	9.65057	9.49262	10.3228	9.99192	10.3913	10.3629	9.92732	10.2256	9.80912	10.243	10.0644	10.37	10.0738	9.93566
27377	Yme1l1	YME1-like 1 (S. cerevisiae)	uc008ioe.2	chr2	chr2_23155005_23158004	8		chr2:23155790-23156110	7	6.32074	6.3503	6.31334	6.26953	6.22498	6.18014	6.25076	6.28472	5.62929	5.6443	5.61183	5.46962	5.52128	5.36922	5.6196	5.72251	5.55532	5.33376	5.49143	5.68668
70981	4931423N10Rik	RIKEN cDNA 4931423N10 gene	uc008iof.2	chr2	chr2_23205976_23208975					0.0612052	0	0	0.0525206	0	0.0366387	0	0.0698844	0.0562408	0.243854	0.089309	0.283437	0.125549	0	0.0499196	0.0476339	0.257097	0.275396	0.0504575	2.17747
18232	Nxph2	neurexophilin 2	uc008iog.1	chr2	chr2_23319746_23322745					0.0526837	0.0446517	0.0832141	0.432965	0.0364731	0.151043	0.168022	0.200485	0.59622	0.950429	0.307421	0.379582	0.333544	0.239642	0.446346	0.397145	0.475741	1.0164	0.5741	2.66889
76857	Spopl	speckle-type POZ protein-like	uc008ioh.2	chr2	chr2_23570605_23573604			chr2:23571665-23572152	7	3.16028	2.74813	3.11185	3.20891	3.33972	2.59078	3.64287	3.43547	5.30222	5.08987	5.24149	4.94477	4.73003	4.31382	4.64211	3.68859	4.55209	4.09751	5.46058	5.28091
140483	Hnmt	histamine N-methyltransferase	uc008iok.2	chr2	chr2_24047880_24050879		8			7.70308	7.58859	7.2515	7.56529	7.47124	7.71834	7.17864	7.89126	8.03504	8.34888	7.57973	7.5255	7.10124	6.82576	7.20402	7.31758	6.93892	7.25524	7.70219	9.35151
227606	Tbpl2	TATA box binding protein like 2	uc012bro.2	chr2	chr2_24095096_24098095		7			9.31335	9.21754	9.34111	9.316	8.8383	8.94783	9.05125	9.01732	7.21178	6.80971	7.1054	7.07351	7.20347	7.12612	6.93846	7.14812	7.00103	7.17559	8.14092	8.02889
69677	Il1f8	interleukin 1 family, member 8	uc008ion.1	chr2	chr2_24151672_24154671		8			0.677498	0.815451	0.213471	0	0.755036	0.0830958	0.790644	0.848669	1.35488	0.982802	0.913194	0.823632	1.56369	1.14622	0.981014	1.05885	1.55997	1.38739	0.495922	0.785551
215257	Il1f9	interleukin 1 family, member 9	uc008ioo.2	chr2	chr2_24184976_24187975		4			0	0.538574	0.0603788	0	0.244032	0.843562	0.616786	1.19394	1.05696	1.14135	0.275486	0.220402	0.49764	0.562596	0.430813	2.86871	0.567573	2.29217	2.39662	1.69661
54448	Il1f6	interleukin 1 family, member 6	uc008ioq.1	chr2	chr2_24213917_24216916		6			0	0.456431	0	0.202484	0.447567	0.334951	0.610157	0.682696	1.00702	1.87061	1.14481	1.06066	1.27292	0.89197	0.280516	1.7009	0.993487	1.80452	0.658664	2.65923
54450	Il1f5	interleukin 1 family, member 5 (delta)	uc008ios.2	chr2	chr2_24275454_24278453		2			0	0	0.105159	0.313966	0	0	0.210756	0.217519	0	0.111705	0.0656127	0	0	0	0	0	0.32046	0.106513	0	0
215274	Il1f10	interleukin 1 family, member 10	uc008iou.1	chr2	chr2_24289696_24292695					0	0	0	0	0	0	0	0	0	0	0	0	0	0	0	0	0	0	0	0
16181	Il1rn	interleukin 1 receptor antagonist	uc008iox.2	chr2	chr2_24343871_24346870		2			0.053056	0.0885768	0.473754	0.291997	0	0	0.231639	0.0306201	0.0487415	0.0452135	0.0263046	0	0.143773	0	0	0.120417	0	0	0	0.0844895
215632	Psd4	pleckstrin and Sec7 domain containing 4	uc008ioz.1	chr2	chr2_24383897_24386896					0	0	0.141479	0.211334	0.0539218	0	0.0349144	0.0151543	0.117131	0.210034	0.100926	0	0.0367386	0	0.042591	0.0204611	0.0393745	0.0631547	0.125481	0.161898
18510	Pax8	paired box 8	uc008ipb.2	chr2	chr2_24474100_24477099			chr2:24474101-24474420	4	0.175992	0.753034	0.175623	1.16909	0.639893	0.585464	0.331731	1.11778	0.502371	1.10028	0.36376	0.35046	0.372825	0.144121	0.480532	0.513095	0.524063	1.66794	0	3.79689
12287	Cacna1b	calcium channel, voltage-dependent, N type, alpha 1B subunit	uc008ipe.2	chr2	chr2_24761653_24764652			chr2:24762067-24763472	5	0.466755	0.523709	0.346007	0.514476	0.446058	0.397705	0.468223	0.740556	0.663582	0.702786	0.865067	0.867349	0.704239	0.783876	0.768443	0.705965	0.792747	0.930829	0.860545	1.6721
77683	Ehmt1	euchromatic histone methyltransferase 1	uc008ipi.4	chr2	chr2_24918110_24921109			chr2:24918778-24919758	7	6.41908	6.27243	6.37041	6.23893	6.49076	6.39267	6.34585	6.4199	6.26078	6.13002	6.26107	6.41619	6.04643	6.33481	6.28021	6.51308	6.16613	6.57275	6.23744	6.07875
215705	Arrdc1	arrestin domain containing 1	uc008ipn.2	chr2	chr2_24933782_24936781	7		chr2:24934810-24935259	7	11.3746	11.3289	11.3941	11.4648	11.1867	11.2666	11.2411	11.206	10.5978	10.5211	10.483	10.3032	11.2016	10.873	11.2913	11.0841	11.2536	10.5187	10.8084	11.1222
67187	Zmynd19	zinc finger, MYND domain containing 19	uc008ipo.1	chr2	chr2_24948302_24951301	7		chr2:24949417-24950409	7	7.94203	8.07949	8.30504	8.14612	8.0765	8.03956	8.19164	8.19707	8.96463	9.36795	9.05754	9.18916	8.13411	8.36479	8.24361	8.3682	8.12337	8.70583	8.00181	7.47423
67228	Dph7	diphthamine biosynethesis 7	uc008ipt.1	chr2	chr2_24960966_24963965			chr2:24962330-24962547	7	6.09857	5.91327	6.13391	6.2475	6.99556	6.79188	6.8064	6.79284	7.7783	7.69571	7.45929	7.18773	7.83504	7.7212	7.78514	7.29396	7.68062	7.24605	4.87667	6.85864
241274	Pnpla7	patatin-like phospholipase domain containing 7	uc008ipv.2	chr2	chr2_24974533_24977532			chr2:24974786-24975559	7	1.6931	2.32369	1.47655	1.89436	1.52569	1.70854	1.32192	1.48789	1.14177	1.03881	1.07675	1.06362	1.31764	1.46905	1.39674	1.27649	1.18016	1.17929	1.07084	1.13664
56876	Nsmf	NMDA receptor synaptonuclear signaling and neuronal migration factor	uc033hlt.1	chr2	chr2_25052879_25055878	7		chr2:25054381-25054705	1	2.99386	2.44993	3.29225	2.19091	3.072	2.15047	2.99949	1.92432	0.607642	0.49822	0.448483	0.247343	0.622069	0.740207	0.327837	0.288229	0.514361	0.404142	0.53158	1.00809
102465989	Mir7664	microRNA 7664	uc056zlf.1	chr2	chr2_25058311_25061310					0	0	0	0	0.732024	0	0	0	0	0	0	0	0	0	0	0	0	0	0	0
72090	Entpd8	ectonucleoside triphosphate diphosphohydrolase 8	uc008iqg.1	chr2	chr2_25078823_25081822		3			0.233372	0.199619	0.0977123	0.248246	0.202997	0.241677	0.232575	0.264339	0.0287563	0.177044	0.0904233	0.047997	0.0436213	0.0990762	0	0.094913	0	0.191591	0.405407	0.545347
241275	Noxa1	NADPH oxidase activator 1	uc008iqi.2	chr2	chr2_25093706_25096705	4				2.54541	2.73581	2.86296	2.89664	2.44655	2.22402	2.47035	2.69761	1.31814	1.53485	1.36545	1.62259	1.33856	1.21309	1.96712	1.26618	1.26057	1.50777	0.50615	2.81332
67122	Nrarp	Notch-regulated ankyrin repeat protein	uc008iqk.1	chr2	chr2_25179258_25182257			chr2:25180627-25181970	7	3.9772	4.84358	4.37452	4.31197	3.94701	4.86861	4.31939	4.67815	2.67289	3.14964	2.52494	3.73013	3.77837	4.20357	3.33546	4.29289	3.61965	4.17792	2.64369	4.77105
227612	Tor4a	torsin family 4, member A	uc008iql.2	chr2	chr2_25195314_25198313			chr2:25195268-25195834	1	2.78492	3.3467	3.22474	3.64435	2.88458	3.5034	3.14497	3.56464	2.09029	1.71723	1.64092	2.01107	1.73397	1.97995	2.11896	1.65076	1.6683	1.63129	1.58074	3.23568
58202	Nelfb	negative elongation factor complex member B	uc008iqm.2	chr2	chr2_25209990_25212989	6		chr2:25210893-25211590	7	6.20862	5.90085	6.149	6.01932	6.01718	5.99011	6.0656	6.07291	4.38833	4.26476	3.7868	3.7503	4.26507	4.32369	4.53711	4.9032	4.14067	4.56394	3.99065	5.2089
68222	Fam166a	family with sequence similarity 166, member A	uc008iqr.2	chr2	chr2_25217245_25220244					8.29205	8.64025	8.36808	8.4614	8.05006	8.27694	8.14152	8.21902	9.64664	9.79082	9.63239	9.3652	8.13918	8.0829	8.32925	8.40125	8.21087	8.15174	8.23305	8.06628
227613	Tubb4b	tubulin, beta 4B class IVB	uc008iqs.2	chr2	chr2_25223203_25226202			chr2:25223967-25225245	7	12.5174	12.8336	12.533	12.6142	12.2799	12.5195	12.3578	12.3524	12.3981	12.5242	12.3117	12.0148	12.2849	12.2354	12.4783	12.5641	12.3879	12.274	12.3244	12.1939
142681	Slc34a3	solute carrier family 34 (sodium phosphate), member 3	uc056zlg.1	chr2	chr2_25232735_25235734		1			0	0	0	0.170781	0.0711592	0.120594	0.0687161	0.0594352	0	0	0	0.117568	0.0365837	0	0.0836122	0.261972	0	0.272538	0	0.893222
67859	Cysrt1	cysteine rich tail 1	uc008iqv.2	chr2	chr2_25238398_25241397			chr2:25240769-25241033	3	0.298331	0.473328	0.126555	0.258855	0.109789	0	0.297334	0.609931	0.706791	0.257289	0	0.122368	0	0.550941	0.356076	0.341314	0.331716	0.722779	0	0.454029
68846	Rnf208	ring finger protein 208	uc012bru.1	chr2	chr2_25241429_25244428					1.15347	1.06748	1.8884	1.07668	1.0641	0.469626	1.36668	1.31316	1.2555	0.81981	0.545908	1.32122	0.636081	1.76185	0.953273	0.587012	0.856427	0.993101	0.822977	1.42306
78797	Ndor1	NADPH dependent diflavin oxidoreductase 1	uc008iqx.2	chr2	chr2_25253915_25256914	4		chr2:25255155-25255878	7	5.48107	5.46538	5.40174	5.53546	5.26641	5.39499	5.42659	5.27499	3.95187	3.99356	3.90809	4.11689	4.97568	5.03283	5.03924	4.998	4.76362	4.23068	4.08387	4.8052
97031	Tprn	taperin	uc008ira.2	chr2	chr2_25261098_25264097	4		chr2:25262564-25263446	7	6.33216	6.33545	6.41558	6.3583	6.65013	6.96369	6.68996	6.80453	5.85578	6.02734	5.81557	6.21282	6.07693	6.77467	6.27762	6.91534	6.3552	6.66041	6.18552	6.84953
99152	Anapc2	anaphase promoting complex subunit 2	uc008ire.2	chr2	chr2_25271011_25274010	7		chr2:25271940-25272495	7	7.22313	7.19191	7.19992	7.0869	7.29816	7.12237	7.06716	7.03724	6.80851	6.97505	6.74185	6.86956	7.00527	6.92352	7.27206	6.96446	7.11378	6.89753	6.73305	6.92517
78217	Tmem210	transmembrane protein 210	uc008irf.2	chr2	chr2_25286645_25289644					0	0	0	0	0	0	0	0	0	0	0	0	0	0	0	0	0	0	0	0
14810	Grin1	glutamate receptor, ionotropic, NMDA1 (zeta 1)	uc008iri.3	chr2	chr2_25317688_25320687	1		chr2:25318727-25319366	7	0	0	0	0	0	0	0	0	0	0.10172	0	0	0	0	0	0	0	0	0	0.0490718
227619	Man1b1	mannosidase, alpha, class 1B, member 1	uc008iro.2	chr2	chr2_25331243_25334242	6		chr2:25332186-25333096	7	3.22318	3.19265	3.20825	3.06908	3.00345	3.16176	3.06609	2.84501	1.93872	1.87986	1.60278	1.77146	2.52199	2.56872	2.57266	2.72001	2.26071	2.11103	1.90007	2.50095
83768	Dpp7	dipeptidylpeptidase 7	uc008irq.1	chr2	chr2_25354833_25357832					6.27742	6.59068	6.44563	6.47431	6.07913	5.93817	6.54323	6.20249	5.49461	5.27841	5.3481	4.94171	5.99482	5.92496	6.04306	5.31386	5.90391	4.86472	5.3886	5.92363
227620	Uap1l1	UDP-N-acteylglucosamine pyrophosphorylase 1-like 1	uc008irr.1	chr2	chr2_25364127_25367126	6		chr2:25365202-25365683	7	2.70033	3.52598	2.99454	2.89497	2.81643	3.49556	3.22697	3.00301	2.7649	2.16506	1.9601	2.44435	2.47368	3.40198	2.58893	3.38081	2.32689	2.25854	2.52471	3.78823
72080	Sapcd2	suppressor APC domain containing 2	uc008iru.2	chr2	chr2_25370535_25373534	4		chr2:25372156-25372991	5	4.80927	5.71066	5.45776	4.89272	5.21258	5.60665	5.45381	5.29501	3.01324	2.30223	2.72522	2.98075	2.80791	4.10457	2.8631	3.73557	2.93366	2.8663	2.94017	4.36954
12496	Entpd2	ectonucleoside triphosphate diphosphohydrolase 2	uc008irw.2	chr2	chr2_25394374_25397373	3		chr2:25395843-25396452	7	7.2921	7.58278	7.72682	7.59502	6.7401	6.98232	6.83234	6.79643	3.82487	3.93608	4.03338	4.34537	5.0913	5.59734	5.14069	5.33099	5.0879	4.60278	4.19031	6.41609
18146	Npdc1	neural proliferation, differentiation and control 1	uc008irx.2	chr2	chr2_25401550_25404549			chr2:25403028-25403471	2	6.71328	5.35913	6.75529	4.99034	6.57734	4.72162	6.55409	4.51227	4.39768	1.46289	3.69185	3.67853	4.7911	4.78923	5.21763	2.21836	4.88109	1.87101	4.32037	4.13372
14347	Fut7	fucosyltransferase 7	uc012brz.1	chr2	chr2_25422194_25425193					0	0	0	0	0	0.0862274	0.0488818	0	0	0	0	0	0	0	0	0	0	0	0	0
11305	Abca2	ATP-binding cassette, sub-family A (ABC1), member 2	uc008isc.1	chr2	chr2_25427174_25430173	4		chr2:25428495-25429077	7	4.47852	4.76791	4.65996	4.55493	4.15491	4.21366	4.06313	4.17165	2.57042	2.44523	2.16345	2.53777	2.48928	2.96564	2.69997	2.96488	2.48191	2.7947	2.64923	3.63392
100526555	Mir3087	microRNA 3087	uc012bsb.1	chr2	chr2_25441279_25444278					3.74005	2.99372	3.44195	3.73751	2.57632	1.78478	1.90185	3.01415	0.959742	1.67298	1.59647	2.062	1.66052	2.77382	1.4189	0.846352	0.826059	1.80728	2.13236	2.11009
69454	Clic3	chloride intracellular channel 3	uc008isd.1	chr2	chr2_25455343_25458342					2.34848	2.99978	2.30766	2.57706	1.9572	2.53652	2.48931	3.47033	2.03546	2.63634	2.21622	2.38347	2.66113	3.02996	2.35003	4.13658	2.73144	3.64059	2.77887	3.08902
227622	Paxx	non-homologous end joining factor	uc008ise.1	chr2	chr2_25459595_25462594	2		chr2:25460654-25461177	5	3.5698	4.45368	4.46	4.32272	3.63762	3.91881	4.25622	4.2206	3.32704	4.19995	3.91544	3.85013	4.09988	4.15749	3.71847	4.5783	3.91925	4.61964	3.54582	5.15527
19215	Ptgds	prostaglandin D2 synthase (brain)	uc008isf.1	chr2	chr2_25468250_25471249					6.63971	6.6592	6.20468	6.2393	4.90937	4.86982	4.98061	5.13055	5.80451	6.6399	6.05237	4.80783	6.4118	5.34462	6.04795	6.68579	6.43193	5.84486	7.01136	8.07247
77701	Lcn12	lipocalin 12	uc008ish.1	chr2	chr2_25492412_25495411					0.271298	0.120923	0.580568	0.235114	0.192101	0.167094	0.0958696	0.306786	0	0.337705	0.204688	0.213437	0.100769	0.223461	0.116419	0.214445	0	0	0.226415	0.321732
30839	Fbxw5	F-box and WD-40 domain protein 5	uc008isj.1	chr2	chr2_25499278_25502277			chr2:25500669-25500911	7	7.31782	7.57539	7.46923	7.57081	6.70576	6.89843	6.76128	6.68933	5.48833	5.41612	4.67913	4.9335	6.22136	6.10431	6.17948	5.89315	5.74513	5.19488	5.31703	5.75637
22030	Traf2	TNF receptor-associated factor 2	uc008isl.2	chr2	chr2_25545441_25548440	6		chr2:25546563-25547123	7	4.63635	4.65698	4.84535	4.77523	4.55532	4.84626	4.78427	4.91705	1.72399	0.987788	1.13218	1.35931	1.57204	2.03012	1.53732	2.6173	1.47409	1.74449	1.32555	2.53987
59022	Edf1	endothelial differentiation-related factor 1	uc008isn.1	chr2	chr2_25556400_25559399			chr2:25557658-25558140	4	9.90281	10.1975	9.80494	9.74248	9.70285	9.67788	9.79949	9.57197	9.41881	9.44846	9.62585	9.47818	9.3502	9.53777	9.32453	9.35844	9.41914	9.71388	9.51038	9.07403
381352	Mamdc4	MAM domain containing 4	uc008iso.1	chr2	chr2_25569817_25572816		7			0.527738	0.276183	0.451936	0.298654	0.276806	0.22769	0.283125	0.22026	0.0742923	0.0463367	0.104952	0.0626709	0.0569838	0.0222606	0.149525	0.103494	0.175884	0.107908	0.130443	0.0221316
75454	Phpt1	phosphohistidine phosphatase 1	uc008isp.1	chr2	chr2_25573372_25576371	4		chr2:25574633-25574942	7	9.71544	10.0589	9.88094	9.91421	9.4734	9.51072	9.69432	9.70618	9.00853	9.06852	9.32914	9.19891	9.17813	9.10939	9.09705	9.15515	9.10551	9.62491	9.16944	9.20207
381353	Ajm1	apical junction component 1	uc008isq.1	chr2	chr2_25578600_25581599			chr2:25577022-25579908	3	0	0.0253029	0.115768	0.0755043	0.138657	0.0354128	0.039573	0.267588	0	0.050443	0.0581526	0.0570472	0.0620135	0.0242512	0	0.0906677	0.0878994	0.0242254	0.141646	0.224692
227624	Rabl6	RAB, member RAS oncogene family-like 6	uc008iss.1	chr2	chr2_25588873_25591872	4				3.9512	3.84338	3.93571	3.74829	4.00635	4.1463	3.99277	4.24484	3.2349	3.13352	3.09406	3.34225	2.97385	3.75339	3.20111	3.97856	3.23666	3.58382	2.75818	3.50145
77058	Ccdc183	coiled-coil domain containing 183	uc012bsc.1	chr2	chr2_25616179_25619178		3	chr2:25616104-25616625	3	0.0611265	0.28626	0	0.151962	0.0835039	0.206799	0.0806486	0.200005	0.261235	0.151009	0.0303486	0.137588	0.203313	0.0977347	0.0980448	0.181544	0.0907702	0.275067	0.191798	0.354713
51875	Tmem141	transmembrane protein 141	uc008isy.2	chr2	chr2_25620503_25623502					2.0659	2.74926	1.41653	1.83028	1.4035	2.27564	0.612771	1.98752	2.55766	2.51032	2.01185	2.40549	2.31325	2.58495	2.16321	2.45267	2.65645	1.47107	1.6819	5.73968
14133	Fcna	ficolin A	uc008isz.1	chr2	chr2_25626475_25629474					0.299116	0.42305	0.126908	0.259545	0.48182	0.460518	0.618792	0.730877	0.904399	0.854132	1.03336	1.09215	0.85249	0.879322	1.05397	1.69186	1.02648	1.31665	0.691511	0.838542
78076	Lcn8	lipocalin 8	uc008ita.1	chr2	chr2_25651618_25654617					0.277653	0.343743	0.117295	0.539922	0.196725	0.588638	0.645084	0.382737	1.29867	1.92431	1.78646	1.50588	1.65628	1.90671	1.84243	1.57173	1.32913	1.93825	1.54463	1.34345
13863	Lcn5	lipocalin 5	uc033hlx.1	chr2	chr2_25656452_25659451					0	0	0	0	0	0	0	0	0	0	0	0	0	0.205905	0	0	0	0	0.302643	0.204785
620709	Lcn6	lipocalin 6	uc029twc.1	chr2	chr2_25677766_25680765					0	0	0	0	0	0	0	0	0	0	0	0	0	0	0.073555	0.0702132	0	0	0.0743412	0
332578	Lcn10	lipocalin 10	uc008ite.2	chr2	chr2_25681226_25684225					0.197935	0	0	0.323792	0	0	0	0.0595002	0	0.247885	0	0.154884	0.141228	0	0	0.36151	0.22093	0.162146	0	0.438451
227627	Obp2a	odorant binding protein 2A	uc008itf.1	chr2	chr2_25698574_25701573					0	0.224466	0.110358	0	0	0.0828518	0	0	0.901402	0.74598	0.257827	1.02586	0.572935	0.111892	0.918387	0.622932	0.291775	0.645154	0.726283	1.98784
107771	Bmyc	brain expressed myelocytomatosis oncogene	uc008itg.1	chr2	chr2_25705379_25708378			chr2:25706655-25707411	5	3.45819	4.45727	4.33449	4.04102	1.9483	2.6159	2.07246	2.7348	3.27045	3.4491	2.98044	2.23877	3.23265	3.69013	2.47502	4.18024	3.34757	2.96531	3.4044	5.22215
383678	Obp2b	odorant binding protein 2B	uc008ith.1	chr2	chr2_25735509_25738508					0	0	0	0	0	0	0.0907278	0	0	0	0	0	0	0	0	0	0	0	0	0
16820	Lcn3	lipocalin 3	uc012bsg.1	chr2	chr2_25764069_25767068					0	0	0	0	0	0	0	0	0	0	0	0	0	0	0	0	0	0	0	0
227630	Lcn11	lipocalin 11	uc008itj.2	chr2	chr2_25775517_25778516					0	0	0	0	0	0	0	0	0	0	0	0	0	0	0	0	0	0	0	0
620858	Gm13539	predicted gene 13539	uc008itk.1	chr2	chr2_25783117_25786116					0	0	0	0	0	0	0	0	0	0	0	0	0	0	0	0	0	0	0	0
71103	Glt6d1	glycosyltransferase 6 domain containing 1	uc008itl.1	chr2	chr2_25814337_25817336		1			0	0	0	0	0	0	0.071598	0	0.189713	0.0909916	0.248699	0	0	0.0868237	0.16924	0.91842	0	0.852412	0.249441	0.387734
77704	Lcn9	lipocalin 9	uc008itm.1	chr2	chr2_25821653_25824652					0	0.103927	0	0	0	0.274787	0	0	0	0	0	0	0	0	0	0.42469	0	0.0996145	0.101093	0.650001
227631	Sohlh1	spermatogenesis and oogenesis specific basic helix-loop-helix 1	uc008itn.1	chr2	chr2_25845749_25848748					6.13786	7.85757	6.05805	7.44296	4.83903	6.32134	4.78923	6.77159	0.793987	1.20634	0.836676	1.76345	0.680353	1.03314	1.29271	2.62016	1.04395	2.63848	1.27216	8.38655
227632	Kcnt1	potassium channel, subfamily T, member 1	uc008ito.2	chr2	chr2_25876283_25879282					0.0649683	0.208793	0.150953	0	0.0887094	0.285353	0.451153	0.33773	0.059705	0.160195	0.240012	0	0.630057	0.246703	0.247447	0.192468	0.312542	0.200422	0.203295	0.800427
227634	Camsap1	calmodulin regulated spectrin-associated protein 1	uc008itx.1	chr2	chr2_25981783_25984782	5		chr2:25982205-25983940	7	4.38638	4.03901	4.3977	4.18813	4.1455	3.91931	4.15033	3.92096	5.00797	4.47575	5.20947	5.68927	4.76436	5.64332	4.64873	5.39026	4.79941	5.71349	4.08632	3.83986
98766	Ubac1	ubiquitin associated domain containing 1	uc008iua.1	chr2	chr2_26007470_26010469	5				6.34879	6.26062	6.29362	6.37612	6.97049	6.95054	6.95714	6.96558	6.77806	6.9187	6.84926	7.13866	7.49362	6.98164	7.58171	7.0815	7.57199	7.12156	6.46408	6.53264
67991	Nacc2	nucleus accumbens associated 2, BEN and BTB (POZ) domain containing	uc008iud.1	chr2	chr2_26090897_26093896	4		chr2:26091509-26092032	6	4.32339	4.51124	4.63362	4.55748	4.18884	4.65357	4.50707	4.68582	2.82348	3.18986	2.60143	3.50963	4.48563	4.45223	4.25727	4.20756	4.38968	4.51154	3.67799	3.59899
109299	Tmem250-ps	transmembrane protein 250, pseudogene	uc029twd.1	chr2	chr2_26139007_26142006			chr2:26139655-26140801	7	7.22808	7.42897	7.50828	7.00158	7.57767	7.69436	7.5924	7.42199	6.51631	6.46657	6.39334	6.34764	6.18511	6.25743	6.23885	6.51033	6.17509	6.11632	5.46038	6.31158
16871	Lhx3	LIM homeobox protein 3	uc008iuh.2	chr2	chr2_26205076_26208075			chr2:26206331-26206900	3	0	0.183356	0.0894935	0.185461	0.0392734	0.0994664	0.0748505	0.0647596	0	0.140393	0.0557247	0	0	0.0460866	0.0462354	0	0.0427478	0.0460379	0	0.47223
227638	Qsox2	quiescin Q6 sulfhydryl oxidase 2	uc008iuj.2	chr2	chr2_26235900_26238899	4		chr2:26236989-26237581	7	2.25793	2.19958	2.79893	2.70024	3.52183	3.48456	3.78977	3.98883	2.8881	2.56959	2.67295	2.82821	2.77679	3.07052	2.68086	3.23296	2.71163	3.27286	2.586	4.18116
329366	Ccdc187	coiled-coil domain containing 187	uc008ium.1	chr2	chr2_26293058_26296057		1			0	0	0	0.0672333	0.0543445	0	0	0.0228519	0.07197	0	0	0	0	0	0.0323138	0	0	0	0	0
67839	Gpsm1	G-protein signalling modulator 1 (AGS3-like, C. elegans)	uc008iup.2	chr2	chr2_26318270_26321269	3				2.22147	3.11394	2.60833	2.83625	1.70774	2.52615	2.3856	2.68781	1.42242	1.57414	1.45354	1.37992	0.939259	1.31228	1.26769	1.27437	1.17814	1.02943	0.921878	3.23719
52838	Dnlz	DNL-type zinc finger	uc012bsk.1	chr2	chr2_26350611_26353610			chr2:26351760-26352628	7	7.50796	7.45916	7.50073	7.46053	7.44096	7.51987	7.62994	7.45478	7.36821	7.44965	7.55553	7.36492	7.43393	7.554	7.4121	7.61837	7.46867	7.68627	7.54125	7.30403
332579	Card9	caspase recruitment domain family, member 9	uc008iut.1	chr2	chr2_26358048_26361047					1.92236	2.82291	2.45747	2.53977	1.48063	2.50787	1.7602	2.46542	1.5724	1.16738	1.25935	1.07841	1.33428	1.42497	1.584	1.81877	1.37667	3.31499	1.30806	1.87388
227644	Snapc4	small nuclear RNA activating complex, polypeptide 4	uc008iuw.2	chr2	chr2_26379154_26382153			chr2:26380325-26380720	5	4.97468	5.09257	5.02419	5.08606	4.97838	5.32275	4.77241	5.1984	3.72868	3.68533	3.57274	3.55141	3.87928	4.10714	4.07673	4.59619	3.90349	4.38032	3.24239	3.17983
68112	Entr1	endosome associated trafficking regulator 1	uc008ivb.1	chr2	chr2_26387817_26390816			chr2:26388839-26389488	7	7.32085	7.49136	7.57829	7.53748	7.3241	7.63186	7.57269	7.54634	6.62566	6.60562	6.38734	6.49358	7.32091	7.49533	7.32579	7.60282	7.25666	7.41485	6.61145	7.04749
64436	Inpp5e	inositol polyphosphate-5-phosphatase E	uc008ivg.2	chr2	chr2_26407628_26410627			chr2:26408842-26409328	4	4.98947	4.89343	5.38509	5.06935	4.63181	4.33589	4.73743	4.62094	3.82664	3.26765	3.60118	3.92433	3.70629	3.8189	3.80207	3.10393	3.85474	2.9793	3.85128	3.13799
227648	Sec16a	SEC16 homolog A, endoplasmic reticulum export factor	uc008ivj.1	chr2	chr2_26440571_26443570	7				6.0096	5.84537	6.06942	5.86574	5.79729	5.82037	5.82977	5.62395	6.0116	5.37242	6.09767	6.52252	6.39321	6.75937	6.28577	6.74623	6.47326	6.66303	5.7992	5.47045
18128	Notch1	notch 1	uc012bsl.1	chr2	chr2_26467304_26470303		1			0.191548	1.42227	1.37113	1.14713	0.910509	1.67405	1.55254	1.72999	1.49746	1.32675	1.72314	1.66046	1.80012	2.69183	1.82283	3.25982	2.10506	2.17088	1.51898	3.47455
353156	Egfl7	EGF-like domain 7	uc008ivq.2	chr2	chr2_26582364_26585363					0.593491	1.5884	0.745895	1.14362	0.590745	1.12074	0.536726	0.955305	0.809068	0.253646	0.151983	0.20479	0.260289	0.714581	0	0.385804	0.226113	0.297115	0.406081	1.12664
102465787	Mir126b	microRNA 126b	uc033hmb.1	chr2	chr2_26589921_26592920					0	0	0	0	0	0	0	0	0	0	0	0	0	0	0	0	0	0	0	0
67512	Agpat2	1-acylglycerol-3-phosphate O-acyltransferase 2 (lysophosphatidic acid acyltransferase, beta)	uc008ivt.2	chr2	chr2_26602918_26605917	4		chr2:26603771-26604203	7	8.78699	8.64892	8.80724	8.70386	8.80682	8.77569	8.89189	8.69878	8.56393	8.48322	8.44049	8.37283	9.16837	9.08919	9.22088	9.14514	9.25836	8.73088	8.78424	9.14748
56279	Fam69b	family with sequence similarity 69, member B	uc012bsn.1	chr2	chr2_26626957_26629956	4		chr2:26628188-26628785	7	8.42802	8.43491	8.45545	8.33553	9.02342	9.13118	8.88863	8.95945	7.69992	8.28156	7.82235	7.53784	8.91964	8.20454	9.04702	8.77298	9.02997	8.67334	7.28337	7.54933
100306954	Snora17	small nucleolar RNA, H/ACA box 17	uc029twf.1	chr2	chr2_26637822_26640821			chr2:26640021-26640358	7	0	0.571385	0.544933	0.577145	0	1.01704	0	0.410611	1.36864	1.88266	1.2703	2.11215	2.20756	1.51719	2.37962	2.32432	1.65844	3.22828	1.27304	1.5117
16821	Lcn4	lipocalin 4	uc008iwa.1	chr2	chr2_26669783_26672782					0	0	0	0.311286	0	0	0	0	0	0	0.244097	0	0.0916912	0	0	0	0	0	0	0.105053
80908	Abo	ABO blood group (transferase A, alpha 1-3-N-acetylgalactosaminyltransferase, transferase B, alpha 1-3-galactosyltransferase)	uc008iwb.2	chr2	chr2_26863496_26866495		4			0.748769	0.928733	1.49732	1.27116	0.34214	0.75893	1.33175	1.33946	1.30514	1.56646	1.73955	1.00807	1.29948	1.09841	2.02839	1.23581	1.18652	1.64279	1.54391	1.65613
20935	Surf6	surfeit gene 6	uc008iwc.1	chr2	chr2_26901314_26904313	8		chr2:26902575-26902927	7	5.13276	4.97858	5.20686	4.85637	5.6564	5.7191	5.64601	5.69488	5.02578	4.81481	5.02941	4.99084	4.98223	5.25131	4.922	5.84578	5.24649	5.86204	4.5387	5.52844
27176	Rpl7a	ribosomal protein L7A	uc008iwf.1	chr2	chr2_26909307_26912306			chr2:26910418-26911230	7	8.14628	8.19499	8.04305	7.95187	7.89525	7.95436	7.93234	7.70877	7.67108	7.59813	7.62946	7.67444	7.8384	7.92681	7.87801	8.16442	7.80624	8.15464	7.58692	7.70207
20931	Surf2	surfeit gene 2	uc008iwj.1	chr2	chr2_26914921_26917920			chr2:26916250-26916882	7	8.94638	8.91878	8.84822	8.82353	8.69618	8.61138	8.62944	8.661	7.93721	7.9942	7.86948	7.79696	7.70763	7.67197	7.93942	7.34233	7.54288	7.11727	7.66027	7.97953
20932	Surf4	surfeit gene 4	uc008iwl.2	chr2	chr2_26932012_26935011	7		chr2:26932956-26933855	7	12.3594	12.3425	12.3602	12.4184	12.2347	12.262	12.1778	12.1832	11.5677	11.4098	11.3234	11.4386	11.8566	11.8011	11.9583	11.8126	11.7881	11.417	11.6668	11.7965
227656	Rexo4	REX4, 3'-5' exonuclease	uc008iwn.1	chr2	chr2_26962887_26965886	5		chr2:26964040-26964443	7	7.34849	7.46213	7.28677	7.17961	7.33283	7.50175	7.33576	7.39844	6.11748	6.2359	5.86723	5.8734	5.99924	6.4274	6.09267	6.84926	5.98538	6.53037	5.82475	6.06129
279028	Adamts13	a disintegrin-like and metallopeptidase (reprolysin type) with thrombospondin type 1 motif, 13	uc012bss.1	chr2	chr2_26971916_26974915		4			0.188882	0.180148	0.323339	0.256361	0.209737	0.272086	0.259942	0.27532	0.34785	0.509445	0.435232	0.32887	0.411598	0.467047	0.376627	0.376247	0.518913	0.51025	0.211594	0.464716
381356	Cacfd1	calcium channel flower domain containing 1	uc008iwt.2	chr2	chr2_27008426_27011425	6		chr2:27009859-27010276	7	7.24427	7.1173	7.05994	7.05461	6.73432	6.75187	6.63322	6.43607	5.42127	5.35972	4.99211	5.05859	6.06683	5.83179	6.18561	5.69769	5.82075	5.52311	5.14653	5.49051
227659	Slc2a6	solute carrier family 2 (facilitated glucose transporter), member 6	uc008iwv.1	chr2	chr2_27026499_27029498	3		chr2:27027818-27028189	4	0.514966	0.33762	0.356312	0.519748	0.402879	0.216629	0.175694	0.416798	0.0754055	0.179595	0	0.144291	0.0766195	0.0448519	0.0449969	0.125147	0.121369	0.250065	0.173912	0.0445941
66139	Mymk	myomaker, myoblast fusion factor	uc008iwz.2	chr2	chr2_27070662_27073661		1			0	0.21453	0.0710391	0	0	0	0	0.195141	0	0.147276	0	0	0	0	0	0	0.0668642	0	0.603439	0.544118
77794	Adamtsl2	ADAMTS-like 2	uc008ixa.1	chr2	chr2_27077881_27080880					0	0	0.109562	0.0301819	0.0718097	0.102098	0.156906	0.0402629	0	0.0299845	0.0683988	0	0.0247195	0.0285833	0.0286762	0.0805534	0	0	0	0.762358
109349	Fam163b	family with sequence similarity 163, member B	uc008ixc.2	chr2	chr2_27140978_27143977	1				0.331181	0.925715	0.10734	0.527588	0.315279	0.205584	0.425228	0.393965	0.306499	0.21968	0.32596	0.261672	0.559455	0.769946	0.557464	0.350307	0.922457	0.605792	0	1.31038
13166	Dbh	dopamine beta hydroxylase	uc008ixe.1	chr2	chr2_27164007_27167006					3.87907	4.41112	4.14495	4.49209	4.51652	3.87635	4.75456	4.46049	4.41041	3.66678	4.13483	3.99355	5.09503	5.27719	4.88724	3.50751	5.13399	3.91692	0	3.13937
192166	Sardh	sarcosine dehydrogenase	uc008ixf.2	chr2	chr2_27231198_27234197		1			0.165037	0	0.068148	0.30251	0	0.553412	0.0287452	0.0492128	0.415235	0.536668	0.200159	0	0.199532	0.667959	0.135482	0.357979	0	0.527214	0	0.197043
22325	Vav2	vav 2 oncogene	uc008ixi.1	chr2	chr2_27425326_27428325			chr2:27425710-27427352	7	2.30172	2.96431	2.52522	2.89098	2.52528	3.053	2.52558	2.97915	1.77933	1.93339	1.9658	2.51054	2.58732	2.84684	2.80203	3.16268	2.51708	2.56209	1.69549	2.84641
102466836	Mir7578	microRNA 7578	uc033hmd.1	chr2	chr2_27449131_27452130					2.90399	3.49527	3.73269	2.98821	3.04516	3.03856	3.26522	3.29566	2.87192	3.31554	3.22675	3.08689	3.41106	2.78817	2.92324	3.09335	2.82402	2.78685	2.80569	3.67198
67382	Brd3	bromodomain containing 3	uc008ixm.2	chr2	chr2_27473899_27476898		6	chr2:27474964-27476217	7	6.38707	6.24431	6.28216	6.05019	6.26331	6.19716	6.34499	6.32775	6.01233	5.86353	6.09938	6.18936	5.94761	6.44386	5.90345	6.53264	6.17915	6.60717	6.02037	6.8414
140858	Wdr5	WD repeat domain 5	uc012bsw.2	chr2	chr2_27513647_27516646			chr2:27515044-27515616	7	9.60282	9.46474	9.57683	9.54111	9.47807	9.50782	9.36097	9.34808	8.90043	8.9725	8.78691	9.10131	9.39096	9.42278	9.55987	9.45054	9.3899	9.0592	8.93438	9.09945
20181	Rxra	retinoid X receptor alpha	uc056zll.1	chr2	chr2_27707792_27710791					4.40726	4.57009	4.44812	4.46631	4.34886	4.69123	4.30768	4.6272	3.59	3.69778	3.7066	4.3922	3.47668	3.96811	3.91349	3.95704	3.84908	4.42782	3.48318	4.9743
12831	Col5a1	collagen, type V, alpha 1	uc008ixt.2	chr2	chr2_27884925_27887924			chr2:27886164-27887152	7	0.0382518	0.0950822	0.0204817	0.0219407	0.151832	0.089211	0.0505958	0.0651008	0	0.20443	0.0862261	0.0197798	0.0090082	0.0813648	0.0104592	0.0684122	0.0287916	0	0.102401	0.176041
14134	Fcnb	ficolin B	uc008ixv.1	chr2	chr2_28083379_28086378		2			0	0	0	0	0	0	0	0	0	0	0	0	0	0	0	0	0	0	0	0
56177	Olfm1	olfactomedin 1	uc008iyb.1	chr2	chr2_28191593_28194592			chr2:28192940-28193410	3	7.39144	7.49637	7.27934	6.91089	7.2473	7.23369	7.39462	7.35621	7.12035	7.18769	7.18242	6.9028	6.86904	7.11942	7.16389	7.22949	7.24065	7.3227	7.23639	7.23712
241289	Ppp1r26	protein phosphatase 1, regulatory subunit 26	uc008iye.1	chr2	chr2_28446441_28449440	4		chr2:28446518-28447398	7	2.33749	1.67787	2.19387	1.49443	2.8191	2.34098	2.75241	2.36641	1.4051	0.928092	1.03719	1.24148	0.821826	1.02303	0.829181	1.26229	0.897874	1.08202	0.916077	1.92891
69327	1700007K13Rik	RIKEN cDNA 1700007K13 gene	uc008iyf.1	chr2	chr2_28464825_28467824					2.66709	2.31619	1.01806	1.247	0.452487	2.69221	4.05037	2.24446	1.51873	1.95055	0.452073	0.498172	1.66479	1.255	1.35903	1.73175	0.913218	1.44968	0.691831	2.9487
227671	Gbgt1	globoside alpha-1,3-N-acetylgalactosaminyltransferase 1	uc008iyl.2	chr2	chr2_28495391_28498390		1			0	0.142098	0.197409	0.143753	0.224804	0.284591	0.112827	0.144303	0	0	0	0	0.118558	0.0698192	0.261822	0.250633	0.0647994	0	0.264445	1.25113
19730	Ralgds	ral guanine nucleotide dissociation stimulator	uc008iym.2	chr2	chr2_28511667_28514666	5		chr2:28512963-28513783	7	6.89172	6.9071	6.97218	7.00387	6.6436	6.46169	6.6171	6.58714	6.15604	6.22659	6.14679	6.42306	6.57213	6.51241	6.61504	6.76339	6.48755	7.83215	6.17053	6.95314
12613	Cel	carboxyl ester lipase	uc008iyr.1	chr2	chr2_28561863_28564862					0.110789	0.0478596	0.173032	0.227388	0.150423	0.438614	0.339226	0.609404	0.28647	0.421341	0.0554821	0.0437042	0.560203	0.294212	0.216749	0.549619	0.755852	0.255429	0.810561	0.132752
70239	Gtf3c5	general transcription factor IIIC, polypeptide 5	uc008iys.3	chr2	chr2_28581780_28584779			chr2:28582731-28583331	7	4.64696	4.69258	4.73164	4.68365	4.41205	4.6333	4.53949	4.46377	2.17663	1.83127	1.7383	1.85205	2.42739	2.46201	2.07174	2.97803	2.11856	2.26268	1.83652	2.94278
14582	Gfi1b	growth factor independent 1B	uc012bta.1	chr2	chr2_28620483_28623482					1.32512	1.70776	1.38673	2.03536	1.37129	2.38308	2.17989	2.49414	2.17546	2.92929	2.73593	2.67455	3.14793	4.26667	3.1924	5.52264	3.18873	4.6512	3.29428	6.43182
64930	Tsc1	tuberous sclerosis 1	uc008iyy.2	chr2	chr2_28639733_28642732	8		chr2:28640881-28641803	7	6.18822	6.28713	6.26782	6.16939	6.53172	6.61211	6.62309	6.48964	6.34784	6.00427	6.29427	6.48718	6.45238	6.61091	6.23552	6.62402	6.41705	6.90648	6.28309	6.00788
69987	Spaca9	sperm acrosome associated 9	uc008iza.1	chr2	chr2_28698152_28701151	8		chr2:28700080-28700321	6	2.34696	2.83625	1.62505	2.19977	1.48426	1.98736	1.32671	1.9244	1.16981	1.07703	1.35704	0.727945	1.75794	2.22577	2.48854	1.75472	1.43489	2.4352	1.37034	1.63333
100526498	Mir3088	microRNA 3088	uc012btb.1	chr2	chr2_28731778_28734777					0	0	0	0	0	0	0	0	0	0	0	0	0	0	0	0	0	0	0	0
269252	Gtf3c4	general transcription factor IIIC, polypeptide 4	uc008ize.2	chr2	chr2_28838861_28841860	7		chr2:28839844-28841000	7	3.6988	3.31954	3.78806	3.84622	3.70605	3.50449	3.80086	4.12174	2.38278	2.11024	1.76063	2.01065	1.73039	1.43727	1.49823	2.3492	1.3339	2.49061	1.71533	3.01223
54422	Barhl1	BarH like homeobox 1	uc012btd.1	chr2	chr2_28914941_28917940	2		chr2:28917679-28918145	4	2.18172	3.00258	2.10846	2.22317	2.20899	3.24482	1.58389	2.59824	1.15461	1.4602	1.01862	1.91819	1.22891	1.74215	1.38206	1.54593	1.06105	1.78888	1.1154	2.31275
329375	Cfap77	cilia and flagella associated protein 77	uc012bte.1	chr2	chr2_29053567_29056566			chr2:29054734-29055171	7	2.43071	4.12241	3.42959	3.83735	2.42233	3.40242	2.55586	3.65057	3.05	2.99314	2.95638	3.24697	2.98373	3.24487	2.97472	3.66785	3.0617	3.71054	2.95013	4.54644
22130	Ttf1	transcription termination factor, RNA polymerase I	uc008izk.1	chr2	chr2_29058763_29061762			chr2:29060144-29060755	7	3.63954	3.75899	3.65573	3.58637	3.2176	3.40986	3.15792	3.28206	2.18398	1.91669	2.10526	1.83775	2.05823	2.06959	1.75522	2.52653	2.09316	2.46564	1.79575	2.03923
269254	Setx	senataxin	uc008izl.1	chr2	chr2_29123492_29126491			chr2:29124686-29125657	7	6.08372	5.69874	5.96403	5.59945	5.86069	5.49161	5.71262	5.28366	5.8298	4.90215	5.71901	6.01622	5.77011	6.39395	5.65326	6.25207	5.85018	6.16426	5.09382	4.92292
171171	Ntng2	netrin G2	uc012btf.2	chr2	chr2_29246600_29249599	1				2.33855	2.45157	1.29618	2.41407	1.28914	2.29184	1.22188	2.07431	0.298696	0.492484	0.417853	0.275999	1.1658	1.12529	0.671441	1.35274	0.722387	1.70031	0.458882	1.25989
76220	6530402F18Rik	RIKEN cDNA 6530402F18 gene	uc008izq.1	chr2	chr2_29250541_29253540	1		chr2:29251509-29253279	7	0	0	0	0	0.0158647	0.0136883	0	0	0.0211014	0	0	0	0	0.0731694	0.018704	0	0	0.0370093	0	0.15882
68975	Med27	mediator complex subunit 27	uc008izr.2	chr2	chr2_29345310_29348309			chr2:29346777-29347180	5	9.95919	10.2294	10.1138	10.2096	10.0483	10.1489	10.2052	10.2236	9.67007	9.70162	9.799	9.7765	10.0214	10.0328	9.89045	9.98369	10.0231	10.4512	10.0166	9.8009
102465170	Mir133c	microRNA 133c	uc033hmf.1	chr2	chr2_29473795_29476794					0.867204	0	0	0	0	0	0.629832	0	0	0	0	0	0	0	0	0	0	0	0	0
107746	Rapgef1	Rap guanine nucleotide exchange factor (GEF) 1	uc008izv.1	chr2	chr2_29618220_29621219			chr2:29619880-29620185	7	6.0591	6.18138	6.12408	6.22112	6.25761	6.18158	6.05325	6.2513	5.39677	5.63357	5.39263	5.2859	5.67271	5.42275	5.8269	5.55219	5.60313	5.35842	5.37563	4.77508
433416	Gm13547	predicted gene 13547	uc012btg.1	chr2	chr2_29760028_29763027					0.170364	0	0.13757	0.402389	0.119404	0.290634	0.321648	0.100003	0.851867	0.512067	0	0.568508	0.524354	0.774392	0.59373	0.256018	0.358509	0.856861	0.270099	0.381515
227683	Coq4	coenzyme Q4	uc008jad.1	chr2	chr2_29786763_29789762			chr2:29787425-29787670	7	5.97484	5.79498	5.98497	5.99314	5.85181	5.66836	6.06053	6.05155	5.52872	5.4963	5.5343	5.45788	6.00918	6.04619	6.04111	6.07272	6.03705	6.40162	5.84331	5.65295
26569	Slc27a4	solute carrier family 27 (fatty acid transporter), member 4	uc008jaf.1	chr2	chr2_29801180_29804179	6		chr2:29802586-29803122	7	3.70424	3.49119	3.79711	3.62766	3.68682	3.80887	3.60527	3.7516	1.01561	0.777889	0.678766	0.613731	0.843392	1.0801	0.982507	1.21386	0.576819	1.04264	0.516535	1.65308
68205	Urm1	ubiquitin related modifier 1	uc008jag.1	chr2	chr2_29825889_29828888			chr2:29827237-29827783	7	5.69424	5.75423	5.52922	5.49936	4.93724	4.93124	5.30759	5.24902	3.17845	3.27246	2.74001	2.98709	3.87741	3.97553	3.83149	4.63995	3.56046	4.29833	2.63227	3.92952
723904	Mir219a-2	microRNA 219a-2	uc012btj.1	chr2	chr2_29844228_29847227			chr2:29845330-29846472	6	0	0	0	0	0	0	0	0	0	0	0	0	0	0	0	0	0	0	0	0
99151	Cercam	cerebral endothelial cell adhesion molecule	uc008jai.1	chr2	chr2_29867994_29870993	4		chr2:29869113-29869551	3	0.638912	0.6796	0.626262	1.06054	0.655646	1.29356	1.06325	1.42431	0.843992	0.65876	0.840447	0.466418	0.644152	0.788152	0.76901	0.840931	0.742799	0.633031	0.326792	1.97831
18286	Odf2	outer dense fiber of sperm tails 2	uc008jal.2	chr2	chr2_29888220_29891219	6		chr2:29889282-29890726	7	8.4383	8.56757	8.52987	8.41985	8.34252	8.35449	8.38156	8.37953	8.16418	8.14292	8.11284	8.13141	8.1891	8.34115	8.24498	8.39262	8.24895	8.08346	8.27875	8.35102
74412	Gle1	GLE1 RNA export mediator (yeast)	uc008jaq.2	chr2	chr2_29933909_29936908	8		chr2:29935286-29935687	7	9.21528	9.23609	9.24833	9.1147	9.42663	9.54842	9.23879	9.22366	9.19383	9.22936	9.00048	9.1669	9.26792	9.39759	9.4314	9.41252	9.40622	8.95559	9.09473	9.71991
20740	Sptan1	spectrin alpha, non-erythrocytic 1	uc008jas.1	chr2	chr2_29964060_29967059	8		chr2:29965292-29966178	7	7.20443	7.21283	7.25033	7.13238	7.14349	7.03814	7.0908	7.12857	6.79977	6.76451	6.87211	6.99882	6.47723	6.86163	6.65631	6.59387	6.68488	6.91384	6.50669	5.85259
102465603	Mir6997	microRNA 6997	uc033hmi.1	chr2	chr2_29994450_29997449					3.30881	3.86335	3.78671	3.34292	3.51433	3.71833	3.86895	3.55015	4.08208	3.09959	3.90728	4.06974	3.28142	3.7295	3.47681	4.2436	2.94186	3.87703	2.21994	0.780083
71820	Wdr34	WD repeat domain 34	uc008jau.1	chr2	chr2_30047380_30050379	5		chr2:30048619-30049253	7	5.15063	5.31092	5.27893	5.37372	4.43383	4.13777	4.73859	4.73132	3.07975	2.77737	3.01508	2.32333	3.38926	2.95373	3.2164	4.07793	3.03793	3.16388	3.15328	4.08401
56086	Set	SET nuclear oncogene	uc008jay.2	chr2	chr2_30064974_30067973		4	chr2:30066087-30067546	7	5.86698	5.94194	5.77525	5.64756	5.99951	5.88135	5.72244	6.04973	6.10688	5.71675	5.73758	5.34781	4.86608	4.44871	4.75783	4.89958	4.8107	4.13799	4.33017	5.36323
263803	Pkn3	protein kinase N3	uc008jba.1	chr2	chr2_30077266_30080265	3		chr2:30077572-30077975	7	0.86438	1.99462	1.43758	1.20941	1.13975	1.24874	1.17371	1.25653	0.638158	0.642395	0.658365	0.525986	0.764351	1.58175	0.73693	1.46916	1.15781	0.921889	0.665421	1.39893
66220	Zdhhc12	zinc finger, DHHC domain containing 12	uc008jbe.1	chr2	chr2_30092136_30095135			chr2:30093435-30093955	4	7.92984	8.17538	8.06863	8.12268	7.83988	7.78918	8.09852	7.95739	7.69576	7.49038	7.70012	7.73978	8.13508	8.17748	8.19542	7.60314	8.23759	7.74307	7.93116	8.25027
227693	Zer1	zyg-11 related, cell cycle regulator	uc008jbg.2	chr2	chr2_30123112_30126111	4		chr2:30124247-30124657	7	2.13739	2.08807	2.10932	1.96015	2.48093	2.42594	2.20905	2.52802	0.658903	0.938802	0.536021	0.631435	0.945149	0.86727	1.00636	1.20713	0.674113	1.1496	0.586489	1.23891
70296	Tbc1d13	TBC1 domain family, member 13	uc008jbj.1	chr2	chr2_30132371_30135370	5		chr2:30133661-30134040	7	6.93343	7.07487	7.24418	7.10064	7.1531	7.2564	7.14553	7.01331	5.54153	5.52296	5.29268	5.91071	6.25277	6.36311	6.12452	6.45143	6.23647	6.39147	5.79474	6.17368
13804	Endog	endonuclease G	uc008jbk.1	chr2	chr2_30170024_30173023			chr2:30171414-30172135	4	8.17285	8.36363	8.14209	7.88229	8.50464	8.59564	8.57507	8.37497	7.10378	6.92684	7.18076	7.16065	7.78498	7.79386	7.77901	7.54372	7.8375	7.58882	7.18176	7.75532
227695	Spout1	SPOUT domain containing methyltransferase 1	uc008jbn.2	chr2	chr2_30176960_30179959	4		chr2:30178229-30178634	4	7.53942	7.71742	7.63413	7.32317	7.57161	7.28394	7.80362	7.37954	7.18166	7.0887	7.30267	7.22545	7.5115	7.52623	7.644	7.03895	7.78905	7.03189	7.43474	7.47892
70266	Kyat1	kynurenine aminotransferase 1	uc008jbq.1	chr2	chr2_30196860_30199859	4				5.04632	5.62715	5.35992	5.88536	5.11066	5.55277	5.1061	5.72955	3.79353	4.16273	3.84256	4.34221	4.48824	4.6752	4.5571	5.04892	4.47741	4.98924	4.30174	5.0091
241296	Lrrc8a	leucine rich repeat containing 8A	uc008jbu.2	chr2	chr2_30236269_30239268			chr2:30237160-30238213	7	8.79212	8.8432	8.83273	8.82493	9.48981	9.76092	9.33556	9.61401	8.5349	8.5029	8.20813	8.07515	8.44301	8.39121	8.50049	8.84759	8.39149	8.62183	8.36277	9.47382
227696	Phyhd1	phytanoyl-CoA dioxygenase domain containing 1	uc029twk.1	chr2	chr2_30265319_30268318		8			1.01935	0.689484	0.613951	1.06029	1.02836	1.19585	0.784309	0.787833	0.0394306	0.442963	0.617425	0.128447	0.117028	0.257825	0.527785	0.35701	0.446337	0.315371	0.628347	1.01528
227699	Nup188	nucleoporin 188	uc008jcb.1	chr2	chr2_30284933_30287932		8	chr2:30285789-30286877	4	8.7181	9.22177	8.81973	8.70918	8.17404	8.51138	8.31376	8.35337	7.24631	7.41197	7.1714	7.01926	7.99056	7.97101	8.15602	8.1468	7.94821	7.76116	7.5535	6.77578
227700	Sh3glb2	SH3-domain GRB2-like endophilin B2	uc008jcd.2	chr2	chr2_30357817_30360816	5		chr2:30359109-30359468	7	7.13376	7.20277	7.13655	7.14099	6.88182	6.93706	7.11812	7.03828	6.42318	6.48999	6.41355	6.16759	6.60831	6.64131	6.82376	6.5799	6.65097	6.53024	6.29216	6.10844
108958	Miga2	mitoguardin 2	uc008jch.1	chr2	chr2_30362835_30365834	5		chr2:30364094-30364558	7	3.1786	3.40626	3.3479	3.42759	3.17769	3.76135	3.58087	3.57634	1.36222	1.34233	0.973021	1.20258	1.45992	1.27221	1.45742	1.58217	1.38543	1.59701	1.11366	1.52727
57170	Dolpp1	dolichyl pyrophosphate phosphatase 1	uc008jci.2	chr2	chr2_30390754_30393753	8		chr2:30392088-30392887	7	5.87808	5.94102	5.95154	5.92115	4.95797	5.03572	5.29168	5.06469	1.8095	1.58213	1.52131	1.79097	1.86246	2.50389	1.88263	2.26717	2.11056	2.39578	1.518	2.93689
12908	Crat	carnitine acetyltransferase	uc008jck.1	chr2	chr2_30405180_30408179	5				4.35187	4.65011	4.68359	4.59805	4.30484	4.40247	4.43625	4.28998	3.89797	4.01917	3.5587	3.75389	4.25973	4.39533	4.43059	4.14636	4.24758	3.838	3.92206	4.23385
110854	Ptpa	protein phosphatase 2 protein activator	uc008jcn.2	chr2	chr2_30414550_30417549	8		chr2:30415222-30416614	5	6.64856	6.61972	6.59463	6.54172	6.55539	6.62375	6.45146	6.38308	4.99199	4.88885	4.62124	4.91946	5.6269	5.83505	5.77006	6.05556	5.59251	5.87243	4.96109	5.4595
72500	Ier5l	immediate early response 5-like	uc008jco.1	chr2	chr2_30472700_30475699			chr2:30472353-30474704	7	6.45367	6.81508	6.39296	6.25648	7.13028	7.22561	6.98625	7.08227	6.45057	6.92448	6.73275	6.88721	6.81885	7.39722	7.23584	7.67602	7.16436	7.64681	7.21839	7.8325
78617	Cstad	CSA-conditional, T cell activation-dependent protein	uc008jcp.1	chr2	chr2_30593544_30596543	1				0.412242	0.803597	0.52609	1.02682	1.28809	1.07889	0.52544	1.1372	0.49009	0.129214	0.519276	0.920032	0.38782	0.532443	0.702195	1.86686	0.412344	1.16897	0	1.97412
100526499	Mir3089	microRNA 3089	uc012btn.1	chr2	chr2_30719710_30722709					0	0	0	0	0	0	0	0	0	0	0	0	0	0	0	0	0	0	0	0
73598	1700001O22Rik	RIKEN cDNA 1700001O22 gene	uc008jct.3	chr2	chr2_30802165_30805164		1			1.58433	1.59793	1.51129	2.14398	0.911176	1.77398	1.37464	2.13349	0.762723	1.17438	1.87591	1.44635	1.81393	1.52476	1.68181	2.70298	0.97059	2.81026	0.890334	2.18262
66617	Ntmt1	N-terminal Xaa-Pro-Lys N-methyltransferase 1	uc008jcv.1	chr2	chr2_30806477_30809476	4		chr2:30807459-30808307	7	9.02147	9.36064	9.04568	8.97788	8.73233	9.06068	8.99822	8.94144	7.04945	7.10464	7.06032	7.13989	7.38413	7.71791	7.38114	8.00444	7.57157	8.05319	7.02958	8.49293
72323	Asb6	ankyrin repeat and SOCS box-containing 6	uc008jcx.1	chr2	chr2_30826801_30829800		4	chr2:30827753-30828472	7	5.5947	5.41986	5.4398	5.23969	5.38927	5.49913	5.4737	5.45339	2.27957	1.59365	1.49402	1.61203	2.38753	2.7697	2.52259	3.60485	2.42836	2.69454	1.82962	3.40261
20204	Prrx2	paired related homeobox 2	uc008jcy.2	chr2	chr2_30843867_30846866			chr2:30845209-30845739	2	1.1049	1.7652	1.30439	1.88405	1.53674	2.0817	1.45028	1.67658	0.317675	0.960099	0.380157	0.722821	0.342871	0.697113	0.169488	0.919473	0.655883	1.27939	0.462658	2.21537
64292	Ptges	prostaglandin E synthase	uc008jcz.1	chr2	chr2_30901798_30904797					1.79401	2.16465	2.06532	2.48652	1.70447	2.26361	2.10872	2.72081	3.14971	4.01041	3.36422	2.55732	3.75522	3.34817	3.50116	4.38038	3.9684	4.33454	3.39353	4.61229
30934	Tor1b	torsin family 1, member B	uc008jdb.1	chr2	chr2_30951501_30954500			chr2:30952921-30953415	4	3.983	3.92026	4.24189	4.07895	3.59842	3.83118	3.96951	4.02208	2.33	2.51205	2.00272	2.36034	2.47592	2.59292	2.4049	2.10621	2.11794	2.21008	2.27356	2.78138
30931	Tor1a	torsin family 1, member A (torsin A)	uc008jdc.2	chr2	chr2_30966419_30969418	8		chr2:30967424-30967987	7	12.1487	12.1201	12.011	12.0398	12.139	12.1462	12.107	12.0285	12.1282	12.1521	12.1363	11.97	12.4462	12.3393	12.5402	12.5175	12.5142	12.2367	12.3085	12.0652
227707	BC005624	cDNA sequence BC005624	uc008jdd.2	chr2	chr2_30980442_30983441	6		chr2:30981657-30982648	7	7.55556	7.62049	7.58136	7.44436	7.50946	7.37982	7.67746	7.56614	8.57663	8.47324	8.65822	8.53771	7.93804	7.91744	7.88196	8.016	8.2314	8.28044	8.18754	8.02537
74270	Usp20	ubiquitin specific peptidase 20	uc008jdg.1	chr2	chr2_31014831_31017830	7				4.15792	4.26385	3.80835	3.94636	4.35029	4.36979	4.14541	3.95914	2.37325	2.50978	1.99464	2.27264	3.69797	3.02821	3.14645	3.2888	3.36819	2.45126	1.98166	2.98072
14269	Fnbp1	formin binding protein 1	uc008jdl.1	chr2	chr2_31051638_31054637					3.35373	3.76341	3.54126	3.51958	2.87756	3.28983	3.04933	3.06574	3.22257	2.44951	2.84595	3.22333	3.33175	3.67321	3.60025	3.39902	3.30828	3.3447	3.02235	2.92903
277463	Gpr107	G protein-coupled receptor 107	uc008jdo.2	chr2	chr2_31150816_31153815			chr2:31152155-31152657	7	6.3312	6.38545	6.41604	6.37817	6.34406	6.40686	6.44289	6.33075	6.06544	5.62361	5.7397	5.85889	6.42664	6.35593	6.37117	6.08116	6.30682	5.75699	6.19409	6.11586
14299	Ncs1	neuronal calcium sensor 1	uc008jdq.1	chr2	chr2_31244423_31247422	1		chr2:31245558-31246513	5	0.295234	1.55505	0.831414	1.10179	0.303913	1.6583	0.653658	1.60482	1.04429	1.47275	0.850482	0.750632	1.17287	1.57817	0.970351	1.65349	0.659219	0.4514	1.07066	4.04936
11898	Ass1	argininosuccinate synthetase 1	uc008jdu.1	chr2	chr2_31468770_31471769	4		chr2:31469998-31470326	4	2.23312	3.16778	2.40877	2.98721	2.04184	2.69584	2.45502	2.79905	2.98014	3.40146	3.27565	3.62567	3.38417	3.73405	3.1635	3.93882	3.4633	3.34958	3.75681	4.90479
320267	Fubp3	far upstream element (FUSE) binding protein 3	uc008jdw.3	chr2	chr2_31571151_31574150	5		chr2:31572756-31573120	7	5.28954	5.13369	5.21966	5.14086	5.43256	5.30116	5.32342	5.53355	6.11503	6.38133	6.27467	6.22122	5.38867	5.43415	5.32493	5.68005	5.53872	5.5183	5.06302	5.80458
102466214	Mir6998	microRNA 6998	uc033hmj.1	chr2	chr2_31610921_31613920					1.53696	1.77022	1.71242	0	2.91574	1.70378	1.17836	2.26654	1.45657	2.21308	1.73787	1.06988	1.87187	1.72683	1.3477	2.62199	2.40063	2.0274	1.35727	1.72094
381359	Prdm12	PR domain containing 12	uc012bto.1	chr2	chr2_31638537_31641536	1		chr2:31640033-31640352	4	0	0.209721	0.122558	0.251027	0.236853	0.260359	0.135363	0.48835	0.657529	0.718141	1.12574	0.935916	0.577228	0.201516	0.345643	0.654061	0.502488	0.73021	0.57197	0.778503
227715	Exosc2	exosome component 2	uc008jdy.1	chr2	chr2_31669237_31672236			chr2:31670687-31671043	7	8.00825	7.95981	7.93704	7.81474	7.67366	7.56377	7.52673	7.58459	6.61889	6.94375	6.46435	6.26181	6.223	5.91921	6.25469	6.47267	6.04894	5.88456	5.59615	6.1942
11350	Abl1	c-abl oncogene 1, non-receptor tyrosine kinase	uc008jeb.3	chr2	chr2_31687037_31690036			chr2:31688184-31689099	7	4.43686	4.52223	4.63349	4.74525	4.82209	4.90803	4.81456	5.05393	4.62988	4.753	4.3595	4.65748	4.14746	4.49388	4.65002	4.69148	4.38541	5.01323	4.77843	4.91836
227717	Qrfp	pyroglutamylated RFamide peptide	uc008jed.1	chr2	chr2_31809019_31812018					0.0476828	0.261597	0.147035	0.157034	0.157902	0.355263	0.264086	0.299726	0.1071	0.228171	0.260712	0.240352	0.304517	0.113208	0.438181	0.392149	0.105181	0.183843	0.114763	0.250186
98970	Fibcd1	fibrinogen C domain containing 1	uc008jee.2	chr2	chr2_31844506_31847505	1		chr2:31845690-31846926	7	0.282414	0.706039	0.427815	0.621187	0.200194	0.652302	0.177041	0.580415	0.324742	0.388528	0.356153	0.105338	0.334793	0.499629	0.43438	1.48372	0.405376	1.39929	0.385982	1.93831
23928	Lamc3	laminin gamma 3	uc008jef.1	chr2	chr2_31885781_31888780			chr2:31887173-31887632	5	0	0	0	0	0.0138648	0	0	0	0	0.0170974	0	0	0.0280322	0	0	0.0462774	0	0	0	0.0792419
108897	Aif1l	allograft inflammatory factor 1-like	uc008jeg.1	chr2	chr2_31948803_31951802	2		chr2:31950110-31950600	5	1.5913	2.38975	1.7542	1.65365	0.713385	1.73751	0.475984	1.25302	1.32526	1.33725	0.57224	0.336359	0.452309	1.23531	0.264593	0.934823	0.839977	0.202032	0.797183	2.21421
227720	Nup214	nucleoporin 214	uc008jei.1	chr2	chr2_32031703_32034702					9.11997	8.97858	9.08133	8.98863	9.16056	9.00305	8.8959	9.06001	8.26112	8.50136	8.33883	8.36558	8.92369	8.97038	9.24633	8.53688	8.94713	8.01738	8.61123	8.46194
102466844	Mir7674	microRNA 7674	uc033hmm.1	chr2	chr2_32049446_32052445					7.79333	7.5888	7.68391	7.64229	8.09095	7.83166	7.73717	7.98193	7.44713	7.52824	7.59207	7.5562	8.01969	8.06433	8.34993	7.58598	8.08277	7.50129	7.83359	7.75922
241303	Fam78a	family with sequence similarity 78, member A	uc008jej.1	chr2	chr2_32083170_32086169			chr2:32083270-32084744	5	6.62913	6.55842	6.53029	6.47121	6.92354	6.71287	6.70055	6.9168	6.58863	6.81582	6.74766	6.62839	6.67464	6.78428	7.09462	6.31725	6.80116	6.31535	6.78299	6.56736
227721	Plpp7	phospholipid phosphatase 7 (inactive)	uc008jel.1	chr2	chr2_32094151_32097150					3.89918	5.72128	5.23301	6.20005	5.10418	6.39317	5.93954	6.75985	5.27822	5.72007	4.88254	5.19874	6.03929	6.36355	6.08137	6.53372	6.03748	6.19337	5.2699	6.98802
227723	Prrc2b	proline-rich coiled-coil 2B	uc008jen.2	chr2	chr2_32149648_32152647			chr2:32150861-32151644	7	2.40535	2.88584	2.72121	2.90511	1.79224	2.4473	1.93623	2.70134	1.67228	1.72719	1.68732	1.92211	1.38867	1.79749	1.45365	1.79005	1.36102	1.97137	1.30625	2.61893
99011	Pomt1	protein-O-mannosyltransferase 1	uc008jeq.1	chr2	chr2_32235183_32238182	4		chr2:32236330-32236858	7	6.61489	6.63229	6.6085	6.69813	6.10744	6.1398	6.11996	6.05402	4.5758	4.33278	4.25984	4.48633	5.48438	5.21236	5.44913	4.91061	5.25351	4.40392	4.69951	5.15341
22245	Uck1	uridine-cytidine kinase 1	uc008jes.2	chr2	chr2_32258606_32261605	3		chr2:32259830-32260142	5	1.78158	1.44539	1.11613	1.24197	0.659734	0.65883	0.867414	1.09913	1.04069	1.30405	0.686753	0.56391	0.488521	0.654717	0.518177	0.599353	0.377731	0.479658	0.408888	0.715739
72931	Swi5	SWI5 recombination repair homolog (yeast)	uc008jet.3	chr2	chr2_32286570_32289569	7		chr2:32287550-32288490	7	10.9882	11.1154	11.156	11.1172	11.2547	11.2301	11.319	11.2414	10.9009	11.0302	11.0275	10.8912	10.6753	10.6799	10.6621	10.4623	10.5803	10.7606	10.505	10.4193
99412	Golga2	golgi autoantigen, golgin subfamily a, 2	uc012btt.1	chr2	chr2_32290593_32293592					5.02053	5.12651	4.9846	4.61432	5.29599	5.18926	5.28894	4.97523	6.44712	5.49004	6.50886	6.75341	5.76126	6.53326	5.8626	6.26042	5.93641	6.7918	5.44896	5.05835
104795665	Gm23363	predicted gene, 23363	uc056zly.1	chr2	chr2_32316765_32319764					0	0	0	0	0	0	0	0	0	0	0	0	0	0	0	0	0	0	0	0
13429	Dnm1	dynamin 1	uc008jfd.3	chr2	chr2_32351830_32354829			chr2:32352844-32353458	7	0.0335371	0.136698	0.0268324	0.111674	0.0684239	0.152727	0.0443828	0.147619	0	0.176218	0.172581	0	0.199158	0.0801555	0.0804114	0.241439	0.145173	0.131086	0.207303	0.203467
68379	Ciz1	CDKN1A interacting zinc finger protein 1	uc008jfi.2	chr2	chr2_32361698_32364697	1		chr2:32362688-32363391	5	3.88107	4.81667	4.80868	4.4789	2.47586	3.74417	3.63155	3.36341	2.81384	2.7612	2.9016	3.60366	3.444	4.19241	3.51415	3.34767	3.77926	3.10658	3.26978	3.67843
73737	1110008P14Rik	RIKEN cDNA 1110008P14 gene	uc008jfk.2	chr2	chr2_32380416_32383415			chr2:32381503-32382189	7	8.14905	9.12548	8.47644	8.72058	7.96282	8.64042	8.489	8.85091	7.75142	8.08087	8.00192	8.45087	8.09649	8.68095	8.03869	8.6633	8.27402	9.0119	7.96683	9.06705
16819	Lcn2	lipocalin 2	uc008jfl.1	chr2	chr2_32386240_32389239					0	0	0.100605	0.107563	0	0	0	0	0	0.884285	0.0627342	0	0.171917	0	0	0	0	0.101902	0	0.101433
96979	Ptges2	prostaglandin E synthase 2	uc008jfm.2	chr2	chr2_32394390_32397389	4		chr2:32395475-32396707	7	4.49967	5.17496	5.15909	5.12622	5.41911	5.65421	5.43596	5.857	4.59009	5.00211	4.69838	5.08396	5.71764	5.27856	5.63629	5.76287	5.76422	5.86028	4.1782	4.96894
227731	Slc25a25	solute carrier family 25 (mitochondrial carrier, phosphate carrier), member 25	uc008jfo.2	chr2	chr2_32429652_32432651					4.51414	4.5208	4.58052	4.55066	4.87436	4.84138	4.83866	5.11749	3.51472	2.99912	2.77141	2.90057	3.3694	3.06445	3.30388	3.36258	2.91213	3.01037	3.12675	4.06175
71254	Naif1	nuclear apoptosis inducing factor 1	uc008jfr.1	chr2	chr2_32448957_32451956			chr2:32450914-32451589	7	4.41126	4.24491	4.31145	4.28674	4.41988	4.54126	4.58613	4.57849	2.57287	1.95154	2.10939	2.12115	2.68769	2.90195	2.6745	3.22283	2.6109	3.21141	2.21582	3.10212
98952	Fam102a	family with sequence similarity 102, member A	uc008jfs.1	chr2	chr2_32533859_32536858	4		chr2:32535033-32535933	7	5.3556	5.82554	5.50766	5.84323	5.11245	5.60638	5.3112	5.81208	4.83954	5.18013	4.86247	5.13669	4.58076	4.75579	4.94782	4.94974	4.70288	4.78069	4.83313	4.67131
13481	Dpm2	dolichol-phosphate (beta-D) mannosyltransferase 2	uc008jfu.1	chr2	chr2_32569358_32572357					9.80859	10.0189	9.80101	9.86456	9.84598	9.98708	9.98798	9.99273	9.52412	9.60896	9.73546	9.5882	9.81525	9.8248	9.76913	10.0074	9.84539	10.1397	9.49679	9.7742
227733	Pip5kl1	phosphatidylinositol-4-phosphate 5-kinase-like 1	uc008jfv.1	chr2	chr2_32574319_32577318	1		chr2:32575309-32575864	4	1.98434	4.34186	2.61867	4.12452	2.92891	5.7096	3.45877	5.18369	2.04404	4.01898	2.71722	3.61246	2.97603	4.01977	3.04427	5.86944	3.34344	4.76451	3.76759	5.9786
20448	St6galnac4	ST6 (alpha-N-acetyl-neuraminyl-2,3-beta-galactosyl-1,3)-N-acetylgalactosaminide alpha-2,6-sialyltransferase 4	uc008jfx.2	chr2	chr2_32585578_32588577	1		chr2:32586940-32587317	7	0.0327368	0.492976	0.391147	0.327975	0.151334	0.095058	0.260834	0.46585	0	0.108384	0	0	0	0	0	0.0504041	0.0246289	0.0265372	0	0.0778276
50935	St6galnac6	ST6 (alpha-N-acetyl-neuraminyl-2,3-beta-galactosyl-1,3)-N-acetylgalactosaminide alpha-2,6-sialyltransferase 6	uc008jgb.2	chr2	chr2_32605485_32608484		1			0	0	0.550599	0.320801	0.0356911	0.22991	0.164575	0.459472	0.0932252	0.0439355	0	0.039898	0	0.122194	0	0.0400979	0.0388528	0.0418475	0	0.37062
11636	Ak1	adenylate kinase 1	uc008jgj.2	chr2	chr2_32628000_32630999		1			0.119818	1.53752	0.602582	1.395	0.441151	1.45812	0.458246	2.21562	0.162409	0.968459	0.278201	0.263295	0.347699	1.06136	0.189926	1.74318	0.295587	1.58321	0.400602	1.50965
13805	Eng	endoglin	uc008jgl.2	chr2	chr2_32645095_32648094					4.04304	4.27928	4.01271	3.76738	4.19898	4.22242	4.1647	4.20468	4.18837	4.53608	4.22271	4.40006	3.89068	4.17863	4.19256	4.18606	3.97188	4.00057	4.67744	4.87326
14287	Fpgs	folylpolyglutamyl synthetase	uc008jgm.2	chr2	chr2_32692676_32695675		8	chr2:32693778-32694334	7	9.81837	10.0011	9.85749	9.82094	9.89536	10.0578	9.8501	9.91363	9.41746	9.55524	9.25723	9.32375	9.93039	10.0959	10.1138	10.3162	10.0907	9.9103	9.76248	9.9905
100499514	Mir2861	microRNA 2861	uc012bty.1	chr2	chr2_32711389_32714388			chr2:32712176-32713258	7	0.856479	1.90321	0.719882	2.36763	0	1.28885	0.621441	0.550099	0.80205	0.42702	0	0.392163	0.647915	1.85821	0.729921	1.17363	0	1.20875	0	0.724704
27387	Sh2d3c	SH2 domain containing 3C	uc008jgr.2	chr2	chr2_32726189_32729188		4			8.05985	8.09554	7.67635	8.18663	8.05551	8.79264	7.9142	8.37299	6.21689	6.9149	6.56153	6.69628	7.03546	7.03863	7.60841	8.23375	7.4982	7.37943	6.59695	7.41169
70730	6330409D20Rik	RIKEN cDNA 6330409D20 gene	uc029tws.1	chr2	chr2_32739517_32742516			chr2:32741429-32741833	6	3.54897	3.71728	3.23524	3.66519	3.54453	4.19792	3.41368	3.60425	1.94777	2.56607	2.69895	2.69581	2.71953	2.83695	3.27743	3.94647	3.07574	3.25236	2.2448	2.91826
30933	Tor2a	torsin family 2, member A	uc008jgt.2	chr2	chr2_32755734_32758733	7		chr2:32757064-32757506	7	7.47848	7.65694	7.59234	7.47106	7.64741	7.80419	7.81159	7.77871	7.23291	7.16424	7.17204	7.03653	7.92805	7.95459	8.01972	7.80744	8.01494	7.61613	7.41966	8.16666
100302592	Snord14a	small nucleolar RNA, C/D box 14A	uc029twt.1	chr2	chr2_32776488_32779487					0	2.33467	1.82637	1.2416	1.06906	1.53277	1.04226	2.21835	0.792092	0.746567	1.74437	0	0	1.19636	1.84467	1.79538	0	0	1.85604	0
227736	Cfap157	cilia and flagella associated protein 157	uc008jgz.1	chr2	chr2_32782906_32785905		3			1.62745	2.5577	2.09033	2.3194	1.78332	2.37358	2.34115	2.33202	1.06499	1.97539	1.56432	1.60462	1.75661	1.44967	1.51379	1.65335	1.18652	2.15679	1.1358	2.3078
20910	Stxbp1	syntaxin binding protein 1	uc008jhb.2	chr2	chr2_32845738_32848737	4		chr2:32846991-32847421	7	4.84623	6.01532	5.47424	5.74969	5.16237	5.7933	5.54155	6.09748	5.52621	5.79178	5.71002	6.40568	6.12222	6.57535	6.0519	6.73588	6.15866	6.58237	6.09263	6.58055
227737	Fam129b	family with sequence similarity 129, member B	uc008jhc.2	chr2	chr2_32874634_32877633	1		chr2:32876323-32876567	5	0.328587	1.46924	0.549939	1.12015	0.452249	1.40181	0.594237	1.13645	0.266198	0.43905	0.242142	0.28101	0.197057	0.593004	0.105093	0.500053	0.166218	0.420681	0.363418	2.02501
227738	Lrsam1	leucine rich repeat and sterile alpha motif containing 1	uc008jhd.2	chr2	chr2_32959756_32962755	7		chr2:32961590-32962157	4	2.27828	2.15577	2.3153	2.39576	2.28715	2.34046	2.32428	1.97969	0.428644	0.235281	0.027863	0.459229	0.414868	0.552025	0.569295	0.453147	0.376114	0.292538	0.45941	0.834324
56017	Slc2a8	solute carrier family 2, (facilitated glucose transporter), member 8	uc012buc.1	chr2	chr2_32980557_32983556	3		chr2:32981361-32982066	3	3.40545	4.529	3.77001	4.26695	3.31889	4.37437	3.5299	3.82823	1.64916	1.62218	1.8049	1.79042	1.99896	2.75941	2.42009	2.4902	2.3572	1.75438	1.72051	4.13545
99326	Garnl3	GTPase activating RANGAP domain-like 3	uc008jhi.1	chr2	chr2_33085705_33088704					5.78032	5.76114	5.86391	5.71793	5.59791	5.48955	5.6195	5.40213	4.62186	4.78893	4.73203	4.8114	5.09868	5.02112	5.11374	5.10394	5.13281	4.7246	4.77995	5.16642
26360	Angptl2	angiopoietin-like 2	uc008jhq.1	chr2	chr2_33214461_33217460					6.75011	7.47341	7.10039	6.93844	5.68948	6.32628	6.36551	6.21532	5.74826	5.60286	5.72751	5.64833	6.2689	6.78742	6.52195	6.67916	6.51901	6.1543	6.43549	5.14904
241308	Ralgps1	Ral GEF with PH domain and SH3 binding motif 1	uc008jhm.2	chr2	chr2_33369995_33372994			chr2:33371270-33371728	7	6.37391	6.49173	6.45966	6.61956	6.06261	6.11889	5.94386	6.05369	5.58107	5.70005	5.17501	5.30081	5.7921	5.86039	5.95243	5.98442	5.74799	5.51132	5.61251	5.46634
241311	Zbtb34	zinc finger and BTB domain containing 34	uc008jhu.1	chr2	chr2_33429825_33432824	6		chr2:33430773-33431621	7	6.10358	6.00038	6.03951	6.07453	5.96874	5.94034	5.83567	6.07367	4.96952	4.82277	4.37404	4.40284	4.25381	4.46741	4.19619	4.50665	4.17589	4.71438	4.80705	5.19571
71834	Zbtb43	zinc finger and BTB domain containing 43	uc012bue.1	chr2	chr2_33467033_33470032	5		chr2:33468109-33468722	7	5.53222	5.25091	5.5643	5.40491	5.2505	5.36976	5.24989	5.4967	3.86734	3.61431	3.31741	3.54168	3.80824	3.9931	3.92168	4.4204	3.60756	3.90993	3.60193	4.01142
100504399	C130021I20Rik	Riken cDNA C130021I20 gene	uc008jhz.1	chr2	chr2_33639693_33642692	1		chr2:33639200-33641314	5	0	0	0	0	0	0.0631564	0	0.100248	0	0	0	0	0	0.0290651	0	0.0551043	0.026948	0.0290342	0	0.26582
320482	Nron	non-protein coding RNA, repressor of NFAT	uc012buf.1	chr2	chr2_33804316_33807315					0.49713	0.715384	0.515443	0.598749	0.231781	0.440283	0.348521	0.944269	0.399796	0.403529	0.208449	0.370352	0.41357	0.358263	0.416003	0.372011	0.414007	0.495255	0.603912	0.236746
72543	Mvb12b	multivesicular body subunit 12B	uc008jic.1	chr2	chr2_33885346_33888345			chr2:33886988-33887689	7	8.08554	8.06007	8.09082	7.97945	8.09345	8.17515	8.21669	8.1904	7.91854	7.94955	8.06054	8.25217	8.18594	8.50233	8.16238	8.50737	8.26367	8.97148	7.98949	7.82624
329387	C230014O12Rik	RIKEN cDNA C230014O12 gene	uc008jig.2	chr2	chr2_34106236_34109235					0.504621	0.498662	0.503673	0.728386	0.612111	0.601965	0.761572	0.730685	1.12722	0.951723	1.10328	1.2941	0.812733	1.43051	0.994389	0.767893	1.72412	1.25284	1.4735	2.79231
18516	Pbx3	pre B cell leukemia homeobox 3	uc008jih.2	chr2	chr2_34370546_34373545			chr2:34371055-34372230	4	3.24679	3.5819	3.41645	3.75531	3.69216	3.59954	3.86902	3.89404	2.77753	2.96571	2.59287	3.38378	2.93128	2.92652	3.01335	2.65879	3.02378	2.53695	3.00914	4.41191
227743	Mapkap1	mitogen-activated protein kinase associated protein 1	uc008jil.2	chr2	chr2_34405271_34408270			chr2:34406704-34407209	7	8.61451	8.46975	8.6007	8.57106	8.90693	8.91413	8.82762	8.78169	8.95256	8.94656	8.96082	9.139	9.23053	9.31318	9.27216	9.28893	9.27672	9.23738	9.09551	9.35654
66691	Gapvd1	GTPase activating protein and VPS9 domains 1	uc012bug.1	chr2	chr2_34727675_34730674					5.47917	4.83431	5.43071	5.30061	5.68222	5.5302	5.54413	5.59819	5.36163	5.1824	5.2637	5.78845	5.47731	5.82384	5.66772	5.96106	5.68817	5.84592	5.24328	5.16682
14828	Hspa5	heat shock protein 5	uc008jit.2	chr2	chr2_34770590_34773589	8		chr2:34771544-34772738	7	11.1021	11.0808	11.064	11.0672	10.7052	10.668	10.7634	10.6819	10.2609	10.2067	9.95481	9.76514	10.4983	10.1156	10.3842	10.6431	10.1399	10.1929	10.4995	9.9757
227746	Rabepk	Rab9 effector protein with kelch motifs	uc008jiv.2	chr2	chr2_34798413_34801412					5.16852	4.80367	5.54165	5.04601	5.51331	4.78902	5.59038	5.27185	4.88569	4.95322	4.80027	5.25064	5.32606	5.14567	5.26191	4.62125	5.1438	5.65605	4.91777	6.01893
30050	Fbxw2	F-box and WD-40 domain protein 2	uc008jix.2	chr2	chr2_34821682_34824681	6				5.65212	5.72208	5.9621	5.71841	5.63163	5.75563	5.74118	5.50666	4.54933	4.58331	4.02123	4.16032	4.74995	4.68391	4.71301	4.64263	4.51132	4.37339	4.01908	4.89052
66998	Psmd5	proteasome (prosome, macropain) 26S subunit, non-ATPase, 5	uc008jje.1	chr2	chr2_34869463_34872462			chr2:34870779-34871358	7	10.1363	10.075	10.132	10.094	10.41	10.4204	10.3649	10.4084	10.5976	10.4735	10.5322	10.2091	10.5601	10.4967	10.5208	10.5013	10.4969	10.2852	10.5016	10.162
77996	Cutal	cutA divalent cation tolerance homolog-like	uc008jjf.1	chr2	chr2_34872936_34875935					0	0	0.0866004	0.261731	0.0749904	0.126972	0.107309	0.262694	0	0	0	0	0	0	0	0	0	0	0	0.0873165
74016	Phf19	PHD finger protein 19	uc008jji.1	chr2	chr2_34912477_34915476	7		chr2:34913764-34914039	1	2.93153	3.34219	3.15233	3.27641	3.38507	3.24295	3.29748	3.14346	4.02603	4.27067	3.98494	4.50971	4.30856	4.42828	4.27041	4.04131	4.14756	4.24312	3.66508	3.98119
22029	Traf1	TNF receptor-associated factor 1	uc008jjj.1	chr2	chr2_34956664_34959663					3.68082	4.52078	4.35395	4.3168	3.62964	3.92304	4.29884	4.21282	3.67247	3.86493	3.74504	3.73957	4.5268	4.56484	4.26528	4.66813	4.53671	4.68822	4.14575	3.55395
15139	Hc	hemolytic complement	uc008jjn.2	chr2	chr2_35059942_35062941		4			1.91172	2.09702	1.76319	1.98559	2.59057	3.27355	2.64276	2.79251	3.54048	3.37317	3.29274	3.06726	3.29011	3.28461	3.42449	3.42168	2.94665	3.00357	2.91957	2.69627
98870	AI182371	expressed sequence AI182371	uc008jjo.2	chr2	chr2_35099186_35102185		2			0.192281	0.214945	0.339748	0.166033	0.218564	0.190334	0.211415	0.149068	0.0615587	0.313044	0.433113	0.488382	0	0.157619	0.107307	0.198171	0.362013	0.106858	0	0.385215
26920	Cntrl	centriolin	uc008jjs.2	chr2	chr2_35107992_35110991	5		chr2:35109336-35109733	7	5.81379	5.83831	5.94979	5.83208	6.00894	5.77533	5.94508	5.94394	5.72395	5.52458	5.55748	6.01733	5.43135	5.66291	5.50555	5.34278	5.48736	6.02618	5.48673	5.23811
68365	Rab14	RAB14, member RAS oncogene family	uc008jkb.1	chr2	chr2_35199621_35202620	8		chr2:35200230-35201367	7	10.6843	10.5707	10.6015	10.6159	10.6419	10.5816	10.588	10.4132	11.0388	10.8729	10.9305	11.1217	10.8064	10.9157	10.8348	10.9774	10.7784	10.7778	11.0989	10.9177
227753	Gsn	gelsolin	uc008jkf.1	chr2	chr2_35265320_35268319					0	1.79765	0.553647	1.00197	0	0.685893	0.474308	0.811534	0	1.24467	0	0.15434	0.942729	0.560273	0.777501	0.931977	0.286679	0.871503	0.163926	1.27222
13830	Stom	stomatin	uc008jkh.1	chr2	chr2_35335510_35338509	6		chr2:35336611-35337111	7	10.3515	10.2477	10.3367	10.2813	10.3694	10.3666	10.2539	10.2325	9.97189	9.83687	9.6512	9.80359	10.4269	10.1691	10.5413	10.303	10.4047	9.56831	9.90708	10.2508
75859	4930568D16Rik	RIKEN cDNA 4930568D16 gene	uc012bum.1	chr2	chr2_35366230_35369229		3			2.63013	2.68093	2.36272	1.47915	3.09835	2.78274	3.18657	2.91149	4.79093	3.64235	4.28615	3.2975	4.28748	3.84539	3.78821	2.6129	4.04227	2.98644	3.63935	5.23802
74854	4930402F06Rik	RIKEN cDNA 4930402F06 gene	uc008jki.2	chr2	chr2_35395675_35398674		3			0	0	0.0690154	0.0738443	0	0.101474	0	0.233597	0	0	0	0.161274	0.379086	0.430775	0.137166	0.0670191	0.0649567	0.0699151	0.488871	1.64385
14594	Ggta1	glycoprotein galactosyltransferase alpha 1, 3	uc008jkm.2	chr2	chr2_35459926_35462925					7.64545	7.27705	7.55277	7.66506	8.212	8.18167	8.14237	8.0531	8.68589	8.74658	8.60399	8.74012	8.85646	8.82398	9.00921	9.10596	8.93494	8.44745	8.73332	8.88888
100042194	Gm13446	predicted gene 13446	uc008jko.2	chr2	chr2_35557203_35560202					0	0	0	0	0	0	0	0	0	0	0	0	0	0	0	0	0	0	0	0
[truncated: 20,355 more rows]

## Sheet: Legend
Table S1: Gene expression values in oocytes at d9, d14 and FGO stage for Kdm2aKO, Kdm2bKO, Kdm2bΔCxxC, Kdm2aKOKdm2bΔCxxC, Kdm2aKOKdm2bKO, Ring1KORnf2KO mutants and respective controls.
