# Supplementary material for: Preventing CpG hypermethylation in oocytes safeguards mouse development
Source: Dev Cell. 2025 Dec 1;60(23):3285–3303.e9. doi: 10.1016/j.devcel.2025.08.005 (PMC12687725; doi:10.1016/j.devcel.2025.08.005)
Supplement: Table S2. Differential gene expression analysis of oocytes at day 9, day 14, and the FGO stage in Kdm2aKO, Kdm2bKO, Kdm2bΔCxxC, Kdm2aKOKdm2bΔCxxC, Kdm2aKOKdm2bKO, and Ring1KORnf2KO mutants versus respective controls, related to Figures 2, 7, S2, S3, and S7 [file mmc3.xlsx]

## Sheet: Diff expression
GENE ANNOTATION										day 9 GO: Kdm2aKOKdm2bΔCxxC vs Ctrl				day 9 GO: Kdm2aKOKdm2bKO vs Ctrl				day 14 GO: Kdm2aKOKdm2bΔCxxC vs Ctrl				day 14 GO: Kdm2aKOKdm2bKO vs Ctrl				FGO: Kdm2aKO vs Ctrl				FGO:Kdm2bKO vs Ctrl				FGO: Kdm2bΔCxxC vs Ctrl				FGO: Kdm2aKOKdm2bΔCxxC vs Ctrl				FGO: Kdm2aKOKdm2bKO vs Ctrl				FGO: Ring1KORnf2KO vs Ring1KORnf2WT
ENTREZID	SYMBOL	GENENAME	tx_name	Chr	promoterID	Cluster Figure 2I	Cluster Figure S3B	CGI.ID	CGI cluster Figure 7A	logFC	Pvalue	FDR	sigType	logFC	Pvalue	FDR	sigType	logFC	Pvalue	FDR	sigType	logFC	Pvalue	FDR	sigType	logFC	Pvalue	FDR	sigType	logFC	Pvalue	FDR	sigType	logFC	Pvalue	FDR	sigType	logFC	Pvalue	FDR	sigType	logFC	Pvalue	FDR	sigType	logFC	Pvalue	FDR	sigType
17748	Mt1	metallothionein 1	uc009mvx.2	chr8	chr8_94177589_94180588			chr8:94178897-94179555	5	8.64495	0	0	sigUP	8.42097	0	0	sigUP	9.4395	0	0	sigUP	9.22433	0	0	sigUP	6.90699	6.36313e-151	8.14671e-147	sigUP	7.31835	8.08733e-153	1.01294e-149	sigUP	7.39459	1.14452e-290	5.21216e-287	sigUP	7.94392	0	0	sigUP	8.32288	0	0	sigUP	5.45008	5.53544e-92	3.0808e-90	sigUP
30841	Kdm2b	lysine (K)-specific demethylase 2B	uc008zmq.2	chr5	chr5_122898851_122901850			chr5:122899495-122900752	6	0.042545	0.66245	0.80735	n.s.	-4.69677	0	0	sigDOWN	-0.0325545	0.73611	0.846058	n.s.	-5.00426	0	0	sigDOWN	-0.13792	0.0307262	0.0991689	n.s.	-6.43958	0	0	sigDOWN	0.491355	5.0631e-09	8.30397e-08	n.s.	0.386157	4.06272e-06	1.50176e-05	n.s.	-6.04009	0	0	sigDOWN	0.289339	6.34529e-06	1.2442e-05	n.s.
71804	Mtfr2	mitochondrial fission regulator 2	uc007eny.2	chr10	chr10_20346319_20349318	8		chr10:20347672-20348038	7	-0.21713	0.0212481	0.077029	n.s.	-0.106008	0.226266	0.482346	n.s.	-0.32134	0.0350645	0.0992385	n.s.	0.122177	0.405944	0.607161	n.s.	-0.428707	1.17245e-05	0.000214441	n.s.	3.50077	2.09785e-173	2.9195e-170	sigUP	0.35357	9.91023e-05	0.000591238	n.s.	0.384234	2.15339e-05	7.05677e-05	n.s.	-3.77723	7.79468e-305	3.5497e-301	sigDOWN	0.165988	0.0810031	0.101474	n.s.
67371	Gtf3c6	general transcription factor IIIC, polypeptide 6, alpha	uc007ewq.1	chr10	chr10_40256161_40259160	8		chr10:40257440-40257793	7	-0.246044	0.0572167	0.160063	n.s.	-0.909193	4.28277e-14	6.82655e-12	n.s.	-1.22025	4.22793e-14	2.56241e-12	sigDOWN	-1.48195	2.2316e-21	6.2404e-19	sigDOWN	-1.22384	2.74008e-24	1.41143e-21	sigDOWN	-0.196597	0.00432421	0.0153473	n.s.	0.0666701	0.333777	0.477244	n.s.	-2.20991	1.37046e-161	4.68081e-158	sigDOWN	-2.34664	1.07016e-176	3.65514e-173	sigDOWN	-0.310309	5.80649e-05	0.000103885	n.s.
52708	Zfp410	zinc finger protein 410	uc007oev.2	chr12	chr12_84315359_84318358	8		chr12:84316741-84317586	3	-2.15032	2.8708e-50	1.38803e-46	sigDOWN	-1.86814	1.39546e-47	2.53014e-44	sigDOWN	-3.05192	2.09016e-23	4.85944e-21	sigDOWN	-2.40533	1.76141e-16	2.49803e-14	sigDOWN	-2.9374	8.95717e-27	5.21266e-24	sigDOWN	-0.0887287	0.507967	0.642331	n.s.	-0.190107	0.0708201	0.147066	n.s.	-3.61312	5.05745e-150	1.3819e-146	sigDOWN	-4.28467	7.32963e-169	2.00275e-165	sigDOWN	-0.027595	0.819266	0.841585	n.s.
67607	Zfp788	zinc finger protein 788	uc009glt.1	chr7	chr7_41632031_41635030	7				-1.76615	1.71439e-23	1.3088e-20	sigDOWN	-2.47424	1.23397e-51	2.98313e-48	sigDOWN	-3.3459	1.20603e-31	1.42533e-28	sigDOWN	-2.89561	2.13972e-26	1.21382e-23	sigDOWN	-3.37308	6.91689e-22	2.7674e-19	sigDOWN	-0.140915	0.127608	0.231201	n.s.	-0.433395	0.000667224	0.00307648	n.s.	-4.16176	5.0451e-143	1.14877e-139	sigDOWN	-4.85705	1.71529e-165	3.90572e-162	sigDOWN	-1.42952	1.64026e-25	1.12871e-24	sigDOWN
328110	Prpf39	pre-mRNA processing factor 39	uc007nqz.1	chr12	chr12_65041732_65044731					1.10804	5.45895e-15	8.16309e-13	sigUP	0.942771	8.18954e-13	1.13133e-10	n.s.	1.89577	5.12648e-22	1.05368e-19	sigUP	2.05257	3.50575e-26	1.91225e-23	sigUP	0.443148	8.5964e-05	0.00108433	n.s.	-0.428539	1.24551e-12	3.82355e-11	n.s.	0.0237036	0.823721	0.889174	n.s.	3.17021	1.24165e-176	8.48171e-173	sigUP	2.93138	1.40886e-151	2.7497e-148	sigUP	-0.590945	9.46944e-17	4.05159e-16	n.s.
20832	Ssr4	signal sequence receptor, delta	uc009tms.2	chrX	chrX_73785528_73788527			chrX:73786897-73787489	2	-0.40478	0.000679681	0.00517793	n.s.	-1.06901	2.60839e-22	1.14651e-19	sigDOWN	-0.691338	6.21227e-05	0.000506919	n.s.	-1.76663	9.36769e-25	4.42842e-22	sigDOWN	-0.712103	7.36854e-17	1.68463e-14	n.s.	-0.26154	8.86754e-05	0.000565221	n.s.	-0.256187	0.0327491	0.0798676	n.s.	-2.21609	6.49263e-67	2.77195e-64	sigDOWN	-3.65404	3.73618e-138	6.38046e-135	sigDOWN	-0.593549	1.82425e-18	8.65708e-18	n.s.
56209	Gde1	glycerophosphodiester phosphodiesterase 1	uc009jki.1	chr7	chr7_118704239_118707238	5		chr7:118705325-118705844	4	-0.428999	7.24169e-05	0.000813008	n.s.	-0.395979	5.66611e-05	0.00117079	n.s.	-0.703184	2.49257e-12	1.07773e-10	n.s.	-0.611394	4.06736e-10	1.83617e-08	n.s.	-0.711929	4.40355e-17	1.04405e-14	n.s.	0.0255824	0.712096	0.805655	n.s.	-0.169534	0.0426055	0.0984488	n.s.	-1.8743	6.89764e-100	7.85296e-97	sigDOWN	-2.30965	4.30636e-133	6.53705e-130	sigDOWN	1.30992	5.11619e-29	4.19732e-28	sigUP
72891	Xlr4c	X-linked lymphocyte-regulated 4C	uc009tll.1	chrX	chrX_73241631_73244630					-0.840352	3.06842e-07	7.43029e-06	n.s.	-1.16881	8.49508e-15	1.5027e-12	sigDOWN	-1.14104	4.85241e-09	1.1264e-07	sigDOWN	-1.8478	3.23889e-21	8.83346e-19	sigDOWN	-0.477564	1.06621e-07	3.82371e-06	n.s.	-0.627351	6.21339e-14	2.28219e-12	n.s.	-0.416374	1.04595e-05	8.03703e-05	n.s.	-2.33186	1.62486e-103	2.01807e-100	sigDOWN	-2.64493	2.04661e-120	2.79608e-117	sigDOWN	-0.430406	6.77089e-09	1.70239e-08	n.s.
225876	Kdm2a	lysine (K)-specific demethylase 2A	uc008fzx.1	chr19	chr19_4396767_4399766			chr19:4396498-4398547	7	-3.50576	1.31453e-63	9.53365e-60	sigDOWN	-3.47135	8.54276e-74	2.47825e-70	sigDOWN	-3.90908	1.58893e-58	1.12671e-54	sigDOWN	-3.37034	3.56499e-49	8.42644e-46	sigDOWN	-4.22549	6.05313e-95	2.58327e-91	sigDOWN	0.293507	0.000907884	0.0041592	n.s.	0.384868	0.0026788	0.0100021	n.s.	-4.26184	7.34181e-128	1.2538e-124	sigDOWN	-4.17575	1.486e-117	1.84561e-114	sigDOWN	0.307568	0.000131703	0.000227247	n.s.
71787	Trnau1ap	tRNA selenocysteine 1 associated protein 1	uc008vbb.1	chr4	chr4_132328039_132331038	7		chr4:132329339-132329830	3	-0.833652	4.99326e-13	4.99498e-11	n.s.	-0.727256	2.23383e-12	2.72284e-10	n.s.	-1.14963	4.61653e-15	3.32343e-13	sigDOWN	-1.3677	1.42722e-21	4.40017e-19	sigDOWN	-0.177344	0.0208246	0.074998	n.s.	0.195507	0.00476784	0.0166253	n.s.	0.0332258	0.671256	0.77691	n.s.	-1.68666	8.61147e-91	7.84333e-88	sigDOWN	-1.90028	2.61064e-105	2.97221e-102	sigDOWN	0.659891	1.096e-22	6.54496e-22	n.s.
232889	Pla2g4c	phospholipase A2, group IVC (cytosolic, calcium-independent)	uc009ffs.2	chr7	chr7_13324167_13327166		8			-0.234269	0.000126707	0.00130811	n.s.	-0.16731	0.00266803	0.0246078	n.s.	-0.146307	0.00584923	0.0236268	n.s.	-0.163774	0.00146458	0.00999548	n.s.	-0.230273	1.58009e-05	0.000273007	n.s.	-0.135682	0.000237335	0.00132331	n.s.	-0.157182	0.00175121	0.00702644	n.s.	-0.732842	1.07192e-47	1.40813e-45	n.s.	-1.1277	9.49454e-102	9.97803e-99	sigDOWN	-0.66742	2.41453e-22	1.41099e-21	n.s.
66086	Fopnl	Fgfr1op N-terminal like	uc007yhi.1	chr16	chr16_14315833_14318832	6		chr16:14317137-14317486	4	-0.594367	0.000489672	0.00398133	n.s.	-1.67575	1.88118e-25	9.7452e-23	sigDOWN	-0.851877	2.57942e-06	3.08964e-05	n.s.	-2.30963	5.51566e-37	7.11119e-34	sigDOWN	-0.433971	9.56255e-09	4.29289e-07	n.s.	-0.0661976	0.270307	0.409185	n.s.	-0.270709	0.0298637	0.0738993	n.s.	-1.54494	7.56495e-33	4.10128e-31	sigDOWN	-3.12142	1.50138e-101	1.46513e-98	sigDOWN	-0.361424	3.22031e-09	8.30536e-09	n.s.
114863	Plpbp	pyridoxal phosphate binding protein	uc009lhw.1	chr8	chr8_27041055_27044054	7		chr8:27042456-27043091	3	-0.873112	1.83032e-10	1.04523e-08	n.s.	-1.30258	1.40534e-24	6.57565e-22	sigDOWN	-0.650295	9.05758e-08	1.56652e-06	n.s.	-1.53962	2.20334e-37	3.12478e-34	sigDOWN	-1.93981	1.62821e-32	1.38974e-29	sigDOWN	0.157411	0.0967497	0.187323	n.s.	0.103653	0.222082	0.355821	n.s.	-2.0257	9.82468e-96	1.0325e-92	sigDOWN	-2.15229	7.91152e-98	7.20581e-95	sigDOWN	-0.40877	2.77777e-05	5.13824e-05	n.s.
66192	Lage3	L antigen family, member 3	uc009tor.1	chrX	chrX_74352119_74355118					-0.381669	0.0258488	0.0894198	n.s.	-0.804806	2.14861e-07	1.00534e-05	n.s.	-1.25031	1.00031e-11	3.8655e-10	sigDOWN	-2.15383	4.58148e-32	3.82203e-29	sigDOWN	-1.77406	3.80382e-35	4.05836e-32	sigDOWN	-0.327104	7.48241e-05	0.000487856	n.s.	-0.503052	1.11837e-05	8.49785e-05	n.s.	-3.32062	7.08199e-135	1.3822e-131	sigDOWN	-2.77467	1.60395e-94	1.36958e-91	sigDOWN	-0.553472	7.27786e-10	1.96248e-09	n.s.
16597	Klf12	Kruppel-like factor 12	uc007uvh.2	chr14	chr14_100148296_100151295					2.01255	8.79858e-05	0.000958133	sigUP	2.86082	8.29345e-09	5.78349e-07	sigUP	5.37573	3.40937e-36	6.90738e-33	sigUP	4.86314	1.02546e-35	1.11869e-32	sigUP	7.76507	7.34948e-28	4.70477e-25	sigUP					1.7498	0.00254386	0.00958472	sigUP	9.46016	1.98947e-115	2.71801e-112	sigUP	7.81126	8.25661e-91	6.6354e-88	sigUP	8.31667	1.19002e-69	4.01892e-68	sigUP
14870	Gstp1	glutathione S-transferase, pi 1	uc008fyf.1	chr19	chr19_4036413_4039412			chr19:4037776-4038074	2	-0.295819	0.0238878	0.0842432	n.s.	-0.933426	8.64315e-15	1.51047e-12	n.s.	-0.691981	4.12542e-06	4.71448e-05	n.s.	-0.967393	4.7566e-11	2.7311e-09	n.s.	-1.36294	3.81621e-20	1.32051e-17	sigDOWN	-0.260711	0.0304691	0.0750937	n.s.	-0.677492	5.53528e-08	7.39228e-07	n.s.	-2.31624	1.58024e-66	6.34979e-64	sigDOWN	-2.85225	1.49518e-87	1.13484e-84	sigDOWN	-0.418493	0.000221283	0.000373656	n.s.
27083	Xlr4b	X-linked lymphocyte-regulated 4B	uc012hkc.2	chrX	chrX_73212833_73215832					-0.507283	0.00908868	0.0402908	n.s.	-1.69567	1.16156e-19	4.01154e-17	sigDOWN	-0.675544	0.00321738	0.0146199	n.s.	-1.92459	1.03452e-16	1.52828e-14	sigDOWN	-0.46517	2.18075e-09	1.17363e-07	n.s.	-0.433924	1.91479e-08	2.92046e-07	n.s.	-0.530562	1.17256e-06	1.15331e-05	n.s.	-2.11705	1.01209e-65	3.84088e-63	sigDOWN	-2.70999	1.13912e-86	8.19086e-84	sigDOWN	-0.527429	2.25912e-09	5.8864e-09	n.s.
14569	Gdi2	guanosine diphosphate (GDP) dissociation inhibitor 2	uc011yvx.1	chr13	chr13_3536575_3539574			chr13:3537577-3538596	7	-0.188556	8.52724e-07	1.8136e-05	n.s.	0.00976688	0.777857	0.901427	n.s.	-0.156263	0.000334964	0.00217712	n.s.	-0.0664971	0.114815	0.268201	n.s.	-0.196064	0.000404605	0.003726	n.s.	-0.0809509	0.0356988	0.0852645	n.s.	0.0337366	0.433185	0.576483	n.s.	-0.436991	5.34977e-24	1.49772e-22	n.s.	-0.876491	1.90896e-84	1.30401e-81	n.s.	-0.386016	3.37956e-13	1.15253e-12	n.s.
319887	E030030I06Rik	RIKEN cDNA E030030I06 gene	uc007epc.2	chr10	chr10_22147771_22150770	4		chr10:22148533-22151691	4	0.32157	1.24572e-06	2.5307e-05	n.s.	0.0462787	0.445941	0.693619	n.s.	0.195055	0.00102478	0.00560056	n.s.	-0.00209427	0.971063	0.985587	n.s.	0.208941	0.00671232	0.0327603	n.s.	-0.146232	0.0056281	0.0190257	n.s.	-0.0267959	0.674089	0.779138	n.s.	0.0740467	0.245371	0.320086	n.s.	1.28682	1.47204e-83	9.57669e-81	sigUP	-0.703575	3.00908e-26	2.15705e-25	n.s.
20850	Stat5a	signal transducer and activator of transcription 5A	uc011yfg.1	chr11	chr11_100858984_100861983			chr11:100860285-100860610	7	1.71689	1.14923e-13	1.31257e-11	sigUP	0.0606331	0.765082	0.896262	n.s.	0.0306875	0.873746	0.932039	n.s.	-0.821188	9.44786e-06	0.000135312	n.s.	-0.880703	6.33209e-08	2.37046e-06	n.s.	-0.0644768	0.570148	0.69466	n.s.	0.244586	0.0725427	0.149959	n.s.	-1.74437	1.61727e-33	9.24482e-32	sigDOWN	-3.12095	1.19003e-82	7.3901e-80	sigDOWN	0.278912	0.012011	0.0168163	n.s.
671232	Topaz1	testis and ovary specific PAZ domain containing 1	uc012hcy.1	chr9	chr9_122745846_122748845			chr9:122747130-122747451	2	-1.21703	3.70513e-07	8.76719e-06	sigDOWN	-1.28176	3.61303e-09	2.83281e-07	sigDOWN	-1.52939	2.39374e-12	1.04456e-10	sigDOWN	-2.45288	8.81783e-29	6.58181e-26	sigDOWN	-0.752911	1.51828e-11	1.38847e-09	n.s.	-0.00306539	0.977668	0.985378	n.s.	-0.214375	0.0859871	0.171147	n.s.	-2.25099	3.92006e-57	9.23376e-55	sigDOWN	-2.876	9.26379e-78	5.50269e-75	sigDOWN	-0.758027	3.74609e-11	1.11208e-10	n.s.
24066	Spry4	sprouty RTK signaling antagonist 4	uc008esl.1	chr18	chr18_38599769_38602768	6		chr18:38600647-38601554	7	0.100309	0.667875	0.811251	n.s.	-0.378133	0.0734637	0.248873	n.s.	-0.0701694	0.593165	0.748014	n.s.	-0.264872	0.0357259	0.120291	n.s.	-0.323567	7.22188e-06	0.000140733	n.s.	-0.0655496	0.221021	0.350858	n.s.	0.107201	0.0574677	0.12491	n.s.	-0.434945	1.43739e-14	1.59785e-13	n.s.	-1.0935	3.13261e-76	1.78324e-73	sigDOWN	-0.00273302	0.965764	0.970788	n.s.
15975	Ifnar1	interferon (alpha and beta) receptor 1	uc007zxn.2	chr16	chr16_91483715_91486714	8		chr16:91484936-91485537	7	-0.222703	0.00223703	0.01352	n.s.	-0.152533	0.0246085	0.120982	n.s.	-0.0969765	0.224636	0.394641	n.s.	0.126051	0.10439	0.25148	n.s.	0.0515897	0.630438	0.771788	n.s.	0.483397	1.9108e-07	2.37901e-06	n.s.	0.042823	0.594781	0.717568	n.s.	-0.712468	6.32551e-18	9.91045e-17	n.s.	-1.62778	1.0982e-75	6.00145e-73	sigDOWN	-0.346054	3.76171e-05	6.86793e-05	n.s.
14180	Fgf9	fibroblast growth factor 9	uc007udx.2	chr14	chr14_58071186_58074185	4		chr14:58070942-58071337	5	0.840578	1.55829e-08	5.47289e-07	n.s.	0.175864	0.191496	0.439431	n.s.	0.893068	2.0773e-16	1.88034e-14	n.s.	0.630777	2.00851e-09	7.43725e-08	n.s.	-0.00246145	0.982393	0.992079	n.s.	1.00101	9.08393e-34	1.60248e-31	sigUP	0.888354	5.66622e-28	1.3581e-25	n.s.	1.58747	4.04201e-84	3.06788e-81	sigUP	1.50506	1.23769e-75	6.50361e-73	sigUP	-0.392383	0.001016	0.00160025	n.s.
56470	Rgs19	regulator of G-protein signaling 19	uc056zrj.1	chr2	chr2_181690318_181693317					-1.16224	0.00231175	0.013869	sigDOWN	-2.3463	1.78545e-10	1.72653e-08	sigDOWN	-2.67461	4.08888e-12	1.69557e-10	sigDOWN	-3.65496	1.2817e-21	4.03934e-19	sigDOWN	-0.55775	0.000355644	0.00336783	n.s.	0.5558	1.76123e-05	0.000137442	n.s.	0.298133	0.0767745	0.15702	n.s.	-2.92144	3.27268e-54	6.98615e-52	sigDOWN	-3.69973	2.07869e-71	1.05182e-68	sigDOWN	0.388918	1.38881e-06	2.8954e-06	n.s.
20911	Stxbp2	syntaxin binding protein 2	uc009kse.1	chr8	chr8_3629660_3632659	7		chr8:3630824-3631224	3	-0.494366	8.38711e-07	1.79697e-05	n.s.	-0.614424	1.40699e-11	1.53447e-09	n.s.	-1.45374	1.17956e-16	1.13031e-14	sigDOWN	-0.916104	4.94042e-08	1.32198e-06	n.s.	-0.998141	1.36054e-09	8.0272e-08	n.s.	-0.19618	0.00846925	0.0265525	n.s.	-0.351649	1.72928e-05	0.000125667	n.s.	-2.03918	1.97527e-118	2.99846e-115	sigDOWN	-1.58607	8.10478e-71	3.95455e-68	sigDOWN	-0.529158	9.35901e-05	0.000163965	n.s.
27784	Commd8	COMM domain containing 8	uc008xrd.1	chr5	chr5_72166483_72169482	5		chr5:72167823-72168213	4	-0.435987	0.112544	0.259077	n.s.	-2.06866	7.49464e-15	1.3421e-12	sigDOWN	-0.823789	0.00429442	0.0185399	n.s.	-2.23449	8.92569e-15	9.10678e-13	sigDOWN	0.117981	0.280773	0.459861	n.s.	0.13421	0.258385	0.395488	n.s.	-0.0262848	0.886213	0.930483	n.s.	-0.534611	0.00376474	0.00793244	n.s.	-3.97437	1.17139e-70	5.51847e-68	sigDOWN	0.729372	4.04322e-09	1.03433e-08	n.s.
72657	Selenoh	selenoprotein H	uc008kiv.1	chr2	chr2_84669209_84672208					-0.617683	6.83948e-10	3.44468e-08	n.s.	-1.03788	6.53412e-30	5.26541e-27	sigDOWN	-1.0302	5.63369e-12	2.29589e-10	sigDOWN	-1.27831	2.85594e-17	4.6026e-15	sigDOWN	-3.18048	1.51671e-59	2.77406e-56	sigDOWN	-0.42285	8.79413e-05	0.000560828	n.s.	0.0688612	0.702258	0.800321	n.s.	-2.92629	5.88242e-50	8.92951e-48	sigDOWN	-3.86671	1.23536e-70	5.62581e-68	sigDOWN	-0.19067	0.0130182	0.0181626	n.s.
66938	Sh3d21	SH3 domain containing 21	uc008ust.2	chr4	chr4_126161842_126164841	4		chr4:126162672-126163337	3	-0.855654	5.49419e-05	0.000650026	n.s.	-1.46524	4.01058e-13	5.64791e-11	sigDOWN	-1.36173	3.22516e-08	6.35267e-07	sigDOWN	-1.99099	2.02474e-15	2.29719e-13	sigDOWN	-1.43818	1.59773e-09	9.17298e-08	sigDOWN	0.644685	0.00100932	0.00453596	n.s.	0.517485	0.0011158	0.00478319	n.s.	-1.95758	7.06756e-29	2.95281e-27	sigDOWN	-3.86224	4.48073e-70	1.9747e-67	sigDOWN	1.47435	6.10928e-30	5.19906e-29	sigUP
54135	Lsr	lipolysis stimulated lipoprotein receptor	uc009ghk.2	chr7	chr7_30971970_30974969	7		chr7:30973110-30973518	2	-0.312728	5.84602e-05	0.000682741	n.s.	-0.418311	4.16344e-09	3.19527e-07	n.s.	-0.142609	0.0949031	0.212046	n.s.	-0.454874	5.25364e-08	1.39266e-06	n.s.	-0.396913	0.000942703	0.0072839	n.s.	0.123363	0.156805	0.271231	n.s.	-0.183027	0.0150055	0.0419413	n.s.	-0.810546	2.17556e-26	7.48677e-25	n.s.	-1.42738	4.98808e-70	2.1296e-67	sigDOWN	0.423415	6.46518e-08	1.50757e-07	n.s.
12053	Bcl6	B cell leukemia/lymphoma 6	uc007ytz.1	chr16	chr16_23987113_23990112	2		chr16:23987452-23988223	7	1.56576	2.38317e-22	1.23457e-19	sigUP	1.8034	1.53094e-35	1.85052e-32	sigUP	1.49738	3.45182e-17	3.4926e-15	sigUP	1.98856	2.36523e-32	2.09648e-29	sigUP	0.720606	4.4003e-05	0.000627362	n.s.	1.0233	4.18928e-10	8.80381e-09	sigUP	0.686623	4.12781e-06	3.52463e-05	n.s.	2.05939	2.36697e-42	2.29344e-40	sigUP	2.71934	7.99237e-70	3.30884e-67	sigUP	1.32183	7.81635e-16	3.16061e-15	sigUP
52120	Hgsnat	heparan-alpha-glucosaminide N-acetyltransferase	uc009lhg.1	chr8	chr8_25975245_25978244	7		chr8:25976372-25976797	3	-0.89628	8.7232e-11	5.40726e-09	n.s.	-1.03653	1.05568e-16	2.68644e-14	sigDOWN	-1.64079	1.84754e-19	2.67366e-17	sigDOWN	-1.42628	9.36557e-16	1.11616e-13	sigDOWN	-0.481196	8.31449e-05	0.00105292	n.s.	0.125435	0.36324	0.506579	n.s.	-0.408616	0.000877909	0.00389289	n.s.	-2.37763	1.08818e-69	5.12646e-67	sigDOWN	-2.48288	6.63373e-69	2.66559e-66	sigDOWN	0.437795	5.30468e-05	9.52378e-05	n.s.
214505	Gnptg	N-acetylglucosamine-1-phosphotransferase, gamma subunit	uc008bad.2	chr17	chr17_25238617_25241616			chr17:25239880-25240594	7	-0.0110873	0.841341	0.923195	n.s.	0.0116915	0.815749	0.922463	n.s.	-0.0383108	0.546595	0.711175	n.s.	-0.159405	0.00948549	0.0443678	n.s.	-0.22528	0.0140536	0.0563155	n.s.	-0.211058	0.00112966	0.00499085	n.s.	-0.239636	1.05822e-06	1.05452e-05	n.s.	-0.57971	1.35089e-31	6.79375e-30	n.s.	-0.906259	8.29119e-69	3.23641e-66	n.s.	-0.629936	9.69551e-12	2.99985e-11	n.s.
21753	Tes	testis derived transcript	uc009azi.1	chr6	chr6_17063649_17066648			chr6:17065001-17065543	7	1.06961	1.05776e-08	3.96456e-07	sigUP	1.35557	3.25842e-16	7.38491e-14	sigUP	0.670486	7.03175e-06	7.61835e-05	n.s.	1.80522	6.93677e-35	7.02695e-32	sigUP	0.975211	2.23236e-09	1.18593e-07	n.s.	1.48799	1.6085e-34	2.96272e-32	sigUP	1.06205	3.30932e-13	1.15928e-11	sigUP	1.43036	5.05467e-25	1.56947e-23	sigUP	2.43919	1.04729e-68	3.97448e-66	sigUP	2.49948	6.03712e-84	2.93708e-82	sigUP
70967	Eva1c	eva-1 homolog C (C. elegans)	uc007zwr.2	chr16	chr16_90829359_90832358			chr16:90830066-90831464	7	1.10666	0.0148633	0.0588594	n.s.	0.835203	0.00229017	0.0219945	n.s.	0.054541	0.740157	0.848509	n.s.	0.00244031	0.986659	0.994457	n.s.	-0.15048	0.665787	0.797461	n.s.	-5.41486	6.0576e-221	1.08388e-217	sigDOWN	-0.28814	0.2707	0.410148	n.s.	0.490066	0.0259736	0.0451063	n.s.	4.73022	2.19615e-68	8.10912e-66	sigUP	0.749777	0.0146135	0.0202381	n.s.
70396	Asnsd1	asparagine synthetase domain containing 1	uc007azf.1	chr1	chr1_53345262_53348261					-0.289843	0.0347886	0.111516	n.s.	-0.491443	7.46243e-05	0.00147484	n.s.	-0.714237	2.80993e-13	1.47594e-11	n.s.	-0.70202	1.85309e-13	1.57369e-11	n.s.	-0.294661	0.000158574	0.0017794	n.s.	-0.121148	0.167671	0.285531	n.s.	-0.233068	0.021472	0.056571	n.s.	-0.990928	1.12271e-21	2.56069e-20	n.s.	-1.98435	4.31795e-68	1.55242e-65	sigDOWN	-0.468816	1.18663e-08	2.92848e-08	n.s.
21945	Dedd	death effector domain-containing	uc007dny.2	chr1	chr1_171327645_171330644			chr1:171328890-171329488	7	-0.112304	0.00756146	0.034963	n.s.	0.0117773	0.758318	0.892581	n.s.	0.0134289	0.758708	0.86114	n.s.	-0.0215838	0.611544	0.769035	n.s.	-0.105859	0.0407265	0.121146	n.s.	-0.172506	1.37031e-06	1.40451e-05	n.s.	-0.0328435	0.462846	0.604416	n.s.	-0.241838	6.47124e-08	3.10211e-07	n.s.	-0.800741	2.27166e-66	7.95781e-64	n.s.	-0.307238	3.55706e-08	8.45454e-08	n.s.
66538	Rps19bp1	ribosomal protein S19 binding protein 1	uc007wvm.1	chr15	chr15_80262807_80265806			chr15:80263906-80264458	7	-0.0755373	0.123743	0.276009	n.s.	-0.0660182	0.142437	0.371725	n.s.	-0.00630306	0.895509	0.944808	n.s.	-0.106864	0.0223299	0.0854687	n.s.	0.0923795	0.248561	0.424367	n.s.	0.0923183	0.154204	0.26773	n.s.	0.300564	9.40948e-08	1.20367e-06	n.s.	0.78604	1.14821e-44	1.23518e-42	n.s.	0.971668	1.74361e-65	5.95532e-63	n.s.	0.642269	2.01865e-17	8.99086e-17	n.s.
214601	Slc10a3	solute carrier family 10 (sodium/bile acid cotransporter family), member 3	uc009tov.2	chrX	chrX_74371850_74374849			chrX:74373092-74373440	5	-1.16689	6.65785e-18	1.93144e-15	sigDOWN	-1.38094	2.0917e-27	1.2136e-24	sigDOWN	-0.825615	5.78711e-09	1.3195e-07	n.s.	-1.21283	3.15563e-18	5.73758e-16	sigDOWN	-0.480006	5.75064e-06	0.000115946	n.s.	-0.11483	0.18741	0.309836	n.s.	-0.239474	0.0257785	0.0657309	n.s.	-1.10653	3.50129e-24	1.00072e-22	sigDOWN	-2.01704	5.44548e-65	1.81454e-62	sigDOWN	0.218779	0.00774088	0.0110901	n.s.
56009	Alyref2	Aly/REF export factor 2	uc007dop.1	chr1	chr1_171501978_171504977			chr1:171503389-171504200	7	0.527885	6.04286e-08	1.79983e-06	n.s.	0.271455	0.00013764	0.0024288	n.s.	0.4826	1.02474e-05	0.000105993	n.s.	0.197576	0.0422426	0.135172	n.s.	0.364074	0.00373384	0.0211806	n.s.	0.0266988	0.747436	0.833034	n.s.	0.40299	0.000161336	0.000905202	n.s.	0.610065	1.53586e-08	8.11092e-08	n.s.	-1.71196	7.82044e-65	2.54388e-62	sigDOWN	-1.19081	1.53368e-14	5.67847e-14	sigDOWN
75310	4930556C24Rik	RIKEN cDNA 4930556C24 gene	uc029syn.1	chr16	chr16_85817711_85820710		6			-0.10174	0.876314	0.943018	n.s.	0.961662	0.0466144	0.186755	n.s.	-0.187188	0.621537	0.767916	n.s.	1.08829	0.00266228	0.0161526	sigUP	2.18233	1.00849e-05	0.000189044	sigUP	-2.95732	5.12083e-11	1.24541e-09	sigDOWN	-0.887086	0.0540793	0.118994	n.s.	2.14557	3.18822e-15	3.7942e-14	sigUP	5.64215	7.26942e-64	2.30965e-61	sigUP	3.80128	3.28007e-14	1.19224e-13	sigUP
224419	Map3k7cl	Map3k7 C-terminal like	uc012ahq.1	chr16	chr16_87551830_87554829					0.11914	0.748405	0.865058	n.s.	0.493118	0.0212686	0.109553	n.s.	0.754987	1.30988e-05	0.00013203	n.s.	0.352792	0.0384384	0.126276	n.s.	-0.64555	0.0248176	0.0853911	n.s.	-1.3293	3.77809e-12	1.07303e-10	sigDOWN	-0.182863	0.331852	0.475237	n.s.	1.66342	2.7567e-24	7.9962e-23	sigUP	2.99254	1.17466e-63	3.64733e-61	sigUP	0.825941	0.00374105	0.00553873	n.s.
22784	Slc30a3	solute carrier family 30 (zinc transporter), member 3	uc008wxa.2	chr5	chr5_31092028_31095027			chr5:31092577-31093652	1	0.0816739	0.170644	0.342378	n.s.	0.0199757	0.712558	0.865777	n.s.	0.0153728	0.814091	0.896454	n.s.	-0.18668	0.00356047	0.0204632	n.s.	-0.280971	0.000115738	0.00137458	n.s.	0.0284868	0.514976	0.649097	n.s.	0.133373	0.0325071	0.079476	n.s.	-0.551629	1.24571e-18	2.12737e-17	n.s.	-1.09781	2.71147e-63	8.23202e-61	sigDOWN	-2.54457	1.96312e-83	9.32247e-82	sigDOWN
52696	Zwint	ZW10 interactor	uc007fpa.2	chr10	chr10_72653346_72656345	5		chr10:72654758-72655041	4	-0.18287	0.000289781	0.00259926	n.s.	-0.119916	0.00893775	0.0593709	n.s.	-0.348913	3.14341e-06	3.6782e-05	n.s.	-0.399272	3.90588e-08	1.06731e-06	n.s.	-0.314616	4.15484e-08	1.61319e-06	n.s.	-0.126252	0.00477652	0.0166322	n.s.	-0.217841	0.000551119	0.00261554	n.s.	-1.20806	9.09867e-78	5.40461e-75	sigDOWN	-1.11075	5.17377e-63	1.53661e-60	sigDOWN	0.0520186	0.291913	0.331973	n.s.
268515	Bahcc1	BAH domain and coiled-coil containing 1	uc007mse.2	chr11	chr11_120235199_120238198	1		chr11:120233788-120238101	2	1.27067	1.22643e-08	4.48094e-07	sigUP	1.17796	5.62841e-09	4.14986e-07	sigUP	2.2963	1.27341e-18	1.59819e-16	sigUP	1.94474	2.21395e-14	2.16539e-12	sigUP	0.497055	0.16797	0.327362	n.s.	3.65276	3.09955e-66	1.55287e-63	sigUP	2.82752	2.14375e-41	1.72282e-38	sigUP	3.12403	5.73916e-48	7.84084e-46	sigUP	3.35213	6.91851e-63	2.01108e-60	sigUP	3.90016	4.60887e-55	1.00043e-53	sigUP
18817	Plk1	polo like kinase 1	uc009joo.2	chr7	chr7_122131541_122134540	8		chr7:122132585-122133273	7	-0.0815602	0.0895579	0.219284	n.s.	-0.0353494	0.418173	0.671762	n.s.	-0.0603537	0.188055	0.349358	n.s.	-0.109609	0.0141752	0.0609949	n.s.	-0.0983604	0.247633	0.423498	n.s.	-0.133144	0.0226162	0.0593259	n.s.	-0.0956864	0.0599943	0.129347	n.s.	-0.37534	1.66354e-13	1.64089e-12	n.s.	-0.886334	1.71001e-62	4.8494e-60	n.s.	-0.367542	7.0048e-09	1.75993e-08	n.s.
653016	Mymx	myomixer, myoblast fusion factor	uc012aug.1	chr17	chr17_45600603_45603602					1.74384	2.01917e-11	1.41048e-09	sigUP	0.811135	0.000653364	0.00848438	n.s.	1.71777	3.32837e-13	1.69795e-11	sigUP	1.29303	1.25064e-08	3.89816e-07	sigUP	0.995928	1.57464e-07	5.33337e-06	n.s.	1.04264	9.40325e-11	2.20142e-09	sigUP	0.598086	1.7844e-05	0.000128986	n.s.	2.01512	8.05098e-45	8.72956e-43	sigUP	2.39561	1.73928e-62	4.8494e-60	sigUP	2.38908	2.31429e-36	2.56582e-35	sigUP
58245	Gpr180	G protein-coupled receptor 180	uc007uyr.2	chr14	chr14_118135627_118138626	5		chr14:118136698-118137559	7	-0.0366522	0.509901	0.691281	n.s.	-0.597677	7.79635e-31	7.06788e-28	n.s.	-0.00676163	0.891614	0.942522	n.s.	-0.106853	0.0296426	0.105653	n.s.	-0.190123	0.0232832	0.0811805	n.s.	0.877177	1.51942e-16	7.26364e-15	n.s.	-0.935877	2.5197e-39	1.63924e-36	n.s.	-0.751261	1.38132e-26	4.82651e-25	n.s.	-1.22964	2.8033e-62	7.65973e-60	sigDOWN	0.192406	0.00554196	0.00806515	n.s.
81601	Kat5	K(lysine) acetyltransferase 5	uc008gea.2	chr19	chr19_5608595_5611594			chr19:5609692-5610302	3	-0.119036	0.307716	0.50514	n.s.	-0.537147	4.6559e-07	1.98618e-05	n.s.	-0.55984	1.43799e-05	0.00014388	n.s.	-0.634338	4.36848e-07	9.42725e-06	n.s.	-0.17138	0.165949	0.324919	n.s.	0.162177	0.025356	0.0650895	n.s.	-0.137298	0.118241	0.219813	n.s.	-1.31628	6.9597e-48	9.32191e-46	sigDOWN	-1.57797	7.95633e-62	2.13136e-59	sigDOWN	-0.189028	0.0494694	0.0639403	n.s.
74195	Elp3	elongator acetyltransferase complex subunit 3	uc011zno.2	chr14	chr14_65591613_65594612					-0.0966972	0.0867651	0.214619	n.s.	-0.0559748	0.274017	0.536024	n.s.	0.0388863	0.57144	0.731202	n.s.	0.0419506	0.532995	0.709723	n.s.	-0.00914777	0.915819	0.955638	n.s.	-0.0617586	0.237641	0.370759	n.s.	-0.25471	8.37618e-08	1.08676e-06	n.s.	-0.522738	2.91738e-28	1.16202e-26	n.s.	-0.815761	5.05307e-61	1.3276e-58	n.s.	-0.269743	3.09728e-05	5.69671e-05	n.s.
22137	Ttk	Ttk protein kinase	uc012gxl.1	chr9	chr9_83833189_83836188	5				-0.169961	7.6653e-05	0.000853639	n.s.	-0.0353265	0.364871	0.626029	n.s.	-0.0169876	0.753833	0.857572	n.s.	0.0123688	0.813033	0.899059	n.s.	-0.0350594	0.510024	0.674513	n.s.	-0.0319879	0.458522	0.598851	n.s.	0.0664497	0.178145	0.30236	n.s.	-0.394421	1.63583e-15	2.00078e-14	n.s.	-0.846264	8.54509e-61	2.2027e-58	n.s.	-0.337168	1.76133e-08	4.29424e-08	n.s.
100503619	E330011O21Rik	RIKEN cDNA E330011O21 gene	uc029syd.1	chr16	chr16_78253955_78256954					-0.339336	1.1115e-06	2.29662e-05	n.s.	-0.128094	0.0441193	0.180217	n.s.	-0.113886	0.0311287	0.090038	n.s.	-0.29442	7.84928e-09	2.53573e-07	n.s.	-0.160041	0.011433	0.0483251	n.s.	-0.148212	0.00160833	0.00666369	n.s.	-0.131133	0.00606129	0.0199157	n.s.	-0.537142	4.4261e-29	1.87793e-27	n.s.	-0.814115	2.75681e-60	6.97474e-58	n.s.	-0.361555	1.65027e-13	5.74621e-13	n.s.
76263	Gstk1	glutathione S-transferase kappa 1	uc009bqo.1	chr6	chr6_42244435_42247434					-0.0764059	0.700652	0.833712	n.s.	-0.496275	0.00477872	0.0376714	n.s.	-0.943148	1.46992e-06	1.87636e-05	n.s.	-1.12459	3.2898e-09	1.1664e-07	sigDOWN	-0.426697	0.000241738	0.00246415	n.s.	-0.0303608	0.80396	0.873036	n.s.	-0.695137	9.34679e-09	1.45605e-07	n.s.	-1.81295	1.36576e-45	1.60853e-43	sigDOWN	-2.18446	1.86756e-59	4.63902e-57	sigDOWN	-0.449973	0.000416922	0.000685056	n.s.
68192	Leprotl1	leptin receptor overlapping transcript-like 1	uc009lkp.1	chr8	chr8_34145240_34148239	2		chr8:34146414-34147016	7	0.824091	1.73468e-11	1.25182e-09	n.s.	0.615003	3.35585e-08	1.96277e-06	n.s.	1.30399	1.94595e-23	4.67753e-21	sigUP	1.37283	4.76324e-26	2.50194e-23	sigUP	-0.108738	0.281371	0.46037	n.s.	1.66883	1.55819e-73	8.87107e-71	sigUP	0.895317	8.87174e-26	1.53425e-23	n.s.	0.939231	4.46965e-28	1.74969e-26	n.s.	1.38606	3.69027e-59	9.00294e-57	sigUP	1.87979	4.77018e-122	4.95315e-120	sigUP
98582	Khdc1b	KH domain containing 1B	uc007alp.2	chr1	chr1_21382056_21385055					-0.122475	0.00647893	0.0309619	n.s.	-0.0135916	0.739933	0.882408	n.s.	0.124402	0.0209285	0.0660601	n.s.	0.0465552	0.377578	0.580496	n.s.	0.0230026	0.627129	0.769701	n.s.	-0.144445	0.000618945	0.00299895	n.s.	-0.176959	0.000214302	0.00115541	n.s.	-0.545535	5.28866e-30	2.41651e-28	n.s.	-0.803473	7.83151e-59	1.87709e-56	n.s.	-0.521722	1.10066e-18	5.28454e-18	n.s.
56454	Aldh18a1	aldehyde dehydrogenase 18 family, member A1	uc008hkx.2	chr19	chr19_40586964_40589963	3		chr19:40588201-40588578	7	0.725994	0.000161094	0.00159534	n.s.	0.324368	0.067044	0.235694	n.s.	0.0282459	0.833229	0.907035	n.s.	-0.351412	0.00669558	0.0338647	n.s.	-0.62431	1.49542e-09	8.62428e-08	n.s.	-0.483061	3.32362e-06	3.09966e-05	n.s.	-0.0818833	0.35429	0.498819	n.s.	-0.944989	1.49826e-25	4.82764e-24	n.s.	-1.54756	9.51199e-59	2.24057e-56	sigDOWN	-1.54587	4.36688e-37	5.02986e-36	sigDOWN
432867	Defb48	defensin beta 48	uc007uha.2	chr14	chr14_62983011_62986010		6			-0.0046708	0.920323	0.965734	n.s.	0.0168036	0.895068	0.962342	n.s.	0.125974	1	1	n.s.	-0.522289	0.00286546	0.0171976	n.s.					-11.6549	0	0	sigDOWN	-0.268451	0.654291	0.762576	n.s.	-7.77533	3.43608e-48	4.88997e-46	sigDOWN	9.36064	1.23686e-58	2.86407e-56	sigUP
74051	Steap2	six transmembrane epithelial antigen of prostate 2	uc008wiw.3	chr5	chr5_5692590_5695589	7		chr5:5693745-5694312	7	-0.0569927	0.377205	0.578725	n.s.	-0.00545959	0.925402	0.972515	n.s.	-0.166857	0.00722311	0.0281401	n.s.	0.0341815	0.569656	0.737594	n.s.	-0.176563	0.0060712	0.0305046	n.s.	0.200622	2.13176e-05	0.000162115	n.s.	-0.1347	0.0129862	0.037257	n.s.	-0.486314	3.99522e-19	7.15369e-18	n.s.	-0.917107	1.3451e-58	3.0628e-56	n.s.	-0.526669	4.37562e-16	1.80339e-15	n.s.
66945	Sdha	succinate dehydrogenase complex, subunit A, flavoprotein (Fp)	uc007rfa.1	chr13	chr13_74348741_74351740	8		chr13:74349908-74350364	7	-0.0461426	0.436247	0.629894	n.s.	-0.0224727	0.677458	0.846239	n.s.	-0.0471662	0.47759	0.655475	n.s.	0.0592355	0.363062	0.566914	n.s.	-0.123246	0.0834268	0.202948	n.s.	-0.150556	0.00279866	0.0105933	n.s.	-0.459746	4.92314e-19	3.67541e-17	n.s.	-0.768147	4.13851e-50	6.49888e-48	n.s.	-0.864184	2.12543e-58	4.76027e-56	n.s.	-0.341907	2.13187e-08	5.16595e-08	n.s.
101544	Zfp575	zinc finger protein 575	uc009fqa.1	chr7	chr7_24586142_24589141			chr7:24587459-24587679	7	1.03783	8.31716e-12	6.48604e-10	sigUP	0.948732	2.49283e-12	2.98831e-10	n.s.	1.02739	3.40189e-16	2.95986e-14	sigUP	0.925121	1.21191e-14	1.21037e-12	n.s.	1.308	2.51347e-17	6.43598e-15	sigUP	0.644862	3.2335e-05	0.000233966	n.s.	0.832209	3.71818e-11	9.38962e-10	n.s.	1.98109	4.26345e-54	8.82534e-52	sigUP	2.0592	5.85893e-58	1.29104e-55	sigUP	0.297426	0.0205652	0.0279602	n.s.
18807	Pld3	phospholipase D family, member 3	uc009fwn.1	chr7	chr7_27551613_27554612	3		chr7:27552976-27553337	7	-0.416221	1.34512e-06	2.70611e-05	n.s.	-0.690567	1.53073e-18	4.72409e-16	n.s.	-0.812873	2.35046e-14	1.50154e-12	n.s.	-0.747063	4.18349e-13	3.27791e-11	n.s.	-0.848733	1.16571e-09	7.07327e-08	n.s.	-0.141051	0.157663	0.27249	n.s.	-0.288224	0.00255114	0.00960685	n.s.	-1.28471	1.52148e-39	1.26746e-37	sigDOWN	-1.64694	7.95697e-58	1.72553e-55	sigDOWN	-0.474825	4.63186e-05	8.36549e-05	n.s.
13685	Eif4ebp1	eukaryotic translation initiation factor 4E binding protein 1	uc009lih.1	chr8	chr8_27258827_27261826	2		chr8:27260288-27260749	7	0.862477	1.27567e-13	1.42335e-11	n.s.	0.775915	3.46861e-13	5.08204e-11	n.s.	1.21854	1.57252e-20	2.68692e-18	sigUP	1.11409	5.91906e-18	1.06258e-15	sigUP	0.540803	0.00435884	0.0237271	n.s.	1.5707	4.87298e-23	4.39094e-21	sigUP	1.18082	2.43836e-12	7.4359e-11	sigUP	2.45507	2.04075e-45	2.38297e-43	sigUP	2.79046	1.02927e-57	2.19717e-55	sigUP	3.48595	2.16601e-80	9.69064e-79	sigUP
22113	Phlda2	pleckstrin homology like domain, family A, member 2	uc009kpj.1	chr7	chr7_143501025_143504024			chr7:143501648-143502963	7	1.95393	8.54476e-14	9.9953e-12	sigUP	0.388361	0.102776	0.306552	n.s.	2.13314	2.96753e-17	3.04968e-15	sigUP	1.00025	2.56231e-05	0.000321012	sigUP	0.975395	2.06398e-05	0.00033895	n.s.	1.13822	3.32537e-13	1.08681e-11	sigUP	1.68721	6.47211e-27	1.33973e-24	sigUP	3.21546	1.32734e-83	9.54428e-81	sigUP	2.61425	2.78793e-57	5.8598e-55	sigUP	2.48792	1.12077e-59	2.79972e-58	sigUP
16545	Kera	keratocan	uc007gxa.1	chr10	chr10_97605705_97608704					0.692205	0.0036116	0.0198708	n.s.	0.936335	2.28152e-05	0.000557129	n.s.	1.11447	3.44777e-07	5.23725e-06	sigUP	1.06726	7.86218e-07	1.56384e-05	sigUP	2.87753	1.97153e-33	1.94166e-30	sigUP	0.143366	0.709388	0.803353	n.s.	0.534529	0.0300775	0.0743073	n.s.	2.93039	1.81183e-30	8.59485e-29	sigUP	4.33812	5.46593e-57	1.13145e-54	sigUP	2.65078	7.45469e-29	6.05867e-28	sigUP
60527	Fads3	fatty acid desaturase 3	uc008goz.1	chr19	chr19_10040048_10043047	7		chr19:10041236-10042048	6	-0.656073	0.0124872	0.0513833	n.s.	-1.17233	2.01026e-06	7.18016e-05	sigDOWN	-1.73409	4.74273e-11	1.60146e-09	sigDOWN	-1.82509	1.08333e-12	8.12902e-11	sigDOWN	-1.94218	1.81081e-11	1.63266e-09	sigDOWN	0.100036	0.56847	0.693155	n.s.	-0.780515	7.60865e-07	7.91694e-06	n.s.	-2.71743	1.61791e-51	2.79795e-49	sigDOWN	-3.10644	2.54851e-56	5.19667e-54	sigDOWN	-1.03139	2.31594e-07	5.16989e-07	sigDOWN
23834	Cdc6	cell division cycle 6	uc007lhw.1	chr11	chr11_98906651_98909650	7		chr11:98907614-98908088	5	-0.217201	0.00240884	0.0142963	n.s.	-0.247856	0.000148699	0.00258	n.s.	0.0943136	0.18457	0.344631	n.s.	-0.0726998	0.29658	0.4993	n.s.	-0.360186	1.15902e-05	0.000212897	n.s.	-0.0470808	0.442641	0.584387	n.s.	-0.00176459	0.975101	0.986145	n.s.	-0.46973	1.53506e-16	2.09092e-15	n.s.	-0.936494	5.33742e-56	1.07235e-53	n.s.	-0.249558	0.000454884	0.000744776	n.s.
56752	Aldh9a1	aldehyde dehydrogenase 9, subfamily A1	uc007dkx.1	chr1	chr1_167348491_167351490	8		chr1:167350132-167350541	7	-0.0283192	0.557166	0.728653	n.s.	0.012904	0.769045	0.89757	n.s.	0.0362869	0.571394	0.731202	n.s.	0.0630799	0.317311	0.521509	n.s.	0.00971772	0.898315	0.943944	n.s.	-0.121575	0.012683	0.0370724	n.s.	-0.253165	3.38444e-06	2.95263e-05	n.s.	-0.465005	1.52669e-17	2.2971e-16	n.s.	-0.896808	6.04898e-56	1.1977e-53	n.s.	-0.18475	0.0127003	0.017728	n.s.
59040	Rhot1	ras homolog family member T1	uc007klq.2	chr11	chr11_80207555_80210554			chr11:80209068-80209554	7	-0.0737177	0.0936875	0.226527	n.s.	0.00271744	0.945753	0.981902	n.s.	-0.125389	0.0113751	0.0408204	n.s.	-0.108342	0.0239392	0.0898638	n.s.	-0.180959	0.000776849	0.00629494	n.s.	-0.0659288	0.143033	0.252428	n.s.	0.059088	0.194871	0.322433	n.s.	-0.310506	1.07681e-11	8.69466e-11	n.s.	-0.747676	6.16328e-56	1.2029e-53	n.s.	-0.432352	7.37149e-12	2.3028e-11	n.s.
100503074	2610016A17Rik	RIKEN cDNA 2610016A17 gene	uc008hbl.2	chr19	chr19_25670740_25673739			chr19:25673382-25673957	4	0.856396	0.336945	0.537016	n.s.	0.713928	0.274757	0.53671	n.s.	2.92802	4.12629e-08	7.88666e-07	sigUP	3.46534	1.30291e-09	5.11853e-08	sigUP					1.56941	0.0141569	0.0406592	sigUP	3.77318	5.18382e-16	2.76288e-14	sigUP	4.67191	5.68621e-38	4.29678e-36	sigUP	4.82916	2.64881e-54	5.09691e-52	sigUP	5.15234	3.13269e-32	2.96317e-31	sigUP
17025	Alad	aminolevulinate, delta-, dehydratase	uc008tez.2	chr4	chr4_62518410_62521409	7		chr4:62519595-62520176	2	-0.00488115	0.956494	0.982505	n.s.	-0.255816	0.00169513	0.0174258	n.s.	-0.379777	0.000649782	0.00381266	n.s.	-0.517171	1.84598e-06	3.31389e-05	n.s.	-1.20862	6.53772e-21	2.3915e-18	sigDOWN	0.27734	0.00095074	0.00432076	n.s.	0.243078	0.000919066	0.00405303	n.s.	-1.15714	5.71633e-50	8.77489e-48	sigDOWN	-1.23154	3.61106e-54	6.85199e-52	sigDOWN	0.458189	4.85868e-16	1.99656e-15	n.s.
213019	Pdlim2	PDZ and LIM domain 2	uc029slm.1	chr14	chr14_70175316_70178315			chr14:70176604-70177143	7	0.166559	0.0365349	0.115682	n.s.	-0.0522506	0.473669	0.715917	n.s.	-0.0953509	0.173188	0.330129	n.s.	-0.139762	0.0404746	0.130814	n.s.	-0.20923	0.0218957	0.0779346	n.s.	0.0192801	0.747596	0.833138	n.s.	-0.194251	0.00106305	0.00459455	n.s.	-0.735339	9.00002e-35	5.64029e-33	n.s.	-0.962031	4.4831e-54	8.39014e-52	n.s.	-0.661501	1.32705e-17	5.97364e-17	n.s.
66435	Uggt2	UDP-glucose glycoprotein glucosyltransferase 2	uc007uzj.2	chr14	chr14_119097935_119100934			chr14:119098954-119099592	7	-0.0581035	0.535909	0.712764	n.s.	0.827183	3.34573e-33	3.46641e-30	n.s.	0.0976811	0.364797	0.548743	n.s.	0.1975	0.0360685	0.121128	n.s.	-0.00949615	0.943565	0.971489	n.s.	-0.569537	4.22655e-05	0.000298072	n.s.	0.824004	4.51438e-18	3.11492e-16	n.s.	1.59024	1.52941e-56	3.48246e-54	sigUP	1.55385	7.0806e-54	1.30723e-51	sigUP	0.350943	0.00251244	0.00380227	n.s.
66416	Ndufa7	NADH:ubiquinone oxidoreductase subunit A7	uc033hcr.1	chr17	chr17_33823072_33826071	8		chr17:33824457-33824707	3	-0.217393	0.00219362	0.0133076	n.s.	-0.326925	4.3497e-07	1.87775e-05	n.s.	-0.424596	1.43859e-05	0.00014388	n.s.	-0.517682	5.10383e-08	1.35802e-06	n.s.	-0.321517	0.000117102	0.00138948	n.s.	-0.243222	1.40287e-05	0.000112203	n.s.	-0.230443	0.00225449	0.00866897	n.s.	-1.47019	4.62651e-79	3.00987e-76	sigDOWN	-1.23262	1.04298e-53	1.89989e-51	sigDOWN	-0.669192	2.17135e-11	6.55076e-11	n.s.
17190	Mbd1	methyl-CpG binding domain protein 1	uc012bex.1	chr18	chr18_74271913_74274912	7				-0.614354	0.00121093	0.00823856	n.s.	-1.61033	3.57591e-19	1.17883e-16	sigDOWN	-1.02209	6.25043e-08	1.14675e-06	sigDOWN	-1.93054	5.18301e-25	2.62519e-22	sigDOWN	-0.574723	0.00102207	0.00773833	n.s.	0.297054	0.0188659	0.051335	n.s.	0.14374	0.360659	0.50516	n.s.	-2.80046	5.81077e-53	1.1341e-50	sigDOWN	-3.1099	5.2031e-53	9.35326e-51	sigDOWN	1.17392	3.40396e-21	1.87501e-20	sigUP
629059	Fam124a	family with sequence similarity 124, member A	uc029skq.1	chr14	chr14_62554237_62557236	1		chr14:62555512-62555970	7	0.244046	0.919857	0.965721	n.s.	0.649024	0.00248868	0.0233798	n.s.	2.41415	9.89422e-05	0.000759307	sigUP	0.0826193	0.638806	0.78822	n.s.					-9.87186	0	0	sigDOWN	1.78453	0.00403651	0.0141729	sigUP	-8.30766	6.67455e-48	9.02848e-46	sigDOWN	8.84433	9.19976e-53	1.6323e-50	sigUP	5.58559	7.73083e-34	7.77779e-33	sigUP
27374	Prmt5	protein arginine N-methyltransferase 5	uc007twf.2	chr14	chr14_54515971_54518970	6		chr14:54517284-54517542	2	-0.305181	0.122411	0.273952	n.s.	-0.388474	0.0305503	0.140054	n.s.	-0.109373	0.639356	0.781173	n.s.	-0.596948	0.0108742	0.0495402	n.s.	-0.110831	0.39058	0.568896	n.s.	0.118991	0.25328	0.389291	n.s.	0.187258	0.0663349	0.139834	n.s.	-0.794351	9.67082e-15	1.09192e-13	n.s.	-1.70095	1.04284e-52	1.82657e-50	sigDOWN	-0.227401	0.113243	0.138715	n.s.
30932	Zfp330	zinc finger protein 330	uc009mjp.1	chr8	chr8_82772627_82775626	4		chr8:82773947-82774236	4	-0.444515	2.88417e-05	0.000377231	n.s.	-0.585889	2.34026e-09	1.8964e-07	n.s.	-0.637455	3.18736e-06	3.72348e-05	n.s.	-0.632144	2.20879e-06	3.86253e-05	n.s.	-0.135706	0.0924221	0.217401	n.s.	0.105525	0.195864	0.320484	n.s.	-0.0628856	0.510165	0.645478	n.s.	-1.14605	1.54514e-30	7.35528e-29	sigDOWN	-1.60585	1.37624e-52	2.38003e-50	sigDOWN	0.756617	2.52739e-19	1.25818e-18	n.s.
67286	Ift22	intraflagellar transport 22	uc009abc.1	chr5	chr5_136906650_136909649	4				0.0254414	0.704405	0.835966	n.s.	0.0784295	0.203624	0.454815	n.s.	0.111314	0.051365	0.133344	n.s.	-0.196306	0.000396037	0.00331167	n.s.	-0.0145061	0.821193	0.901168	n.s.	-0.179184	0.000235446	0.00131415	n.s.	-0.0717827	0.207336	0.337861	n.s.	-0.213403	0.000183253	0.000504149	n.s.	-0.93846	1.41819e-52	2.42191e-50	n.s.	-0.651526	8.81843e-23	5.29563e-22	n.s.
22256	Ung	uracil DNA glycosylase	uc008yzh.1	chr5	chr5_114130493_114133492	6		chr5:114130345-114131638	7	-0.18059	0.00291237	0.0167369	n.s.	-0.243598	1.01362e-05	0.000285487	n.s.	-0.0625679	0.392977	0.577825	n.s.	-0.0741119	0.305043	0.508536	n.s.	-0.202745	0.0680392	0.175485	n.s.	-0.0810177	0.170925	0.289722	n.s.	-0.0354876	0.495449	0.632778	n.s.	-0.429557	1.56333e-16	2.12519e-15	n.s.	-0.831518	3.54352e-52	5.97674e-50	n.s.	-0.426835	2.94542e-07	6.51033e-07	n.s.
17932	Myt1	myelin transcription factor 1	uc008ont.2	chr2	chr2_181794807_181797806		4			-0.268196	0.176778	0.350871	n.s.	-0.175159	0.327832	0.590488	n.s.	-0.782406	1.57799e-05	0.000155087	n.s.	-0.299132	0.0820026	0.212841	n.s.	0.124663	0.204564	0.372408	n.s.	-0.556366	2.19068e-09	4.08308e-08	n.s.	-0.701618	1.34782e-14	5.80882e-13	n.s.	-0.774337	1.77307e-17	2.65029e-16	n.s.	-1.48531	5.48709e-52	9.14202e-50	sigDOWN	-0.693661	4.5766e-10	1.25229e-09	n.s.
76829	Dok5	docking protein 5	uc012ckm.1	chr2	chr2_170730307_170733306					2.5159	4.01484e-15	6.39947e-13	sigUP	1.09432	0.000276105	0.00427417	sigUP	2.84736	1.38461e-28	8.92572e-26	sigUP	1.47546	8.94566e-10	3.63702e-08	sigUP	0.974892	0.000104762	0.00126774	n.s.	0.330583	0.235624	0.368392	n.s.	1.26999	1.12621e-12	3.60334e-11	sigUP	2.75198	2.36071e-64	8.063e-62	sigUP	2.49792	2.43219e-51	4.00344e-49	sigUP	3.64464	2.04358e-97	1.27508e-95	sigUP
105855	Nckap1l	NCK associated protein 1 like	uc007xyf.1	chr15	chr15_103452325_103455324		6			-1.08877	5.24425e-05	0.000626073	sigDOWN	-0.566693	0.0207852	0.107829	n.s.	-0.781728	8.66679e-05	0.000676086	n.s.	-0.763157	7.26778e-05	0.000772651	n.s.	-0.156736	0.132329	0.277693	n.s.	-0.0351199	0.653903	0.760035	n.s.	-0.383211	9.6932e-07	9.77332e-06	n.s.	-1.37327	9.12042e-64	2.96674e-61	sigDOWN	-1.25709	3.02907e-51	4.92656e-49	sigDOWN	-0.790019	1.44602e-17	6.50289e-17	n.s.
74342	Lrrtm1	leucine rich repeat transmembrane neuronal 1	uc009cju.1	chr6	chr6_77241217_77244216	1		chr6:77242605-77243130	5	1.01967	0.000244891	0.00224988	sigUP	0.0877281	0.730119	0.876832	n.s.	1.7412	2.03771e-11	7.37841e-10	sigUP	0.920158	0.000262544	0.00235361	n.s.	0.343501	0.261164	0.438861	n.s.	1.19414	2.67179e-05	0.000198483	sigUP	0.782949	0.000198786	0.00108459	n.s.	0.394794	0.0624727	0.0979124	n.s.	3.18986	4.38229e-51	7.04363e-49	sigUP	4.4354	2.95367e-101	1.98538e-99	sigUP
68891	Cd177	CD177 antigen	uc009fql.1	chr7	chr7_24758812_24761811					0.210799	0.0292025	0.0981423	n.s.	-0.125447	0.157208	0.393339	n.s.	0.0863159	0.312706	0.494963	n.s.	-0.151197	0.0709998	0.192987	n.s.	-0.189378	0.0220451	0.0782706	n.s.	-0.170394	0.0026153	0.0100235	n.s.	-0.0246927	0.688117	0.789576	n.s.	-0.611739	5.42283e-23	1.38221e-21	n.s.	-0.967883	7.54316e-51	1.19831e-48	n.s.	-0.0605865	0.532263	0.573348	n.s.
75284	Bcdin3d	BCDIN3 domain containing	uc007xpo.2	chr15	chr15_99473231_99476230			chr15:99474375-99474776	3	-0.744439	4.89519e-05	0.000590721	n.s.	-0.844242	2.79173e-07	1.2615e-05	n.s.	-2.3488	5.10955e-13	2.50739e-11	sigDOWN	-1.83515	2.4693e-09	8.95644e-08	sigDOWN	-1.86929	3.55852e-15	6.60285e-13	sigDOWN	-0.370794	0.0325985	0.0791886	n.s.	0.117908	0.505849	0.641801	n.s.	-3.14378	4.96675e-45	5.51673e-43	sigDOWN	-3.43468	7.93075e-51	1.2454e-48	sigDOWN	0.246416	0.0766341	0.0963049	n.s.
15205	Hes1	hes family bHLH transcription factor 1	uc007ywl.1	chr16	chr16_30063857_30066856			chr16:30066223-30067063	5	2.55809	1.08015e-08	4.02765e-07	sigUP	1.26205	0.00154092	0.0161147	sigUP	3.20768	3.12076e-15	2.26967e-13	sigUP	2.25768	6.11453e-08	1.59692e-06	sigUP	1.34937	0.000610083	0.00520032	sigUP	1.29522	0.00366277	0.0133555	sigUP	3.28994	2.44191e-34	9.81216e-32	sigUP	4.49802	1.31862e-62	4.09432e-60	sigUP	4.06793	1.40871e-50	2.18702e-48	sigUP	4.33561	4.94999e-53	1.01285e-51	sigUP
66251	Arfgap3	ADP-ribosylation factor GTPase activating protein 3	uc007xai.1	chr15	chr15_83348748_83351747	8		chr15:83349951-83350539	6	-0.55288	1.80861e-07	4.67627e-06	n.s.	-0.565182	3.94209e-09	3.04149e-07	n.s.	-0.907819	7.75014e-13	3.68834e-11	n.s.	-0.336843	0.005524	0.0290584	n.s.	-1.27124	5.01556e-27	3.05782e-24	sigDOWN	-0.184486	0.0853524	0.170121	n.s.	-0.239373	0.0315178	0.0772925	n.s.	-1.63537	6.91928e-44	7.328e-42	sigDOWN	-1.8329	1.62875e-50	2.50022e-48	sigDOWN	-0.810782	2.03817e-10	5.72796e-10	n.s.
20962	Sycp3	synaptonemal complex protein 3	uc007grm.2	chr10	chr10_88458087_88461086			chr10:88459495-88459991	3	-0.30357	0.0959452	0.230896	n.s.	-0.0328178	0.842037	0.937051	n.s.	-0.314196	0.0466172	0.123621	n.s.	-0.811757	6.61416e-08	1.71172e-06	n.s.	-0.110288	0.527316	0.689886	n.s.	-0.499019	0.00236607	0.00924361	n.s.	-0.599284	0.00246259	0.00933257	n.s.	-2.17324	1.58629e-25	5.09927e-24	sigDOWN	-3.44737	1.67776e-50	2.54684e-48	sigDOWN	2.52008	6.0238e-90	3.28687e-88	sigUP
72446	Prr5l	proline rich 5 like	uc012cad.1	chr2	chr2_101837481_101840480					-0.326095	0.0147412	0.0584851	n.s.	-0.139803	0.254516	0.514602	n.s.	-0.380663	1.5409e-06	1.95291e-05	n.s.	-0.177124	0.020962	0.0817162	n.s.	0.0743281	0.275651	0.453877	n.s.	0.039912	0.470247	0.609119	n.s.	-0.205153	0.00023761	0.00126411	n.s.	-0.694083	5.10961e-35	3.29281e-33	n.s.	-0.871162	3.68943e-50	5.539e-48	n.s.	-0.485779	3.61583e-08	8.5913e-08	n.s.
67451	Pkp2	plakophilin 2	uc007yid.1	chr16	chr16_16211845_16214844	6		chr16:16213152-16213818	3	-1.37377	1.80664e-15	3.04712e-13	sigDOWN	-0.731074	1.34926e-06	5.01823e-05	n.s.	-1.5999	1.19524e-18	1.51347e-16	sigDOWN	-1.6828	2.24412e-21	6.2404e-19	sigDOWN	-1.54729	1.13666e-12	1.32937e-10	sigDOWN	0.0313466	0.816707	0.8813	n.s.	-0.837058	7.74115e-07	8.04867e-06	n.s.	-3.8921	6.15699e-77	3.23526e-74	sigDOWN	-2.87274	2.03544e-48	3.02263e-46	sigDOWN	-1.11752	8.73409e-10	2.33884e-09	sigDOWN
76415	Fam187b	family with sequence similarity 187, member B	uc029weo.1	chr7	chr7_30980421_30983420	7				-0.0992909	0.401898	0.601234	n.s.	-0.00442891	0.968011	0.990616	n.s.	-0.130416	0.107039	0.232991	n.s.	-0.464538	3.85557e-09	1.34679e-07	n.s.	-0.109754	0.107671	0.241439	n.s.	0.0312733	0.618738	0.732565	n.s.	-0.08272	0.222705	0.356652	n.s.	-0.644635	8.89713e-21	1.8445e-19	n.s.	-1.05189	2.48598e-48	3.65198e-46	sigDOWN	0.160917	0.00788614	0.0112889	n.s.
22350	Ezr	ezrin	uc008ahv.1	chr17	chr17_6781281_6784280	1		chr17:6782726-6783580	7	1.38813	4.48358e-16	8.2322e-14	sigUP	0.911354	2.79726e-09	2.24167e-07	n.s.	1.68622	1.20712e-19	1.78326e-17	sigUP	2.01997	1.06392e-26	6.28685e-24	sigUP	0.705499	0.00063004	0.00534552	n.s.	2.22379	8.84128e-42	2.30702e-39	sigUP	2.20759	2.3806e-40	1.80687e-37	sigUP	2.58853	5.23202e-56	1.1529e-53	sigUP	2.42934	2.8035e-48	4.07462e-46	sigUP	3.80964	0	0	sigUP
78100	Msantd4	Myb/SANT-like DNA-binding domain containing 4 with coiled-coils	uc009obn.1	chr9	chr9_4382037_4385036	8				-1.3114	6.79379e-09	2.72221e-07	sigDOWN	-1.41738	1.61846e-11	1.75192e-09	sigDOWN	-1.15472	3.50191e-07	5.29398e-06	sigDOWN	-2.05711	5.57981e-20	1.25608e-17	sigDOWN	-0.11404	0.104574	0.236798	n.s.	-0.253595	0.000129333	0.000782179	n.s.	-0.668674	6.28954e-11	1.51281e-09	n.s.	-1.15345	9.52649e-29	3.96802e-27	sigDOWN	-1.58877	4.51488e-48	6.49287e-46	sigDOWN	-0.28091	0.000334339	0.000554866	n.s.
16867	Lhcgr	luteinizing hormone/choriogonadotropin receptor	uc008dvw.1	chr17	chr17_88790477_88793476					2.97089	1.22783e-05	0.000183262	sigUP	1.87525	0.000615813	0.00807652	sigUP	3.76492	1.44897e-12	6.59185e-11	sigUP	2.42057	3.10701e-08	8.79512e-07	sigUP	0.361551	0.427604	0.602557	n.s.	1.22377	0.0596259	0.12823	n.s.	2.57059	9.14114e-08	1.17485e-06	sigUP	2.39717	4.36331e-14	4.60321e-13	sigUP	5.32776	1.3223e-47	1.88181e-45	sigUP	3.3012	7.16903e-16	2.90731e-15	sigUP
213211	Rnf26	ring finger protein 26	uc009pbu.2	chr9	chr9_44111552_44114551					0.169759	0.016697	0.0642583	n.s.	-0.0187549	0.768344	0.897072	n.s.	0.209765	0.00997604	0.0366189	n.s.	-0.0107106	0.893188	0.947009	n.s.	0.263227	0.029678	0.0968649	n.s.	0.0930156	0.303032	0.44454	n.s.	-0.314076	3.52121e-05	0.00023663	n.s.	-0.488982	7.71474e-11	5.62727e-10	n.s.	-1.16482	4.27514e-47	6.02134e-45	sigDOWN	0.0836352	0.366736	0.408483	n.s.
76630	Stambpl1	STAM binding protein like 1	uc008hgd.1	chr19	chr19_34191003_34194002			chr19:34192453-34192788	7	0.0988411	0.844188	0.92461	n.s.	1.21357	0.00725705	0.051227	n.s.	0.908267	0.0647576	0.15859	n.s.	1.76716	0.000375987	0.00317165	sigUP	1.91356	5.45585e-05	0.00075352	sigUP	2.83198	1.49318e-12	4.50654e-11	sigUP	2.92552	9.48896e-20	7.62577e-18	sigUP	4.72952	4.31609e-42	4.12352e-40	sigUP	5.10351	5.05926e-47	7.05302e-45	sigUP	5.98057	8.12754e-60	2.04496e-58	sigUP
216021	Stox1	storkhead box 1	uc011xfe.1	chr10	chr10_62724600_62727599	2		chr10:62725706-62726253	7	1.23189	0.0259722	0.0898038	n.s.	0.828317	0.0868331	0.27649	n.s.	0.999714	0.00270181	0.0126501	n.s.	1.27	6.58295e-05	0.000713756	sigUP	0.0221779	0.959471	0.979751	n.s.	1.48813	6.88383e-05	0.000454029	sigUP	1.08727	8.9887e-05	0.000540271	sigUP	2.23466	2.19404e-21	4.80369e-20	sigUP	3.25684	7.51587e-47	1.03719e-44	sigUP	3.52779	4.96867e-57	1.14841e-55	sigUP
19730	Ralgds	ral guanine nucleotide dissociation stimulator	uc008iym.2	chr2	chr2_28511667_28514666	5		chr2:28512963-28513783	7	-0.0293913	0.67937	0.819685	n.s.	0.0215381	0.737335	0.881216	n.s.	-0.235693	0.00514242	0.021337	n.s.	-0.0130853	0.872867	0.935111	n.s.	0.0249091	0.761592	0.861661	n.s.	0.217187	0.00613992	0.0204365	n.s.	-0.077415	0.369368	0.514037	n.s.	0.0724153	0.398603	0.481241	n.s.	1.25368	1.24472e-46	1.70054e-44	sigUP	0.560849	6.36854e-15	2.41911e-14	n.s.
17219	Mcm6	minichromosome maintenance complex component 6	uc007cln.1	chr1	chr1_128358157_128361156	8		chr1:128359338-128359856	7	-0.357257	2.92694e-12	2.5271e-10	n.s.	-0.120568	0.00942791	0.0615999	n.s.	-0.160921	0.00241965	0.0115463	n.s.	-0.143247	0.00561202	0.0293689	n.s.	-0.230588	0.000390661	0.00362322	n.s.	-0.128995	0.00163987	0.00676751	n.s.	-0.162224	0.000186766	0.00102805	n.s.	-0.463734	1.65311e-26	5.73218e-25	n.s.	-0.645999	1.62686e-46	2.20061e-44	n.s.	-0.457335	3.75436e-12	1.19538e-11	n.s.
216080	Ube2d1	ubiquitin-conjugating enzyme E2D 1	uc007foo.2	chr10	chr10_71283763_71286762	2		chr10:71284733-71285593	7	0.267094	0.00121711	0.00826507	n.s.	0.194521	0.0089435	0.0593709	n.s.	0.307953	0.000293671	0.00195349	n.s.	0.413078	4.58218e-07	9.81638e-06	n.s.	-0.0778098	0.423922	0.599129	n.s.	1.22021	5.17139e-39	1.24561e-36	sigUP	0.523446	1.49474e-07	1.8414e-06	n.s.	0.681616	7.18931e-12	5.95274e-11	n.s.	1.42992	6.52789e-46	8.74354e-44	sigUP	1.18844	1.16734e-46	1.9199e-45	sigUP
71752	Gtf3c2	general transcription factor IIIC, polypeptide 2, beta	uc008wxh.1	chr5	chr5_31178645_31181644	5		chr5:31179575-31180265	7	-0.104819	0.0386781	0.120781	n.s.	-0.0823875	0.0734693	0.248873	n.s.	0.00561387	0.932836	0.96467	n.s.	0.00631361	0.923061	0.963289	n.s.	-0.115757	0.0718576	0.181961	n.s.	-0.0685314	0.179978	0.300362	n.s.	-0.260456	2.62553e-05	0.000182266	n.s.	-0.634343	1.77711e-24	5.24381e-23	n.s.	-0.921236	6.6527e-46	8.82419e-44	n.s.	-0.390717	1.8772e-07	4.22849e-07	n.s.
71371	Arid5b	AT rich interactive domain 5B (MRF1-like)	uc007fmh.1	chr10	chr10_68277227_68280226			chr10:68277000-68277311	7	0.0201577	0.848991	0.927725	n.s.	0.0238898	0.801731	0.915681	n.s.	-0.00608483	0.909132	0.951676	n.s.	-0.230059	9.629e-06	0.000137383	n.s.	-0.103476	0.153744	0.307755	n.s.	0.0875737	0.146528	0.257835	n.s.	0.132866	0.0542018	0.119225	n.s.	0.223169	0.00122585	0.0028692	n.s.	-1.02199	1.74669e-45	2.29454e-43	sigDOWN	1.87418	7.1155e-21	3.84038e-20	sigUP
72502	Cwf19l1	CWF19-like 1, cell cycle control (S. pombe)	uc008hpk.1	chr19	chr19_44134377_44137376					-0.307009	0.021258	0.077029	n.s.	-0.379251	0.00151581	0.015921	n.s.	-1.06125	1.1153e-11	4.25193e-10	sigDOWN	-0.811639	5.74902e-08	1.50986e-06	n.s.	-0.63685	8.58599e-05	0.00108409	n.s.	0.17485	0.218344	0.347801	n.s.	-0.156752	0.197164	0.32526	n.s.	-1.74922	2.09748e-38	1.62817e-36	sigDOWN	-1.98077	3.01883e-45	3.92792e-43	sigDOWN	-0.596185	2.6598e-08	6.38627e-08	n.s.
68970	Dcaf12	DDB1 and CUL4 associated factor 12	uc008sil.2	chr4	chr4_41313402_41316401	6		chr4:41314334-41314990	7	-0.11189	0.0133888	0.0541713	n.s.	0.0706506	0.0855253	0.274153	n.s.	-0.0838648	0.126623	0.262423	n.s.	0.0324605	0.544724	0.718264	n.s.	0.0848234	0.173428	0.33442	n.s.	-0.0257953	0.553386	0.681062	n.s.	-0.103035	0.0523036	0.115927	n.s.	-0.304481	9.8419e-09	5.32515e-08	n.s.	-0.7801	3.08774e-45	3.97969e-43	n.s.	-0.345126	2.6376e-07	5.85319e-07	n.s.
233016	Blvrb	biliverdin reductase B (flavin reductase (NADPH))	uc057agp.1	chr7	chr7_27450918_27453917	2				1.43115	1.47785e-13	1.62396e-11	sigUP	0.990766	5.54688e-09	4.12602e-07	n.s.	1.49678	3.06249e-13	1.59677e-11	sigUP	1.14915	1.00955e-08	3.20301e-07	sigUP	1.33459	3.35829e-08	1.33944e-06	sigUP	1.1909	1.19886e-06	1.24508e-05	sigUP	1.22518	4.39512e-12	1.28854e-10	sigUP	2.83497	3.5787e-62	1.06287e-59	sigUP	2.31136	4.34621e-45	5.54934e-43	sigUP	3.8129	5.36768e-136	6.91537e-134	sigUP
56249	Actr8	ARP8 actin-related protein 8	uc007sum.2	chr14	chr14_29976837_29979836			chr14:29978336-29978793	7	0.0689962	0.191908	0.37115	n.s.	0.0763811	0.109132	0.317544	n.s.	0.0818747	0.133232	0.272734	n.s.	0.0717006	0.176168	0.357376	n.s.	0.0846705	0.255424	0.43205	n.s.	-0.180436	3.67201e-05	0.000262811	n.s.	-0.0965742	0.025574	0.0653022	n.s.	-0.158922	0.000225815	0.000611392	n.s.	-0.62956	4.50131e-45	5.69416e-43	n.s.	-0.986463	4.29799e-37	4.95872e-36	n.s.
77037	Mrap	melanocortin 2 receptor accessory protein	uc007zwl.1	chr16	chr16_90736824_90739823	3				0.603561	0.0139364	0.0558727	n.s.	0.0127604	0.957632	0.986371	n.s.	0.352075	0.0571418	0.144477	n.s.	-0.0202649	0.900381	0.951364	n.s.	-0.135537	0.242541	0.41726	n.s.	3.82121	6.0582e-24	5.97472e-22	sigUP	-0.26091	0.256698	0.3952	n.s.	-3.47804	7.82267e-41	7.22117e-39	sigDOWN	-3.84659	8.14495e-45	1.02088e-42	sigDOWN	1.98276	7.53533e-36	8.15927e-35	sigUP
16534	Kcnn4	potassium intermediate/small conductance calcium-activated channel, subfamily N, member 4	uc012ffj.1	chr7	chr7_24377141_24380140			chr7:24377300-24377638	5	0.795048	0.00141959	0.00941525	n.s.	0.61942	0.0059117	0.0441114	n.s.	0.368979	0.0333385	0.0953719	n.s.	0.244714	0.117003	0.270956	n.s.	0.967831	4.93757e-09	2.35002e-07	n.s.	0.362736	0.0193944	0.0524754	n.s.	0.0255135	0.851694	0.90827	n.s.	1.33937	3.31975e-23	8.73881e-22	sigUP	1.79624	8.98873e-45	1.1164e-42	sigUP	0.436005	0.0062372	0.00903252	n.s.
100503120	A930006K02Rik	RIKEN cDNA A930006K02 gene	uc007zxm.2	chr16	chr16_91463604_91466603	4		chr16:91464947-91465266	4	-0.796649	0.033858	0.109467	n.s.	-1.27068	0.00193475	0.0192744	sigDOWN	-0.920444	0.00552999	0.0225947	n.s.	-1.21207	3.54757e-05	0.00042137	sigDOWN	0.351636	0.0443768	0.128775	n.s.	1.28384	1.93811e-13	6.65063e-12	sigUP	-0.584185	0.00194999	0.00769742	n.s.	-2.56414	2.2847e-31	1.13092e-29	sigDOWN	-3.26824	1.54003e-44	1.89548e-42	sigDOWN	-0.836534	3.2289e-07	7.10981e-07	n.s.
73390	Msl3l2	MSL3 like 2	uc007fcb.1	chr10	chr10_56105417_56108416					-1.94936	0.00278257	0.0161703	sigDOWN	-1.68191	0.00557292	0.0422116	sigDOWN	-3.4917	1.50119e-11	5.60259e-10	sigDOWN	-4.12696	2.66793e-16	3.67346e-14	sigDOWN	-0.566775	0.152496	0.306019	n.s.	1.18716	2.19089e-05	0.000166107	sigUP	0.172883	0.477666	0.618335	n.s.	-4.57652	1.28746e-33	7.42164e-32	sigDOWN	-6.75499	2.28043e-44	2.78171e-42	sigDOWN	1.256	2.26872e-08	5.48417e-08	sigUP
329910	Acot11	acyl-CoA thioesterase 11	uc008tyw.2	chr4	chr4_106798332_106801331					-0.0729252	0.277491	0.472529	n.s.	-0.00139693	0.981865	0.995373	n.s.	0.118619	0.0425184	0.11534	n.s.	-0.0174648	0.759543	0.865069	n.s.	-0.0887537	0.320575	0.500588	n.s.	0.0351747	0.532723	0.664536	n.s.	0.228798	3.74261e-06	3.22597e-05	n.s.	-0.313563	2.18852e-10	1.492e-09	n.s.	-0.718408	2.5023e-44	3.02535e-42	n.s.	-0.20823	0.00601556	0.00872608	n.s.
52858	Cdipt	CDP-diacylglycerol--inositol 3-phosphatidyltransferase (phosphatidylinositol synthase)	uc012ftz.2	chr7	chr7_126974414_126977413			chr7:126976022-126976608	5	-0.0415001	0.4826	0.668332	n.s.	-0.0206176	0.701663	0.85876	n.s.	-0.081437	0.152676	0.300938	n.s.	-0.178382	0.00140262	0.00963755	n.s.	-0.287359	0.00288027	0.0174438	n.s.	-0.100186	0.125961	0.229345	n.s.	-0.0222091	0.699732	0.798574	n.s.	-0.462139	1.13878e-15	1.41051e-14	n.s.	-0.844213	2.70352e-44	3.23995e-42	n.s.	-0.433435	1.84312e-07	4.15442e-07	n.s.
22758	Zscan12	zinc finger and SCAN domain containing 12	uc007pqd.1	chr13	chr13_21361320_21364319			chr13:21362791-21363031	2	-1.0319	1.73594e-19	6.57094e-17	sigDOWN	-0.738836	1.25914e-12	1.61627e-10	n.s.	-0.862982	6.79282e-13	3.24363e-11	n.s.	-0.726204	4.23249e-10	1.89933e-08	n.s.	-0.723806	1.92692e-13	2.62451e-11	n.s.	-0.254917	0.00242077	0.00941621	n.s.	-0.366036	7.39445e-05	0.000454854	n.s.	-1.99277	2.40317e-87	2.05201e-84	sigDOWN	-1.37748	5.01632e-44	5.95938e-42	sigDOWN	0.462914	6.94439e-09	1.74506e-08	n.s.
69903	Rasip1	Ras interacting protein 1	uc009gwi.1	chr7	chr7_45626037_45629036			chr7:45628419-45629081	4	1.32923	6.44509e-09	2.60407e-07	sigUP	1.22241	5.63942e-09	4.14986e-07	sigUP	2.57235	8.14216e-38	2.30944e-34	sigUP	1.61803	2.16591e-19	4.51719e-17	sigUP	2.46811	5.75276e-19	1.84131e-16	sigUP	0.99858	9.62591e-05	0.000607684	n.s.	1.90286	3.53092e-24	5.13185e-22	sigUP	3.42789	1.65452e-77	9.41837e-75	sigUP	2.46075	5.6274e-44	6.62772e-42	sigUP	1.50483	8.11129e-13	2.69743e-12	sigUP
109075	Exosc4	exosome component 4	uc029ssi.1	chr15	chr15_76325965_76328964			chr15:76327216-76327728	7	0.150433	0.0058227	0.0286008	n.s.	0.154431	0.00204506	0.0200565	n.s.	0.192767	0.000170172	0.00122135	n.s.	0.118059	0.0182466	0.0735362	n.s.	0.182668	0.0544667	0.149611	n.s.	0.0438484	0.521768	0.655218	n.s.	0.239349	0.00467748	0.0160356	n.s.	1.09737	5.55685e-38	4.24121e-36	sigUP	1.2043	6.81726e-44	7.96046e-42	sigUP	1.10504	3.50977e-52	6.93678e-51	sigUP
72194	Fbxl20	F-box and leucine-rich repeat protein 20	uc007lfm.1	chr11	chr11_98148117_98151116	7		chr11:98149084-98150647	7	-0.121581	0.108677	0.25237	n.s.	-0.309919	7.80346e-06	0.000227807	n.s.	0.0761928	0.28905	0.468064	n.s.	-0.259755	0.000219043	0.00201196	n.s.	-0.187693	0.0155662	0.0607418	n.s.	-0.0160318	0.788303	0.862766	n.s.	0.0063893	0.911088	0.946944	n.s.	-0.2905	3.79445e-07	1.63018e-06	n.s.	-0.831481	7.6915e-44	8.9052e-42	n.s.	-0.736723	4.9982e-23	3.05558e-22	n.s.
18715	Pim2	proviral integration site 2	uc009smz.2	chrX	chrX_7876806_7879805	7		chrX:7878014-7878789	6	-0.161372	0.261071	0.454318	n.s.	-0.822334	9.97732e-10	8.71813e-08	n.s.	-0.675472	3.92685e-05	0.00034187	n.s.	-0.991714	9.63866e-10	3.87239e-08	n.s.	-1.09206	3.10727e-17	7.80046e-15	sigDOWN	0.0254328	0.831076	0.892347	n.s.	0.397368	0.000261663	0.00137865	n.s.	-1.22685	1.33687e-26	4.68317e-25	sigDOWN	-1.74412	8.26332e-44	9.48684e-42	sigDOWN	0.0552197	0.721451	0.752833	n.s.
98558	Mael	maelstrom spermatogenic transposon silencer	uc007dkk.1	chr1	chr1_166237245_166240244	6		chr1:166238498-166238965	5	-0.515431	0.00194289	0.0121577	n.s.	-0.557037	0.000163367	0.00277801	n.s.	-0.690184	7.75158e-06	8.29682e-05	n.s.	-0.987493	1.033e-10	5.39221e-09	n.s.	-0.422372	1.00927e-06	2.58952e-05	n.s.	-0.206742	0.0132732	0.0385275	n.s.	-0.0013576	0.990376	0.994024	n.s.	-1.11418	1.68681e-22	4.10788e-21	sigDOWN	-1.66635	1.30611e-43	1.48701e-41	sigDOWN	1.50059	1.59888e-98	1.02995e-96	sigUP
239405	Rspo2	R-spondin 2	uc007vpg.1	chr15	chr15_43169319_43172318			chr15:43170239-43170696	7	-0.0608727	0.284634	0.480239	n.s.	-0.261816	5.04039e-07	2.11915e-05	n.s.	0.00999008	0.823354	0.900904	n.s.	-0.069394	0.110161	0.261319	n.s.	-0.0575425	0.327319	0.507724	n.s.	0.0946675	0.0708888	0.146806	n.s.	-0.000919476	0.981853	0.989421	n.s.	-0.382635	3.00371e-21	6.49315e-20	n.s.	-0.578764	1.62127e-43	1.83056e-41	n.s.	-0.526035	3.32425e-26	2.37564e-25	n.s.
56407	Trpc4ap	transient receptor potential cation channel, subfamily C, member 4 associated protein	uc012che.1	chr2	chr2_155690885_155693884			chr2:155691847-155692448	7	-0.170773	0.00270867	0.0157915	n.s.	-0.0906912	0.0811799	0.265865	n.s.	-0.0850638	0.248511	0.423833	n.s.	0.0349277	0.629304	0.780753	n.s.	0.175336	0.0924454	0.217401	n.s.	0.21092	0.000672594	0.00321536	n.s.	-0.59044	2.92567e-15	1.40247e-13	n.s.	-0.75801	4.10009e-24	1.16215e-22	n.s.	-1.07615	2.8296e-43	3.16868e-41	sigDOWN	-0.137732	0.0121797	0.0170355	n.s.
17220	Mcm7	minichromosome maintenance complex component 7	uc009aeu.1	chr5	chr5_138170363_138173362			chr5:138170879-138172188	5	0.0339343	0.719037	0.845552	n.s.	-0.0408227	0.631087	0.82017	n.s.	0.0984502	0.253875	0.429752	n.s.	-0.108635	0.196668	0.384022	n.s.	0.000954068	0.991856	0.996292	n.s.	-0.163509	0.0376612	0.0888013	n.s.	-0.161556	0.00734216	0.0234092	n.s.	-0.600476	3.70288e-23	9.65435e-22	n.s.	-0.868777	4.59899e-43	5.10825e-41	n.s.	-0.223892	0.00073282	0.00117295	n.s.
13592	Ebf2	early B cell factor 2	uc007ukw.2	chr14	chr14_67231792_67234791			chr14:67231827-67232086	3	2.41077	7.48523e-22	3.61911e-19	sigUP	0.996882	8.95902e-06	0.000256313	n.s.	2.97003	2.43733e-25	8.43077e-23	sigUP	2.28801	6.39191e-17	9.85327e-15	sigUP	1.36113	3.5999e-07	1.07185e-05	sigUP	2.06972	2.32984e-25	2.55976e-23	sigUP	3.45313	4.66648e-56	6.37534e-53	sigUP	3.88841	1.13197e-69	5.15498e-67	sigUP	2.86122	9.67508e-43	1.06598e-40	sigUP	2.38234	2.99135e-27	2.25592e-26	sigUP
70661	Sik3	SIK family kinase 3	uc009pgz.2	chr9	chr9_46011320_46014319			chr9:46012525-46013438	7	0.919371	0.000147342	0.0014821	n.s.	1.13414	4.43657e-08	2.48465e-06	sigUP	0.891222	0.000294795	0.00196005	n.s.	1.81806	1.2262e-13	1.06687e-11	sigUP	0.321917	0.294654	0.47451	n.s.	2.74637	2.99008e-11	7.52023e-10	sigUP	0.166046	0.426649	0.570062	n.s.	1.50916	3.00923e-14	3.25511e-13	sigUP	2.6533	1.03439e-42	1.13054e-40	sigUP	3.96749	1.69467e-107	1.2885e-105	sigUP
13008	Csrp2	cysteine and glycine-rich protein 2	uc007gzs.2	chr10	chr10_110918676_110921675	3		chr10:110919753-110920283	7	0.702926	1.816e-05	0.000254257	n.s.	0.908781	2.56094e-10	2.36602e-08	n.s.	1.05147	7.80343e-09	1.72919e-07	sigUP	1.3043	2.20357e-13	1.8383e-11	sigUP	0.744778	8.31951e-06	0.000159692	n.s.	2.32748	2.46373e-51	9.95426e-49	sigUP	0.972217	1.01151e-09	1.88017e-08	n.s.	1.99155	2.94568e-36	2.03252e-34	sigUP	2.18953	1.04309e-42	1.13101e-40	sigUP	3.24594	5.79843e-215	2.0687e-212	sigUP
19348	Kif20a	kinesin family member 20A	uc012bbb.1	chr18	chr18_34623533_34626532			chr18:34624017-34624637	7	-0.127169	0.015334	0.0602298	n.s.	-0.0447725	0.348996	0.612263	n.s.	0.0302593	0.658761	0.793759	n.s.	0.0222317	0.74058	0.853132	n.s.	0.0241674	0.714757	0.831685	n.s.	-0.0794418	0.116492	0.21571	n.s.	-0.0494012	0.3608	0.505275	n.s.	-0.142425	0.00831851	0.0162749	n.s.	-0.771457	1.07629e-42	1.15782e-40	n.s.	0.123666	0.055043	0.070652	n.s.
52013	R3hcc1l	R3H domain and coiled-coil containing 1 like	uc008hnq.1	chr19	chr19_42517305_42520304	5		chr19:42518523-42519316	7	-0.126299	0.17045	0.342151	n.s.	-0.0595036	0.47925	0.719961	n.s.	0.0273304	0.766212	0.865603	n.s.	0.113516	0.199961	0.387962	n.s.	0.156327	0.0274087	0.0915508	n.s.	0.131246	0.0267474	0.0678711	n.s.	0.0611309	0.21223	0.34407	n.s.	0.438063	1.7742e-19	3.27999e-18	n.s.	0.672369	1.19395e-42	1.27435e-40	n.s.	-0.28533	3.24876e-05	5.96585e-05	n.s.
74847	Meikin	meiotic kinetochore factor	uc007ixw.3	chr11	chr11_54369152_54372151		7			-1.8356	1.65066e-19	6.47103e-17	sigDOWN	-1.45199	3.87166e-15	7.10867e-13	sigDOWN	-1.89569	6.72982e-20	1.03742e-17	sigDOWN	-2.01616	1.20646e-22	4.27751e-20	sigDOWN	-0.655213	2.77629e-14	4.55704e-12	n.s.	-0.120718	0.061506	0.131574	n.s.	-0.425956	1.64312e-06	1.56681e-05	n.s.	-1.52152	1.12203e-60	3.00572e-58	sigDOWN	-1.2882	2.10109e-42	2.2252e-40	sigDOWN	-0.731149	7.73872e-24	4.91899e-23	n.s.
117148	Necab2	N-terminal EF-hand calcium binding protein 2	uc009npq.1	chr8	chr8_119445219_119448218	8		chr8:119446599-119447443	3	-0.0607879	0.550086	0.723827	n.s.	-0.0285726	0.759037	0.892842	n.s.	-0.0538284	0.538038	0.705177	n.s.	0.0333402	0.696844	0.82693	n.s.	0.142682	0.0470982	0.134508	n.s.	0.121885	0.0558244	0.121685	n.s.	-0.0720617	0.241222	0.378064	n.s.	0.419482	7.91414e-12	6.50951e-11	n.s.	0.846145	2.23903e-42	2.33509e-40	n.s.	0.0987582	0.185452	0.219203	n.s.
14455	Gas5	growth arrest specific 5	uc007deu.1	chr1	chr1_161033666_161036665			chr1:161034405-161035181	7	-0.0199306	0.846611	0.92631	n.s.	-0.0538817	0.622048	0.814468	n.s.	0.00976553	0.910733	0.952272	n.s.	0.236602	0.012339	0.0548562	n.s.	0.330379	0.000452757	0.00405077	n.s.	1.29524	9.95374e-92	7.33357e-89	sigUP	-0.184052	0.00539409	0.0180534	n.s.	0.324643	7.68389e-07	3.1744e-06	n.s.	0.920658	2.22499e-42	2.33509e-40	n.s.	-1.01318	3.19474e-21	1.76326e-20	sigDOWN
74556	Themis3	thymocyte selection associated family member 3	uc008djz.2	chr17	chr17_66593123_66596122					0.187845	0.599354	0.761064	n.s.	-0.0470914	0.887836	0.959331	n.s.	-0.204421	0.417889	0.602385	n.s.	-0.41657	0.0849767	0.218481	n.s.	-0.239839	0.035171	0.109056	n.s.	-0.447933	0.00130806	0.00563197	n.s.	-1.46738	3.26862e-35	1.44051e-32	sigDOWN	-1.63208	1.47015e-42	1.43466e-40	sigDOWN	-1.72016	2.7315e-42	2.8271e-40	sigDOWN	-0.593853	8.83038e-06	1.71099e-05	n.s.
100756	Usp30	ubiquitin specific peptidase 30	uc008yzc.1	chr5	chr5_114098833_114101832			chr5:114100111-114100730	7	0.0149274	0.768036	0.876022	n.s.	0.0234451	0.609221	0.80557	n.s.	0.0480413	0.451123	0.630826	n.s.	0.109309	0.0815783	0.212203	n.s.	0.113654	0.133771	0.279525	n.s.	0.090266	0.108218	0.204101	n.s.	-0.454663	1.45681e-13	5.36467e-12	n.s.	-0.641231	2.15851e-25	6.85803e-24	n.s.	-0.871048	3.26729e-42	3.35622e-40	n.s.	-0.560355	2.43945e-13	8.40579e-13	n.s.
11674	Aldoa	aldolase A, fructose-bisphosphate	uc009jsu.2	chr7	chr7_126797755_126800754			chr7:126798842-126799797	3	0.0807471	0.0836331	0.209263	n.s.	-0.0704824	0.0987267	0.299547	n.s.	0.144027	0.0163967	0.054548	n.s.	-0.0666717	0.255025	0.454792	n.s.	-0.289417	0.000457134	0.00408707	n.s.	-0.196503	0.00085334	0.00393958	n.s.	0.144945	0.00458336	0.015745	n.s.	-0.235046	4.2245e-06	1.5565e-05	n.s.	-0.726797	5.55827e-42	5.58361e-40	n.s.	0.0647668	0.368119	0.409826	n.s.
12567	Cdk4	cyclin-dependent kinase 4	uc007hhv.2	chr10	chr10_127062103_127065102			chr10:127063629-127063839	2	-0.346539	0.0228848	0.0814786	n.s.	-0.756418	5.11344e-08	2.74705e-06	n.s.	-0.826064	7.10461e-06	7.69142e-05	n.s.	-1.31203	3.01981e-13	2.44725e-11	sigDOWN	-0.242939	0.0499221	0.140412	n.s.	0.0421001	0.703892	0.799659	n.s.	0.570465	1.05621e-05	8.10533e-05	n.s.	-0.538005	5.02737e-05	0.000154242	n.s.	-1.96679	5.53547e-42	5.58361e-40	sigDOWN	1.10096	8.29134e-31	7.33412e-30	sigUP
67724	Pop1	processing of precursor 1, ribonuclease P/MRP family, (S. cerevisiae)	uc007vlu.2	chr15	chr15_34493811_34496810			chr15:34495236-34495543	7	-0.539646	4.16341e-06	7.28471e-05	n.s.	-0.391567	0.000437845	0.00617196	n.s.	-0.0851411	0.375679	0.560888	n.s.	-0.0619742	0.525849	0.704099	n.s.	-0.209765	0.0293743	0.0962333	n.s.	0.210613	0.0115245	0.0342312	n.s.	-0.0068243	0.912285	0.947589	n.s.	-0.608867	8.96325e-23	2.2469e-21	n.s.	-0.885729	5.53223e-42	5.58361e-40	n.s.	-0.0982236	0.170763	0.202938	n.s.
18198	Musk	muscle, skeletal, receptor tyrosine kinase	uc033ich.1	chr4	chr4_58284462_58287461					-0.71242	2.82471e-09	1.23411e-07	n.s.	0.208481	0.0541456	0.205597	n.s.	-0.553226	1.57405e-07	2.58072e-06	n.s.	0.0791117	0.433357	0.631253	n.s.	-0.124949	0.0485163	0.137606	n.s.	-0.375351	4.15165e-09	7.37457e-08	n.s.	-0.40396	1.14016e-13	4.25598e-12	n.s.	-0.441849	4.06794e-16	5.28291e-15	n.s.	-0.767856	5.86057e-42	5.84431e-40	n.s.	-0.102544	0.128166	0.155733	n.s.
67239	Rpf2	ribosome production factor 2 homolog	uc007ewo.1	chr10	chr10_40245480_40248479	8		chr10:40246730-40247189	3	-0.211422	0.00846751	0.0382263	n.s.	-0.334497	4.86239e-06	0.00015135	n.s.	-0.955268	1.20657e-19	1.78326e-17	n.s.	-1.03485	2.83966e-24	1.18447e-21	sigDOWN	-0.827963	3.63084e-17	8.93954e-15	n.s.	-0.0470831	0.432504	0.575554	n.s.	-0.266968	0.0001109	0.000653629	n.s.	-1.22368	1.53399e-64	5.37367e-62	sigDOWN	-0.98466	7.22891e-42	7.15663e-40	n.s.	-0.895386	4.24514e-39	5.35511e-38	n.s.
53325	Banp	BTG3 associated nuclear protein	uc009nsg.3	chr8	chr8_121948992_121951991			chr8:121950375-121951234	7	0.0360823	0.571922	0.740558	n.s.	-0.071099	0.221266	0.476394	n.s.	0.128482	0.0640973	0.15738	n.s.	0.0354592	0.602359	0.762192	n.s.	0.153543	0.104092	0.236083	n.s.	-0.034318	0.599422	0.717691	n.s.	0.03974	0.485181	0.624098	n.s.	-0.15816	0.00525665	0.0107349	n.s.	-0.803957	9.12375e-42	8.96753e-40	n.s.	-0.368123	3.4361e-07	7.541e-07	n.s.
20867	Stip1	stress-induced phosphoprotein 1	uc008gke.2	chr19	chr19_7038527_7041526	5		chr19:7039516-7039951	7	-0.161769	0.000522914	0.00418591	n.s.	-0.00115475	0.978303	0.994135	n.s.	0.00617024	0.900346	0.946997	n.s.	-0.0234855	0.625772	0.777814	n.s.	-0.138469	0.0122403	0.0507983	n.s.	-0.085667	0.0417261	0.0965528	n.s.	-0.0101973	0.812016	0.880387	n.s.	-0.191765	7.5307e-06	2.66195e-05	n.s.	-0.599775	9.66515e-42	9.4318e-40	n.s.	-0.510949	3.69631e-18	1.72066e-17	n.s.
14790	Grcc10	gene rich cluster, C10 gene	uc009drp.1	chr6	chr6_124739580_124742579			chr6:124740612-124741127	7	0.61929	1.32624e-08	4.77348e-07	n.s.	0.25841	0.00993905	0.0636494	n.s.	0.701021	6.30129e-16	5.19563e-14	n.s.	0.192221	0.022689	0.0863056	n.s.	0.583472	9.52243e-09	4.29281e-07	n.s.	0.469959	1.55688e-07	1.97434e-06	n.s.	0.506576	2.09214e-08	3.01824e-07	n.s.	1.13843	5.14262e-37	3.71738e-35	sigUP	1.22016	9.94697e-42	9.63798e-40	sigUP	1.54672	1.79563e-69	6.02034e-68	sigUP
17237	Mgrn1	mahogunin, ring finger 1	uc007yar.1	chr16	chr16_4909822_4912821	8				-0.334366	2.64478e-05	0.000350023	n.s.	-0.36038	5.60753e-07	2.32392e-05	n.s.	-0.47585	6.81664e-09	1.52965e-07	n.s.	-0.468335	5.0174e-09	1.71462e-07	n.s.	-0.59771	2.70175e-08	1.10513e-06	n.s.	0.128313	0.19094	0.314549	n.s.	0.0561116	0.550927	0.680232	n.s.	-1.42989	4.20256e-48	5.85871e-46	sigDOWN	-1.37609	1.12523e-41	1.0826e-39	sigDOWN	-0.264284	0.0292772	0.0389858	n.s.
66626	Cdip1	cell death inducing Trp53 target 1	uc007yak.1	chr16	chr16_4788747_4791746			chr16:4789407-4790347	7	-0.197904	2.80072e-05	0.000367641	n.s.	-0.0805948	0.0597481	0.219293	n.s.	-0.0189074	0.734635	0.845127	n.s.	-0.0125988	0.815923	0.901271	n.s.	-0.0405079	0.566582	0.722432	n.s.	0.0263066	0.646246	0.754777	n.s.	-0.109747	0.0350699	0.0845168	n.s.	-0.379576	3.54751e-13	3.35638e-12	n.s.	-0.734774	1.16942e-41	1.11725e-39	n.s.	-0.187408	0.0067092	0.00967878	n.s.
52633	Nit2	nitrilase family, member 2	uc007zna.1	chr16	chr16_57165833_57168832	8		chr16:57166842-57167420	4	-0.278209	0.000124223	0.00128673	n.s.	-0.284311	1.6369e-05	0.000418753	n.s.	-0.725304	5.4698e-16	4.5631e-14	n.s.	-0.621199	8.39999e-13	6.37052e-11	n.s.	-0.446489	3.81165e-07	1.11672e-05	n.s.	-0.254468	2.49111e-06	2.39824e-05	n.s.	-0.125384	0.117107	0.218116	n.s.	-1.08917	9.1251e-41	8.2561e-39	sigDOWN	-1.13403	1.93974e-41	1.84033e-39	sigDOWN	-0.109923	0.0743822	0.0935763	n.s.
50755	Fbh1	F-box DNA helicase 1	uc008ijd.1	chr2	chr2_11776050_11779049	8		chr2:11778261-11778491	2	-0.211454	9.7803e-05	0.00105084	n.s.	-0.125255	0.0115824	0.0708574	n.s.	-0.0202426	0.725929	0.840007	n.s.	-0.0987991	0.080408	0.210357	n.s.	0.0117536	0.906648	0.949703	n.s.	0.052033	0.297769	0.438823	n.s.	-0.0860737	0.104237	0.199368	n.s.	-0.281257	1.00703e-07	4.69716e-07	n.s.	-0.74293	2.21222e-41	2.08437e-39	n.s.	-0.143689	0.0333705	0.044103	n.s.
234199	Fgl1	fibrinogen-like protein 1	uc009lnp.2	chr8	chr8_41213657_41216656		3			0.534405	0.0220228	0.0790891	n.s.	0.808013	0.000188677	0.0031457	n.s.	0.67829	0.00213834	0.0103714	n.s.	1.32679	7.4451e-10	3.11464e-08	sigUP	0.651482	0.0029246	0.0176704	n.s.	1.16185	5.30483e-11	1.28516e-09	sigUP	0.492552	0.00273781	0.0101767	n.s.	0.592138	0.000702344	0.00172196	n.s.	2.28712	2.39749e-41	2.24346e-39	sigUP	1.11561	2.50153e-08	6.02186e-08	sigUP
56445	Dnaja2	DnaJ heat shock protein family (Hsp40) member A2	uc009mqa.1	chr8	chr8_85553772_85556771	8		chr8:85554847-85555672	7	-0.165421	5.71504e-07	1.30136e-05	n.s.	-0.0886981	0.00323949	0.0283749	n.s.	-0.0711632	0.0670567	0.162731	n.s.	-0.13356	0.000414957	0.00343946	n.s.	-0.0401213	0.41493	0.591443	n.s.	-0.124101	0.00398573	0.0143452	n.s.	0.0117555	0.758281	0.841221	n.s.	-0.156212	4.30547e-05	0.000133321	n.s.	-0.532484	2.47224e-41	2.29767e-39	n.s.	-0.0665348	0.0900967	0.112129	n.s.
219249	Tdrd3	tudor domain containing 3	uc007uuf.3	chr14	chr14_87415083_87418082			chr14:87415916-87417408	7	-0.196893	0.000296549	0.00264704	n.s.	-0.0611145	0.213423	0.466517	n.s.	-0.228901	0.000678911	0.00395089	n.s.	-0.0349091	0.594514	0.75679	n.s.	-0.0937013	0.105904	0.238797	n.s.	-0.290825	3.13534e-07	3.73198e-06	n.s.	-0.318728	2.45266e-09	4.27948e-08	n.s.	-0.403487	4.23332e-14	4.47297e-13	n.s.	-0.74345	5.18899e-41	4.79e-39	n.s.	-0.821557	1.77956e-41	2.42753e-40	n.s.
24044	Scamp2	secretory carrier membrane protein 2	uc009pve.2	chr9	chr9_57559444_57562443			chr9:57560884-57561201	7	-0.0888685	0.14073	0.300542	n.s.	0.0795511	0.143093	0.372725	n.s.	-0.135801	0.0221592	0.0690078	n.s.	-0.139808	0.0155595	0.0653627	n.s.	-0.132086	0.0499797	0.140481	n.s.	0.0732574	0.15809	0.273076	n.s.	-0.0556075	0.301203	0.442715	n.s.	-0.545895	9.79714e-24	2.661e-22	n.s.	-0.755911	6.66822e-41	6.11417e-39	n.s.	-0.245276	0.00133321	0.00207474	n.s.
22719	Zfp61	zinc finger protein 61	uc009fpf.1	chr7	chr7_24298050_24301049			chr7:24299130-24299432	4	-0.243408	4.09951e-05	0.000511733	n.s.	-0.307596	1.2556e-08	8.13055e-07	n.s.	-0.375033	6.07388e-07	8.59679e-06	n.s.	-0.267181	0.000262301	0.00235291	n.s.	-0.144676	0.0195296	0.0714596	n.s.	-0.255495	3.00975e-06	2.84484e-05	n.s.	-0.205544	3.66573e-05	0.000245376	n.s.	-0.880977	6.24211e-68	2.75096e-65	n.s.	-0.691849	8.36193e-41	7.61604e-39	n.s.	-0.482314	4.45531e-19	2.18741e-18	n.s.
20403	Itsn2	intersectin 2	uc007mxw.2	chr12	chr12_4591508_4594507			chr12:4592831-4593587	7	-0.270219	0.00620484	0.0299859	n.s.	0.16881	0.0621262	0.224555	n.s.	-0.313311	0.00144876	0.00750781	n.s.	-0.107296	0.257716	0.45767	n.s.	-0.122176	0.0273869	0.0915406	n.s.	-0.120742	0.00825214	0.025989	n.s.	-0.291989	2.17239e-07	2.57185e-06	n.s.	-0.522488	2.41223e-20	4.77622e-19	n.s.	-0.783352	1.10202e-40	9.97076e-39	n.s.	-0.769684	9.77047e-25	6.47056e-24	n.s.
215705	Arrdc1	arrestin domain containing 1	uc008ipn.2	chr2	chr2_24933782_24936781	7		chr2:24934810-24935259	7	-0.0259952	0.599487	0.761165	n.s.	0.0799113	0.0769544	0.256852	n.s.	0.0184251	0.710679	0.830903	n.s.	-0.0596464	0.2181	0.408977	n.s.	-0.124577	0.173466	0.33442	n.s.	-0.230841	0.000388337	0.0020053	n.s.	-0.37115	7.26337e-10	1.37822e-08	n.s.	-0.290349	1.38167e-06	5.48094e-06	n.s.	-0.835358	1.15185e-40	1.0353e-38	n.s.	0.0983563	0.162299	0.193424	n.s.
194237	Rimkla	ribosomal modification protein rimK-like family member A	uc008umo.3	chr4	chr4_119491099_119494098			chr4:119492219-119492766	7	-0.162271	0.00202076	0.0124834	n.s.	-0.0539628	0.257342	0.517145	n.s.	-0.163248	0.00151969	0.00779466	n.s.	-0.0474113	0.345342	0.549841	n.s.	0.0775599	0.284236	0.463356	n.s.	0.022904	0.658042	0.763295	n.s.	0.0462737	0.4205	0.564218	n.s.	-0.239929	2.93464e-05	9.36099e-05	n.s.	-0.800003	1.30275e-40	1.16328e-38	n.s.	-0.335846	0.000124684	0.000215698	n.s.
64095	Gpr35	G protein-coupled receptor 35	uc007cca.2	chr1	chr1_92973847_92976846		8			0.112461	0.542642	0.718094	n.s.	-0.333817	0.0444212	0.181011	n.s.	-0.0902842	0.374013	0.559049	n.s.	-0.291126	0.00314146	0.0185094	n.s.	0.0266386	0.781458	0.875022	n.s.	-0.487132	4.93538e-10	1.02684e-08	n.s.	-0.0944819	0.230477	0.365627	n.s.	-0.295851	0.000169721	0.00047014	n.s.	-1.11621	1.38421e-40	1.22799e-38	sigDOWN	-0.111234	0.362432	0.404343	n.s.
107587	Osr2	odd-skipped related 2	uc007vmb.1	chr15	chr15_35298689_35301688	2				1.5701	1.45793e-12	1.3217e-10	sigUP	1.14892	1.70561e-08	1.07099e-06	sigUP	1.53241	1.76362e-15	1.35933e-13	sigUP	1.71286	3.7041e-19	7.50451e-17	sigUP	0.146681	0.363846	0.543435	n.s.	-0.340847	0.0984529	0.189799	n.s.	1.14131	5.91177e-23	7.34241e-21	sigUP	1.50186	5.36617e-37	3.83836e-35	sigUP	1.61039	1.96394e-40	1.73106e-38	sigUP	1.25616	8.4873e-25	5.64495e-24	sigUP
66659	Acp6	acid phosphatase 6, lysophosphatidic	uc008qoq.2	chr3	chr3_97157277_97160276	7		chr3:97158587-97159427	7	-0.135934	0.0371192	0.117067	n.s.	-0.00346638	0.953483	0.985343	n.s.	-0.0232708	0.700424	0.823433	n.s.	-0.00352446	0.952102	0.978032	n.s.	-0.117944	0.0898568	0.213241	n.s.	-0.106267	0.0840101	0.167918	n.s.	-0.117879	0.00937437	0.0286901	n.s.	-0.302022	2.59261e-11	1.99775e-10	n.s.	-0.627401	2.3139e-40	2.02644e-38	n.s.	0.104092	0.12102	0.147618	n.s.
15461	Hras	Harvey rat sarcoma virus oncogene	uc009kju.2	chr7	chr7_141192505_141195504			chr7:141193624-141195161	7	0.571224	5.5319e-06	9.35201e-05	n.s.	0.0607379	0.598687	0.799407	n.s.	0.312336	0.00419484	0.0181819	n.s.	0.132529	0.209252	0.398765	n.s.	0.353798	0.000164115	0.00183008	n.s.	0.161671	0.068702	0.143272	n.s.	0.628058	2.28408e-11	6.01253e-10	n.s.	1.15101	1.54704e-34	9.47786e-33	sigUP	1.26227	3.08486e-40	2.68442e-38	sigUP	-0.052571	0.587586	0.626392	n.s.
27528	Nrep	neuronal regeneration related protein	uc033hgb.1	chr18	chr18_33462135_33465134	1		chr18:33463802-33464445	7	0.78736	2.06918e-11	1.43605e-09	n.s.	0.677481	1.84351e-10	1.77087e-08	n.s.	1.08432	1.71087e-15	1.32588e-13	sigUP	0.879247	8.47288e-12	5.58895e-10	n.s.	0.97262	3.34599e-11	2.87508e-09	n.s.	1.02997	6.94892e-18	3.80067e-16	sigUP	1.18809	7.90856e-21	7.20311e-19	sigUP	1.45726	5.42865e-30	2.47221e-28	sigUP	1.71141	4.07082e-40	3.51997e-38	sigUP	2.75375	1.79735e-211	5.95437e-209	sigUP
75645	Ccdc172	coiled-coil domain containing 172	uc012bnz.1	chr19	chr19_58510493_58513492					-0.414649	0.0269846	0.0923572	n.s.	-1.4401	3.72952e-16	8.32257e-14	sigDOWN	-0.802048	0.000419855	0.00265229	n.s.	-1.73213	8.65582e-15	8.89542e-13	sigDOWN	-0.205161	0.0158152	0.0613583	n.s.	0.00906449	0.879916	0.924887	n.s.	-0.0978452	0.442771	0.5861	n.s.	-0.572061	8.59876e-06	3.01144e-05	n.s.	-1.84324	4.12338e-40	3.543e-38	sigDOWN	-0.300225	1.86064e-05	3.50372e-05	n.s.
67338	Rffl	ring finger and FYVE like domain containing protein	uc007knj.2	chr11	chr11_82869711_82872710			chr11:82870805-82871362	7	-0.10016	0.0856628	0.212785	n.s.	-0.0912035	0.084233	0.271576	n.s.	-0.0235207	0.668945	0.800874	n.s.	-0.022626	0.670518	0.808909	n.s.	-0.152768	0.0346615	0.107816	n.s.	-0.137802	0.011495	0.0341901	n.s.	-0.0175238	0.724241	0.815712	n.s.	-0.363429	3.0087e-13	2.88051e-12	n.s.	-0.690205	4.22742e-40	3.60969e-38	n.s.	-0.155782	0.00518564	0.00757035	n.s.
56530	Cnpy2	canopy FGF signaling regulator 2	uc007hmi.1	chr10	chr10_128320959_128323958	8		chr10:128322414-128322847	2	-0.280922	0.00680672	0.0321916	n.s.	-0.766664	9.05264e-16	1.93101e-13	n.s.	-0.416372	0.000433683	0.00272749	n.s.	-0.933904	6.97421e-16	8.52657e-14	n.s.	-1.17001	3.9057e-37	4.54588e-34	sigDOWN	-0.0670241	0.364808	0.507917	n.s.	0.147535	0.158911	0.277556	n.s.	-1.52993	2.41238e-45	2.79305e-43	sigDOWN	-1.47868	4.37077e-40	3.70891e-38	sigDOWN	-0.512216	1.15921e-09	3.08577e-09	n.s.
24051	Sgcb	sarcoglycan, beta (dystrophin-associated glycoprotein)	uc008xtb.1	chr5	chr5_73646232_73649231	1		chr5:73647342-73647887	7	1.41542	7.12461e-15	1.04386e-12	sigUP	0.768708	1.52233e-06	5.59023e-05	n.s.	1.22555	2.05965e-09	5.08884e-08	sigUP	0.917366	3.63149e-06	5.90711e-05	n.s.	1.08733	1.20859e-09	7.26457e-08	sigUP	1.23914	1.74253e-10	3.90433e-09	sigUP	0.710759	8.16036e-05	0.000495938	n.s.	2.00461	2.42932e-29	1.05363e-27	sigUP	2.3984	5.81468e-40	4.90371e-38	sigUP	2.83099	1.34849e-41	1.85038e-40	sigUP
229589	Prune1	prune exopolyphosphatase	uc008qiz.1	chr3	chr3_95280577_95283576			chr3:95283300-95283576	7	-0.0961517	0.110299	0.255207	n.s.	-0.0295207	0.591907	0.794198	n.s.	0.0319981	0.637524	0.779481	n.s.	-0.0518927	0.431872	0.629951	n.s.	-0.00425579	0.961985	0.981143	n.s.	0.0877339	0.121047	0.22242	n.s.	0.182769	0.00423624	0.0147906	n.s.	-0.248004	0.000106445	0.000306946	n.s.	-0.88731	6.46776e-40	5.42102e-38	n.s.	0.0622347	0.469749	0.512514	n.s.
71805	Nup93	nucleoporin 93	uc009mwb.1	chr8	chr8_94267106_94270105					-0.0526985	0.24574	0.436614	n.s.	-0.0153439	0.709037	0.863525	n.s.	-0.0737806	0.199223	0.363768	n.s.	0.0185551	0.74124	0.853614	n.s.	-0.0807787	0.254003	0.430352	n.s.	-0.326201	1.45448e-10	3.31829e-09	n.s.	-0.271964	6.42822e-08	8.47706e-07	n.s.	-0.423032	4.18524e-17	5.99358e-16	n.s.	-0.689444	7.69503e-40	6.41034e-38	n.s.	-0.491123	8.8175e-12	2.73732e-11	n.s.
75678	Ippk	inositol 1,3,4,5,6-pentakisphosphate 2-kinase	uc033glj.1	chr13	chr13_49420114_49423113			chr13:49420931-49421765	5	-0.191043	0.00676636	0.0320674	n.s.	0.0675187	0.298082	0.560578	n.s.	0.0476521	0.504035	0.677942	n.s.	0.0353443	0.608969	0.767475	n.s.	-0.238542	0.00690726	0.0335739	n.s.	-0.0283282	0.63083	0.74224	n.s.	-0.209799	0.00197927	0.00779499	n.s.	-0.501764	1.5555e-13	1.54218e-12	n.s.	-0.935258	7.96502e-40	6.59503e-38	n.s.	-0.0860754	0.324344	0.365271	n.s.
66329	Susd3	sushi domain containing 3	uc007qjb.1	chr13	chr13_49246664_49249663	5		chr13:49247725-49248279	7	0.74485	7.06117e-12	5.65869e-10	n.s.	0.374002	0.000160157	0.00273625	n.s.	0.458588	6.13282e-07	8.6543e-06	n.s.	0.327064	0.000242825	0.0022047	n.s.	0.485924	4.94333e-14	7.44582e-12	n.s.	0.448379	7.42018e-16	3.37955e-14	n.s.	0.299528	8.35606e-06	6.59506e-05	n.s.	0.702105	1.46488e-25	4.73125e-24	n.s.	0.905416	9.48753e-40	7.80835e-38	n.s.	0.217097	3.45576e-05	6.32927e-05	n.s.
12974	Cs	citrate synthase	uc007hmj.1	chr10	chr10_128336332_128339331	5		chr10:128337603-128338095	7	-0.0510887	0.214643	0.400849	n.s.	0.0607177	0.106673	0.313534	n.s.	0.049085	0.347598	0.532071	n.s.	-0.044105	0.386407	0.588807	n.s.	0.0300789	0.689806	0.814838	n.s.	0.124915	0.00545869	0.0185684	n.s.	-0.0931314	0.0689623	0.144084	n.s.	-0.206639	5.36793e-05	0.000163552	n.s.	-0.700642	1.1805e-39	9.65745e-38	n.s.	-0.372766	3.16978e-10	8.7665e-10	n.s.
97541	Qars	glutaminyl-tRNA synthetase	uc009rpz.2	chr9	chr9_108506505_108509504					-0.102333	0.0516117	0.148951	n.s.	-0.0999085	0.0380014	0.162407	n.s.	0.0329674	0.482615	0.659228	n.s.	-0.111136	0.0151681	0.0641558	n.s.	-0.17651	0.00638069	0.0317004	n.s.	-0.160833	0.000296786	0.00160019	n.s.	0.0244298	0.55694	0.685179	n.s.	-0.334811	9.2605e-16	1.15646e-14	n.s.	-0.567516	1.37215e-39	1.11585e-37	n.s.	-0.0342352	0.568354	0.608267	n.s.
114606	Tle6	transducin-like enhancer of split 6	uc007giu.1	chr10	chr10_81599401_81602400	8				0.0166838	0.78312	0.885221	n.s.	0.0284281	0.605195	0.802923	n.s.	0.00880667	0.909341	0.95173	n.s.	0.123534	0.105384	0.253186	n.s.	-0.0837134	0.464822	0.635328	n.s.	-0.0462627	0.479976	0.617488	n.s.	-0.148168	0.0567177	0.123605	n.s.	-0.806943	6.22403e-25	1.91515e-23	n.s.	-1.06681	2.42429e-39	1.94828e-37	sigDOWN	-0.904445	8.26616e-09	2.06269e-08	n.s.
69660	Tmbim1	transmembrane BAX inhibitor motif containing 1	uc007blv.2	chr1	chr1_74302837_74305836					0.0345171	0.602961	0.764306	n.s.	-0.0255875	0.670818	0.842224	n.s.	-0.0654462	0.340662	0.525309	n.s.	-0.0281466	0.67524	0.811928	n.s.	0.0790083	0.391431	0.569747	n.s.	-0.0439977	0.450017	0.591196	n.s.	-0.309371	1.56115e-06	1.49673e-05	n.s.	-0.611397	2.58268e-21	5.61857e-20	n.s.	-0.883036	2.42175e-39	1.94828e-37	n.s.	-1.0392	1.50733e-31	1.3789e-30	sigDOWN
16650	Kpna6	karyopherin (importin) alpha 6	uc008uxz.2	chr4	chr4_129671268_129674267	6		chr4:129672293-129672826	7	-0.155983	0.0467264	0.138489	n.s.	0.0453879	0.526289	0.75515	n.s.	0.0511422	0.51351	0.686215	n.s.	-0.0147235	0.845757	0.919896	n.s.	-0.0595646	0.446692	0.619551	n.s.	-0.0138009	0.804246	0.873271	n.s.	-0.155615	0.0109591	0.0324709	n.s.	-0.453041	1.21221e-13	1.22043e-12	n.s.	-0.843868	3.21085e-39	2.5653e-37	n.s.	-0.402588	1.83336e-08	4.46593e-08	n.s.
52588	Tspan14	tetraspanin 14	uc007tcg.1	chr14	chr14_40946710_40949709	5				-0.111335	0.0353473	0.112734	n.s.	-0.0210534	0.662144	0.836268	n.s.	-0.0185086	0.733943	0.844594	n.s.	-0.0395675	0.453771	0.64642	n.s.	0.0318129	0.705471	0.82582	n.s.	0.0754185	0.147798	0.259199	n.s.	-0.166833	0.00451779	0.0155942	n.s.	-0.364182	5.82565e-10	3.73486e-09	n.s.	-0.799394	4.12692e-39	3.27802e-37	n.s.	-0.377129	7.79694e-08	1.8066e-07	n.s.
232086	Tmem150a	transmembrane protein 150A	uc009cih.1	chr6	chr6_72353983_72356982			chr6:72355134-72355938	4	-0.14887	0.0683755	0.181789	n.s.	-0.415845	2.03542e-08	1.25101e-06	n.s.	-0.270068	0.0058099	0.0235254	n.s.	-0.397996	2.78394e-05	0.00034694	n.s.	-0.365577	4.13231e-07	1.19968e-05	n.s.	-0.0274087	0.660186	0.765208	n.s.	-0.438875	8.55757e-07	8.78388e-06	n.s.	-0.983125	9.36299e-28	3.56315e-26	n.s.	-1.22489	4.90313e-39	3.87206e-37	sigDOWN	-0.566997	5.73533e-14	2.05303e-13	n.s.
231699	Oas1e	2'-5' oligoadenylate synthetase 1E	uc008zib.2	chr5	chr5_120794031_120797030		7			0.0816075	0.103932	0.24449	n.s.	0.115286	0.0114723	0.070332	n.s.	0.0654004	0.148685	0.295329	n.s.	-0.0211188	0.631753	0.782628	n.s.	-0.162278	0.00902504	0.0406858	n.s.	-0.240216	8.96229e-06	7.55911e-05	n.s.	-0.192615	0.00237566	0.00905588	n.s.	-0.459449	4.67745e-13	4.37994e-12	n.s.	-0.861722	5.22745e-39	4.10445e-37	n.s.	-0.427335	6.32583e-11	1.85027e-10	n.s.
73847	Fam110a	family with sequence similarity 110, member A	uc033hqt.1	chr2	chr2_151971895_151974894	1				1.9568	3.46511e-16	6.44377e-14	sigUP	1.29699	6.38917e-10	5.72067e-08	sigUP	2.43081	3.56743e-20	5.81531e-18	sigUP	2.5504	1.99022e-22	6.88422e-20	sigUP	1.49815	1.21964e-05	0.000221804	sigUP	0.560735	0.0855572	0.170285	n.s.	1.14462	3.55562e-06	3.08425e-05	sigUP	3.93638	9.55391e-65	3.52772e-62	sigUP	2.81716	6.22031e-39	4.85611e-37	sigUP	6.14187	2.30249e-153	3.81391e-151	sigUP
68889	Ubac2	ubiquitin associated domain containing 2	uc007vao.1	chr14	chr14_121877106_121880105			chr14:121878312-121879163	7	-0.0588573	0.263099	0.45605	n.s.	0.00557127	0.907052	0.965636	n.s.	-0.0160491	0.775185	0.871546	n.s.	-0.0382629	0.482489	0.669996	n.s.	-0.0425776	0.614473	0.759892	n.s.	0.058376	0.309065	0.450802	n.s.	-0.196952	0.001718	0.00690741	n.s.	-0.530182	3.89222e-17	5.59153e-16	n.s.	-0.856144	6.2889e-39	4.88176e-37	n.s.	-0.432038	5.55135e-08	1.30102e-07	n.s.
19353	Rac1	Rac family small GTPase 1	uc009akl.1	chr5	chr5_143526494_143529493			chr5:143527492-143528307	7	0.592434	0.000902622	0.00652669	n.s.	0.083911	0.610067	0.806289	n.s.	0.0719153	0.4426	0.623732	n.s.	-0.0267612	0.769002	0.870124	n.s.	-0.0589263	0.27404	0.452355	n.s.	0.10374	0.00396627	0.0142916	n.s.	0.909311	1.09438e-22	1.32314e-20	n.s.	1.06044	4.38482e-30	2.01702e-28	sigUP	1.23941	9.20435e-39	7.10451e-37	sigUP	-0.390646	0.0200906	0.0273577	n.s.
103098	Slc6a15	solute carrier family 6 (neurotransmitter transporter), member 15	uc007gyj.2	chr10	chr10_103366308_103369307	5		chr10:103367569-103367772	7	-0.714538	0.0899292	0.21997	n.s.	-0.549047	0.159437	0.395526	n.s.	-1.32132	0.000892601	0.00497538	sigDOWN	-1.52574	6.77873e-05	0.000730679	sigDOWN	-0.29342	0.00134364	0.0096971	n.s.	-0.29557	2.04558e-05	0.000156894	n.s.	-0.422368	1.84975e-05	0.000133217	n.s.	-1.31061	6.35159e-39	5.1652e-37	sigDOWN	-1.35121	1.34465e-38	1.03206e-36	sigDOWN	1.11108	3.9223e-33	3.8379e-32	sigUP
104943	Fam110c	family with sequence similarity 110, member C	uc007nhb.1	chr12	chr12_31072468_31075467	6		chr12:31073896-31074372	7	-0.202583	0.00691815	0.0326653	n.s.	-0.0302252	0.660949	0.835329	n.s.	0.0616626	0.428605	0.610911	n.s.	-0.0273272	0.717205	0.839632	n.s.	-0.109076	0.234554	0.408096	n.s.	0.053769	0.433069	0.576053	n.s.	0.058926	0.357247	0.501924	n.s.	-0.114472	0.0734245	0.113016	n.s.	-0.874561	1.43514e-38	1.09535e-36	n.s.	0.562819	2.2421e-15	8.76061e-15	n.s.
30055	Timm13	translocase of inner mitochondrial membrane 13	uc007gfi.2	chr10	chr10_80899470_80902469			chr10:80900136-80901004	5	-0.00398684	0.939039	0.974024	n.s.	-0.0340782	0.474039	0.716244	n.s.	-0.0844264	0.102308	0.224741	n.s.	-0.0719584	0.152737	0.324658	n.s.	0.0638092	0.426779	0.601768	n.s.	0.0176413	0.72874	0.818408	n.s.	0.0889582	0.109259	0.206837	n.s.	0.253595	4.88727e-06	1.78864e-05	n.s.	0.727054	2.06926e-38	1.57056e-36	n.s.	-0.271938	0.000907976	0.00143694	n.s.
20564	Slit3	slit guidance ligand 3	uc007ild.2	chr11	chr11_35119956_35122955			chr11:35120997-35122006	3	0.995102	1.22961e-07	3.33999e-06	n.s.	1.33477	4.02628e-15	7.30015e-13	sigUP	1.17196	8.17703e-08	1.43879e-06	sigUP	1.47826	3.81771e-11	2.2373e-09	sigUP	1.92429	6.25024e-20	2.05184e-17	sigUP	1.36854	2.04682e-06	2.01386e-05	sigUP	0.429832	0.0873575	0.173169	n.s.	2.64192	2.97833e-30	1.4031e-28	sigUP	3.13738	2.31973e-38	1.75095e-36	sigUP	1.47662	3.96863e-34	4.03357e-33	sigUP
110616	Atxn3	ataxin 3	uc007otw.2	chr12	chr12_101956744_101959743	7		chr12:101957879-101958412	3	-0.775469	6.15682e-05	0.000710649	n.s.	-1.36228	5.872e-14	9.15843e-12	sigDOWN	-1.02629	9.54419e-07	1.28788e-05	sigDOWN	-1.67932	8.25953e-16	1.00117e-13	sigDOWN	-0.40866	0.00273115	0.0167627	n.s.	0.229246	0.042221	0.0974241	n.s.	0.243315	0.102338	0.196397	n.s.	-0.956364	5.47264e-10	3.52011e-09	n.s.	-2.21657	2.79095e-38	2.08361e-36	sigDOWN	-0.170758	0.12614	0.153472	n.s.
665155	Srp54b	signal recognition particle 54B	uc007nol.2	chr12	chr12_55228668_55231667					-0.0466396	0.407877	0.605862	n.s.	0.0237177	0.642057	0.825392	n.s.	-0.137233	0.0303921	0.088306	n.s.	-0.00334284	0.956818	0.980178	n.s.	0.000208586	0.99727	0.999327	n.s.	-0.13138	0.0153229	0.0434305	n.s.	-0.141479	0.0421527	0.097625	n.s.	-0.728646	1.10093e-24	3.29123e-23	n.s.	-0.969096	2.78747e-38	2.08361e-36	n.s.	-0.138905	0.0137782	0.01915	n.s.
26394	Lypla2	lysophospholipase 2	uc008vhn.1	chr4	chr4_135971095_135974094			chr4:135972389-135972692	3	-0.160085	0.0438647	0.132305	n.s.	-0.296029	3.98779e-05	0.000877736	n.s.	-0.347931	0.000250663	0.00169928	n.s.	-0.585865	2.65414e-10	1.26737e-08	n.s.	-0.619525	0.000330446	0.00318577	n.s.	0.282485	0.021549	0.0570891	n.s.	0.174183	0.0835162	0.167375	n.s.	-1.58354	7.13747e-50	1.07156e-47	sigDOWN	-1.42165	3.11458e-38	2.31257e-36	sigDOWN	-0.810733	1.40802e-06	2.93149e-06	n.s.
21856	Timm44	translocase of inner mitochondrial membrane 44	uc009ktq.2	chr8	chr8_4274406_4277405	5		chr8:4275697-4275947	7	-0.270133	0.000775346	0.0058001	n.s.	-0.527816	1.37541e-12	1.75003e-10	n.s.	-0.131948	0.124304	0.259171	n.s.	-0.489782	5.77094e-09	1.93027e-07	n.s.	-0.0836954	0.173513	0.33446	n.s.	-0.184993	0.000138728	0.000832964	n.s.	-0.0854555	0.124056	0.22836	n.s.	-0.372137	2.79815e-11	2.15008e-10	n.s.	-0.758533	3.23181e-38	2.38665e-36	n.s.	-0.295717	2.63981e-07	5.85623e-07	n.s.
70762	Dclk2	doublecortin-like kinase 2	uc008pro.3	chr3	chr3_86919385_86922384			chr3:86919594-86920997	7	-0.190637	0.000446304	0.00368658	n.s.	-0.139425	0.00478208	0.0376758	n.s.	-0.112583	0.0489301	0.128457	n.s.	-0.0943826	0.0904425	0.228556	n.s.	-0.012161	0.848214	0.915811	n.s.	-0.0481521	0.317829	0.460368	n.s.	-0.161429	0.00433623	0.015078	n.s.	-0.531513	6.43714e-21	1.35299e-19	n.s.	-0.759463	3.35644e-38	2.46536e-36	n.s.	-0.8091	5.77753e-28	4.48597e-27	n.s.
71602	Myo1e	myosin IE	uc009qnv.1	chr9	chr9_70205850_70208849					0.433824	0.0289398	0.097508	n.s.	0.527107	0.00150291	0.0158928	n.s.	0.887724	0.000827662	0.00467459	n.s.	1.55861	1.47719e-09	5.73959e-08	sigUP	0.144884	0.668893	0.799709	n.s.	1.42554	1.8579e-07	2.32237e-06	sigUP	1.03918	9.68431e-08	1.23651e-06	sigUP	1.15639	4.83405e-09	2.71223e-08	sigUP	2.33164	4.78593e-38	3.49655e-36	sigUP	1.66529	1.00249e-11	3.09831e-11	sigUP
230579	Fam151a	family with sequence simliarity 151, member A	uc008tyu.1	chr4	chr4_106732415_106735414					-0.0751321	0.28247	0.477978	n.s.	-0.00321045	0.959953	0.986992	n.s.	0.111893	0.0783299	0.182981	n.s.	-0.0370372	0.550216	0.721676	n.s.	-0.123812	0.167076	0.326127	n.s.	0.0444141	0.425172	0.568637	n.s.	0.221534	3.70602e-05	0.000247708	n.s.	-0.287312	8.62613e-08	4.05402e-07	n.s.	-0.71896	5.03923e-38	3.66202e-36	n.s.	-0.209325	0.00805779	0.0115251	n.s.
110157	Raf1	v-raf-leukemia viral oncogene 1	uc009dix.1	chr6	chr6_115674359_115677358			chr6:115676060-115676846	7	-0.0831358	0.0682527	0.181686	n.s.	0.0187684	0.651847	0.830264	n.s.	-0.0255611	0.655119	0.791524	n.s.	-0.0167302	0.763381	0.867211	n.s.	-0.111409	0.328158	0.508275	n.s.	-0.00365617	0.930668	0.956236	n.s.	0.00723813	0.893947	0.935368	n.s.	-0.127622	0.0185845	0.0334316	n.s.	-0.725946	6.36978e-38	4.60444e-36	n.s.	-0.478442	3.80588e-13	1.29348e-12	n.s.
232223	Txnrd3	thioredoxin reductase 3	uc009cwj.1	chr6	chr6_89642488_89645487	5		chr6:89643932-89644742	7	-0.161454	0.0347143	0.111401	n.s.	-0.141201	0.0433961	0.178217	n.s.	-0.196863	0.00350426	0.0157072	n.s.	-0.0812673	0.216602	0.407245	n.s.	-0.164368	0.0817586	0.200144	n.s.	-0.0519082	0.324721	0.467486	n.s.	-0.0934602	0.0399101	0.0935579	n.s.	-0.473923	2.43675e-25	7.68841e-24	n.s.	-0.606465	7.89216e-38	5.67488e-36	n.s.	0.0396809	0.574489	0.61403	n.s.
384009	Glipr2	GLI pathogenesis-related 2	uc008srf.1	chr4	chr4_43956202_43959201	7		chr4:43957359-43958012	6	0.0231713	0.982563	0.994342	n.s.	1.1466	0.0467355	0.186955	n.s.	1.2248	0.000328733	0.00214843	sigUP	0.360188	0.250298	0.448934	n.s.	1.16504	0.0186249	0.069146	n.s.	2.98295	3.07768e-10	6.6692e-09	sigUP	0.491063	0.0331876	0.0807495	n.s.	1.40889	1.36046e-10	9.61539e-10	sigUP	2.83904	8.11576e-38	5.80511e-36	sigUP	2.55598	1.22946e-40	1.62457e-39	sigUP
102443351	Xntrpc	Xndc1-transient receptor potential cation channel, subfamily C, member 2 readthrough	uc009iqn.2	chr7	chr7_102074297_102077296	7				-0.194658	0.0509088	0.147303	n.s.	-0.179	0.0504366	0.196844	n.s.	-0.0645266	0.538437	0.705378	n.s.	-0.0818255	0.426572	0.625544	n.s.	-0.0543104	0.695551	0.81924	n.s.	-0.047793	0.598305	0.716696	n.s.	-0.112767	0.138053	0.248954	n.s.	-0.372526	8.73665e-07	3.57259e-06	n.s.	-1.06147	8.77241e-38	6.20977e-36	sigDOWN	-0.959016	7.03786e-17	3.04114e-16	n.s.
14567	Gdi1	guanosine diphosphate (GDP) dissociation inhibitor 1	uc009tom.2	chrX	chrX_74303512_74306511	7				-0.723227	2.08825e-08	7.06061e-07	n.s.	-1.02119	1.79399e-18	5.31058e-16	sigDOWN	-0.557634	5.7942e-05	0.000477197	n.s.	-0.917734	2.30419e-11	1.3965e-09	n.s.	-1.10542	3.96504e-15	7.25205e-13	sigDOWN	-0.16071	0.17801	0.297872	n.s.	-0.419039	4.91207e-05	0.000318352	n.s.	-1.8383	6.15028e-61	1.7148e-58	sigDOWN	-1.43917	8.74388e-38	6.20977e-36	sigDOWN	-1.72006	8.76792e-49	1.55987e-47	sigDOWN
66155	Ufc1	ubiquitin-fold modifier conjugating enzyme 1	uc007dnw.1	chr1	chr1_171293483_171296482	6		chr1:171294471-171294818	7	0.0331477	0.758995	0.870197	n.s.	0.54966	3.90481e-08	2.22989e-06	n.s.	-0.200265	0.0971037	0.215838	n.s.	0.595035	8.58618e-07	1.69043e-05	n.s.	-0.0478606	0.686192	0.811987	n.s.	0.0408209	0.710847	0.804569	n.s.	-0.298354	0.000693477	0.00317609	n.s.	0.285703	0.0010925	0.00258813	n.s.	1.15574	8.89906e-38	6.26696e-36	sigUP	-2.21149	1.76643e-80	7.92841e-79	sigDOWN
73647	Capn9	calpain 9	uc009nxf.2	chr8	chr8_124574611_124577610					0.91047	0.000471256	0.00385319	n.s.	0.309077	0.196007	0.444787	n.s.	1.27728	1.9225e-09	4.79173e-08	sigUP	1.13519	4.53419e-09	1.56077e-07	sigUP	1.41897	1.67503e-08	7.05441e-07	sigUP	0.702592	0.0029878	0.0112177	n.s.	-0.410576	0.0270361	0.0682497	n.s.	1.00956	3.92688e-08	1.94875e-07	sigUP	2.41923	9.64845e-38	6.75985e-36	sigUP	0.0697161	0.735827	0.765814	n.s.
66899	Fip1l1	FIP1 like 1 (S. cerevisiae)	uc008xtn.2	chr5	chr5_74533982_74536981			chr5:74535394-74536032	7	-0.161944	0.00504864	0.0256319	n.s.	-0.120241	0.0220449	0.112197	n.s.	-0.162429	0.00710125	0.0277591	n.s.	-0.0459696	0.435268	0.632503	n.s.	-0.0383444	0.619059	0.763933	n.s.	-0.194896	7.1136e-05	0.00046697	n.s.	-0.359096	1.0447e-10	2.39073e-09	n.s.	-0.144877	0.00897906	0.0174193	n.s.	-0.73829	1.13758e-37	7.9294e-36	n.s.	-0.514608	6.7749e-21	3.66651e-20	n.s.
54710	Hs3st3b1	heparan sulfate (glucosamine) 3-O-sulfotransferase 3B1	uc007jkn.1	chr11	chr11_63920785_63923784	1		chr11:63920510-63922450	7	2.89926	1.15947e-22	7.00754e-20	sigUP	1.49599	6.45617e-09	4.68234e-07	sigUP	2.50078	1.20935e-21	2.28681e-19	sigUP	2.99455	9.82823e-29	6.9692e-26	sigUP	0.856811	0.0333808	0.105042	n.s.	2.74505	7.80606e-18	4.21426e-16	sigUP	3.16016	2.00146e-35	9.11464e-33	sigUP	4.14592	7.11096e-58	1.76636e-55	sigUP	3.23424	1.33868e-37	9.2838e-36	sigUP	4.43401	5.81646e-163	1.03757e-160	sigUP
74006	Dnm1l	dynamin 1-like	uc007yin.2	chr16	chr16_16357532_16360531			chr16:16358540-16359085	7	-0.202692	6.84297e-09	2.73436e-07	n.s.	-0.0470778	0.138688	0.366025	n.s.	-0.186857	5.98634e-05	0.000490742	n.s.	-0.0978739	0.0305459	0.107716	n.s.	-0.243814	1.02291e-06	2.61928e-05	n.s.	-0.0247827	0.520589	0.653934	n.s.	-0.133604	0.0101504	0.0305519	n.s.	-0.474915	8.81653e-20	1.6776e-18	n.s.	-0.689994	2.09518e-37	1.44568e-35	n.s.	-0.0906546	0.0401432	0.0525383	n.s.
53331	Stx7	syntaxin 7	uc007eqs.1	chr10	chr10_24147817_24150816			chr10:24149291-24149738	4	-0.241164	0.0766038	0.196746	n.s.	-0.616118	6.74357e-07	2.73993e-05	n.s.	-0.312279	0.0287013	0.0843491	n.s.	-1.06461	2.87781e-14	2.73913e-12	sigDOWN	-0.146497	0.0794386	0.196341	n.s.	0.480982	3.26556e-09	5.88505e-08	n.s.	-0.263764	0.00885111	0.0274017	n.s.	-0.658039	1.13832e-10	8.13762e-10	n.s.	-1.37178	3.0353e-37	2.08384e-35	sigDOWN	-0.728267	1.14798e-19	5.81261e-19	n.s.
114643	Oas1c	2'-5' oligoadenylate synthetase 1C	uc008zid.1	chr5	chr5_120811015_120814014					0.123363	0.000639339	0.00494329	n.s.	0.112711	0.00060968	0.00803216	n.s.	0.048597	0.251451	0.427126	n.s.	0.0697123	0.0908991	0.229302	n.s.	0.0491181	0.408707	0.585179	n.s.	-0.181395	0.00023706	0.00132257	n.s.	-0.113958	0.0354334	0.0851075	n.s.	-0.306537	1.58478e-08	8.3467e-08	n.s.	-0.715699	3.81039e-37	2.60288e-35	n.s.	-0.416195	5.93252e-09	1.49891e-08	n.s.
12476	Cd151	CD151 antigen	uc012fxh.1	chr7	chr7_141465862_141468861			chr7:141467374-141467911	7	-0.00187899	0.973553	0.99039	n.s.	0.232032	7.72683e-06	0.000226878	n.s.	0.115668	0.121517	0.255425	n.s.	-0.0998277	0.167657	0.345792	n.s.	-0.139971	0.187468	0.351768	n.s.	0.130312	0.172666	0.291736	n.s.	0.0264877	0.719195	0.81217	n.s.	-0.527446	1.1581e-12	1.03955e-11	n.s.	-0.995354	4.14528e-37	2.81755e-35	n.s.	-0.590783	9.44002e-13	3.12214e-12	n.s.
20856	Stc2	stanniocalcin 2	uc007iij.1	chr11	chr11_31367604_31370603	2		chr11:31368611-31370299	4	2.3206	4.70323e-14	5.78139e-12	sigUP	0.509154	0.039395	0.166257	n.s.	2.18985	1.87834e-13	1.01287e-11	sigUP	1.84015	5.70748e-11	3.17171e-09	sigUP	1.10672	0.00488487	0.0259399	sigUP	1.92723	3.85274e-06	3.5456e-05	sigUP	2.4647	4.12183e-19	3.12847e-17	sigUP	3.14826	1.09978e-41	1.04341e-39	sigUP	2.91339	4.62923e-37	3.13092e-35	sigUP	1.94526	1.09002e-06	2.29137e-06	sigUP
27373	Csnk1e	casein kinase 1, epsilon	uc007wtm.1	chr15	chr15_79440319_79443318			chr15:79441493-79442137	7	0.0176456	0.724082	0.848949	n.s.	0.0622524	0.173865	0.415883	n.s.	0.135404	0.0386855	0.10698	n.s.	0.0657755	0.302066	0.505426	n.s.	-0.0307858	0.699846	0.821791	n.s.	0.104954	0.0412195	0.0956772	n.s.	0.0389439	0.462722	0.604312	n.s.	-0.191853	0.00029601	0.000781315	n.s.	-0.701728	4.96001e-37	3.33811e-35	n.s.	-0.368305	2.77205e-08	6.64432e-08	n.s.
14381	G6pdx	glucose-6-phosphate dehydrogenase X-linked	uc009toy.1	chrX	chrX_74427662_74430661			chrX:74428746-74429073	7	-0.14527	0.00217652	0.0132458	n.s.	0.0344554	0.425032	0.676071	n.s.	0.00234451	0.961835	0.980735	n.s.	-0.0832825	0.0801691	0.210003	n.s.	-0.0827497	0.213803	0.384078	n.s.	-0.182651	0.000114624	0.000705138	n.s.	-0.0443135	0.450596	0.592953	n.s.	-0.237976	5.15453e-05	0.000157789	n.s.	-0.775661	5.37063e-37	3.59674e-35	n.s.	-0.517942	5.75467e-17	2.49986e-16	n.s.
21426	Tfec	transcription factor EC	uc009aze.2	chr6	chr6_16896942_16899941		6			1.74767	2.81295e-08	9.1484e-07	sigUP	2.47117	1.54907e-16	3.874e-14	sigUP	1.94303	3.2125e-07	4.92005e-06	sigUP	3.0253	5.41543e-16	6.79661e-14	sigUP	1.6914	7.03167e-14	1.02303e-11	sigUP	-0.222641	0.282772	0.422992	n.s.	-0.456338	0.00873222	0.0270951	n.s.	0.477062	0.00544244	0.0110779	n.s.	2.12942	6.00793e-37	4.00392e-35	sigUP	2.77793	4.65305e-64	1.3349e-62	sigUP
218506	Mrps27	mitochondrial ribosomal protein S27	uc007rpn.1	chr13	chr13_99343286_99346285	7		chr13:99344427-99344872	7	0.168335	0.027618	0.0940152	n.s.	-0.293967	2.03121e-05	0.000502778	n.s.	-0.14772	0.0804546	0.18647	n.s.	-0.11971	0.149108	0.319869	n.s.	0.0595672	0.287251	0.466054	n.s.	0.206912	0.0138601	0.0399287	n.s.	-0.0917962	0.156281	0.273907	n.s.	-0.0178441	0.782607	0.829672	n.s.	0.831388	7.12611e-37	4.72606e-35	n.s.	-0.209945	0.00694376	0.0100026	n.s.
19013	Ppara	peroxisome proliferator activated receptor alpha	uc007xdj.2	chr15	chr15_85734064_85737063	8		chr15:85734825-85736079	2	0.375796	0.0181385	0.0682488	n.s.	0.446022	0.00207188	0.0202921	n.s.	0.389822	0.000132818	0.000979524	n.s.	0.35412	0.000429187	0.00354704	n.s.	0.702048	5.03989e-09	2.38984e-07	n.s.	0.282687	0.0324856	0.078945	n.s.	0.382012	0.000312061	0.00160398	n.s.	1.46319	1.24595e-47	1.62116e-45	sigUP	1.31421	9.86944e-37	6.51383e-35	sigUP	1.12441	1.65055e-31	1.50892e-30	sigUP
16392	Isl1	ISL1 transcription factor, LIM/homeodomain	uc007ryg.2	chr13	chr13_116308189_116311188	1		chr13:116309561-116310265	7	0.529378	0.00693482	0.0327227	n.s.	0.778487	1.58005e-05	0.000406359	n.s.	0.801767	9.82801e-07	1.31616e-05	n.s.	1.05005	2.84027e-10	1.34269e-08	sigUP	1.3154	1.13926e-06	2.86561e-05	sigUP	2.6166	1.61389e-10	3.64215e-09	sigUP	2.14212	7.61414e-24	1.07242e-21	sigUP	2.85451	5.455e-41	5.06981e-39	sigUP	2.93004	1.07866e-36	7.08492e-35	sigUP	1.91038	3.20273e-29	2.64939e-28	sigUP
171429	Slc26a6	solute carrier family 26, member 6	uc029xge.1	chr9	chr9_108852543_108855542			chr9:108854054-108854666	7	-0.0845684	0.224946	0.413228	n.s.	0.115973	0.0687341	0.239373	n.s.	0.126391	0.116536	0.247412	n.s.	-0.0757883	0.333156	0.537767	n.s.	-0.0595859	0.556208	0.714113	n.s.	-0.103376	0.108884	0.205073	n.s.	-0.131848	0.0654698	0.138374	n.s.	-0.268932	0.000169681	0.000470124	n.s.	-0.946817	1.6799e-36	1.09812e-34	n.s.	-0.0425907	0.629946	0.667052	n.s.
71782	Ankle2	ankyrin repeat and LEM domain containing 2	uc008yqf.2	chr5	chr5_110229504_110232503	8		chr5:110230851-110231495	7	-0.217825	1.62824e-05	0.000233145	n.s.	-0.118504	0.00972024	0.0626353	n.s.	-0.25753	1.68867e-05	0.000164145	n.s.	-0.146326	0.0119483	0.0534375	n.s.	-0.125138	0.0213235	0.0763438	n.s.	-0.0509652	0.317684	0.460319	n.s.	0.133509	0.00132167	0.00552359	n.s.	-0.189212	5.49148e-06	1.98635e-05	n.s.	-0.545713	1.73426e-36	1.12826e-34	n.s.	-0.791814	3.39129e-52	6.71214e-51	n.s.
14391	Gabpb1	GA repeat binding protein, beta 1	uc008mdx.2	chr2	chr2_126674093_126677092	7		chr2:126674609-126675949	7	-0.243712	6.44019e-07	1.44159e-05	n.s.	-0.0543228	0.22151	0.476707	n.s.	-0.144375	0.0120961	0.0428906	n.s.	-0.194797	0.000507974	0.0040678	n.s.	-0.308569	3.55264e-08	1.41256e-06	n.s.	-0.175193	0.000116991	0.000716184	n.s.	-0.14493	0.000695044	0.00318114	n.s.	-0.228933	8.12688e-08	3.83654e-07	n.s.	-0.559118	2.00565e-36	1.29863e-34	n.s.	-0.158807	0.0005248	0.000853046	n.s.
434794	Xlr4a	X-linked lymphocyte-regulated 4A	uc009tlb.1	chrX	chrX_73081008_73084007					-1.06789	7.28936e-12	5.80946e-10	sigDOWN	-1.62569	3.47178e-29	2.398e-26	sigDOWN	-1.79258	4.0195e-13	2.02144e-11	sigDOWN	-1.9464	5.02874e-16	6.42501e-14	sigDOWN	-2.23527	1.98172e-42	2.5372e-39	sigDOWN	-0.798666	6.16076e-08	8.46091e-07	n.s.	-0.649178	0.000388847	0.00193249	n.s.	-3.24523	5.37488e-54	1.09599e-51	sigDOWN	-2.62242	2.05471e-36	1.32413e-34	sigDOWN	-0.984149	1.54011e-07	3.49578e-07	n.s.
219135	Mtmr6	myotubularin related protein 6	uc007ufa.2	chr14	chr14_60263705_60266704			chr14:60265166-60265612	2	-1.10228	3.47941e-08	1.10921e-06	sigDOWN	-0.83201	3.18765e-06	0.000104651	n.s.	-1.15184	5.44076e-08	1.01394e-06	sigDOWN	-0.821335	4.31617e-05	0.000497684	n.s.	-1.09025	1.66344e-14	2.87798e-12	sigDOWN	0.208137	0.0952291	0.18518	n.s.	-0.467851	0.000194842	0.00106733	n.s.	-2.29473	2.01276e-62	6.11073e-60	sigDOWN	-1.71032	2.29425e-36	1.47155e-34	sigDOWN	0.341122	0.000639647	0.00103093	n.s.
214162	Kmt2a	lysine (K)-specific methyltransferase 2A	uc009pep.1	chr9	chr9_44879775_44882774	1		chr9:44880813-44882280	7	4.13906	4.95516e-20	2.17802e-17	sigUP	1.66358	5.71235e-06	0.000174071	sigUP	2.68515	9.37122e-09	2.03215e-07	sigUP	3.73751	5.17608e-13	3.98952e-11	sigUP	0.62132	0.231073	0.404543	n.s.	4.86801	1.55669e-20	1.12055e-18	sigUP	5.31509	1.14639e-33	4.35056e-31	sigUP	4.62129	1.56018e-28	6.32499e-27	sigUP	5.28303	2.40805e-36	1.53732e-34	sigUP	2.02833	5.37365e-62	1.44342e-60	sigUP
55927	Hes6	hairy and enhancer of split 6	uc007cau.1	chr1	chr1_91411723_91414722			chr1:91412381-91413380	5	0.0968959	0.159863	0.326785	n.s.	-0.182995	0.00369508	0.0310063	n.s.	0.265387	4.7147e-05	0.000401103	n.s.	0.0164509	0.795774	0.888146	n.s.	0.0760868	0.414318	0.590835	n.s.	0.516322	3.969e-10	8.36897e-09	n.s.	0.876715	2.12956e-39	1.4547e-36	n.s.	1.32403	8.66563e-87	6.96411e-84	sigUP	0.85248	2.45963e-36	1.56295e-34	n.s.	1.96149	1.03752e-211	3.52098e-209	sigUP
11370	Acadvl	acyl-Coenzyme A dehydrogenase, very long chain	uc007jto.2	chr11	chr11_70013929_70016928	5				-0.809027	1.83876e-05	0.000256621	n.s.	-0.941839	6.16999e-08	3.21958e-06	n.s.	-0.736297	0.000267072	0.00179849	n.s.	-1.04361	2.86537e-07	6.49149e-06	sigDOWN	-1.21744	3.43506e-07	1.03134e-05	sigDOWN	0.0101403	0.954614	0.972155	n.s.	0.0736674	0.678505	0.782719	n.s.	-2.26184	3.58343e-29	1.5299e-27	sigDOWN	-2.75005	2.53824e-36	1.60544e-34	sigDOWN	0.563363	9.24029e-05	0.000162028	n.s.
19119	Prm2	protamine 2	uc007yeh.1	chr16	chr16_10790598_10793597					0.732223	0.000969965	0.00693252	n.s.	0.744281	0.000182165	0.00305115	n.s.	0.719531	0.000545393	0.00330404	n.s.	1.31831	1.10795e-10	5.69311e-09	sigUP	0.676589	0.000175886	0.00193293	n.s.	0.720294	1.95465e-07	2.42636e-06	n.s.	-0.0757812	0.63304	0.74789	n.s.	1.18746	7.17353e-14	7.43587e-13	sigUP	2.06154	2.89017e-36	1.81961e-34	sigUP	1.72947	2.27873e-35	2.41848e-34	sigUP
102443350	Xndc1	Xrcc1 N-terminal domain containing 1	uc009iqk.2	chr7	chr7_102063991_102066990	8		chr7:102065123-102065803	7	-0.12163	0.169741	0.341247	n.s.	-0.236424	0.0038111	0.0316994	n.s.	-0.0103345	0.897572	0.945578	n.s.	-0.0621731	0.427453	0.626229	n.s.	-0.0626431	0.521176	0.68409	n.s.	0.0520879	0.460099	0.600462	n.s.	-0.0479851	0.411798	0.555433	n.s.	-0.36132	5.78564e-10	3.71096e-09	n.s.	-0.779317	3.09177e-36	1.93761e-34	n.s.	-0.950665	5.16066e-28	4.02949e-27	n.s.
14679	Gnai3	guanine nucleotide binding protein (G protein), alpha inhibiting 3	uc008qyd.2	chr3	chr3_108144653_108147652	8		chr3:108145799-108146286	7	-0.144448	0.000286545	0.00257997	n.s.	-0.0053377	0.882507	0.956351	n.s.	-0.0926943	0.0451356	0.120708	n.s.	-0.0612399	0.172374	0.352515	n.s.	-0.160565	0.0021258	0.0137666	n.s.	-0.0659702	0.106826	0.202145	n.s.	-0.169653	0.000524556	0.00250576	n.s.	-0.393435	9.9588e-16	1.2414e-14	n.s.	-0.63789	3.18581e-36	1.98742e-34	n.s.	-0.301415	4.38963e-09	1.11986e-08	n.s.
103978	Gpc5	glypican 5	uc007uyi.2	chr14	chr14_115090715_115093714			chr14:115092128-115092922	7	0.460754	0.00020327	0.0019296	n.s.	0.122445	0.273709	0.535639	n.s.	0.975227	2.73961e-13	1.44436e-11	n.s.	0.410517	0.00158567	0.0106175	n.s.	0.145998	0.349808	0.529384	n.s.	0.880524	2.878e-09	5.23939e-08	n.s.	0.363593	0.00477693	0.0163238	n.s.	1.27666	5.36666e-24	1.49937e-22	sigUP	1.59122	3.32268e-36	2.06339e-34	sigUP	1.91217	1.2975e-50	2.43635e-49	sigUP
14619	Gjb2	gap junction protein, beta 2	uc007ucx.2	chr14	chr14_57103203_57106202	2		chr14:57103889-57104871	7	2.1408	3.22277e-12	2.74978e-10	sigUP	0.593976	0.0320723	0.144475	n.s.	2.79916	2.67876e-28	1.65175e-25	sigUP	1.93314	5.97071e-15	6.27234e-13	sigUP	1.04207	6.28811e-06	0.000125595	sigUP	2.18579	4.97065e-15	2.04794e-13	sigUP	3.69922	1.9231e-58	2.91926e-55	sigUP	4.39737	8.37729e-78	5.20229e-75	sigUP	2.78899	3.46694e-36	2.14323e-34	sigUP	4.78683	0	0	sigUP
71973	Rbpms2	RNA binding protein with multiple splicing 2	uc009qdt.1	chr9	chr9_65629082_65632081	6		chr9:65629954-65631235	7	-0.158613	0.000139618	0.00141719	n.s.	-0.0663865	0.0794826	0.262022	n.s.	-0.148519	0.00214578	0.010398	n.s.	-0.195688	3.01125e-05	0.000369106	n.s.	-0.193652	0.00154011	0.0107926	n.s.	0.0314775	0.513267	0.647512	n.s.	0.12977	0.0154343	0.0429283	n.s.	-0.369526	5.87931e-12	4.92477e-11	n.s.	-0.698912	3.55638e-36	2.18862e-34	n.s.	-0.580696	3.20908e-18	1.49987e-17	n.s.
65020	Zfp110	zinc finger protein 110	uc009fej.2	chr7	chr7_12833310_12836309	7		chr7:12834897-12835208	7	-0.518074	3.27073e-07	7.84165e-06	n.s.	-0.319069	0.000421251	0.00597871	n.s.	-0.652995	2.51235e-10	7.53281e-09	n.s.	-0.428027	1.62692e-05	0.000216851	n.s.	-0.370723	5.67713e-06	0.000114644	n.s.	-0.032326	0.671154	0.773857	n.s.	-0.333416	3.28898e-05	0.000222446	n.s.	-0.868606	1.5595e-26	5.43517e-25	n.s.	-1.06868	3.99464e-36	2.4473e-34	sigDOWN	-0.643302	7.57643e-16	3.06806e-15	n.s.
74841	Usp38	ubiquitin specific peptidase 38	uc009mjd.1	chr8	chr8_81013407_81016406	5		chr8:81013965-81015321	5	-0.523612	3.67205e-10	1.98743e-08	n.s.	-0.326321	1.79433e-05	0.00045264	n.s.	-0.608583	1.99351e-09	4.9513e-08	n.s.	-0.089557	0.359321	0.563643	n.s.	-0.109906	0.0713656	0.181064	n.s.	0.135575	0.00273945	0.0104006	n.s.	0.202083	0.00361727	0.0129193	n.s.	-0.200891	0.00378519	0.00797061	n.s.	-0.911981	4.0309e-36	2.45849e-34	n.s.	0.516503	2.11254e-13	7.30281e-13	n.s.
11720	Mat1a	methionine adenosyltransferase I, alpha	uc007tcm.2	chr14	chr14_41103533_41106532		7			-0.765308	1.0416e-06	2.17386e-05	n.s.	-0.6604	3.59346e-06	0.000116186	n.s.	-0.447461	0.000161289	0.00116289	n.s.	-0.363544	0.00179216	0.0117019	n.s.	-0.194474	0.0173935	0.0658086	n.s.	-0.526145	1.05988e-10	2.46748e-09	n.s.	-0.613792	8.30906e-11	1.93717e-09	n.s.	-1.35771	5.6043e-45	6.17468e-43	sigDOWN	-1.25514	5.0375e-36	3.05877e-34	sigDOWN	-0.747477	1.51763e-08	3.72158e-08	n.s.
19164	Psen1	presenilin 1	uc007odq.1	chr12	chr12_83687063_83690062	8		chr12:83687920-83688565	7	-0.111099	0.00980147	0.042617	n.s.	-0.045638	0.242165	0.499787	n.s.	-0.0791905	0.153336	0.301862	n.s.	-0.166907	0.00202053	0.0129136	n.s.	-0.124324	0.0311122	0.100113	n.s.	-0.0686675	0.101082	0.193824	n.s.	-0.0252368	0.645834	0.756917	n.s.	-0.391242	1.14368e-12	1.02931e-11	n.s.	-0.715553	5.12494e-36	3.0981e-34	n.s.	-0.924738	4.12469e-56	9.22683e-55	n.s.
53381	Prdx4	peroxiredoxin 4	uc009uru.1	chrX	chrX_155336955_155339954		7	chrX:155338144-155338553	4	-0.0774451	0.72867	0.852024	n.s.	-0.0820047	0.683967	0.849687	n.s.	-0.251962	0.318884	0.501765	n.s.	-1.98803	5.86554e-15	6.24349e-13	sigDOWN	0.483452	0.00779861	0.0365985	n.s.	0.396301	0.0177336	0.0488697	n.s.	-0.0632468	0.758505	0.841332	n.s.	0.567649	0.00606471	0.0122153	n.s.	-3.28738	5.73147e-36	3.44949e-34	sigDOWN	1.34845	1.99022e-13	6.8954e-13	sigUP
16439	Itpr2	inositol 1,4,5-triphosphate receptor 2	uc009erw.2	chr6	chr6_146500724_146503723			chr6:146501593-146502753	5	-0.0144098	0.897569	0.954651	n.s.	0.300889	0.00345769	0.0296509	n.s.	0.178003	0.0263943	0.0792723	n.s.	0.273312	0.000465474	0.00379013	n.s.	0.442309	3.68097e-10	2.58942e-08	n.s.	-0.00454953	0.93048	0.956236	n.s.	0.249391	1.7628e-06	1.66585e-05	n.s.	0.63441	6.66089e-34	3.97385e-32	n.s.	0.668234	6.52473e-36	3.90969e-34	n.s.	-0.232487	0.00297777	0.00446618	n.s.
104681	Slc16a6	solute carrier family 16 (monocarboxylic acid transporters), member 6	uc007mcl.1	chr11	chr11_109471730_109474729	1		chr11:109472254-109472605	7	2.14942	2.98226e-09	1.29514e-07	sigUP	0.7031	0.0382459	0.163032	n.s.	3.79701	5.329e-18	5.99809e-16	sigUP	2.6462	3.99409e-10	1.80972e-08	sigUP	0.5437	0.174384	0.335574	n.s.	1.92154	2.5212e-06	2.42349e-05	sigUP	4.01614	9.64751e-36	4.54498e-33	sigUP	5.40877	3.57035e-54	7.50433e-52	sigUP	4.12555	7.25793e-36	4.33003e-34	sigUP	4.09836	3.32744e-99	2.15339e-97	sigUP
66654	Tex12	testis expressed 12	uc009pjs.1	chr9	chr9_50559769_50562768			chr9:50561131-50561392	4	-0.288688	0.0328967	0.107108	n.s.	-0.714274	7.94921e-09	5.59725e-07	n.s.	-0.28007	0.122827	0.25734	n.s.	-0.82428	2.83613e-06	4.79977e-05	n.s.	0.25062	0.0807846	0.198634	n.s.	-0.0115344	0.929149	0.955928	n.s.	0.0747703	0.556844	0.685179	n.s.	-1.20355	1.41664e-20	2.86729e-19	sigDOWN	-1.69859	7.90422e-36	4.69511e-34	sigDOWN	1.42358	2.71052e-48	4.75589e-47	sigUP
54130	Actr1a	ARP1 actin-related protein 1A, centractin alpha	uc008htm.1	chr19	chr19_46394236_46397235	5		chr19:46395103-46395869	7	-0.106883	0.0422473	0.128578	n.s.	0.0443458	0.35431	0.616657	n.s.	-0.0896588	0.13833	0.280685	n.s.	0.0119659	0.840263	0.916451	n.s.	0.0321646	0.720768	0.836171	n.s.	-0.0391354	0.458111	0.598456	n.s.	-0.260102	1.66341e-05	0.000121592	n.s.	-0.537696	5.76942e-19	1.02235e-17	n.s.	-0.785972	8.13313e-36	4.81017e-34	n.s.	-0.365995	6.59591e-10	1.78517e-09	n.s.
381759	Wee2	WEE1 homolog 2 (S. pombe)	uc009bmq.2	chr6	chr6_40441363_40444362		7			-0.0737875	0.0871479	0.215126	n.s.	0.00101524	0.97934	0.994353	n.s.	-0.139663	0.00521697	0.0215831	n.s.	-0.161692	0.000832659	0.00628126	n.s.	-0.100289	0.0375382	0.114157	n.s.	-0.164894	6.8684e-06	5.9949e-05	n.s.	-0.0406367	0.361025	0.505309	n.s.	-0.261665	4.20644e-09	2.37767e-08	n.s.	-0.575241	8.32022e-36	4.8996e-34	n.s.	-0.598464	9.81809e-24	6.22081e-23	n.s.
13830	Stom	stomatin	uc008jkh.1	chr2	chr2_35335510_35338509	6		chr2:35336611-35337111	7	-0.0676727	0.289985	0.486326	n.s.	-0.0470068	0.420891	0.673918	n.s.	-0.0723343	0.310773	0.492678	n.s.	-0.0567181	0.413326	0.612965	n.s.	-0.174342	0.073311	0.184764	n.s.	0.0948201	0.058265	0.125916	n.s.	-0.299459	2.6458e-05	0.00018358	n.s.	-0.337747	2.11517e-06	8.14242e-06	n.s.	-0.927147	9.06305e-36	5.31414e-34	n.s.	0.134366	0.100392	0.124088	n.s.
72433	Rab38	RAB38, member RAS oncogene family	uc009ifv.1	chr7	chr7_88428773_88431772					-0.338645	2.43017e-08	8.04787e-07	n.s.	-0.0801539	0.146822	0.378587	n.s.	-0.290945	5.85792e-08	1.08032e-06	n.s.	-0.242311	3.42388e-06	5.63312e-05	n.s.	-0.197538	0.0001784	0.0019572	n.s.	-0.0842144	0.0758025	0.154228	n.s.	-0.202144	8.81802e-06	6.91905e-05	n.s.	-0.377723	1.03538e-16	1.43317e-15	n.s.	-0.587206	1.0008e-35	5.84313e-34	n.s.	-0.0785017	0.0974475	0.12062	n.s.
110213	Tmbim6	transmembrane BAX inhibitor motif containing 6	uc011zzf.1	chr15	chr15_99391719_99394718	6		chr15:99392837-99393490	7	-0.0459582	0.235973	0.42625	n.s.	-0.00911642	0.79556	0.912094	n.s.	0.0541929	0.205059	0.37039	n.s.	0.0562626	0.176858	0.358285	n.s.	-0.140373	0.0188585	0.0697012	n.s.	0.0337508	0.35827	0.501938	n.s.	-0.100041	0.00413912	0.0144848	n.s.	-0.221556	2.13472e-10	1.45896e-09	n.s.	-0.449211	1.05894e-35	6.15625e-34	n.s.	-0.228202	4.77159e-07	1.03253e-06	n.s.
16456	F11r	F11 receptor	uc007doo.1	chr1	chr1_171436061_171439060	2		chr1:171437431-171437953	7	0.545335	0.16565	0.335113	n.s.	1.61959	1.30295e-05	0.000344878	sigUP	1.96227	3.28482e-08	6.45226e-07	sigUP	1.96764	1.06654e-08	3.36125e-07	sigUP	0.465755	0.045108	0.130424	n.s.	0.832128	0.0232829	0.0607539	n.s.	0.549989	0.0224628	0.0587117	n.s.	3.80166	5.44149e-52	9.91223e-50	sigUP	3.12227	1.10418e-35	6.39205e-34	sigUP	5.41624	1.04805e-173	2.39059e-171	sigUP
14841	Haspin	histone H3 associated protein kinase	uc007jzz.2	chr11	chr11_73136795_73139794			chr11:73137872-73138390	7	-0.139083	0.0307911	0.101899	n.s.	-0.110411	0.0618622	0.224126	n.s.	0.0751989	0.142865	0.286781	n.s.	-0.100341	0.043609	0.137988	n.s.	0.160992	0.0413272	0.122395	n.s.	-0.110784	0.0215976	0.0572025	n.s.	0.483725	6.648e-22	6.9332e-20	n.s.	0.108512	0.0288759	0.0495357	n.s.	-0.645628	1.6162e-35	9.31666e-34	n.s.	-0.174458	0.00909687	0.012921	n.s.
12142	Prdm1	PR domain containing 1, with ZNF domain	uc007ezu.3	chr10	chr10_44457249_44460248			chr10:44458551-44458893	7	0.180858	0.56472	0.734247	n.s.	0.908156	0.00164961	0.0170476	n.s.	-0.225187	0.367378	0.551631	n.s.	0.362966	0.125526	0.284833	n.s.	0.0961841	0.210595	0.379539	n.s.	0.836124	1.6173e-32	2.66535e-30	n.s.	0.913208	3.86285e-27	8.37687e-25	n.s.	1.0233	9.68585e-34	5.63098e-32	sigUP	1.07001	1.78486e-35	1.02457e-33	sigUP	-0.1824	0.0133642	0.0186023	n.s.
66381	Rnf113a2	ring finger protein 113A2	uc007ofj.1	chr12	chr12_84415700_84418699			chr12:84417170-84417669	4	-0.477804	5.503e-10	2.86097e-08	n.s.	-0.553473	9.98124e-15	1.70327e-12	n.s.	-0.588957	3.91976e-12	1.63021e-10	n.s.	-0.599263	3.93485e-13	3.10023e-11	n.s.	-0.508412	7.74098e-13	9.62211e-11	n.s.	-0.250053	4.0186e-05	0.000284689	n.s.	-0.0476197	0.515213	0.649999	n.s.	-1.0352	8.05831e-43	7.97773e-41	sigDOWN	-0.961462	1.86778e-35	1.06768e-33	n.s.	-0.996785	1.75745e-44	2.64932e-43	n.s.
78416	Rnase6	ribonuclease, RNase A family, 6	uc007tmr.2	chr14	chr14_51127564_51130563		7			-0.0912118	0.486585	0.672182	n.s.	-0.163517	0.409132	0.663954	n.s.	-0.2708	0.00773459	0.0298725	n.s.	0.642303	0.000402782	0.00335818	n.s.	0.160447	0.0502425	0.141034	n.s.	0.102147	0.808236	0.875793	n.s.	-0.176537	0.0093668	0.0286734	n.s.	-0.132093	0.0514521	0.0825918	n.s.	-0.883022	2.5144e-35	1.43132e-33	n.s.	-1.0846	2.92273e-54	6.21817e-53	sigDOWN
233765	Plekha7	pleckstrin homology domain containing, family A member 7	uc012fsm.2	chr7	chr7_116236277_116239276					1.41873	0.0668668	0.179074	n.s.	0.690774	0.373109	0.634237	n.s.	1.945	2.3007e-05	0.00021537	sigUP	1.25236	0.00461747	0.0251478	sigUP	0.893419	0.056642	0.153446	n.s.	0.780029	0.0505745	0.112713	n.s.	1.39516	1.12647e-06	1.11359e-05	sigUP	2.69454	6.43119e-23	1.63011e-21	sigUP	3.52106	2.54068e-35	1.44028e-33	sigUP	1.54883	5.1915e-16	2.12893e-15	sigUP
20747	Spop	speckle-type POZ protein	uc007laj.1	chr11	chr11_95412583_95415582	5		chr11:95413811-95414131	5	-0.0974132	0.117303	0.266355	n.s.	-0.0544897	0.332591	0.596527	n.s.	-0.278248	4.86455e-05	0.000411388	n.s.	-0.0691444	0.300348	0.503539	n.s.	-0.325263	1.82368e-06	4.36421e-05	n.s.	-0.0664612	0.183321	0.304846	n.s.	-0.315812	2.11303e-09	3.73457e-08	n.s.	-0.73046	7.00857e-43	6.98913e-41	n.s.	-0.680356	2.80851e-35	1.58553e-33	n.s.	-0.451653	1.16939e-14	4.3692e-14	n.s.
432812	BC052688	cDNA sequence BC052688	uc007qwn.2	chr13	chr13_61770080_61773079					-3.24373	8.42616e-07	1.80268e-05	sigDOWN	-2.08544	0.000432138	0.00610336	sigDOWN	-3.10452	1.41209e-09	3.65352e-08	sigDOWN	-4.40695	9.05949e-17	1.36683e-14	sigDOWN	-0.597365	0.0111293	0.0473084	n.s.	-0.699404	6.78562e-16	3.10182e-14	n.s.	-1.58236	1.46971e-14	6.19728e-13	sigDOWN	-1.55988	3.17129e-14	3.41419e-13	sigDOWN	-2.79571	3.38662e-35	1.90404e-33	sigDOWN	-3.07926	2.31828e-20	1.22091e-19	sigDOWN
14661	Glud1	glutamate dehydrogenase 1	uc007tas.2	chr14	chr14_34309227_34312226	7		chr14:34310268-34311460	7	-0.353409	1.94205e-08	6.64373e-07	n.s.	-0.207358	0.000302133	0.00461309	n.s.	-0.126401	0.15097	0.298868	n.s.	-0.194363	0.024599	0.0917577	n.s.	-0.16006	0.0104151	0.0451708	n.s.	0.144926	0.0136042	0.0393063	n.s.	-0.166051	0.00968981	0.0294575	n.s.	-0.481888	3.74149e-14	3.97791e-13	n.s.	-0.824336	3.61634e-35	2.02485e-33	n.s.	-0.089795	0.165529	0.197087	n.s.
18146	Npdc1	neural proliferation, differentiation and control 1	uc008irx.2	chr2	chr2_25401550_25404549			chr2:25403028-25403471	2	-1.29657	1.85773e-17	4.81186e-15	sigDOWN	-1.81165	2.46215e-36	3.24668e-33	sigDOWN	-2.00216	1.51085e-24	4.50149e-22	sigDOWN	-2.04682	7.48921e-27	4.61791e-24	sigDOWN	-3.48433	2.81666e-20	1.00171e-17	sigDOWN	-0.0713847	0.786781	0.861778	n.s.	-0.129126	0.558365	0.686562	n.s.	-3.31253	1.8823e-37	1.37518e-35	sigDOWN	-3.45245	3.64813e-35	2.03432e-33	sigDOWN	-0.370942	0.186772	0.220662	n.s.
320718	Slc26a9	solute carrier family 26, member 9	uc007cns.1	chr1	chr1_131742522_131745521					-0.301227	0.40856	0.606505	n.s.	-0.410454	0.211429	0.464367	n.s.	-1.84732	1.03519e-12	4.84522e-11	sigDOWN	-0.516577	0.0350249	0.118862	n.s.	-0.236719	0.0187066	0.0693201	n.s.	-0.141083	0.116122	0.215216	n.s.	-0.514487	2.80279e-07	3.25057e-06	n.s.	-0.456309	5.06712e-06	1.84901e-05	n.s.	-1.3177	4.47823e-35	2.48706e-33	sigDOWN	-1.52998	3.12325e-29	2.58672e-28	sigDOWN
69150	Snx4	sorting nexin 4	uc007yzz.1	chr16	chr16_33249956_33252955	7		chr16:33251355-33251967	7	-0.311161	5.7363e-09	2.36378e-07	n.s.	-0.139801	0.00357016	0.0302484	n.s.	-0.170159	0.00375378	0.016678	n.s.	-0.158639	0.00522973	0.0279037	n.s.	-0.14192	0.0373476	0.113746	n.s.	-0.0326266	0.522515	0.655892	n.s.	0.0838532	0.0495394	0.111183	n.s.	-0.189735	8.36616e-06	2.936e-05	n.s.	-0.547923	4.93912e-35	2.73191e-33	n.s.	-0.235064	4.05788e-05	7.38442e-05	n.s.
17768	Mthfd2	methylenetetrahydrofolate dehydrogenase (NAD+ dependent), methenyltetrahydrofolate cyclohydrolase	uc009cne.2	chr6	chr6_83316105_83319104			chr6:83317280-83317640	7	-0.101152	0.0278312	0.0945636	n.s.	-0.036006	0.392063	0.649992	n.s.	-0.105483	0.0252842	0.076751	n.s.	-0.193921	2.19815e-05	0.000281102	n.s.	-0.105246	0.0428081	0.125217	n.s.	-0.0510415	0.270031	0.408866	n.s.	-0.0587885	0.185709	0.312034	n.s.	-0.269312	1.38099e-09	8.38908e-09	n.s.	-0.566889	6.50437e-35	3.58317e-33	n.s.	-0.333054	9.96388e-09	2.47214e-08	n.s.
207704	Gtpbp10	GTP-binding protein 10 (putative)	uc008wis.1	chr5	chr5_5558002_5561001			chr5:5559360-5559621	5	-0.340974	0.0210947	0.076626	n.s.	-1.28726	7.36185e-20	2.73804e-17	sigDOWN	-0.403743	0.00746651	0.0289713	n.s.	-0.643027	1.33681e-05	0.00018247	n.s.	-0.1623	0.101165	0.231247	n.s.	0.277556	0.000365024	0.00190298	n.s.	-0.0603098	0.59042	0.713834	n.s.	-0.861699	4.09389e-14	4.33572e-13	n.s.	-1.49625	8.28578e-35	4.5462e-33	sigDOWN	-0.39046	0.00116351	0.00182186	n.s.
20674	Sox2	SRY (sex determining region Y)-box 2	uc008oxu.1	chr3	chr3_34648505_34651504			chr3:34648830-34651366	4	2.13995	0.000174985	0.00171497	sigUP	0.785863	0.143013	0.372686	n.s.	2.98579	1.02098e-11	3.92401e-10	sigUP	2.46268	7.02963e-10	2.96709e-08	sigUP					3.76555	9.5763e-43	2.72598e-40	sigUP	3.12546	1.85282e-31	5.8868e-29	sigUP	3.50735	1.2636e-33	7.31498e-32	sigUP	3.26803	1.14669e-34	6.26641e-33	sigUP	4.83245	7.3391e-140	1.00114e-137	sigUP
320376	Bcorl1	BCL6 co-repressor-like 1	uc009tcc.1	chrX	chrX_48339858_48342857	4		chrX:48340780-48342328	7	0.687562	2.01024e-14	2.67509e-12	n.s.	0.2993	0.000272043	0.0042203	n.s.	0.641811	6.49378e-11	2.14174e-09	n.s.	0.394162	3.09521e-05	0.000377284	n.s.	-0.0413883	0.663793	0.796191	n.s.	0.753942	9.83674e-31	1.5025e-28	n.s.	0.871756	2.2636e-25	3.72594e-23	n.s.	0.905583	2.32261e-27	8.59931e-26	n.s.	1.04748	1.38987e-34	7.5651e-33	sigUP	0.597579	2.28839e-22	1.34066e-21	n.s.
75423	Arl5a	ADP-ribosylation factor-like 5A	uc008jqy.1	chr2	chr2_52423375_52426374	7		chr2:52424259-52424483	7	0.144031	0.42743	0.62229	n.s.	0.0392727	0.807322	0.918453	n.s.	-0.153434	0.333813	0.517674	n.s.	-0.0888958	0.553114	0.724042	n.s.	0.0738519	0.363248	0.542985	n.s.	0.00141749	0.986203	0.990529	n.s.	0.623826	8.31848e-07	8.5966e-06	n.s.	1.01375	8.33402e-16	1.0523e-14	sigUP	1.57556	1.41168e-34	7.65332e-33	sigUP	-0.0328519	0.801716	0.825996	n.s.
17312	Clec10a	C-type lectin domain family 10, member A	uc007jty.2	chr11	chr11_70165123_70168122		3			0.76774	9.37471e-24	7.55445e-21	n.s.	0.34604	6.09425e-07	2.49029e-05	n.s.	0.417254	5.01315e-08	9.46691e-07	n.s.	0.200829	0.00663584	0.0336106	n.s.	0.209751	0.00230867	0.0147274	n.s.	-0.109497	0.0546024	0.119708	n.s.	-0.0323852	0.605742	0.726507	n.s.	0.697065	1.53482e-28	6.2407e-27	n.s.	0.783928	1.43394e-34	7.74328e-33	n.s.	-0.709484	4.84386e-21	2.64304e-20	n.s.
68626	Elac2	elaC ribonuclease Z 2	uc007jks.2	chr11	chr11_64977535_64980534	5		chr11:64978826-64979382	7	-0.030363	0.682592	0.822068	n.s.	0.0927768	0.168663	0.408695	n.s.	0.221273	0.0154576	0.0519231	n.s.	0.0811729	0.364886	0.568357	n.s.	-0.0789051	0.45309	0.625305	n.s.	-0.0117656	0.846344	0.90209	n.s.	-0.344076	9.12855e-07	9.30009e-06	n.s.	-0.507114	4.50595e-13	4.22804e-12	n.s.	-0.89917	1.53867e-34	8.27612e-33	n.s.	0.143064	0.108533	0.133357	n.s.
381306	BC055324	cDNA sequence BC055324	uc007dhs.1	chr1	chr1_163989260_163992259					-0.152942	0.00393564	0.0211558	n.s.	0.0471417	0.322025	0.584508	n.s.	0.0553429	0.477537	0.655475	n.s.	0.0593019	0.428767	0.627726	n.s.	-0.142264	0.0280279	0.0929193	n.s.	-0.0949859	0.0662788	0.139323	n.s.	0.0483098	0.444352	0.58751	n.s.	-0.286846	5.67356e-06	2.04625e-05	n.s.	-0.807874	1.60804e-34	8.61532e-33	n.s.	-0.211701	0.0033615	0.00501199	n.s.
20932	Surf4	surfeit gene 4	uc008iwl.2	chr2	chr2_26932012_26935011	7		chr2:26932956-26933855	7	-0.0396487	0.351135	0.552111	n.s.	0.0634857	0.101235	0.30446	n.s.	-0.0467432	0.278081	0.455642	n.s.	-0.00531022	0.899378	0.950941	n.s.	-0.189826	0.000447718	0.00402538	n.s.	0.0615379	0.102899	0.196525	n.s.	-0.0982839	0.0087197	0.0270624	n.s.	-0.222748	2.76158e-09	1.61303e-08	n.s.	-0.474239	1.75127e-34	9.34601e-33	n.s.	-0.0926309	0.0369142	0.0485054	n.s.
99887	Tmem56	transmembrane protein 56	uc008rdv.1	chr3	chr3_121261390_121264389			chr3:121262508-121263239	7	0.797001	4.61991e-05	0.000564072	n.s.	0.818004	3.94228e-06	0.000125953	n.s.	1.16558	5.79563e-08	1.07163e-06	sigUP	1.40337	5.26399e-11	2.97567e-09	sigUP	1.13904	5.1282e-06	0.000105387	sigUP	3.45439	4.95251e-48	1.77229e-45	sigUP	1.72109	5.71518e-21	5.33812e-19	sigUP	2.33108	2.47235e-36	1.73217e-34	sigUP	2.28476	2.55457e-34	1.358e-32	sigUP	4.28767	5.66228e-153	9.16104e-151	sigUP
98363	Efhd1	EF hand domain containing 1	uc007bwo.1	chr1	chr1_87262864_87265863	2		chr1:87264207-87264956	3	1.09657	7.60516e-05	0.000849214	sigUP	1.37517	5.32358e-08	2.84939e-06	sigUP	1.42229	8.39662e-15	5.8373e-13	sigUP	1.10638	1.79312e-10	8.92283e-09	sigUP	0.215881	0.117218	0.255543	n.s.	0.200034	0.1038	0.197944	n.s.	0.616855	8.79635e-06	6.90918e-05	n.s.	1.48194	1.69881e-27	6.35869e-26	sigUP	1.66524	2.92196e-34	1.54728e-32	sigUP	1.74493	2.59723e-37	3.014e-36	sigUP
14394	Gabra1	gamma-aminobutyric acid (GABA) A receptor, subunit alpha 1	uc007imf.2	chr11	chr11_42181431_42184430					0.691183	0.0868783	0.214781	n.s.	-0.57035	0.186588	0.432964	n.s.	-0.936208	0.131153	0.269849	n.s.	0.085783	0.8591	0.926934	n.s.					-0.822077	6.22667e-05	0.0004153	n.s.	0.986403	0.0678411	0.142176	n.s.	-2.24203	0.00029483	0.000778351	sigDOWN	4.95423	3.44526e-34	1.81734e-32	sigUP
243743	Plxna4	plexin A4	uc009bgm.3	chr6	chr6_32586693_32589692			chr6:32587248-32588222	7	-0.205783	0.0260635	0.0900552	n.s.	-0.143061	0.0907463	0.28425	n.s.	-0.388814	5.63585e-08	1.04481e-06	n.s.	-0.217802	0.00164993	0.0109445	n.s.	-0.135402	0.0259054	0.0878124	n.s.	-0.118061	0.014109	0.0405403	n.s.	0.055188	0.329201	0.472233	n.s.	-0.309469	4.86351e-08	2.37135e-07	n.s.	-0.720009	3.78744e-34	1.99015e-32	n.s.	-1.24968	1.48364e-55	3.26635e-54	sigDOWN
66911	Nudt16l1	nudix (nucleoside diphosphate linked moiety X)-type motif 16-like 1	uc029svt.1	chr16	chr16_4937611_4940610			chr16:4939046-4939501	6	0.0646177	0.337742	0.537856	n.s.	-0.0395489	0.51894	0.750098	n.s.	-0.141096	0.0832519	0.191149	n.s.	-0.146528	0.0650591	0.18213	n.s.	-0.736743	3.36621e-23	1.5392e-20	n.s.	-0.208362	4.53983e-05	0.000316424	n.s.	-0.112479	0.0666591	0.140327	n.s.	-0.823638	1.41551e-39	1.18642e-37	n.s.	-0.782059	3.83614e-34	2.00802e-32	n.s.	-0.934223	1.66299e-16	6.99691e-16	n.s.
13631	Eef2k	eukaryotic elongation factor-2 kinase	uc009jnc.2	chr7	chr7_120842100_120845099	7		chr7:120842730-120843703	1	-0.26041	6.85671e-05	0.000774584	n.s.	-0.281016	2.60121e-06	8.85693e-05	n.s.	0.0150831	0.848084	0.916662	n.s.	0.0306392	0.689607	0.821918	n.s.	0.152141	0.129125	0.273435	n.s.	0.0719738	0.160337	0.276082	n.s.	-0.0393383	0.533894	0.665213	n.s.	-0.226542	0.000337019	0.0008797	n.s.	-0.800555	4.26564e-34	2.22432e-32	n.s.	-0.126348	0.0209069	0.028397	n.s.
77485	Stk31	serine threonine kinase 31	uc012els.1	chr6	chr6_49437599_49440598	8				-0.451268	1.35751e-07	3.65319e-06	n.s.	-0.366352	2.2172e-06	7.76822e-05	n.s.	-0.752199	3.14303e-17	3.2068e-15	n.s.	-0.469928	3.63616e-08	1.00719e-06	n.s.	-0.353468	0.000815496	0.00650517	n.s.	-0.346236	1.80166e-05	0.00014016	n.s.	-0.583364	7.09445e-09	1.13097e-07	n.s.	-1.2009	9.34199e-32	4.78016e-30	sigDOWN	-1.28982	4.5824e-34	2.38041e-32	sigDOWN	-0.452027	7.09579e-16	2.87929e-15	n.s.
20630	Snrpc	U1 small nuclear ribonucleoprotein C	uc008bps.1	chr17	chr17_27838587_27841586		7	chr17:27840002-27840372	7	0.224646	0.00267681	0.0156372	n.s.	0.107809	0.115212	0.326844	n.s.	0.00503588	0.93376	0.964992	n.s.	-0.117704	0.0413541	0.13305	n.s.	0.125078	0.113246	0.249337	n.s.	0.2098	0.00148639	0.00626624	n.s.	0.16221	0.0225685	0.0589399	n.s.	0.408453	9.42571e-09	5.1182e-08	n.s.	0.86503	7.07616e-34	3.66191e-32	n.s.	-0.0910173	0.21843	0.254713	n.s.
74108	Parn	poly(A)-specific ribonuclease (deadenylation nuclease)	uc007ygc.1	chr16	chr16_13666671_13669670			chr16:13667906-13668218	7	-0.0998702	0.0767061	0.196924	n.s.	0.0214019	0.677343	0.846168	n.s.	-0.0497807	0.465383	0.644034	n.s.	0.0582907	0.382004	0.584169	n.s.	-0.0826115	0.237861	0.411921	n.s.	-0.0342009	0.540987	0.671089	n.s.	-0.209718	4.45141e-05	0.000292662	n.s.	-0.525482	2.13428e-24	6.24379e-23	n.s.	-0.65151	7.13893e-34	3.68046e-32	n.s.	0.00564256	0.927401	0.937168	n.s.
56096	Plac1	placental specific protein 1	uc009teu.1	chrX	chrX_53238612_53241611					-0.796236	0.0119327	0.0495799	n.s.	-0.403746	0.183901	0.430314	n.s.	1.30285	0.000791514	0.0045009	sigUP	-0.749215	0.0445512	0.140063	n.s.	0.922964	0.00805656	0.037359	n.s.	0.854043	0.0347433	0.0833799	n.s.	1.23362	2.57901e-06	2.32724e-05	sigUP	2.61477	1.80697e-21	4.02066e-20	sigUP	3.46285	7.90063e-34	4.05784e-32	sigUP	5.18969	4.40349e-115	3.75891e-113	sigUP
66591	Mad2l1bp	MAD2L1 binding protein	uc008cru.2	chr17	chr17_46152052_46155051					0.388844	0.00361632	0.0198843	n.s.	-0.286857	0.0193732	0.102633	n.s.	-0.0944286	0.54144	0.707324	n.s.	-0.59246	9.73247e-05	0.000988724	n.s.	0.0400551	0.553534	0.711893	n.s.	0.398047	2.52769e-06	2.42786e-05	n.s.	0.11813	0.275701	0.415538	n.s.	-0.55043	5.09489e-07	2.14835e-06	n.s.	-1.40183	1.19588e-33	6.11914e-32	sigDOWN	0.304236	0.00281836	0.00423851	n.s.
54380	Smarcal1	SWI/SNF related matrix associated, actin dependent regulator of chromatin, subfamily a-like 1	uc007bkr.2	chr1	chr1_72581751_72584750					-0.116774	0.0945503	0.228271	n.s.	0.0230767	0.716556	0.86838	n.s.	0.0260686	0.71678	0.834591	n.s.	-0.0522036	0.455277	0.647785	n.s.	0.00201265	0.982275	0.992079	n.s.	0.0959475	0.103085	0.19682	n.s.	-0.0866778	0.246022	0.383824	n.s.	-0.299814	6.06238e-05	0.000182956	n.s.	-0.94373	1.51752e-33	7.73596e-32	n.s.	-0.535124	1.38638e-09	3.66942e-09	n.s.
18475	Pafah1b2	platelet-activating factor acetylhydrolase, isoform 1b, subunit 2	uc009pgx.1	chr9	chr9_45983372_45986371	3		chr9:45984475-45984974	4	-0.639709	2.6562e-13	2.7919e-11	n.s.	-0.426635	6.77625e-08	3.52292e-06	n.s.	-0.742979	2.77023e-10	8.21913e-09	n.s.	-0.395036	0.000536339	0.00427563	n.s.	-0.489876	2.75801e-12	2.91824e-10	n.s.	0.110315	0.116183	0.215266	n.s.	0.0585004	0.527876	0.660546	n.s.	-1.40869	2.95764e-48	4.2534e-46	sigDOWN	-1.18079	1.62304e-33	8.24309e-32	sigDOWN	0.36804	1.27773e-08	3.1466e-08	n.s.
245007	Zbtb38	zinc finger and BTB domain containing 38	uc009rcr.1	chr9	chr9_96730243_96733242					0.56426	0.00801406	0.0364921	n.s.	0.573925	0.00231245	0.0221275	n.s.	2.11672	2.60359e-21	4.79533e-19	sigUP	1.77952	1.5227e-17	2.57082e-15	sigUP	0.0690028	0.725471	0.839574	n.s.	1.78714	9.41409e-35	1.75987e-32	sigUP	1.8348	6.87167e-27	1.3806e-24	sigUP	1.93394	1.36083e-28	5.56635e-27	sigUP	2.01689	1.79834e-33	9.09962e-32	sigUP	1.11566	3.76962e-08	8.9384e-08	sigUP
68077	Nop53	NOP53 ribosome biogenesis factor	uc009fgr.2	chr7	chr7_15944609_15947608	6		chr7:15945752-15946165	7	0.274398	0.00456531	0.0236584	n.s.	0.0155295	0.859404	0.946519	n.s.	0.169867	0.0659126	0.160531	n.s.	0.26449	0.00353778	0.0203872	n.s.	0.191311	0.15214	0.305584	n.s.	0.0342387	0.758668	0.841136	n.s.	0.314925	0.00787962	0.024879	n.s.	1.00545	1.03959e-17	1.59762e-16	sigUP	1.41881	2.41366e-33	1.2168e-31	sigUP	1.18222	1.82167e-27	1.38886e-26	sigUP
226646	Ndufs2	NADH:ubiquinone oxidoreductase core subunit S2	uc011wvz.1	chr1	chr1_171245613_171248612			chr1:171247015-171247401	7	0.0278231	0.533536	0.711017	n.s.	0.0589787	0.148775	0.381133	n.s.	0.0249873	0.652631	0.790065	n.s.	0.0763468	0.16006	0.335001	n.s.	0.0526989	0.526961	0.689528	n.s.	-0.213267	0.00042198	0.0021485	n.s.	-0.193272	0.000427439	0.00209945	n.s.	-0.342442	3.69006e-10	2.43897e-09	n.s.	-0.685157	2.84286e-33	1.42791e-31	n.s.	-0.302886	1.18668e-07	2.71391e-07	n.s.
66988	Lap3	leucine aminopeptidase 3	uc008xiy.2	chr5	chr5_45491874_45494873			chr5:45493175-45493767	3	-0.401505	2.42751e-05	0.000325542	n.s.	0.00417164	0.961084	0.987429	n.s.	-0.710209	5.51721e-10	1.5649e-08	n.s.	-0.47758	1.36276e-05	0.000185833	n.s.	-0.308221	0.00124211	0.00909251	n.s.	0.234557	0.0116836	0.0345952	n.s.	-0.334504	7.49756e-05	0.00046035	n.s.	-1.30376	4.6771e-48	6.45439e-46	sigDOWN	-1.07316	2.87744e-33	1.43999e-31	sigDOWN	1.86396	1.90624e-86	9.85999e-85	sigUP
70192	Cd209g	CD209g antigen	uc029wqi.1	chr8	chr8_4133236_4136235					1.04572	1.12827e-08	4.1749e-07	sigUP	0.573026	0.00073282	0.00923587	n.s.	0.483115	4.13016e-05	0.000357812	n.s.	0.344286	0.00239118	0.0148151	n.s.	0.255044	0.0123776	0.0512683	n.s.	0.00398848	0.967898	0.98034	n.s.	0.143435	0.0627542	0.133919	n.s.	0.55209	6.57632e-13	6.03802e-12	n.s.	0.9381	3.44118e-33	1.71582e-31	n.s.	0.0753861	0.449509	0.492827	n.s.
22142	Tuba1a	tubulin, alpha 1A	uc007xok.1	chr15	chr15_98952002_98955001			chr15:98953021-98953569	7	1.43018	1.43941e-08	5.11731e-07	sigUP	0.888426	0.000166846	0.00282392	n.s.	2.28372	2.68133e-24	6.91393e-22	sigUP	1.79769	2.62857e-17	4.28487e-15	sigUP	0.706013	0.000252385	0.00255437	n.s.	0.865667	2.4608e-08	3.64321e-07	n.s.	1.64336	3.06747e-12	9.13025e-11	sigUP	4.01668	3.40118e-66	1.32763e-63	sigUP	2.75995	3.49568e-33	1.73665e-31	sigUP	2.13464	2.01655e-14	7.40715e-14	sigUP
12945	Dmbt1	deleted in malignant brain tumors 1	uc009kax.1	chr7	chr7_131030576_131033575					0.145432	0.527041	0.705884	n.s.	0.236136	0.275378	0.537453	n.s.	-0.0540548	0.667753	0.800184	n.s.	-0.0145107	0.904876	0.953485	n.s.	0.428089	4.03242e-05	0.000586672	n.s.	0.0675708	0.420539	0.563876	n.s.	-0.1191	0.154203	0.271066	n.s.	1.25317	2.95408e-51	4.98256e-49	sigUP	1.00736	5.82784e-33	2.88478e-31	sigUP	0.456641	6.87559e-05	0.000122024	n.s.
15445	Hpd	4-hydroxyphenylpyruvic acid dioxygenase	uc008znj.1	chr5	chr5_123181187_123184186					0.99242	0.00408834	0.0217779	n.s.	0.0411366	0.902921	0.964755	n.s.	1.4385	1.96118e-10	6.00723e-09	sigUP	1.08733	1.71388e-06	3.10425e-05	sigUP	0.62616	2.68514e-05	0.000418221	n.s.	0.437184	0.00219421	0.00868326	n.s.	0.778491	1.21609e-10	2.75071e-09	n.s.	1.18583	8.00907e-22	1.84209e-20	sigUP	1.50097	6.08035e-33	2.99891e-31	sigUP	0.600825	1.64518e-07	3.72393e-07	n.s.
105501	Abhd4	abhydrolase domain containing 4	uc007tvq.2	chr14	chr14_54257732_54260731	8				0.0235408	0.630297	0.784585	n.s.	0.0470771	0.291138	0.554357	n.s.	0.110935	0.0564721	0.143323	n.s.	-0.0318352	0.575838	0.741872	n.s.	-0.0647747	0.400307	0.577875	n.s.	-0.124195	0.0365638	0.0868504	n.s.	0.117714	0.0936807	0.183073	n.s.	-0.208466	0.00299911	0.00645969	n.s.	-0.874424	6.91308e-33	3.39736e-31	n.s.	-0.475763	1.8363e-08	4.4723e-08	n.s.
104360	Isl2	insulin related protein 2 (islet 2)	uc012gts.1	chr9	chr9_55539649_55542648		3	chr9:55541737-55542895	5	1.35442	4.36577e-17	1.02138e-14	sigUP	0.358254	0.0137356	0.0803693	n.s.	1.36527	6.47529e-18	7.20062e-16	sigUP	0.780171	2.52178e-07	5.77768e-06	n.s.	0.393146	0.000342658	0.00327059	n.s.	0.686162	1.31346e-06	1.34955e-05	n.s.	1.12265	1.48273e-25	2.50088e-23	sigUP	1.49592	4.09923e-43	4.14842e-41	sigUP	1.31718	7.47624e-33	3.66095e-31	sigUP	-0.308198	0.000127127	0.000219678	n.s.
52710	Slc52a2	solute carrier protein 52, member 2	uc007wku.1	chr15	chr15_76537443_76540442			chr15:76538047-76539019	7	-0.0286098	0.671215	0.814181	n.s.	0.0392412	0.5234	0.753087	n.s.	-0.133156	0.126683	0.262433	n.s.	0.0690382	0.419516	0.618981	n.s.	0.0997883	0.492942	0.660549	n.s.	0.0169119	0.852471	0.906615	n.s.	-0.330414	6.25227e-05	0.00039309	n.s.	-0.564403	7.95517e-12	6.53539e-11	n.s.	-1.036	7.77944e-33	3.79581e-31	sigDOWN	-0.442701	4.39391e-06	8.75135e-06	n.s.
68015	Trap1	TNF receptor-associated protein 1	uc007xzk.1	chr16	chr16_4076311_4079310	8		chr16:4077467-4078059	7	-0.159161	0.00252523	0.0148534	n.s.	-0.119262	0.0127916	0.0763863	n.s.	-0.0720962	0.188382	0.349782	n.s.	-0.0889204	0.0967967	0.239367	n.s.	-0.185245	0.0149424	0.0589584	n.s.	-0.192072	0.00289252	0.0108959	n.s.	-0.0250291	0.640444	0.753314	n.s.	-0.351004	6.49929e-11	4.77383e-10	n.s.	-0.668062	8.71509e-33	4.23721e-31	n.s.	-0.135814	0.0635742	0.0808197	n.s.
12348	Car11	carbonic anhydrase 11	uc009gwr.1	chr7	chr7_45698467_45701466			chr7:45699966-45700335	7	1.02386	0.00539574	0.0269169	sigUP	0.576164	0.0710006	0.24462	n.s.	1.2124	9.97611e-07	1.33347e-05	sigUP	0.946109	4.6135e-05	0.000527225	n.s.	0.765284	0.00129503	0.00941144	n.s.	0.75428	0.000672125	0.00321434	n.s.	0.889067	6.56997e-08	8.64729e-07	n.s.	2.36231	3.15294e-47	4.06372e-45	sigUP	1.8854	1.01296e-32	4.90747e-31	sigUP	1.2607	8.39712e-16	3.38072e-15	sigUP
56486	Gabarap	gamma-aminobutyric acid receptor associated protein	uc007jtg.2	chr11	chr11_69989870_69992869			chr11:69991473-69991848	6	-0.18246	0.133751	0.290755	n.s.	-0.374285	0.000705015	0.00900431	n.s.	-0.313667	0.0491739	0.128835	n.s.	-0.87416	3.56487e-08	9.89373e-07	n.s.	-1.13883	2.94897e-16	6.18946e-14	sigDOWN	-0.186537	0.0483804	0.108765	n.s.	0.265134	0.0638142	0.135588	n.s.	-1.29782	1.52298e-18	2.57513e-17	sigDOWN	-1.86871	1.02706e-32	4.95821e-31	sigDOWN	-0.511572	3.90906e-05	7.12385e-05	n.s.
52428	Rhpn2	rhophilin, Rho GTPase binding protein 2	uc009gjs.2	chr7	chr7_35332737_35335736	6		chr7:35334212-35335129	7	-0.0605083	0.253664	0.446854	n.s.	0.00299124	0.950695	0.983654	n.s.	-0.0581667	0.266724	0.444498	n.s.	0.0176546	0.72948	0.847227	n.s.	-0.021121	0.770635	0.867949	n.s.	0.0580338	0.29092	0.431369	n.s.	-0.133723	0.0285296	0.0711911	n.s.	-0.600455	1.13053e-22	2.80314e-21	n.s.	-0.754047	1.40016e-32	6.73554e-31	n.s.	-0.298424	7.13533e-05	0.000126489	n.s.
24083	Natd1	N-acetyltransferase domain containing 1	uc007jgu.2	chr11	chr11_60912293_60915292		7	chr11:60913452-60913949	7	-0.079896	0.143773	0.304575	n.s.	0.0128695	0.796364	0.91235	n.s.	0.0050129	0.937632	0.967372	n.s.	-0.0982442	0.115162	0.268623	n.s.	0.0420846	0.622499	0.766849	n.s.	0.157806	0.00141148	0.006003	n.s.	0.170278	0.00692935	0.0222908	n.s.	-0.18904	0.00270863	0.00589257	n.s.	-0.779055	1.41913e-32	6.80285e-31	n.s.	-0.670889	1.17563e-10	3.36327e-10	n.s.
623166	Prr23a1	proline rich 23A, member 1	uc012gyu.1	chr9	chr9_98841087_98844086			chr9:98842405-98842785	3	-0.400981	0.00946256	0.0414541	n.s.	-0.756614	8.27705e-08	4.13995e-06	n.s.	-0.758238	2.71975e-08	5.47113e-07	n.s.	-1.72105	7.56917e-38	1.19273e-34	sigDOWN	-0.536267	3.29567e-07	9.99868e-06	n.s.	0.132671	0.248184	0.383435	n.s.	0.0773983	0.501125	0.637837	n.s.	-1.69405	1.4486e-42	1.4238e-40	sigDOWN	-1.50078	1.45462e-32	6.94862e-31	sigDOWN	0.701616	1.07346e-13	3.77557e-13	n.s.
20534	Slc4a1ap	solute carrier family 4 (anion exchanger), member 1, adaptor protein	uc008wyp.1	chr5	chr5_31525495_31528494	8		chr5:31526955-31527650	7	-0.432526	5.47388e-09	2.26207e-07	n.s.	-0.209283	0.00197454	0.0195499	n.s.	-0.417385	8.10826e-09	1.78836e-07	n.s.	-0.218501	0.00207068	0.0131688	n.s.	-0.351961	0.00310086	0.0184764	n.s.	0.0239173	0.788639	0.863059	n.s.	-0.0903657	0.174217	0.297074	n.s.	-0.413094	6.07519e-10	3.87847e-09	n.s.	-0.825669	1.65923e-32	7.89842e-31	n.s.	-0.585889	1.07359e-24	7.0863e-24	n.s.
241612	Slc5a12	solute carrier family 5 (sodium/glucose cotransporter), member 12	uc008lmw.2	chr2	chr2_110595799_110598798		6			-0.751606	0.00766083	0.0352958	n.s.	0.251041	0.314384	0.577745	n.s.	-0.444176	0.0793293	0.184644	n.s.	-0.876719	0.000239263	0.00217375	n.s.	0.0627594	0.624404	0.768234	n.s.	-0.712736	2.98247e-08	4.34365e-07	n.s.	-1.00932	3.415e-12	1.01205e-10	sigDOWN	-2.15499	1.17591e-45	1.39698e-43	sigDOWN	-1.82838	1.74394e-32	8.27283e-31	sigDOWN	-0.632091	3.31263e-08	7.89109e-08	n.s.
258364	Olfr976	olfactory receptor 976	uc012grh.1	chr9	chr9_39955570_39958569					-0.445963	1.51788e-07	4.02215e-06	n.s.	-0.0297448	0.701496	0.85876	n.s.	-0.351223	0.000407915	0.00259071	n.s.	-0.146044	0.126467	0.286017	n.s.	0.0112975	0.859854	0.922157	n.s.	-0.0435399	0.430213	0.573175	n.s.	-0.297892	2.24246e-06	2.06724e-05	n.s.	-0.684692	3.90137e-27	1.41007e-25	n.s.	-0.778686	1.91221e-32	9.03966e-31	n.s.	-0.462242	1.2366e-09	3.28799e-09	n.s.
68036	Zfp706	zinc finger protein 706	uc007vnb.1	chr15	chr15_37005903_37008902	5		chr15:37006934-37007797	7	-0.0145182	0.7862	0.886698	n.s.	-0.089494	0.0665633	0.234687	n.s.	0.0298154	0.591056	0.746758	n.s.	-0.0969457	0.0720241	0.194774	n.s.	-0.0235814	0.625744	0.768848	n.s.	0.014932	0.722727	0.814064	n.s.	-0.141684	0.00225208	0.00866456	n.s.	0.177462	0.000124035	0.000353181	n.s.	0.55965	2.09631e-32	9.8758e-31	n.s.	-0.00139921	0.978409	0.981726	n.s.
17218	Mcm5	minichromosome maintenance complex component 5	uc009mhd.2	chr8	chr8_75108009_75111008	8		chr8:75109309-75109911	7	-0.216315	8.4553e-05	0.000924918	n.s.	-0.115523	0.0214599	0.110215	n.s.	-0.0999175	0.125434	0.260797	n.s.	-0.0126415	0.844006	0.918806	n.s.	0.0444061	0.632163	0.7731	n.s.	-0.0735102	0.173299	0.292489	n.s.	-0.267099	3.57861e-07	4.0339e-06	n.s.	-0.527146	7.025e-24	1.9389e-22	n.s.	-0.643741	2.16036e-32	1.01426e-30	n.s.	-0.195971	0.00030175	0.00050282	n.s.
240058	Cpne5	copine V	uc008bsl.2	chr17	chr17_29236291_29239290			chr17:29237440-29238470	3	1.53578	0.00906677	0.0402182	sigUP	0.168578	0.744822	0.885363	n.s.	2.71438	2.77793e-10	8.22475e-09	sigUP	2.57183	1.28506e-09	5.07651e-08	sigUP									0.247165	0.59748	0.719399	n.s.	3.7432	8.99958e-33	4.82166e-31	sigUP	3.68575	2.6612e-32	1.24511e-30	sigUP
68033	Cox19	cytochrome c oxidase assembly protein 19	uc009agj.1	chr5	chr5_139343667_139346666			chr5:139345030-139345328	7	0.327131	2.16762e-05	0.000296337	n.s.	0.303944	1.12981e-05	0.000310377	n.s.	0.354697	1.83531e-05	0.000176105	n.s.	0.330436	3.42849e-05	0.00040934	n.s.	0.65189	8.6215e-13	1.06136e-10	n.s.	0.193549	0.0171388	0.0475834	n.s.	0.00391358	0.959521	0.976609	n.s.	0.847511	6.59936e-28	2.5469e-26	n.s.	0.916816	2.81817e-32	1.31406e-30	n.s.	-0.262564	0.00126392	0.00197177	n.s.
15467	Eif2ak1	eukaryotic translation initiation factor 2 alpha kinase 1	uc029vqe.1	chr5	chr5_143870362_143873361					-0.0975655	0.0298761	0.0998713	n.s.	-0.0665983	0.103215	0.30704	n.s.	-0.113018	0.0237298	0.0728905	n.s.	-0.0916726	0.0608449	0.173657	n.s.	-0.275383	6.79691e-05	0.000894356	n.s.	0.0584858	0.141783	0.250895	n.s.	0.123696	0.00989056	0.0299015	n.s.	-0.160352	0.0008028	0.001945	n.s.	-0.586527	3.17869e-32	1.47712e-30	n.s.	-0.357758	9.90073e-10	2.64463e-09	n.s.
239393	Lrp12	low density lipoprotein-related protein 12	uc007von.1	chr15	chr15_39942258_39945257	4		chr15:39943218-39944364	7	0.00855342	0.944731	0.976768	n.s.	-1.28291	6.13378e-25	2.96568e-22	sigDOWN	-0.153389	0.134334	0.274395	n.s.	0.0987515	0.307146	0.510859	n.s.	1.68231	1.68775e-16	3.72557e-14	sigUP	0.549395	0.000969892	0.00439504	n.s.	-0.553004	0.0263425	0.0668075	n.s.	-0.290138	0.189594	0.257401	n.s.	2.99163	3.4354e-32	1.591e-30	sigUP	0.796936	0.0013322	0.0020734	n.s.
213575	Dync2li1	dynein cytoplasmic 2 light intermediate chain 1	uc008dsy.1	chr17	chr17_84624999_84627998					0.724276	8.11703e-07	1.74168e-05	n.s.	0.892963	1.82035e-12	2.25677e-10	n.s.	0.944358	1.95556e-19	2.80139e-17	n.s.	0.906809	1.66915e-20	4.01219e-18	n.s.	0.204423	0.0523366	0.145193	n.s.	0.93301	3.33069e-20	2.25497e-18	n.s.	0.629788	1.68579e-10	3.70277e-09	n.s.	1.1804	2.66542e-32	1.38988e-30	sigUP	1.14981	3.87642e-32	1.78918e-30	sigUP	1.56235	8.21214e-81	3.72195e-79	sigUP
18933	Prrx1	paired related homeobox 1	uc007dhh.1	chr1	chr1_163312151_163315150			chr1:163312002-163312621	7	0.397767	0.555044	0.727788	n.s.	-1.04263	0.0854668	0.274026	n.s.	0.304475	0.540447	0.706677	n.s.	-1.03827	0.0167732	0.0691302	n.s.	0.384954	0.391799	0.570088	n.s.	-0.111183	0.809415	0.876452	n.s.	0.768382	0.00504703	0.0170971	n.s.	2.8875	2.90662e-24	8.3954e-23	sigUP	3.41667	4.35549e-32	2.00353e-30	sigUP	4.91985	2.0032e-95	1.2014e-93	sigUP
70617	Fam241a	family with sequence similarity 241, member A	uc008rhr.2	chr3	chr3_127894824_127897823	4				0.627809	0.0241977	0.0850878	n.s.	0.294629	0.219512	0.473803	n.s.	0.190107	0.5424	0.70786	n.s.	0.790096	0.00725721	0.0360244	n.s.	1.31337	0.00167757	0.0114855	sigUP	1.58016	1.13598e-10	2.63973e-09	sigUP	1.38286	2.61732e-07	3.05884e-06	sigUP	2.40777	2.18879e-18	3.60715e-17	sigUP	3.17643	5.60392e-32	2.56915e-30	sigUP	2.89558	3.8265e-20	1.99041e-19	sigUP
243937	Zfp536	zinc finger protein 536	uc009gkk.1	chr7	chr7_37568492_37571491			chr7:37569389-37569617	2	2.03786	0.0101977	0.0439578	sigUP	-0.727632	0.324058	0.586531	n.s.	2.38627	6.02072e-06	6.64481e-05	sigUP	2.44581	7.87793e-06	0.000115538	sigUP									1.96951	2.00126e-06	1.86629e-05	sigUP	3.85308	3.18339e-28	1.26062e-26	sigUP	4.25724	5.80679e-32	2.65326e-30	sigUP	5.58789	5.23139e-45	8.08773e-44	sigUP
68539	Tmem109	transmembrane protein 109	uc008gre.2	chr19	chr19_10880244_10883243	7		chr19:10881659-10882067	7	0.0411143	0.545784	0.720058	n.s.	-0.123065	0.0475824	0.189091	n.s.	0.0365327	0.546239	0.711039	n.s.	-0.181472	0.00203345	0.0129844	n.s.	-0.255541	0.0101958	0.0444135	n.s.	0.0100389	0.880369	0.925207	n.s.	0.0523891	0.376044	0.520517	n.s.	-0.380962	1.29591e-10	9.19724e-10	n.s.	-0.725103	6.29462e-32	2.86657e-30	n.s.	0.053823	0.487918	0.530672	n.s.
72543	Mvb12b	multivesicular body subunit 12B	uc008jic.1	chr2	chr2_33885346_33888345			chr2:33886988-33887689	7	-0.0948002	0.128715	0.283053	n.s.	-0.105402	0.0625868	0.22577	n.s.	0.0117522	0.857359	0.92184	n.s.	-0.0243711	0.700152	0.828706	n.s.	0.00156753	0.982907	0.992293	n.s.	0.132398	0.036431	0.0866005	n.s.	0.280547	8.72829e-08	1.12815e-06	n.s.	0.270139	2.7851e-07	1.21721e-06	n.s.	0.614624	8.58668e-32	3.89738e-30	n.s.	-0.392124	1.37178e-08	3.37464e-08	n.s.
215160	Rhbdd2	rhomboid domain containing 2	uc008zys.1	chr5	chr5_135631154_135634153	4		chr5:135632669-135632971	7	-0.215831	0.0160101	0.0622092	n.s.	-0.226805	0.00506236	0.0393513	n.s.	-0.195144	0.0265707	0.0796503	n.s.	-0.149427	0.0804531	0.210422	n.s.	-0.37668	0.00198268	0.0130176	n.s.	-0.00686468	0.946707	0.966776	n.s.	0.174308	0.0171381	0.0468095	n.s.	-0.481887	6.97802e-11	5.11721e-10	n.s.	-0.912879	8.93505e-32	4.04208e-30	n.s.	-0.407201	0.00107376	0.00168703	n.s.
68631	Cryl1	crystallin, lambda 1	uc007ucz.1	chr14	chr14_57396984_57399983			chr14:57398264-57398546	7	-0.258979	3.17399e-06	5.69081e-05	n.s.	-0.0154746	0.760147	0.893648	n.s.	-0.246814	5.18499e-08	9.7654e-07	n.s.	-0.12812	0.00375404	0.0213986	n.s.	-0.31027	1.3856e-05	0.000246046	n.s.	-0.218005	0.00187809	0.00761018	n.s.	-0.262661	0.000146474	0.000832416	n.s.	-0.883838	1.28379e-36	9.08766e-35	n.s.	-0.846413	8.96628e-32	4.04282e-30	n.s.	-0.583672	8.95443e-20	4.56213e-19	n.s.
80907	Lactb	lactamase, beta	uc012gvq.1	chr9	chr9_66973985_66976984	5		chr9:66974830-66975542	7	-0.128259	0.141422	0.301355	n.s.	-0.0790667	0.316601	0.579372	n.s.	-0.13502	0.10563	0.230397	n.s.	0.0333679	0.681393	0.816037	n.s.	0.191764	0.0298554	0.0972371	n.s.	0.275189	0.00014681	0.000874783	n.s.	-0.631672	3.44391e-24	5.05921e-22	n.s.	-0.527518	1.67682e-17	2.51192e-16	n.s.	-0.745665	9.76053e-32	4.38646e-30	n.s.	0.149934	0.0664414	0.0842031	n.s.
12162	Bmp7	bone morphogenetic protein 7	uc008odc.2	chr2	chr2_172938822_172941821	1		chr2:172938930-172940663	7	3.21607	1.76465e-29	3.19953e-26	sigUP	1.28308	1.72908e-07	8.25009e-06	sigUP	4.64535	3.26992e-36	6.90738e-33	sigUP	3.39689	3.11477e-23	1.22705e-20	sigUP	4.88843	8.78908e-18	2.39418e-15	sigUP	1.69167	0.00110334	0.00489007	sigUP	4.77671	1.23672e-61	2.112e-58	sigUP	5.5303	3.02311e-77	1.65207e-74	sigUP	2.8853	1.1042e-31	4.94608e-30	sigUP	2.89559	1.17734e-22	7.00665e-22	sigUP
17997	Nedd1	neural precursor cell expressed, developmentally down-regulated gene 1	uc007gue.2	chr10	chr10_92720919_92723918			chr10:92722070-92722472	5	-0.216991	0.00134665	0.00902639	n.s.	-0.123374	0.0460661	0.185402	n.s.	-0.215106	0.00841118	0.0317845	n.s.	-0.191146	0.0157081	0.0657341	n.s.	-0.467918	4.1468e-07	1.20117e-05	n.s.	0.00460827	0.957505	0.974005	n.s.	0.0250631	0.757554	0.840687	n.s.	-0.433271	1.09575e-07	5.08669e-07	n.s.	-0.996226	1.22313e-31	5.4609e-30	n.s.	-0.617502	1.70796e-16	7.17962e-16	n.s.
67326	1700037H04Rik	RIKEN cDNA 1700037H04 gene	uc008mkt.1	chr2	chr2_131158521_131161520	1		chr2:131159929-131160570	7	0.578413	0.000201525	0.00191805	n.s.	0.469227	0.000833595	0.010195	n.s.	0.57319	0.00219237	0.0105972	n.s.	0.834813	2.82314e-06	4.78348e-05	n.s.	0.513271	0.00196237	0.0129107	n.s.	1.0423	1.14576e-09	2.2635e-08	sigUP	0.508337	6.09948e-05	0.000384546	n.s.	1.07501	4.41415e-18	7.05335e-17	sigUP	1.45647	1.40142e-31	6.23655e-30	sigUP	2.26685	1.24371e-56	2.823e-55	sigUP
23989	Med24	mediator complex subunit 24	uc011yeg.1	chr11	chr11_98727488_98730487					-0.0398806	0.607732	0.767871	n.s.	0.0155067	0.825634	0.927944	n.s.	-0.0766496	0.399432	0.583754	n.s.	0.155826	0.0798741	0.209579	n.s.	-0.0339372	0.753763	0.857053	n.s.	0.0541381	0.461235	0.601517	n.s.	-0.225648	0.00685212	0.0221309	n.s.	-0.466311	2.41906e-08	1.23826e-07	n.s.	-1.03181	1.43659e-31	6.3723e-30	sigDOWN	-0.349907	0.000851079	0.00134981	n.s.
72397	Rbm12b1	RNA binding motif protein 12 B1	uc008sao.3	chr4	chr4_12138617_12141616	7		chr4:12140247-12141000	3	-0.523114	0.0112219	0.0472767	n.s.	-0.373436	0.0415079	0.172513	n.s.	-1.80495	2.66522e-08	5.39203e-07	sigDOWN	-1.42514	3.14806e-06	5.24627e-05	sigDOWN	-0.28791	0.0718115	0.181908	n.s.	0.877913	4.98005e-12	1.38611e-10	n.s.	-0.111475	0.480692	0.620602	n.s.	-2.86028	3.42944e-50	5.44803e-48	sigDOWN	-2.30342	1.45518e-31	6.43388e-30	sigDOWN	0.256193	0.011187	0.015718	n.s.
13636	Efna1	ephrin A1	uc008pyp.2	chr3	chr3_89279452_89282451	4		chr3:89280827-89281155	7	2.20738	1.9176e-22	1.09882e-19	sigUP	1.02629	5.09918e-07	2.13767e-05	sigUP	2.42155	1.70855e-25	6.21298e-23	sigUP	1.5994	2.00865e-12	1.47599e-10	sigUP	0.830723	3.73572e-06	7.98472e-05	n.s.	0.850319	2.80393e-15	1.2152e-13	n.s.	0.46052	0.000229033	0.00122564	n.s.	2.0848	2.93343e-58	7.5616e-56	sigUP	1.51472	1.48541e-31	6.54634e-30	sigUP	1.07337	1.83876e-26	1.33461e-25	sigUP
66689	Klhl28	kelch-like 28	uc007nqp.1	chr12	chr12_64964037_64967036			chr12:64965670-64966573	7	-0.299382	0.00196179	0.0122556	n.s.	0.307618	0.000539281	0.00726977	n.s.	-0.238626	0.0245626	0.074881	n.s.	0.0418813	0.684164	0.818181	n.s.	-0.123129	0.14055	0.289395	n.s.	0.237903	0.00402163	0.0144578	n.s.	-0.0255629	0.718895	0.811966	n.s.	0.616703	1.40394e-18	2.37973e-17	n.s.	0.857335	1.53236e-31	6.73155e-30	n.s.	-0.177183	0.0362968	0.0477664	n.s.
67455	Klhl13	kelch-like 13	uc009sut.1	chrX	chrX_23283929_23286928					-0.468423	0.0250668	0.0874233	n.s.	0.299973	0.108882	0.317072	n.s.	-0.478496	0.006447	0.0256039	n.s.	-0.20754	0.223416	0.415437	n.s.	0.0775181	0.296181	0.475587	n.s.	-0.383108	4.97415e-09	8.67706e-08	n.s.	-0.329321	6.48444e-05	0.000405167	n.s.	-0.803864	4.03565e-22	9.55547e-21	n.s.	-1.00981	1.7215e-31	7.53817e-30	sigDOWN	-0.801602	2.80744e-29	2.32794e-28	n.s.
68170	B230118H07Rik	RIKEN cDNA B230118H07 gene	uc008lhh.1	chr2	chr2_101627487_101630486					0.0547987	0.585125	0.750884	n.s.	0.31599	0.000420525	0.00597425	n.s.	-0.324352	0.00455001	0.0194421	n.s.	0.506243	5.62528e-06	8.60929e-05	n.s.	0.269051	0.00588299	0.0297869	n.s.	0.706329	1.32156e-22	1.14948e-20	n.s.	-0.745349	1.61801e-20	1.42614e-18	n.s.	-0.888494	2.08216e-27	7.75109e-26	n.s.	0.919253	1.99257e-31	8.69728e-30	n.s.	-0.0234153	0.79019	0.81551	n.s.
96875	Prg4	proteoglycan 4 (megakaryocyte stimulating factor, articular superficial zone protein)	uc007cyg.2	chr1	chr1_150464666_150467665					0.0622807	0.681705	0.821478	n.s.	-0.153083	0.258689	0.518885	n.s.	-0.434832	0.0171866	0.0565787	n.s.	-0.58221	0.000866365	0.00649952	n.s.	-0.601323	4.4955e-07	1.28473e-05	n.s.	-0.12592	0.216348	0.345643	n.s.	-0.105685	0.423501	0.566798	n.s.	-1.18254	1.7379e-18	2.90516e-17	sigDOWN	-1.64272	2.40512e-31	1.04646e-29	sigDOWN	-0.392422	0.0378868	0.0497318	n.s.
16834	Cog1	component of oligomeric golgi complex 1	uc007mer.2	chr11	chr11_113648029_113651028			chr11:113649455-113650104	7	-0.00470667	0.954777	0.981841	n.s.	-0.143492	0.0557261	0.209029	n.s.	-0.068274	0.44951	0.629377	n.s.	-0.0277232	0.753508	0.861586	n.s.	-0.0971777	0.49061	0.658622	n.s.	0.111619	0.20504	0.332186	n.s.	0.165432	0.0421663	0.09764	n.s.	-0.334618	3.52865e-05	0.000110977	n.s.	-1.01476	2.43455e-31	1.0559e-29	sigDOWN	-0.373099	0.00203235	0.00310817	n.s.
170755	Sgk3	serum/glucocorticoid regulated kinase 3	uc007agx.1	chr1	chr1_9846781_9849780			chr1:9848166-9848530	4	1.90216	3.84644e-10	2.07408e-08	sigUP	0.126785	0.636124	0.822295	n.s.	1.56502	8.9766e-06	9.43707e-05	sigUP	2.56222	6.11545e-13	4.68807e-11	sigUP	0.812052	0.0101595	0.0442875	n.s.	4.73988	7.77989e-71	4.23666e-68	sigUP	1.69033	1.0656e-07	1.34424e-06	sigUP	1.93186	8.97234e-10	5.62036e-09	sigUP	3.65098	3.70519e-31	1.60191e-29	sigUP	4.61729	3.10915e-289	2.7038e-286	sigUP
13559	E2f5	E2F transcription factor 5	uc008oqk.1	chr3	chr3_14577171_14580170	8		chr3:14578451-14579227	7	0.0237276	0.626135	0.781018	n.s.	-0.01972	0.657391	0.832864	n.s.	0.0128806	0.911224	0.952272	n.s.	-0.122954	0.279587	0.480879	n.s.	0.0658947	0.308592	0.488247	n.s.	0.165005	0.00104827	0.00469082	n.s.	-0.534028	2.50623e-19	1.95658e-17	n.s.	-0.551865	1.65847e-20	3.33206e-19	n.s.	-0.712794	3.91946e-31	1.6892e-29	n.s.	-0.378514	2.2344e-14	8.19006e-14	n.s.
22201	Uba1	ubiquitin-like modifier activating enzyme 1	uc033jot.1	chrX	chrX_20657004_20660003	6				0.00334171	0.944827	0.976768	n.s.	-0.021366	0.625691	0.816475	n.s.	-0.0377923	0.54478	0.709743	n.s.	0.0465754	0.448039	0.641333	n.s.	0.0993888	0.17497	0.336206	n.s.	-0.00417888	0.935983	0.959737	n.s.	-0.203025	0.000534537	0.00254721	n.s.	-0.538482	4.69654e-20	9.1013e-19	n.s.	-0.706635	3.97118e-31	1.70611e-29	n.s.	-0.510497	1.0353e-10	2.97874e-10	n.s.
353172	Gars	glycyl-tRNA synthetase	uc009cai.1	chr6	chr6_55036501_55039500	5		chr6:55037879-55038424	7	-0.0954887	0.0297806	0.099661	n.s.	-0.00538965	0.892062	0.961428	n.s.	0.00319313	0.956381	0.977683	n.s.	0.0428605	0.453888	0.64642	n.s.	-0.0819395	0.252561	0.428926	n.s.	-0.0490804	0.367726	0.510674	n.s.	-0.0870117	0.103869	0.198748	n.s.	-0.195117	0.000253448	0.000679077	n.s.	-0.644041	4.48705e-31	1.91569e-29	n.s.	-0.0849903	0.162899	0.194057	n.s.
71528	9030404E10Rik	RIKEN cDNA 9030404E10 gene	uc007ywk.1	chr16	chr16_30037980_30040979					1.9444	0.00235404	0.0140516	sigUP	1.29578	0.023041	0.115884	n.s.	4.05743	1.6677e-09	4.21593e-08	sigUP	2.46453	1.005e-05	0.000142245	sigUP									2.86486	4.91617e-08	6.64998e-07	sigUP	4.00127	1.29728e-20	2.6335e-19	sigUP	4.72156	4.47763e-31	1.91569e-29	sigUP	3.79086	1.16182e-18	5.56667e-18	sigUP
73246	Rassf6	Ras association (RalGDS/AF-6) domain family member 6	uc008ybe.1	chr5	chr5_90638988_90641987					0.481266	0.0179152	0.0676895	n.s.	0.302481	0.10715	0.314106	n.s.	0.456332	0.00488486	0.0205205	n.s.	0.230495	0.140019	0.30739	n.s.	0.705027	8.10208e-10	5.16074e-08	n.s.	0.851977	1.18174e-15	5.28619e-14	n.s.	0.638876	2.7013e-10	5.62579e-09	n.s.	1.12534	2.44946e-28	9.81365e-27	sigUP	1.19337	4.83087e-31	2.05606e-29	sigUP	1.77813	9.52607e-60	2.39252e-58	sigUP
319973	A630077J23Rik	RIKEN cDNA A630077J23 gene	uc008sqz.1	chr4	chr4_43750359_43753358		4			0.131063	0.835675	0.919135	n.s.	-0.448605	0.326976	0.589239	n.s.	0.97931	0.0442793	0.118889	n.s.	0.0817248	0.864144	0.929487	n.s.	0.135689	0.746824	0.852115	n.s.	2.46125	1.2144e-10	2.80635e-09	sigUP	-0.806341	0.00949437	0.0289989	n.s.	1.03918	0.00244358	0.00536292	sigUP	3.12239	5.22414e-31	2.21653e-29	sigUP	-0.59442	0.0321184	0.0425331	n.s.
52463	Tet1	tet methylcytosine dioxygenase 1	uc007fje.2	chr10	chr10_62878515_62881514					0.90502	0.000421536	0.0035221	n.s.	0.567087	0.0153607	0.0869999	n.s.	0.934623	9.09126e-06	9.51529e-05	n.s.	0.845875	3.70733e-05	0.000436689	n.s.	-0.259863	0.134652	0.280635	n.s.	0.73137	6.07205e-07	6.81473e-06	n.s.	1.10016	2.29689e-16	1.29136e-14	sigUP	1.53224	1.88589e-29	8.25801e-28	sigUP	1.5806	5.45423e-31	2.30699e-29	sigUP	0.356196	0.0380391	0.0499176	n.s.
73804	Kif2c	kinesin family member 2C	uc008uid.3	chr4	chr4_117177273_117180272					-0.0941425	0.0241478	0.0849537	n.s.	-0.0900078	0.0177429	0.0967521	n.s.	-0.00835747	0.878638	0.934656	n.s.	-0.0254796	0.63293	0.783539	n.s.	-0.263019	0.00058698	0.00503356	n.s.	-0.273372	5.43631e-06	4.8497e-05	n.s.	-0.191103	0.0191991	0.0514309	n.s.	-0.417848	3.18751e-07	1.38028e-06	n.s.	-0.988995	5.52739e-31	2.33072e-29	n.s.	-0.187835	0.00139631	0.00216978	n.s.
11749	Anxa6	annexin A6	uc007iyr.2	chr11	chr11_55031972_55034971			chr11:55033251-55033507	5	-0.112417	0.184197	0.361136	n.s.	-0.0337098	0.658185	0.833651	n.s.	-0.168333	0.0101674	0.0371731	n.s.	0.0879065	0.167427	0.34566	n.s.	-0.0818129	0.373549	0.552832	n.s.	-0.0425403	0.464218	0.604244	n.s.	-0.281203	1.47818e-06	1.42318e-05	n.s.	-0.622277	2.8778e-26	9.78022e-25	n.s.	-0.702039	6.44528e-31	2.7094e-29	n.s.	-0.633179	2.29853e-11	6.91945e-11	n.s.
100177	Zmym6	zinc finger, MYM-type 6	uc008uuj.2	chr4	chr4_127075883_127078882	6		chr4:127077036-127077578	5	-0.70811	6.37792e-10	3.26897e-08	n.s.	-0.835816	8.97971e-16	1.93101e-13	n.s.	-0.671721	8.75416e-07	1.19064e-05	n.s.	-0.703688	1.11794e-07	2.74777e-06	n.s.	-0.277644	0.00414895	0.0228371	n.s.	0.0786126	0.348029	0.491969	n.s.	0.107551	0.25614	0.394519	n.s.	-0.8265	1.44503e-17	2.19356e-16	n.s.	-1.16705	6.66418e-31	2.78428e-29	sigDOWN	0.0676273	0.547911	0.588562	n.s.
14489	Mtpn	myotrophin	uc009bit.2	chr6	chr6_35538389_35541388	6		chr6:35539178-35539991	7	-0.140001	0.00379622	0.0205847	n.s.	-0.000299428	0.994554	0.999862	n.s.	-0.103547	0.0303189	0.0881653	n.s.	0.0387695	0.405679	0.606954	n.s.	-0.173559	0.00289146	0.0175032	n.s.	0.0514863	0.345434	0.489794	n.s.	-0.0540441	0.342639	0.486705	n.s.	-0.323713	1.3151e-08	7.00193e-08	n.s.	-0.684785	6.65474e-31	2.78428e-29	n.s.	-0.0560679	0.406759	0.448857	n.s.
72465	Zfp131	zinc finger protein 131	uc007rzp.2	chr13	chr13_119789307_119792306	6		chr13:119790495-119791460	7	0.0600904	0.439795	0.632983	n.s.	0.0401493	0.587674	0.791539	n.s.	0.113858	0.193901	0.356899	n.s.	0.242095	0.00501718	0.0270033	n.s.	0.000422015	0.994867	0.99793	n.s.	0.138039	0.02406	0.0623271	n.s.	0.146353	0.0113226	0.0332953	n.s.	0.634947	1.25877e-28	5.16435e-27	n.s.	0.696759	6.77918e-31	2.8237e-29	n.s.	0.0956032	0.106828	0.131435	n.s.
67967	Pold3	polymerase (DNA-directed), delta 3, accessory subunit	uc009imj.1	chr7	chr7_100120001_100123000			chr7:100121097-100121670	7	-0.0704544	0.128381	0.282789	n.s.	0.0383865	0.363537	0.625181	n.s.	-0.0452506	0.3787	0.564056	n.s.	0.0153994	0.757531	0.863676	n.s.	-0.134278	0.0414249	0.122599	n.s.	0.0512514	0.317807	0.460368	n.s.	-0.0411471	0.26625	0.405609	n.s.	-0.246244	2.98704e-11	2.29006e-10	n.s.	-0.441198	9.06055e-31	3.76247e-29	n.s.	-0.138648	0.0035277	0.0052407	n.s.
244631	Pskh1	protein serine kinase H1	uc009nen.1	chr8	chr8_105898974_105901973	7		chr8:105900296-105900883	5	-0.201804	0.00870079	0.0391091	n.s.	-0.0902451	0.195648	0.444529	n.s.	0.000241501	0.997633	0.999253	n.s.	-0.135125	0.0932046	0.232921	n.s.	-0.139073	0.411779	0.588524	n.s.	0.209928	0.0483251	0.108725	n.s.	0.0490379	0.626304	0.742693	n.s.	-0.425147	2.53288e-05	8.16908e-05	n.s.	-1.24268	1.09321e-30	4.52587e-29	sigDOWN	0.0421796	0.742961	0.772381	n.s.
11737	Anp32a	acidic (leucine-rich) nuclear phosphoprotein 32 family, member A	uc009qah.3	chr9	chr9_62339843_62342842	1		chr9:62340767-62344699	4	0.467377	0.00148065	0.00974449	n.s.	0.107083	0.42203	0.674666	n.s.	0.51373	0.000101414	0.000774921	n.s.	0.860602	4.0899e-11	2.38695e-09	n.s.	-0.197953	0.386935	0.564998	n.s.	1.05418	1.27584e-08	2.00249e-07	sigUP	1.12068	1.55654e-26	3.03793e-24	sigUP	1.46127	2.9291e-43	2.98637e-41	sigUP	1.20315	1.4177e-30	5.85154e-29	sigUP	-0.493469	5.55856e-06	1.09534e-05	n.s.
74446	Slc9b1	solute carrier family 9, subfamily B (NHA1, cation proton antiporter 1), member 1	uc008rli.2	chr3	chr3_135346537_135349536					0.15302	0.633588	0.787348	n.s.	-0.58777	0.0521894	0.201168	n.s.	0.165127	0.570155	0.73082	n.s.	-2.24128	5.89922e-15	6.24349e-13	sigDOWN	-0.218545	0.0646553	0.168698	n.s.	-0.373422	0.00475618	0.0166029	n.s.	-0.177343	0.188475	0.315286	n.s.	-0.85993	2.53138e-10	1.70952e-09	n.s.	-1.64886	1.70192e-30	7.0035e-29	sigDOWN	-2.06633	3.61007e-55	7.88547e-54	sigDOWN
66592	Stoml2	stomatin (Epb7.2)-like 2	uc008soy.1	chr4	chr4_43029885_43032884			chr4:43030894-43031551	5	-0.157428	0.00401752	0.0214954	n.s.	-0.15306	0.00203262	0.019975	n.s.	-0.0943769	0.115059	0.244826	n.s.	-0.0711006	0.225132	0.417526	n.s.	-0.418823	1.19723e-11	1.1377e-09	n.s.	-0.168835	0.00109776	0.00487223	n.s.	-0.0323465	0.537481	0.668463	n.s.	-0.8948	1.01056e-62	3.21076e-60	n.s.	-0.626557	1.7347e-30	7.11697e-29	n.s.	-0.339371	1.32215e-09	3.50542e-09	n.s.
18746	Pkm	pyruvate kinase, muscle	uc009pyf.2	chr9	chr9_59654868_59657867	8		chr9:59656246-59657561	7	-0.0791395	0.221782	0.409386	n.s.	-0.0738548	0.210565	0.463326	n.s.	-0.121822	0.147963	0.294225	n.s.	-0.205271	0.0130868	0.0574594	n.s.	-0.114195	0.431062	0.606205	n.s.	-0.426944	3.41844e-07	4.03924e-06	n.s.	-0.31472	0.000454014	0.00220895	n.s.	-0.493304	4.02808e-08	1.99246e-07	n.s.	-1.07977	1.97912e-30	8.09544e-29	sigDOWN	-0.70424	1.53026e-12	5.0087e-12	n.s.
73916	Ift57	intraflagellar transport 57	uc007zkf.1	chr16	chr16_49697794_49700793			chr16:49699036-49699631	7	0.492485	0.0836819	0.209313	n.s.	0.694705	0.00318232	0.0280434	n.s.	0.41728	0.0723909	0.172199	n.s.	1.31046	1.20026e-09	4.7681e-08	sigUP	0.190719	0.377583	0.556474	n.s.	1.65481	1.3663e-23	1.32658e-21	sigUP	-0.572659	0.00304101	0.0111086	n.s.	0.235175	0.196443	0.265512	n.s.	1.92385	2.2255e-30	9.07604e-29	sigUP	2.9776	1.82962e-83	8.71825e-82	sigUP
110809	Srsf1	serine/arginine-rich splicing factor 1	uc007kvc.2	chr11	chr11_88045873_88048872	8		chr11:88047190-88048653	7	-0.103782	0.245353	0.43608	n.s.	-0.0819753	0.313712	0.577022	n.s.	-0.127322	0.133161	0.272667	n.s.	-0.00556845	0.946456	0.975358	n.s.	0.103232	0.173236	0.334371	n.s.	-0.140329	0.0166871	0.0466007	n.s.	-0.501389	8.04056e-12	2.26963e-10	n.s.	-0.511333	2.52861e-12	2.19618e-11	n.s.	-0.870242	2.55021e-30	1.03386e-28	n.s.	-0.752084	5.66821e-23	3.45607e-22	n.s.
216725	Adamts2	a disintegrin-like and metallopeptidase (reprolysin type) with thrombospondin type 1 motif, 2	uc007isp.2	chr11	chr11_50600585_50603584			chr11:50601700-50603537	7	1.02718	0.000163849	0.00161896	sigUP	0.495855	0.0336432	0.149188	n.s.	0.920922	0.00831608	0.0315418	n.s.	1.87906	1.79656e-08	5.34358e-07	sigUP	0.705762	0.00574925	0.0292558	n.s.	0.0753155	0.748459	0.833581	n.s.	-0.20048	0.404477	0.548211	n.s.	1.31369	2.76541e-09	1.61457e-08	sigUP	2.59106	2.54921e-30	1.03386e-28	sigUP	2.33929	7.81028e-19	3.7911e-18	sigUP
56046	Uqcc1	ubiquinol-cytochrome c reductase complex assembly factor 1	uc008nlo.2	chr2	chr2_155928811_155931810			chr2:155929945-155930265	7	-0.140417	0.0763588	0.196241	n.s.	-0.0780553	0.2758	0.537988	n.s.	0.0317139	0.671681	0.803186	n.s.	-0.0892562	0.217777	0.408624	n.s.	-0.0341046	0.530249	0.691717	n.s.	-0.0724874	0.15803	0.27301	n.s.	-0.131758	0.00374477	0.0133059	n.s.	-0.464233	2.50489e-24	7.29675e-23	n.s.	-0.538119	2.68115e-30	1.08372e-28	n.s.	-0.322707	3.27454e-09	8.44053e-09	n.s.
16911	Lmo4	LIM domain only 4	uc008rpm.1	chr3	chr3_144200833_144203832	2		chr3:144201951-144202443	7	1.61563	1.17377e-12	1.07079e-10	sigUP	0.456428	0.0262895	0.126435	n.s.	1.61453	1.12229e-13	6.34808e-12	sigUP	0.110807	0.588926	0.752131	n.s.	-0.00949261	0.976247	0.988342	n.s.	1.56885	2.10657e-12	6.23753e-11	sigUP	4.0004	1.75474e-55	2.17939e-52	sigUP	2.89336	6.0202e-34	3.62326e-32	sigUP	2.72502	2.69538e-30	1.08626e-28	sigUP	2.77611	2.48534e-65	7.38911e-64	sigUP
78733	Troap	trophinin associated protein	uc007xos.2	chr15	chr15_99073473_99076472	6				-0.0708152	0.326889	0.526894	n.s.	-0.107629	0.101595	0.305024	n.s.	0.0183741	0.807099	0.892292	n.s.	-0.0701616	0.337387	0.542128	n.s.	-0.163652	0.20183	0.369042	n.s.	-0.0372629	0.61517	0.729019	n.s.	-0.101301	0.193137	0.320504	n.s.	-0.278569	0.000340873	0.000889082	n.s.	-0.931767	2.87675e-30	1.15595e-28	n.s.	0.577154	5.94328e-12	1.86754e-11	n.s.
21335	Tacc3	transforming, acidic coiled-coil containing protein 3	uc008xbb.1	chr5	chr5_33656647_33659646	7		chr5:33657578-33658835	7	-0.0149725	0.677829	0.81879	n.s.	0.0297694	0.366525	0.627531	n.s.	-0.0495653	0.313484	0.495837	n.s.	-0.0242526	0.61277	0.76994	n.s.	-0.172458	0.00274455	0.0168046	n.s.	-0.203075	5.18182e-07	5.92175e-06	n.s.	-0.222299	3.36256e-05	0.000226861	n.s.	-0.396476	1.47964e-13	1.47338e-12	n.s.	-0.63385	3.25899e-30	1.3057e-28	n.s.	-0.31577	4.21712e-08	9.952e-08	n.s.
11768	Ap1m2	adaptor protein complex AP-1, mu 2 subunit	uc009oky.2	chr9	chr9_21310834_21313833	5		chr9:21312115-21312529	7	0.145107	0.00983461	0.0427099	n.s.	0.0552659	0.279793	0.542132	n.s.	0.138145	0.0136889	0.0472925	n.s.	0.00266078	0.960984	0.981731	n.s.	-0.22115	0.00159471	0.0110482	n.s.	-0.0338638	0.558642	0.685174	n.s.	0.087988	0.144103	0.257317	n.s.	-0.21278	0.000416144	0.00106747	n.s.	-0.715602	3.31134e-30	1.32279e-28	n.s.	-0.172832	0.00857872	0.012235	n.s.
432940	Otulin	OTU deubiquitinase with linear linkage specificity	uc007vjr.1	chr15	chr15_27629194_27632193			chr15:27630462-27630870	7	0.39125	0.0115709	0.0484054	n.s.	0.146393	0.297748	0.560087	n.s.	-0.000858473	0.994771	0.997563	n.s.	0.0285098	0.823854	0.906295	n.s.	0.0597728	0.657076	0.791552	n.s.	0.0375164	0.721966	0.813698	n.s.	0.596837	0.000107158	0.000632667	n.s.	1.50671	9.26955e-23	2.31518e-21	sigUP	1.78512	5.78064e-30	2.30248e-28	sigUP	0.471119	0.000653336	0.00105129	n.s.
68526	Gpr155	G protein-coupled receptor 155	uc012bxh.2	chr2	chr2_73384981_73387980	8		chr2:73386328-73386908	7	-0.462482	0.0169978	0.0650114	n.s.	-0.265918	0.126976	0.346918	n.s.	-0.0823181	0.546502	0.711122	n.s.	-0.349204	0.00694558	0.0347819	n.s.	-0.567468	4.05423e-09	1.95136e-07	n.s.	-0.576108	5.32441e-06	4.75665e-05	n.s.	-0.254673	0.0126479	0.0364241	n.s.	-0.877631	2.17184e-17	3.1905e-16	n.s.	-1.23718	6.25896e-30	2.48575e-28	sigDOWN	-0.054545	0.558289	0.59873	n.s.
54427	Dnmt3l	DNA (cytosine-5-)-methyltransferase 3-like	uc007fxh.2	chr10	chr10_78053835_78056834					0.0466568	0.71568	0.843088	n.s.	0.0968294	0.408897	0.663651	n.s.	-0.172196	0.0872763	0.198262	n.s.	-0.103709	0.286546	0.48873	n.s.	0.171293	0.0195899	0.0716191	n.s.	-0.238846	6.92581e-05	0.000456052	n.s.	-0.178362	0.00378595	0.0134209	n.s.	-0.22262	0.000279764	0.000743028	n.s.	-0.729636	6.48812e-30	2.56929e-28	n.s.	-0.326733	8.39577e-07	1.78023e-06	n.s.
382045	Adgrg5	adhesion G protein-coupled receptor G5	uc009mxj.2	chr8	chr8_94922194_94925193					0.0275521	0.876135	0.942965	n.s.	0.0943677	0.551175	0.770925	n.s.	-0.207209	0.180719	0.339959	n.s.	-0.350875	0.0189597	0.0756589	n.s.	-0.198483	0.18817	0.352523	n.s.	-0.0162721	0.91508	0.947192	n.s.	0.0232387	0.850422	0.907338	n.s.	-0.485571	9.82616e-05	0.000285445	n.s.	-1.5206	6.83453e-30	2.69865e-28	sigDOWN	-0.901871	4.12415e-07	8.97599e-07	n.s.
29871	Scmh1	sex comb on midleg homolog 1	uc008unf.2	chr4	chr4_120502378_120505377					-0.144845	0.0151666	0.0596667	n.s.	0.00235649	0.965209	0.989355	n.s.	-0.00554029	0.942855	0.969938	n.s.	0.0234912	0.755268	0.862485	n.s.	0.237953	0.0126452	0.0520845	n.s.	0.141202	0.0739305	0.151279	n.s.	-0.0674756	0.312	0.454768	n.s.	-0.44322	3.18727e-11	2.43538e-10	n.s.	-0.793763	8.20725e-30	3.23134e-28	n.s.	-0.00479935	0.958022	0.963796	n.s.
11946	Atp5a1	ATP synthase, H+ transporting, mitochondrial F1 complex, alpha subunit 1	uc008fru.1	chr18	chr18_77772268_77775267	8		chr18:77773914-77774264	7	-0.081911	0.0660108	0.177388	n.s.	0.00957897	0.813624	0.921354	n.s.	-0.0491568	0.268071	0.446114	n.s.	-0.0118072	0.785569	0.881891	n.s.	-0.0694138	0.306029	0.485694	n.s.	-0.202001	0.000900327	0.0041276	n.s.	-0.161582	0.00185134	0.00736762	n.s.	-0.2835	4.79547e-08	2.33985e-07	n.s.	-0.608962	8.60494e-30	3.37818e-28	n.s.	-0.417647	1.6602e-15	6.54023e-15	n.s.
14011	Etv6	ets variant 6	uc009eke.2	chr6	chr6_134034200_134037199			chr6:134034940-134036272	7	1.23279	0.000135855	0.0013848	sigUP	1.4665	5.52501e-07	2.29628e-05	sigUP	2.06587	9.37738e-12	3.63361e-10	sigUP	2.42636	1.33578e-15	1.55278e-13	sigUP	0.777607	0.00103382	0.00782267	n.s.	1.72196	1.48868e-21	1.18011e-19	sigUP	0.128196	0.53761	0.668563	n.s.	1.45108	1.33028e-12	1.1902e-11	sigUP	2.33413	8.95436e-30	3.50529e-28	sigUP	2.81175	8.3391e-86	4.26582e-84	sigUP
77414	C030013G03Rik	RIKEN cDNA C030013G03 gene	uc008akv.2	chr17	chr17_12465344_12468343		1			1.68246	0.00108503	0.00758475	sigUP	1.90403	1.08257e-05	0.000300488	sigUP	1.62256	7.94186e-08	1.40263e-06	sigUP	1.97848	1.96279e-11	1.20907e-09	sigUP	2.92568	2.94873e-30	2.09736e-27	sigUP	0.333943	0.230358	0.361838	n.s.	0.26874	0.314537	0.4571	n.s.	1.55678	1.13191e-09	6.95954e-09	sigUP	2.92968	1.07183e-29	4.18381e-28	sigUP	0.850792	2.52449e-05	4.68781e-05	n.s.
15182	Hdac2	histone deacetylase 2	uc007evf.1	chr10	chr10_36973044_36976043	6		chr10:36974140-36975258	7	-0.201039	2.13428e-05	0.000292973	n.s.	0.0274037	0.519958	0.750671	n.s.	-0.254358	1.12076e-05	0.000115095	n.s.	-0.0311848	0.580379	0.745286	n.s.	0.113227	0.118486	0.257456	n.s.	0.0920965	0.084114	0.168027	n.s.	-0.567472	2.31907e-24	3.44382e-22	n.s.	-0.780582	2.89871e-44	3.09392e-42	n.s.	-0.648472	1.18379e-29	4.60768e-28	n.s.	-0.141724	0.020696	0.0281297	n.s.
228033	Atp5g3	ATP synthase, H+ transporting, mitochondrial F0 complex, subunit C3 (subunit 9)	uc056zng.1	chr2	chr2_73909827_73912826			chr2:73910624-73911368	2	-0.209142	0.00502143	0.0255295	n.s.	-0.0462777	0.493224	0.730991	n.s.	-0.583412	8.2585e-06	8.76007e-05	n.s.	-0.347046	0.00657988	0.0334586	n.s.	-0.170484	0.109051	0.243576	n.s.	0.275962	0.00193001	0.00779031	n.s.	0.0630447	0.420254	0.564055	n.s.	-1.28909	1.19522e-52	2.26793e-50	sigDOWN	-0.939331	1.22413e-29	4.75114e-28	n.s.	1.58384	2.28902e-76	9.45087e-75	sigUP
252875	Mios	meiosis regulator for oocyte development	uc009axk.2	chr6	chr6_8207727_8210726	6		chr6:8209078-8209710	7	-0.208391	0.0331053	0.107642	n.s.	0.454858	3.72996e-07	1.64948e-05	n.s.	0.0245246	0.763698	0.864455	n.s.	0.539499	1.66176e-11	1.0521e-09	n.s.	0.2429	0.00858004	0.0392743	n.s.	0.87767	8.51184e-34	1.52301e-31	n.s.	-0.591586	1.19614e-12	3.81814e-11	n.s.	0.419091	5.31073e-07	2.23178e-06	n.s.	0.968198	1.23923e-29	4.79615e-28	n.s.	-0.253635	0.000838298	0.00133106	n.s.
74400	Zfp819	zinc finger protein 819	uc012fjh.1	chr7	chr7_43605669_43608668	2				1.8885	1.3335e-16	2.72428e-14	sigUP	1.13589	7.03568e-08	3.63176e-06	sigUP	2.47295	8.01543e-27	4.05981e-24	sigUP	1.21527	1.4725e-08	4.52012e-07	sigUP	0.858784	2.21893e-09	1.18593e-07	n.s.	0.602404	1.41048e-05	0.000112668	n.s.	1.24052	2.63226e-25	4.27972e-23	sigUP	2.22611	2.06183e-74	1.04328e-71	sigUP	1.3917	1.36727e-29	5.27675e-28	sigUP	0.769241	1.33743e-09	3.54322e-09	n.s.
68800	Prr32	proline rich 32	uc009tbi.1	chrX	chrX_45089404_45092403					0.502485	0.470145	0.659084	n.s.	-0.0216067	0.941826	0.980182	n.s.	-0.030955	0.920826	0.957702	n.s.	-1.9504	3.72645e-05	0.000438383	sigDOWN	-0.271578	0.231626	0.405179	n.s.	-0.972144	1.35614e-09	2.63344e-08	n.s.	-0.504483	0.0108788	0.0322889	n.s.	-1.98419	6.33508e-21	1.33359e-19	sigDOWN	-2.58435	1.53498e-29	5.90731e-28	sigDOWN	-0.820908	7.00299e-06	1.36892e-05	n.s.
60507	Qtrt1	queuine tRNA-ribosyltransferase catalytic subunit 1	uc009oli.2	chr9	chr9_21410337_21413336	7				-0.0132074	0.931834	0.971135	n.s.	-0.617005	1.83004e-05	0.000460846	n.s.	-0.543831	1.08466e-05	0.000111711	n.s.	-0.833974	1.9386e-12	1.43194e-10	n.s.	-0.236359	0.0192325	0.0707763	n.s.	-0.228225	0.0146407	0.0418283	n.s.	0.0861951	0.349773	0.494014	n.s.	-0.81013	1.3222e-17	2.01832e-16	n.s.	-1.11134	1.76094e-29	6.75784e-28	sigDOWN	-1.33867	3.41676e-12	1.08963e-11	sigDOWN
57905	Isy1	ISY1 splicing factor homolog	uc009cub.1	chr6	chr6_87837260_87840259	7		chr6:87838578-87838982	7	-0.0808931	0.134902	0.292271	n.s.	-0.190019	0.000135611	0.00240168	n.s.	-0.0861723	0.182676	0.342246	n.s.	-0.099347	0.115524	0.269202	n.s.	-0.106331	0.196486	0.361654	n.s.	-0.135374	0.0622507	0.132826	n.s.	-0.00134786	0.982485	0.989584	n.s.	-0.438307	1.32975e-12	1.1902e-11	n.s.	-0.716727	2.08351e-29	7.97337e-28	n.s.	-0.131628	0.0490622	0.0634553	n.s.
217333	Trim47	tripartite motif-containing 47	uc007mjx.2	chr11	chr11_116108736_116111735			chr11:116109511-116110468	4	1.63594	7.02822e-09	2.79299e-07	sigUP	0.366102	0.144099	0.374123	n.s.	1.27512	1.73932e-09	4.35813e-08	sigUP	1.18303	1.01714e-08	3.21987e-07	sigUP	1.47352	7.27917e-10	4.73072e-08	sigUP	0.200026	0.496832	0.631927	n.s.	0.950527	6.9891e-06	5.6267e-05	n.s.	2.17769	8.10917e-28	3.10976e-26	sigUP	2.28125	2.45504e-29	9.36893e-28	sigUP	0.581176	0.0296534	0.0394604	n.s.
27406	Abcf3	ATP-binding cassette, sub-family F (GCN20), member 3	uc007ypz.1	chr16	chr16_20547103_20550102	8		chr16:20548196-20548752	7	-0.136071	0.0195447	0.0721915	n.s.	-0.049016	0.354717	0.616926	n.s.	-0.0519697	0.33091	0.515202	n.s.	0.0132101	0.800593	0.89121	n.s.	0.0250031	0.697818	0.820778	n.s.	-0.0927595	0.0604071	0.129666	n.s.	-0.0109297	0.785309	0.862446	n.s.	-0.177978	9.13385e-06	3.18648e-05	n.s.	-0.465719	2.57741e-29	9.8085e-28	n.s.	-0.745691	1.42709e-37	1.67707e-36	n.s.
271005	Klhdc1	kelch domain containing 1	uc007nrx.1	chr12	chr12_69240332_69243331			chr12:69241758-69242228	7	0.0455084	0.666457	0.810127	n.s.	0.709668	6.34843e-13	8.85422e-11	n.s.	-0.394723	6.60976e-06	7.20519e-05	n.s.	-0.250271	0.00457834	0.0250019	n.s.	-0.257287	0.000264396	0.00265137	n.s.	-0.116486	0.135443	0.242277	n.s.	-0.325241	1.10003e-05	8.38649e-05	n.s.	-0.773071	5.3808e-25	1.65943e-23	n.s.	0.881985	2.81309e-29	1.06757e-27	n.s.	-0.787556	1.67685e-22	9.9031e-22	n.s.
20364	Selenow	selenoprotein W	uc009fgp.1	chr7	chr7_15920872_15923871	6		chr7:15922243-15922486	7	0.28621	1.09069e-06	2.2633e-05	n.s.	0.0572621	0.286169	0.549131	n.s.	0.106376	0.0457461	0.122084	n.s.	0.134517	0.00919852	0.0432681	n.s.	0.395401	2.00079e-09	1.10329e-07	n.s.	0.034784	0.490061	0.626009	n.s.	-0.109335	0.0490346	0.11031	n.s.	0.354816	1.69248e-10	1.17973e-09	n.s.	0.638824	2.91994e-29	1.10354e-27	n.s.	-0.37747	2.26929e-09	5.91068e-09	n.s.
71207	Nudt4	nudix (nucleoside diphosphate linked moiety X)-type motif 4	uc007gwp.2	chr10	chr10_95562668_95565667	5		chr10:95563246-95564357	7	0.76359	1.17344e-06	2.40746e-05	n.s.	0.0438842	0.752274	0.889774	n.s.	0.910376	1.17346e-08	2.52534e-07	n.s.	1.00184	1.30072e-10	6.58812e-09	sigUP	0.667145	3.6968e-06	7.95465e-05	n.s.	1.60513	3.58016e-45	1.09369e-42	sigUP	1.61664	2.01792e-33	7.25495e-31	sigUP	2.05381	9.6963e-52	1.69834e-49	sigUP	1.52644	2.92404e-29	1.10354e-27	sigUP	1.7695	6.02789e-67	1.89756e-65	sigUP
13610	S1pr3	sphingosine-1-phosphate receptor 3	uc007qmf.2	chr13	chr13_51407118_51410117			chr13:51408569-51409090	6	0.247802	0.0505776	0.146638	n.s.	0.306099	0.00848245	0.0574407	n.s.	-0.0868881	0.430575	0.612848	n.s.	-0.175169	0.0997686	0.244062	n.s.	0.01286	0.908865	0.950976	n.s.	-0.204246	0.0091777	0.0283906	n.s.	0.237735	0.00867044	0.0269523	n.s.	-0.179898	0.0462972	0.0753286	n.s.	-1.07441	2.93805e-29	1.10578e-27	sigDOWN	-1.08914	1.15238e-20	6.15753e-20	sigDOWN
319748	Zfp865	zinc finger protein 865	uc009ezk.1	chr7	chr7_5018876_5021875	7		chr7:5020229-5020739	7	0.465061	5.44744e-07	1.24433e-05	n.s.	0.105731	0.203215	0.45439	n.s.	0.35308	2.5387e-05	0.0002344	n.s.	0.0547527	0.496156	0.680905	n.s.	0.299969	0.00149293	0.0105544	n.s.	-0.0674689	0.341102	0.485159	n.s.	0.0214458	0.775017	0.854514	n.s.	0.423697	9.13303e-09	4.9751e-08	n.s.	0.831426	3.13367e-29	1.17616e-27	n.s.	0.218839	0.00783476	0.0112199	n.s.
107227	Macrod1	MACRO domain containing 1	uc008gkg.2	chr19	chr19_7055268_7058267			chr19:7056515-7057249	7	0.617552	2.07078e-05	0.000284978	n.s.	0.560634	3.82339e-05	0.000850588	n.s.	0.503576	0.00381501	0.0168687	n.s.	0.503361	0.00258562	0.0157649	n.s.	0.752397	8.96503e-12	8.82918e-10	n.s.	-0.213731	0.0479639	0.108048	n.s.	-0.334267	0.0010922	0.00469825	n.s.	0.760673	3.25505e-14	3.50161e-13	n.s.	1.12934	3.15718e-29	1.18174e-27	sigUP	-0.239468	0.0189712	0.0259018	n.s.
68212	Tmbim4	transmembrane BAX inhibitor motif containing 4	uc007hey.1	chr10	chr10_120207326_120210325	3		chr10:120208702-120208952	7	0.254653	0.00182218	0.0115468	n.s.	0.303208	3.54426e-05	0.000798284	n.s.	0.428357	3.99492e-06	4.57272e-05	n.s.	0.470337	1.48122e-07	3.59703e-06	n.s.	0.24195	0.00984052	0.0433396	n.s.	0.242996	0.000496422	0.00247914	n.s.	0.126297	0.0285643	0.0712648	n.s.	0.501174	4.01302e-18	6.43496e-17	n.s.	0.642914	3.89416e-29	1.45361e-27	n.s.	-0.47645	1.63751e-11	4.98127e-11	n.s.
56421	Pfkp	phosphofructokinase, platelet	uc007pjz.2	chr13	chr13_6647272_6650271			chr13:6648514-6648846	4	-0.140226	0.132353	0.288689	n.s.	-0.130324	0.124081	0.341848	n.s.	-0.478533	3.41667e-07	5.20463e-06	n.s.	-0.176617	0.0517852	0.155337	n.s.	-0.239894	0.00707112	0.0342016	n.s.	-0.0990342	0.248787	0.384156	n.s.	-0.255717	0.00159468	0.00647254	n.s.	-1.05678	9.66057e-38	7.17297e-36	sigDOWN	-0.944864	4.06164e-29	1.51199e-27	n.s.	0.191476	0.0501182	0.0647368	n.s.
226151	Slf2	SMC5-SMC6 complex localization factor 2	uc008hqb.1	chr19	chr19_44929619_44932618	4		chr19:44930854-44931601	7	0.0614694	0.223299	0.411254	n.s.	-0.0131607	0.77456	0.899546	n.s.	0.100242	0.0588471	0.147685	n.s.	0.0473105	0.356445	0.561179	n.s.	-0.0799268	0.239109	0.413351	n.s.	0.241246	0.000103725	0.000644421	n.s.	0.281962	2.72474e-06	2.43095e-05	n.s.	0.516285	7.87998e-18	1.22895e-16	n.s.	0.686942	4.12867e-29	1.53277e-27	n.s.	0.52989	1.48632e-18	7.07755e-18	n.s.
69077	Psmd11	proteasome (prosome, macropain) 26S subunit, non-ATPase, 11	uc007kmd.1	chr11	chr11_80427115_80430114	8		chr11:80428469-80429282	7	0.0869125	0.233155	0.423192	n.s.	0.0883674	0.185353	0.432147	n.s.	0.123805	0.128883	0.265981	n.s.	0.0763057	0.3415	0.546014	n.s.	-0.191384	0.0306565	0.0990149	n.s.	0.12013	0.107487	0.203119	n.s.	-0.289893	3.28719e-05	0.000222435	n.s.	-0.118321	0.0905486	0.136002	n.s.	-0.832075	4.48215e-29	1.65949e-27	n.s.	-0.318441	0.000151971	0.000260442	n.s.
22589	Atrx	ATRX, chromatin remodeler	uc009ube.1	chrX	chrX_105927871_105930870			chrX:105928104-105929197	4	-0.424132	6.78652e-08	1.98465e-06	n.s.	-0.31416	1.20742e-05	0.000325533	n.s.	-0.552051	1.53246e-08	3.24517e-07	n.s.	-0.557413	3.58949e-09	1.25694e-07	n.s.	-0.970811	4.07001e-13	5.31718e-11	n.s.	-0.105874	0.268806	0.407311	n.s.	-0.218546	0.0201946	0.0535854	n.s.	-1.08761	3.28567e-30	1.53729e-28	sigDOWN	-1.10142	4.74453e-29	1.75188e-27	sigDOWN	-1.89145	9.34215e-49	1.65799e-47	sigDOWN
11750	Anxa7	annexin A7	uc007sjt.2	chr14	chr14_20478634_20481633			chr14:20479739-20480021	7	-0.0285425	0.545229	0.719548	n.s.	0.0606376	0.159298	0.395487	n.s.	0.0702554	0.10626	0.23163	n.s.	-0.0314387	0.456565	0.648908	n.s.	-0.0919645	0.0885842	0.211436	n.s.	-0.0954173	0.0573321	0.124258	n.s.	0.126332	0.00431404	0.01502	n.s.	-0.00394125	0.92901	0.946821	n.s.	-0.511867	5.21574e-29	1.92069e-27	n.s.	0.0551649	0.317021	0.357632	n.s.
67646	4930522H14Rik	RIKEN cDNA 4930522H14 gene	uc008ucp.2	chr4	chr4_109529798_109532797		8			1.62508	4.0923e-05	0.000511273	sigUP	1.32338	0.000320794	0.00485711	sigUP	0.487082	0.0486806	0.127944	n.s.	0.49993	0.0325068	0.112698	n.s.	0.308674	0.0124197	0.0514094	n.s.	-0.362435	0.000567121	0.00278556	n.s.	0.269829	0.014129	0.0398987	n.s.	1.09454	4.6969e-23	1.20392e-21	sigUP	1.23952	5.52695e-29	2.02982e-27	sigUP	-0.299179	0.142297	0.171317	n.s.
20408	Sh3gl3	SH3-domain GRB2-like 3	uc029wmn.2	chr7	chr7_82258408_82261407					-0.208825	0.387694	0.588232	n.s.	1.09596	7.1131e-07	2.86599e-05	sigUP	0.943701	0.00159182	0.00809436	n.s.	1.89801	3.71e-10	1.70828e-08	sigUP	1.44841	5.00569e-13	6.47352e-11	sigUP	-0.938076	9.70052e-07	1.02791e-05	n.s.	0.225715	0.281035	0.420629	n.s.	0.642445	0.00192204	0.00431323	n.s.	2.26403	6.03728e-29	2.2113e-27	sigUP	2.39657	2.40322e-31	2.18981e-30	sigUP
103172	Chchd10	coiled-coil-helix-coiled-coil-helix domain containing 10	uc007ftq.1	chr10	chr10_75931967_75934966					0.379255	1.8968e-06	3.63554e-05	n.s.	0.0767167	0.289545	0.552321	n.s.	0.24544	0.00514507	0.0213417	n.s.	0.0426911	0.614162	0.770554	n.s.	0.601001	5.07628e-16	1.03161e-13	n.s.	0.411702	6.48839e-08	8.89136e-07	n.s.	0.322724	0.000425404	0.00209362	n.s.	0.671994	2.28976e-13	2.21706e-12	n.s.	1.04329	6.29029e-29	2.29781e-27	sigUP	0.912902	5.76138e-30	4.909e-29	n.s.
23876	Fbln5	fibulin 5	uc007otq.2	chr12	chr12_101817620_101820619	2		chr12:101818761-101819304	7	0.260586	0.242407	0.432821	n.s.	0.356798	0.0804559	0.264323	n.s.	1.24623	9.16223e-10	2.44612e-08	sigUP	1.05048	2.63477e-08	7.6178e-07	sigUP	0.110669	0.678568	0.806883	n.s.	1.31005	5.69195e-08	7.86017e-07	sigUP	0.923523	4.80879e-06	4.03797e-05	n.s.	1.92669	6.00362e-22	1.39968e-20	sigUP	2.26367	6.39354e-29	2.3293e-27	sigUP	3.57449	2.57754e-164	4.78185e-162	sigUP
27359	Sytl4	synaptotagmin-like 4	uc009ufe.2	chrX	chrX_133980313_133983312					-0.334885	7.14665e-08	2.07324e-06	n.s.	0.0366216	0.517283	0.748903	n.s.	-0.422601	8.29482e-11	2.69192e-09	n.s.	-0.0162464	0.797738	0.889288	n.s.	-0.147831	0.00876769	0.0398767	n.s.	-0.0638488	0.133893	0.240247	n.s.	-0.434737	2.80484e-18	1.97524e-16	n.s.	-0.653231	6.54475e-39	5.29079e-37	n.s.	-0.574411	6.81139e-29	2.47493e-27	n.s.	-0.533521	2.24489e-16	9.40259e-16	n.s.
667766	Gm8801	protein phosphatase 1, regulatory subunit 10 pseudogene	uc012ary.1	chr17	chr17_35945654_35948653		7			0.445437	9.38714e-05	0.00101235	n.s.	0.118296	0.254358	0.514427	n.s.	-0.0501101	0.564269	0.726362	n.s.	-0.0842099	0.320011	0.524185	n.s.	-0.0427489	0.625431	0.768721	n.s.	-0.22775	0.00631542	0.020904	n.s.	-0.281171	0.000812206	0.00363458	n.s.	-0.448254	9.78864e-08	4.57205e-07	n.s.	-0.97751	7.17804e-29	2.60123e-27	n.s.	-0.595719	9.53432e-14	3.36617e-13	n.s.
17873	Gadd45b	growth arrest and DNA-damage-inducible 45 beta	uc007gfl.1	chr10	chr10_80928591_80931590					0.994312	2.41555e-08	8.01775e-07	n.s.	0.505759	0.00132381	0.014405	n.s.	1.30807	1.40721e-18	1.75061e-16	sigUP	0.701401	6.76528e-07	1.37457e-05	n.s.	0.582838	0.00995263	0.0436497	n.s.	1.00458	5.16778e-10	1.07341e-08	sigUP	0.914691	3.1222e-09	5.34529e-08	n.s.	2.30531	1.18124e-50	1.92121e-48	sigUP	1.68676	7.25095e-29	2.6207e-27	sigUP	3.49707	4.54936e-151	7.03331e-149	sigUP
66631	Mfsd14b	major facilitator superfamily domain containing 14B	uc007qzd.1	chr13	chr13_65111483_65114482			chr13:65112512-65113001	7	-0.33984	1.38016e-09	6.41642e-08	n.s.	-0.0187069	0.710836	0.864476	n.s.	-0.290987	1.13692e-05	0.00011667	n.s.	0.045999	0.474533	0.662971	n.s.	-0.134781	0.0423669	0.12458	n.s.	0.147089	0.00317025	0.0118071	n.s.	-0.102079	0.0877145	0.17375	n.s.	-0.414703	3.96667e-12	3.37859e-11	n.s.	-0.69501	7.32497e-29	2.64047e-27	n.s.	-0.297991	3.90443e-05	7.11635e-05	n.s.
74203	Eif4enif1	eukaryotic translation initiation factor 4E nuclear import factor 1	uc007hse.2	chr11	chr11_3201083_3204082	5		chr11:3202283-3203193	7	-0.12722	0.0021074	0.0129033	n.s.	-0.0247145	0.512578	0.74587	n.s.	-0.10215	0.0148932	0.0504093	n.s.	-0.125908	0.00205571	0.0130912	n.s.	-0.0200712	0.738488	0.848197	n.s.	-0.00394713	0.935215	0.959263	n.s.	0.0926895	0.0981894	0.190371	n.s.	-0.246617	1.10228e-05	3.79232e-05	n.s.	-0.646816	9.27344e-29	3.33404e-27	n.s.	-0.467373	3.66585e-12	1.168e-11	n.s.
225348	Wdr36	WD repeat domain 36	uc008ejp.2	chr18	chr18_32851607_32854606	8				-0.16464	0.000609191	0.00474305	n.s.	0.0123597	0.775418	0.900227	n.s.	-0.128467	0.00500031	0.0208955	n.s.	-0.0633653	0.151356	0.322883	n.s.	0.0417151	0.395672	0.573572	n.s.	0.0506841	0.265787	0.4037	n.s.	-0.0648419	0.207429	0.337972	n.s.	-0.374754	3.76652e-13	3.55375e-12	n.s.	-0.594568	1.023e-28	3.66831e-27	n.s.	-0.308522	2.45192e-08	5.90856e-08	n.s.
242481	Palm2	paralemmin 2	uc008syg.2	chr4	chr4_57566748_57569747					1.04583	2.43563e-05	0.000326212	sigUP	0.938148	4.3159e-05	0.000934826	n.s.	1.00087	7.50963e-07	1.03299e-05	sigUP	1.8477	5.13585e-19	1.01162e-16	sigUP	1.03332	0.000308663	0.00300746	sigUP	1.15495	8.80454e-07	9.44152e-06	sigUP	1.23524	2.97902e-07	3.43164e-06	sigUP	1.82132	2.94803e-14	3.19144e-13	sigUP	2.64834	1.04547e-28	3.73907e-27	sigUP	2.29941	6.59967e-30	5.60609e-29	sigUP
14933	Gk	glycerol kinase	uc009trv.1	chrX	chrX_85775320_85778319	8		chrX:85776539-85777198	7	-0.472787	3.38561e-08	1.08168e-06	n.s.	0.0218041	0.779119	0.901939	n.s.	-0.555042	2.93744e-12	1.25101e-10	n.s.	0.0704837	0.354776	0.559297	n.s.	-0.222536	0.000793047	0.00637549	n.s.	0.150627	0.00563001	0.0190257	n.s.	-0.072529	0.21155	0.343336	n.s.	-0.455416	5.9291e-15	6.82421e-14	n.s.	-0.670618	1.18341e-28	4.22133e-27	n.s.	-0.988818	1.5099e-35	1.61482e-34	n.s.
192654	Pla2g15	phospholipase A2, group XV	uc009nfk.1	chr8	chr8_106148899_106151898	6		chr8:106150230-106150527	7	-0.101652	0.182613	0.359159	n.s.	-0.444739	1.75992e-10	1.71327e-08	n.s.	-0.179671	0.0190409	0.0612608	n.s.	-0.152336	0.0399935	0.129791	n.s.	-0.088126	0.509759	0.674324	n.s.	0.0951877	0.226428	0.35763	n.s.	-0.343852	1.69853e-07	2.0627e-06	n.s.	-0.710336	9.19664e-27	3.23826e-25	n.s.	-0.761951	1.3919e-28	4.95212e-27	n.s.	-0.378425	2.33359e-06	4.75327e-06	n.s.
218138	Gmds	GDP-mannose 4, 6-dehydratase	uc007pzq.1	chr13	chr13_32337045_32340044			chr13:32338260-32338807	7	-0.205227	1.61705e-06	3.17392e-05	n.s.	-0.00392317	0.91999	0.970577	n.s.	-0.252235	7.35392e-08	1.32352e-06	n.s.	-0.0893534	0.0501567	0.15218	n.s.	-0.101271	0.0338502	0.106036	n.s.	-0.240377	5.33655e-08	7.41845e-07	n.s.	-0.391664	4.09434e-22	4.54772e-20	n.s.	-0.580932	2.3365e-46	2.92856e-44	n.s.	-0.461516	1.5879e-28	5.63479e-27	n.s.	-0.343374	1.8819e-13	6.52986e-13	n.s.
17755	Map1b	microtubule-associated protein 1B	uc007rps.1	chr13	chr13_99442968_99445967					-0.0941462	0.313044	0.51134	n.s.	0.233004	0.00654483	0.0472754	n.s.	-0.179397	0.00592511	0.0238993	n.s.	-0.201661	0.00155506	0.0104795	n.s.	-0.148508	0.103499	0.235071	n.s.	-0.211672	0.0134885	0.03908	n.s.	0.238129	8.25848e-05	0.00050101	n.s.	0.264054	1.21532e-05	4.16341e-05	n.s.	-0.699137	1.59579e-28	5.6481e-27	n.s.	-0.510822	2.4325e-16	1.017e-15	n.s.
67792	Rgs8	regulator of G-protein signaling 8	uc007dad.1	chr1	chr1_153651537_153654536					1.33793	0.00484001	0.0248511	sigUP	-0.182175	0.704713	0.861151	n.s.	0.815206	0.0181653	0.0590466	n.s.	1.47633	1.04745e-05	0.000146788	sigUP	0.476469	0.17138	0.3322	n.s.	-0.406041	0.196953	0.321957	n.s.	0.357429	0.165803	0.286409	n.s.	1.58321	1.73216e-10	1.20493e-09	sigUP	2.74556	1.64539e-28	5.80862e-27	sigUP	2.60007	5.14217e-29	4.21616e-28	sigUP
75751	Ipo4	importin 4	uc007tzq.1	chr14	chr14_55634179_55637178		8	chr14:55635504-55635849	1	-0.339426	0.000450477	0.0037126	n.s.	-0.481031	4.90148e-08	2.66277e-06	n.s.	-0.393706	0.0114074	0.0408843	n.s.	-0.505461	0.000911407	0.00679578	n.s.	-1.08697	1.20237e-12	1.37446e-10	sigDOWN	0.180988	0.0674511	0.141275	n.s.	0.0186194	0.878093	0.925728	n.s.	-1.09239	1.31892e-18	2.24676e-17	sigDOWN	-1.45739	1.82267e-28	6.41786e-27	sigDOWN	-0.328696	0.0194468	0.0265147	n.s.
78785	Clip4	CAP-GLY domain containing linker protein family, member 4	uc008dna.2	chr17	chr17_71780447_71783446			chr17:71782571-71783072	6	-0.525027	5.79005e-08	1.73522e-06	n.s.	-0.21853	0.0114519	0.0702667	n.s.	-0.375444	3.83632e-05	0.000334604	n.s.	-0.0962825	0.276085	0.477144	n.s.	0.0561038	0.454642	0.626588	n.s.	0.148388	0.0230491	0.0602567	n.s.	0.040293	0.613315	0.731992	n.s.	-0.539789	2.16342e-11	1.67744e-10	n.s.	-0.926909	2.18338e-28	7.66819e-27	n.s.	-0.447503	3.03616e-09	7.84061e-09	n.s.
269389	Tox2	TOX high mobility group box family member 2	uc008nso.1	chr2	chr2_163223954_163226953					1.87895	1.50348e-30	3.63467e-27	sigUP	0.892022	3.19756e-10	2.93548e-08	n.s.	2.14322	6.81239e-36	1.20767e-32	sigUP	1.30603	3.36976e-16	4.51264e-14	sigUP	0.379139	0.0272517	0.0913121	n.s.	1.72903	1.33904e-45	4.19285e-43	sigUP	1.78799	1.51136e-36	7.64748e-34	sigUP	2.39617	3.61942e-61	1.0521e-58	sigUP	1.56982	2.49387e-28	8.73622e-27	sigUP	1.89373	5.74967e-68	1.84334e-66	sigUP
73689	Bloc1s2	biogenesis of lysosomal organelles complex-1, subunit 2	uc008hpl.2	chr19	chr19_44144947_44147946	5		chr19:44146122-44146458	5	0.566946	0.000419616	0.00351417	n.s.	-0.169139	0.241279	0.498681	n.s.	-0.218711	0.165484	0.319206	n.s.	-0.59206	0.000100395	0.00101555	n.s.	-0.0771677	0.40229	0.579556	n.s.	-0.0264291	0.742897	0.829452	n.s.	0.200378	0.0185571	0.0499266	n.s.	-0.519837	7.47013e-09	4.10793e-08	n.s.	-1.01999	2.75326e-28	9.62021e-27	sigDOWN	-0.1194	0.274053	0.313146	n.s.
98845	Eps8l2	EPS8-like 2	uc009kkt.1	chr7	chr7_141337502_141340501			chr7:141338838-141339055	3	0.612221	1.82903e-05	0.000255589	n.s.	0.467472	0.000262443	0.00409323	n.s.	0.527994	0.000463523	0.0028832	n.s.	0.489177	0.000712892	0.00549469	n.s.	0.691114	2.88679e-09	1.47657e-07	n.s.	0.231286	0.0484249	0.10882	n.s.	-0.372954	0.000799124	0.00358425	n.s.	0.405207	0.0001802	0.00049615	n.s.	1.22298	2.88933e-28	1.00699e-26	sigUP	0.513946	9.03797e-07	1.90942e-06	n.s.
103220	Ttc41	tetratricopeptide repeat domain 41	uc007gqk.1	chr10	chr10_86704311_86707310			chr10:86704862-86705966	7	0.188311	0.195605	0.376397	n.s.	0.0223324	0.865891	0.949106	n.s.	-0.553382	6.61173e-05	0.000535508	n.s.	-0.479623	0.000300593	0.00262825	n.s.	-0.0523429	0.634268	0.774901	n.s.	-0.426098	5.53785e-09	9.52768e-08	n.s.	-0.234697	0.0173857	0.0473155	n.s.	-0.846022	2.33755e-17	3.41923e-16	n.s.	-1.14897	2.95917e-28	1.02871e-26	sigDOWN	-1.15908	2.63537e-18	1.2388e-17	sigDOWN
320924	Ccbe1	collagen and calcium binding EGF domains 1	uc008ffr.1	chr18	chr18_66290339_66293338			chr18:66291245-66292008	7	1.24529	0.0500674	0.14542	n.s.	1.25123	0.0445528	0.181222	n.s.	1.94097	1.43503e-10	4.44357e-09	sigUP	1.08223	0.000152611	0.00146635	sigUP	0.821163	0.00199352	0.0130619	n.s.	1.20414	1.85545e-08	2.85147e-07	sigUP	1.04675	1.56356e-06	1.49799e-05	sigUP	2.05854	5.78531e-21	1.22541e-19	sigUP	2.4852	3.16028e-28	1.09306e-26	sigUP	0.157888	0.0562732	0.0721579	n.s.
94244	Fkbp6	FK506 binding protein 6	uc008zye.2	chr5	chr5_135348545_135351544	7		chr5:135349852-135350155	6	-0.165871	0.175512	0.349171	n.s.	-0.311481	0.00561376	0.0423883	n.s.	-0.387361	0.00247997	0.0117747	n.s.	-0.555282	9.61529e-06	0.000137325	n.s.	-0.461254	2.06859e-06	4.8417e-05	n.s.	-0.284273	0.0041496	0.0148327	n.s.	-0.0480976	0.568369	0.695295	n.s.	-0.725545	2.18641e-17	3.20846e-16	n.s.	-0.972784	3.15806e-28	1.09306e-26	n.s.	-0.455337	0.000163148	0.000278909	n.s.
192197	Bcas3	breast carcinoma amplified sequence 3	uc007krt.3	chr11	chr11_85353094_85356093			chr11:85352648-85353248	6	-0.186997	0.0900433	0.220212	n.s.	-0.00146723	0.988284	0.997638	n.s.	-0.0397341	0.629108	0.77287	n.s.	-0.107555	0.177442	0.359146	n.s.	-0.0576591	0.44815	0.621089	n.s.	-0.133536	0.0770852	0.156507	n.s.	-0.214971	0.000355651	0.0017956	n.s.	-0.487655	1.46064e-15	1.79132e-14	n.s.	-0.691782	3.26887e-28	1.12776e-26	n.s.	-0.302482	1.65957e-05	3.14167e-05	n.s.
68939	Rasl11b	RAS-like, family 11, member B	uc008xtj.1	chr5	chr5_74193826_74196825			chr5:74194857-74195756	3	0.680994	8.04641e-07	1.73165e-05	n.s.	0.107812	0.394866	0.651894	n.s.	1.8462	2.21914e-29	1.74844e-26	sigUP	-0.403675	0.00631745	0.0323846	n.s.	0.105559	0.560422	0.717293	n.s.	0.388481	0.000519431	0.0025776	n.s.	-0.122146	0.239639	0.376273	n.s.	-1.35495	1.25369e-37	9.20854e-36	sigDOWN	-1.19814	3.3905e-28	1.16678e-26	sigDOWN	0.611656	3.77709e-09	9.69282e-09	n.s.
445007	Nup85	nucleoporin 85	uc007mhx.2	chr11	chr11_115562944_115565943	8				-0.0448636	0.331802	0.532422	n.s.	0.0126961	0.762912	0.895311	n.s.	-0.108347	0.0593779	0.148606	n.s.	-0.101384	0.0688861	0.189183	n.s.	-0.276446	6.03569e-06	0.000120931	n.s.	-0.0839503	0.0735408	0.150654	n.s.	-0.0946498	0.0322441	0.0788754	n.s.	-0.224237	4.1687e-07	1.77922e-06	n.s.	-0.502329	4.24476e-28	1.45708e-26	n.s.	-0.386398	1.29993e-10	3.70565e-10	n.s.
73333	Slc25a31	solute carrier family 25 (mitochondrial carrier; adenine nucleotide translocator), member 31	uc008pbi.2	chr3	chr3_40707371_40710370	8		chr3:40708699-40709241	7	-0.36274	1.35446e-05	0.000198851	n.s.	-0.272376	0.000355451	0.00525033	n.s.	-0.408485	1.21267e-07	2.04253e-06	n.s.	-0.409458	3.76301e-08	1.0308e-06	n.s.	-0.223211	0.00140523	0.0100791	n.s.	-0.182546	1.67179e-05	0.000131445	n.s.	-0.284361	2.65204e-06	2.38027e-05	n.s.	-0.713376	1.35258e-31	6.79375e-30	n.s.	-0.689393	4.32338e-28	1.48035e-26	n.s.	-0.221674	5.27906e-08	1.23825e-07	n.s.
28106	Mydgf	myeloid derived growth factor	uc008dbg.1	chr17	chr17_56182421_56185420	7		chr17:56183692-56184086	4	-0.166744	0.121653	0.272901	n.s.	-1.02177	1.25114e-23	5.67117e-21	sigDOWN	-0.166676	0.15681	0.306843	n.s.	-0.625911	5.00813e-08	1.33758e-06	n.s.	-0.287932	0.00900885	0.0406414	n.s.	-0.16334	0.0840195	0.167918	n.s.	-0.0832232	0.392489	0.53654	n.s.	-0.546135	2.41459e-08	1.23644e-07	n.s.	-1.14141	4.41937e-28	1.50943e-26	sigDOWN	0.0219121	0.801602	0.825939	n.s.
71720	Osbpl3	oxysterol binding protein-like 3	uc009bxa.1	chr6	chr6_50381338_50384337					0.501587	0.294088	0.490585	n.s.	1.31711	0.00129161	0.0141181	sigUP	1.86139	8.84967e-10	2.37252e-08	sigUP	1.05536	7.7055e-05	0.000809102	sigUP	0.669331	0.0176769	0.0665835	n.s.	1.22609	4.36162e-08	6.18678e-07	sigUP	1.13556	2.42953e-08	3.46113e-07	sigUP	2.31016	1.39043e-27	5.23308e-26	sigUP	2.27014	4.56674e-28	1.55588e-26	sigUP	2.43719	1.76102e-37	2.05906e-36	sigUP
100535	Oas1d	2'-5' oligoadenylate synthetase 1D	uc008zik.2	chr5	chr5_120913318_120916317		7			0.020712	0.732764	0.8546	n.s.	0.114939	0.0382608	0.163035	n.s.	0.0194377	0.716592	0.834514	n.s.	0.0316438	0.54338	0.717591	n.s.	0.00894619	0.874494	0.930917	n.s.	-0.185686	8.54073e-06	7.24971e-05	n.s.	-0.176092	0.000416245	0.00205149	n.s.	-0.271561	5.32122e-08	2.57979e-07	n.s.	-0.566455	4.83812e-28	1.64424e-26	n.s.	-0.232856	0.000130946	0.000226024	n.s.
226144	Erlin1	ER lipid raft associated 1	uc008hpd.2	chr19	chr19_44068187_44071186	8		chr19:44069464-44069874	3	-0.176584	0.0333192	0.108159	n.s.	-0.0130649	0.860482	0.947078	n.s.	-0.246062	0.00264948	0.0124626	n.s.	-0.10409	0.186238	0.371002	n.s.	-0.450234	2.851e-06	6.33056e-05	n.s.	0.265601	8.04166e-05	0.000519184	n.s.	-0.0172712	0.811897	0.880328	n.s.	-0.789243	3.40456e-26	1.14847e-24	n.s.	-0.834958	5.17743e-28	1.75519e-26	n.s.	-0.619608	5.05589e-11	1.48947e-10	n.s.
15247	Mfsd14a	major facilitator superfamily domain containing 14A	uc008rco.2	chr3	chr3_116661178_116664177		8	chr3:116661940-116662745	7	-0.156307	0.00224989	0.0135695	n.s.	-0.0358519	0.440144	0.689672	n.s.	-0.0766002	0.139075	0.281364	n.s.	-0.0336099	0.501338	0.685035	n.s.	-0.38485	8.52059e-10	5.33082e-08	n.s.	-0.0401635	0.41866	0.561992	n.s.	0.09377	0.0615774	0.131943	n.s.	-0.193391	0.00011495	0.000329373	n.s.	-0.570521	5.49642e-28	1.85872e-26	n.s.	0.044373	0.358154	0.400013	n.s.
216028	Lrrtm3	leucine rich repeat transmembrane neuronal 3	uc007fkk.1	chr10	chr10_64088756_64091755					0.445171	0.152205	0.317067	n.s.	0.802633	0.00580935	0.0435251	n.s.	0.756545	0.00112685	0.00607644	n.s.	0.683311	0.0017331	0.0113686	n.s.	0.363134	0.00171777	0.0116858	n.s.	0.806296	3.98851e-15	1.67638e-13	n.s.	0.624114	1.9644e-07	2.35197e-06	n.s.	0.903523	6.20758e-14	6.46896e-13	n.s.	1.34936	5.69085e-28	1.91971e-26	sigUP	1.71791	5.65326e-37	6.45809e-36	sigUP
11477	Acvr1	activin A receptor, type 1	uc008jst.1	chr2	chr2_58565329_58568328					1.13205	1.31329e-05	0.000194579	sigUP	0.615138	0.00689686	0.0492855	n.s.	0.589553	0.00152577	0.00782018	n.s.	1.10928	4.67219e-10	2.04509e-08	sigUP	0.376879	0.0141064	0.0564565	n.s.	2.16073	2.98703e-84	1.87063e-81	sigUP	1.0501	2.22494e-10	4.74215e-09	sigUP	1.21445	3.96049e-13	3.72903e-12	sigUP	1.82818	6.99338e-28	2.35329e-26	sigUP	2.59195	4.8339e-71	1.70708e-69	sigUP
71764	C2cd2l	C2 calcium-dependent domain containing 2-like	uc009pct.1	chr9	chr9_44318783_44321782	2		chr9:44319566-44320353	4	0.923354	0.00175699	0.0111875	n.s.	1.03377	6.07241e-05	0.00124232	sigUP	1.97239	3.57595e-12	1.49599e-10	sigUP	1.48291	2.67993e-08	7.70928e-07	sigUP	1.23775	0.000861669	0.00680564	sigUP	0.736505	0.0706568	0.146446	n.s.	0.785162	0.00988992	0.0299015	n.s.	3.86521	3.44255e-42	3.31212e-40	sigUP	2.9441	7.03337e-28	2.36093e-26	sigUP	2.57532	5.86205e-25	3.93841e-24	sigUP
19210	Ptdss1	phosphatidylserine synthase 1	uc007qzz.1	chr13	chr13_66931330_66934329			chr13:66932701-66933520	7	-0.118488	0.0707799	0.186496	n.s.	0.0122779	0.835865	0.933954	n.s.	-0.0754473	0.231294	0.402925	n.s.	0.116044	0.0578061	0.167444	n.s.	-0.0114654	0.897841	0.943681	n.s.	-0.0312337	0.569015	0.693616	n.s.	-0.171573	0.000349407	0.00176734	n.s.	-0.395654	1.56864e-16	2.12972e-15	n.s.	-0.542692	7.12661e-28	2.38637e-26	n.s.	-0.172061	0.00215005	0.00327736	n.s.
81489	Dnajb1	DnaJ heat shock protein family (Hsp40) member B1	uc009mkp.2	chr8	chr8_83606675_83609674			chr8:83607919-83608812	7	-0.589972	3.23927e-14	4.01586e-12	n.s.	0.0299714	0.669192	0.841244	n.s.	-0.146317	0.0880873	0.199817	n.s.	-0.138512	0.0997395	0.244062	n.s.	-0.236382	0.000366403	0.00344932	n.s.	-0.0751388	0.205639	0.332848	n.s.	0.198215	0.00510457	0.0172492	n.s.	0.110181	0.119219	0.172759	n.s.	-0.80338	7.32902e-28	2.44814e-26	n.s.	-0.506313	2.70618e-10	7.53829e-10	n.s.
69554	Klhdc2	kelch domain containing 2	uc007nsc.1	chr12	chr12_69303037_69306036	5				-0.244278	1.15843e-05	0.000174486	n.s.	-0.0661448	0.195381	0.444131	n.s.	-0.199699	0.00431542	0.0186192	n.s.	-0.217059	0.00157811	0.010592	n.s.	-0.139097	0.0130958	0.0533627	n.s.	-0.193909	0.000252498	0.00139459	n.s.	-0.0957453	0.0379045	0.0898736	n.s.	-0.319608	7.44137e-12	6.15027e-11	n.s.	-0.530897	7.49812e-28	2.49852e-26	n.s.	-0.293619	1.7057e-06	3.51967e-06	n.s.
89867	Sec16b	SEC16 homolog B (S. cerevisiae)	uc007ddn.2	chr1	chr1_157524670_157527669					-1.07901	0.0790195	0.201049	n.s.	-0.570601	0.347363	0.610719	n.s.	-0.695058	0.032888	0.0943393	n.s.	0.166306	0.621767	0.775336	n.s.	0.0564068	0.600749	0.749867	n.s.	4.30071	2.14237e-176	3.35415e-173	sigUP	-0.0154815	0.88873	0.931765	n.s.	0.0548063	0.62321	0.693686	n.s.	1.26999	9.59192e-28	3.18844e-26	sigUP	0.255319	0.0420397	0.0548621	n.s.
20020	Polr2a	polymerase (RNA) II (DNA directed) polypeptide A	uc007jrk.2	chr11	chr11_69757134_69760133	5		chr11:69758114-69759319	7	0.203944	0.0168572	0.0646869	n.s.	-0.00836327	0.914156	0.968456	n.s.	0.257794	0.0130191	0.0454994	n.s.	0.285428	0.00510847	0.0273907	n.s.	0.100244	0.385724	0.564065	n.s.	0.529487	1.92052e-07	2.38873e-06	n.s.	0.480099	3.8763e-05	0.000258332	n.s.	1.3398	4.67794e-30	2.14463e-28	sigUP	1.30312	9.91281e-28	3.28711e-26	sigUP	0.533206	2.00475e-07	4.50705e-07	n.s.
30935	Tor3a	torsin family 3, member A	uc007dco.2	chr1	chr1_156672840_156675839	3		chr1:156674056-156674416	5	0.915373	0.000635895	0.00492191	n.s.	0.129294	0.545569	0.766653	n.s.	0.0682072	0.79892	0.88749	n.s.	-0.0346502	0.881879	0.939496	n.s.	-0.230938	0.492595	0.660412	n.s.	-3.84014	8.3466e-48	2.68054e-45	sigDOWN	0.381267	0.112545	0.211732	n.s.	0.0683101	0.782592	0.829672	n.s.	-2.46025	1.08884e-27	3.60188e-26	sigDOWN	-1.88787	1.81957e-06	3.74187e-06	sigDOWN
13144	Dapk3	death-associated protein kinase 3	uc007ggh.3	chr10	chr10_81181507_81184506	7		chr10:81182871-81183179	7	0.941151	7.85656e-06	0.000126622	n.s.	-0.126095	0.502413	0.737808	n.s.	-0.109136	0.433057	0.615233	n.s.	-0.25213	0.068424	0.188484	n.s.	0.405566	0.00112602	0.00838168	n.s.	0.125963	0.352193	0.496338	n.s.	0.554133	4.11163e-05	0.00027242	n.s.	0.842898	5.39931e-10	3.4795e-09	n.s.	1.48976	1.59289e-27	5.25655e-26	sigUP	-0.5831	0.00106749	0.00167812	n.s.
230098	Arhgef39	Rho guanine nucleotide exchange factor (GEF) 39	uc008spz.2	chr4	chr4_43498161_43501160			chr4:43499501-43499853	7	0.0549798	0.235176	0.425341	n.s.	-0.016522	0.695797	0.85617	n.s.	-0.0595025	0.223492	0.393246	n.s.	-0.0254562	0.592744	0.755502	n.s.	-0.263104	6.40159e-05	0.000855528	n.s.	-0.193778	6.46847e-05	0.000429713	n.s.	-0.115853	0.0110369	0.0326378	n.s.	-0.471067	7.23496e-25	2.20634e-23	n.s.	-0.512083	1.65718e-27	5.45551e-26	n.s.	-0.374129	2.92233e-12	9.37114e-12	n.s.
54208	Arl6ip1	ADP-ribosylation factor-like 6 interacting protein 1	uc009jjo.2	chr7	chr7_118128126_118131125	6		chr7:118129310-118129813	7	-0.00717149	0.886632	0.948841	n.s.	-0.133917	0.0036049	0.0304715	n.s.	0.148856	0.00656328	0.0260001	n.s.	-0.0834285	0.115444	0.269104	n.s.	-0.0362128	0.544202	0.703495	n.s.	-0.00989697	0.795811	0.868176	n.s.	0.162112	0.000287258	0.00149709	n.s.	-0.071142	0.111311	0.162959	n.s.	-0.501959	1.69338e-27	5.56129e-26	n.s.	-0.330854	2.41222e-10	6.74781e-10	n.s.
15516	Hsp90ab1	heat shock protein 90 alpha (cytosolic), class B member 1	uc008cqz.1	chr17	chr17_45571762_45574761	7		chr17:45572481-45573436	7	-0.147425	0.0324319	0.106095	n.s.	0.0572939	0.360256	0.621937	n.s.	0.00986057	0.910512	0.952207	n.s.	0.127047	0.143157	0.311905	n.s.	-0.278114	0.000674507	0.00563689	n.s.	-0.240593	4.07675e-06	3.73528e-05	n.s.	-0.274232	0.00400135	0.0140748	n.s.	-0.876882	6.84215e-20	1.30555e-18	n.s.	-1.08114	1.90838e-27	6.25236e-26	sigDOWN	-0.491033	3.05765e-08	7.3037e-08	n.s.
66910	Tmem107	transmembrane protein 107	uc007jpc.2	chr11	chr11_69069309_69072308			chr11:69070707-69071062	7	0.287932	2.29922e-05	0.000311883	n.s.	0.253559	4.8068e-05	0.00102684	n.s.	0.49065	1.43782e-11	5.38026e-10	n.s.	0.131276	0.0596657	0.171326	n.s.	0.448946	8.03909e-06	0.000154981	n.s.	-0.00286758	0.96815	0.98034	n.s.	0.115073	0.129145	0.236259	n.s.	0.890068	9.41088e-32	4.79744e-30	n.s.	0.841141	2.06056e-27	6.73477e-26	n.s.	0.248381	0.000576267	0.000932998	n.s.
226413	Lct	lactase	uc007clm.1	chr1	chr1_128326819_128329818		8			0.70425	0.0209738	0.0762541	n.s.	0.074056	0.789569	0.908079	n.s.	-0.0217498	0.924407	0.959521	n.s.	-0.603269	0.00586956	0.030447	n.s.	-0.632965	3.39708e-05	0.000512886	n.s.	-0.712757	7.12225e-08	9.66481e-07	n.s.	-0.38471	0.00100445	0.00437591	n.s.	-1.50475	8.78102e-34	5.12677e-32	sigDOWN	-1.35116	2.39972e-27	7.82456e-26	sigDOWN	0.0244358	0.787309	0.812899	n.s.
70601	Ecd	ecdysoneless cell cycle regulator	uc011zgo.1	chr14	chr14_20346622_20349621	8				-0.0237995	0.695331	0.829913	n.s.	0.0371602	0.502354	0.737808	n.s.	0.0215101	0.777338	0.872721	n.s.	0.154821	0.0381135	0.125477	n.s.	-0.0656967	0.354139	0.533856	n.s.	0.0492701	0.336015	0.479666	n.s.	-0.0692082	0.234688	0.3705	n.s.	-0.442888	3.61669e-14	3.85723e-13	n.s.	-0.656462	2.63339e-27	8.56605e-26	n.s.	-0.277219	9.36223e-06	1.809e-05	n.s.
21985	Tpd52	tumor protein D52	uc008oou.1	chr3	chr3_9003016_9006015			chr3:9004110-9004643	7	-0.0348204	0.339468	0.539907	n.s.	0.0427816	0.197408	0.446788	n.s.	-0.0847649	0.0441021	0.11857	n.s.	-0.0736694	0.0705233	0.192069	n.s.	-0.17989	0.000208648	0.00220286	n.s.	-0.175633	0.000479003	0.00240558	n.s.	-0.0494094	0.239608	0.376267	n.s.	-0.329699	4.91984e-15	5.73505e-14	n.s.	-0.470374	2.69559e-27	8.74754e-26	n.s.	-0.370041	8.43979e-17	3.62778e-16	n.s.
52609	Cbx7	chromobox 7	uc007wuv.1	chr15	chr15_79931147_79934146			chr15:79933430-79933638	2	2.09681	1.22822e-25	1.61957e-22	sigUP	1.32848	1.76971e-13	2.70207e-11	sigUP	1.86161	1.1964e-23	2.92541e-21	sigUP	1.28818	9.7216e-13	7.3336e-11	sigUP	1.07559	4.56789e-06	9.5404e-05	sigUP	-0.0982991	0.612112	0.727115	n.s.	0.816395	2.29735e-06	2.11072e-05	n.s.	2.64531	5.41828e-50	8.41188e-48	sigUP	1.86976	2.91761e-27	9.44558e-26	sigUP	1.44346	1.3368e-06	2.79241e-06	sigUP
75619	Fastkd2	FAST kinase domains 2	uc007bgl.2	chr1	chr1_63729125_63732124	6				-0.270286	0.00110895	0.0076963	n.s.	-0.2957	7.80694e-05	0.00151999	n.s.	-0.108153	0.294488	0.474756	n.s.	-0.456368	5.67819e-06	8.65893e-05	n.s.	0.0255694	0.741382	0.849484	n.s.	-0.149085	0.0331272	0.080285	n.s.	-0.170513	0.0377905	0.0896343	n.s.	-0.450742	4.68723e-08	2.29195e-07	n.s.	-0.931914	2.93855e-27	9.49091e-26	n.s.	0.0127837	0.830556	0.851548	n.s.
66092	Ghitm	growth hormone inducible transmembrane protein	uc007tby.3	chr14	chr14_37133823_37136822	6		chr14:37134860-37135524	7	-0.0491776	0.253875	0.447063	n.s.	-0.0135536	0.728902	0.876039	n.s.	0.064973	0.158447	0.309432	n.s.	-0.0179286	0.688828	0.821696	n.s.	-0.126865	0.0290841	0.0954779	n.s.	-0.0298812	0.567388	0.692591	n.s.	-0.10171	0.0199688	0.0530973	n.s.	-0.457508	1.2215e-25	3.98188e-24	n.s.	-0.485132	3.0514e-27	9.83213e-26	n.s.	0.409287	1.00365e-14	3.77224e-14	n.s.
17752	Mt4	metallothionein 4	uc009mvt.1	chr8	chr8_94135704_94138703					0.769292	6.94368e-10	3.48505e-08	n.s.	0.351671	0.00236007	0.0224714	n.s.	0.770435	1.24199e-06	1.61004e-05	n.s.	0.677021	1.01462e-05	0.000143464	n.s.	0.714665	1.34098e-05	0.000240793	n.s.	-0.25887	0.0709922	0.146923	n.s.	0.41544	0.00215089	0.00833394	n.s.	0.873196	1.68993e-10	1.17915e-09	n.s.	1.50684	3.11941e-27	1.00276e-25	sigUP	2.11147	4.64519e-58	1.10673e-56	sigUP
74549	Mau2	MAU2 sister chromatid cohesion factor	uc009lyk.2	chr8	chr8_70041235_70044234	8		chr8:70042104-70043380	7	-0.16492	0.00988699	0.0428981	n.s.	-0.0232852	0.688288	0.852119	n.s.	0.0192105	0.791123	0.882282	n.s.	0.110078	0.119891	0.275842	n.s.	-0.0793457	0.560599	0.717448	n.s.	-0.122119	0.129186	0.233384	n.s.	0.00399831	0.965159	0.980663	n.s.	-0.493142	7.54294e-08	3.58316e-07	n.s.	-1.04709	3.23091e-27	1.03617e-25	sigDOWN	-0.679019	1.46287e-08	3.59111e-08	n.s.
66892	Eif4e3	eukaryotic translation initiation factor 4E member 3	uc009dbr.1	chr6	chr6_99665272_99668271			chr6:99666390-99666913	7	0.0241319	0.604049	0.765083	n.s.	0.0384325	0.366304	0.627395	n.s.	-0.084688	0.0625752	0.154499	n.s.	-0.0266671	0.545148	0.718463	n.s.	-0.108604	0.00724125	0.0347286	n.s.	0.0187146	0.599788	0.717991	n.s.	-0.0695298	0.149974	0.264995	n.s.	-0.284967	3.75594e-09	2.14343e-08	n.s.	-0.539647	3.43861e-27	1.10019e-25	n.s.	-0.848274	6.9497e-44	1.03642e-42	n.s.
74419	Tktl2	transketolase-like 2	uc012gei.1	chr8	chr8_66510240_66513239	4				-0.0239403	0.938668	0.973849	n.s.	-0.678136	0.0181561	0.0984708	n.s.	-0.304755	0.159593	0.311028	n.s.	-0.780739	0.000145738	0.00140794	n.s.	-0.518686	0.00102064	0.0077321	n.s.	0.00756182	0.954691	0.972155	n.s.	0.166593	0.280462	0.420139	n.s.	-1.48973	1.00376e-20	2.05597e-19	sigDOWN	-1.851	3.45644e-27	1.10331e-25	sigDOWN	-0.0461788	0.797323	0.822262	n.s.
22320	Vamp8	vesicle-associated membrane protein 8	uc009cin.2	chr6	chr6_72389168_72392167					0.202972	0.000447684	0.00369384	n.s.	0.122345	0.0211744	0.109301	n.s.	0.206204	2.89735e-05	0.000262893	n.s.	0.11644	0.0149419	0.063464	n.s.	0.290071	8.05087e-05	0.00102359	n.s.	-0.106458	0.0180439	0.0495941	n.s.	0.0295201	0.562677	0.690186	n.s.	0.45057	8.97934e-19	1.5568e-17	n.s.	0.560747	3.62768e-27	1.15528e-25	n.s.	-0.211341	0.000569876	0.000923294	n.s.
320265	Fam19a1	family with sequence similarity 19, member A1	uc009daf.2	chr6	chr6_96113811_96116810					0.302442	0.412923	0.611043	n.s.	2.70814	1.81248e-13	2.73854e-11	sigUP	0.304021	0.439321	0.620687	n.s.	2.48777	4.52019e-10	1.99085e-08	sigUP	2.01654	1.89349e-09	1.05862e-07	sigUP	0.125615	0.75654	0.839074	n.s.	-1.62631	1.1855e-06	1.1652e-05	sigDOWN	1.18464	0.000215338	0.000585345	sigUP	3.23428	3.90213e-27	1.23979e-25	sigUP	3.21656	4.60033e-37	5.28126e-36	sigUP
17865	Mybl2	myeloblastosis oncogene-like 2	uc008nsl.1	chr2	chr2_163053135_163056134	6		chr2:163054525-163055339	7	-0.157773	0.0105963	0.0453257	n.s.	-0.191233	0.000680388	0.00878027	n.s.	-0.114745	0.117399	0.248735	n.s.	-0.038957	0.588503	0.75177	n.s.	0.0618058	0.537124	0.697094	n.s.	-0.130136	0.0398615	0.0930944	n.s.	-0.599523	2.3205e-13	8.27746e-12	n.s.	-0.649841	1.65302e-15	2.0182e-14	n.s.	-0.916476	4.6146e-27	1.46275e-25	n.s.	-0.453411	4.10777e-06	8.20492e-06	n.s.
74761	Mxra8	matrix-remodelling associated 8	uc012dqy.1	chr4	chr4_155838180_155841179			chr4:155841025-155841974	5	0.0382411	0.862262	0.935321	n.s.	-0.75105	0.000114213	0.00207083	n.s.	-1.44054	1.05642e-13	6.01694e-12	sigDOWN	-0.484078	0.00767472	0.0375405	n.s.	-0.142664	0.375503	0.55457	n.s.	-0.212189	0.0110226	0.0330836	n.s.	0.276619	0.00653006	0.0212332	n.s.	0.241296	0.0187714	0.0337237	n.s.	-1.13954	4.76548e-27	1.50708e-25	sigDOWN	0.0839983	0.455105	0.498138	n.s.
74645	Tent5c	terminal nucleotidyltransferase 5C	uc008qqu.2	chr3	chr3_100487693_100490692			chr3:100488363-100489724	7	-0.0317906	0.648526	0.797686	n.s.	0.0980662	0.125271	0.343788	n.s.	0.0770216	0.243274	0.417992	n.s.	-0.018882	0.76744	0.869246	n.s.	0.120777	0.0639736	0.167557	n.s.	0.0843782	0.102162	0.195325	n.s.	0.104365	0.0766737	0.156861	n.s.	0.0292684	0.619451	0.690739	n.s.	-0.656877	5.68167e-27	1.79268e-25	n.s.	-0.796519	7.62089e-21	4.10678e-20	n.s.
214084	Slc18a2	solute carrier family 18 (vesicular monoamine), member 2	uc012boc.1	chr19	chr19_59259378_59262377			chr19:59260852-59261467	2	0.43839	0.0309836	0.102326	n.s.	-0.120972	0.519726	0.75059	n.s.	-0.146834	0.331685	0.515672	n.s.	-0.392097	0.0071344	0.0355267	n.s.	-0.321323	0.000770586	0.00626003	n.s.	0.193759	0.0272133	0.0688161	n.s.	0.0924529	0.349991	0.49422	n.s.	-1.12624	5.21399e-28	2.02944e-26	sigDOWN	-1.13754	6.54723e-27	2.06102e-25	sigDOWN	-0.0824229	0.297133	0.337302	n.s.
30953	Schip1	schwannomin interacting protein 1	uc008plt.2	chr3	chr3_68570868_68573867			chr3:68572337-68572589	5	-0.0241496	0.935072	0.972413	n.s.	0.791601	0.0028466	0.0258547	n.s.	0.977065	0.000125919	0.000934967	n.s.	1.22098	1.22013e-06	2.29494e-05	sigUP	0.591979	0.00307842	0.0184087	n.s.	0.776732	3.18892e-06	2.99185e-05	n.s.	-0.486865	0.004579	0.0157379	n.s.	0.941772	3.46358e-08	1.73331e-07	n.s.	1.88078	6.88815e-27	2.16335e-25	sigUP	3.17779	7.80022e-168	1.52862e-165	sigUP
77433	Redrum	Redrum, erythroid developmental long intergenic non-protein coding transcript	uc008eyb.2	chr18	chr18_54420795_54423794		2			0.98402	0.000142071	0.00143806	n.s.	1.27289	7.16099e-08	3.68334e-06	sigUP	1.57471	5.80467e-17	5.67737e-15	sigUP	1.28288	6.26515e-13	4.77701e-11	sigUP	1.14595	1.51687e-07	5.1788e-06	sigUP	-0.201323	0.471982	0.610384	n.s.	0.476554	0.0194321	0.0519996	n.s.	1.6567	8.28884e-18	1.29124e-16	sigUP	2.02132	7.22804e-27	2.2649e-25	sigUP	-0.200194	0.400182	0.442232	n.s.
100383	Bsdc1	BSD domain containing 1	uc008uxb.1	chr4	chr4_129460179_129463178	6		chr4:129461336-129461918	7	-0.139191	0.0332043	0.107892	n.s.	-0.0282104	0.634812	0.822013	n.s.	0.0930454	0.163102	0.315611	n.s.	0.103173	0.112969	0.265385	n.s.	0.0316961	0.742857	0.850237	n.s.	-0.0420544	0.540613	0.670749	n.s.	-0.175382	0.00836956	0.0261899	n.s.	-0.137081	0.0370828	0.0617761	n.s.	-0.741812	7.31451e-27	2.28675e-25	n.s.	0.285779	9.27857e-05	0.000162617	n.s.
54392	Ncapg	non-SMC condensin I complex, subunit G	uc012dwa.1	chr5	chr5_45676415_45679414					-0.0788857	0.09731	0.233033	n.s.	0.0287171	0.506262	0.740628	n.s.	-0.0820295	0.150483	0.298149	n.s.	-0.0288041	0.60185	0.761821	n.s.	-0.221539	6.11747e-05	0.000827927	n.s.	-0.247337	6.10649e-07	6.84725e-06	n.s.	-0.416839	5.89105e-10	1.14486e-08	n.s.	-0.937125	2.02893e-43	2.09994e-41	n.s.	-0.74914	7.44928e-27	2.32356e-25	n.s.	-0.623448	2.18712e-28	1.74293e-27	n.s.
240186	Zfp438	zinc finger protein 438	uc008dyt.2	chr18	chr18_5332940_5335939			chr18:5334181-5334975	7	-0.621008	3.0189e-07	7.3226e-06	n.s.	-0.211462	0.0508423	0.198084	n.s.	-0.719371	2.0665e-10	6.27562e-09	n.s.	-0.271148	0.0120484	0.0538004	n.s.	-0.354937	9.06133e-05	0.00112962	n.s.	-0.112897	0.228176	0.359349	n.s.	-0.141857	0.149925	0.264943	n.s.	-0.742742	1.0563e-13	1.07375e-12	n.s.	-1.12586	7.50433e-27	2.3354e-25	sigDOWN	0.01467	0.879721	0.895162	n.s.
224703	March2	membrane-associated ring finger (C3HC4) 2	uc008bzi.2	chr17	chr17_33717178_33720177	6		chr17:33718442-33718835	7	-0.32724	0.00276476	0.0160733	n.s.	-0.0798507	0.42269	0.674724	n.s.	-0.555555	4.77831e-07	6.93612e-06	n.s.	-0.0642011	0.538428	0.713893	n.s.	0.112558	0.505961	0.671485	n.s.	-0.0699341	0.574062	0.697639	n.s.	-1.03001	2.81267e-22	3.17576e-20	sigDOWN	-1.36207	2.95536e-38	2.26832e-36	sigDOWN	-1.14982	7.65311e-27	2.37629e-25	sigDOWN	0.0967502	0.430146	0.473163	n.s.
77582	Mboat7	membrane bound O-acyltransferase domain containing 7	uc009evr.1	chr7	chr7_3691155_3694154	4		chr7:3692528-3694831	5	0.0192124	0.863853	0.936346	n.s.	-0.0222136	0.828076	0.929782	n.s.	0.113126	0.368283	0.552529	n.s.	-0.116923	0.344838	0.549432	n.s.	-0.693139	0.0171288	0.0650016	n.s.	-0.166546	0.498996	0.633684	n.s.	-0.027632	0.851937	0.908316	n.s.	-0.636469	2.37821e-05	7.71759e-05	n.s.	-1.79155	7.83457e-27	2.42712e-25	sigDOWN	0.510229	0.00547706	0.0079732	n.s.
214642	Cped1	cadherin-like and PC-esterase domain containing 1	uc009bav.1	chr6	chr6_21984410_21987409					0.400824	0.403605	0.602542	n.s.	0.502714	0.251415	0.510753	n.s.	-0.27002	0.392414	0.577245	n.s.	0.602316	0.0400886	0.129937	n.s.	0.0526981	0.822724	0.901746	n.s.	0.591873	0.0310395	0.0762293	n.s.	-0.219154	0.310697	0.453596	n.s.	0.97139	1.29733e-05	4.42109e-05	n.s.	2.41145	7.9423e-27	2.45492e-25	sigUP	1.18743	1.50499e-09	3.96976e-09	sigUP
74610	Abcb8	ATP-binding cassette, sub-family B (MDR/TAP), member 8	uc008wrh.1	chr5	chr5_24392656_24395655					-0.0288004	0.712663	0.841503	n.s.	-0.117648	0.0991522	0.300126	n.s.	-0.121146	0.139939	0.282628	n.s.	-0.0772066	0.336493	0.541243	n.s.	-0.0846916	0.523186	0.686074	n.s.	-0.0468227	0.51937	0.652665	n.s.	-0.110191	0.191159	0.318334	n.s.	-0.49531	4.26104e-09	2.40555e-08	n.s.	-0.951023	8.013e-27	2.47119e-25	n.s.	-0.475067	1.80875e-05	3.41246e-05	n.s.
67213	Cmtm6	CKLF-like MARVEL transmembrane domain containing 6	uc009ryb.1	chr9	chr9_114729703_114732702	7		chr9:114731113-114731542	7	-0.0282113	0.734601	0.855511	n.s.	0.0630342	0.406034	0.661372	n.s.	0.121003	0.137538	0.279491	n.s.	0.132709	0.0913779	0.230094	n.s.	-0.108286	0.314929	0.494728	n.s.	0.306268	0.00010278	0.000640137	n.s.	0.130975	0.0313671	0.0769862	n.s.	-0.347116	1.03893e-08	5.59914e-08	n.s.	-0.685443	8.28011e-27	2.54781e-25	n.s.	0.460586	1.71718e-07	3.87935e-07	n.s.
68876	Atp23	ATP23 metallopeptidase and ATP synthase assembly factor homolog	uc007hhg.2	chr10	chr10_126899872_126902871	6		chr10:126900952-126901454	7	0.186459	0.000338088	0.00295954	n.s.	0.00587566	0.901571	0.964425	n.s.	0.204343	9.74926e-05	0.000750619	n.s.	0.101398	0.0455369	0.142248	n.s.	0.187659	0.00189141	0.0125275	n.s.	0.0550855	0.370435	0.513411	n.s.	0.116733	0.0244494	0.0630359	n.s.	0.465905	1.8251e-19	3.36954e-18	n.s.	0.559905	8.7501e-27	2.68638e-25	n.s.	0.860373	6.99589e-27	5.16671e-26	n.s.
50878	Stag3	stromal antigen 3	uc009afn.2	chr5	chr5_138279009_138282008	8		chr5:138279871-138280582	4	-0.76215	9.34579e-08	2.617e-06	n.s.	-0.54646	3.22521e-05	0.000734406	n.s.	-0.637692	0.000167098	0.00120171	n.s.	-0.628968	0.00016265	0.00155753	n.s.	-0.67499	3.91029e-05	0.000573464	n.s.	-0.00306032	0.986259	0.990529	n.s.	-0.353271	0.0223822	0.0585593	n.s.	-1.23416	2.30581e-14	2.5242e-13	sigDOWN	-1.87179	9.39421e-27	2.87766e-25	sigDOWN	0.770192	1.18651e-06	2.48481e-06	n.s.
227695	Spout1	SPOUT domain containing methyltransferase 1	uc008jbn.2	chr2	chr2_30176960_30179959	4		chr2:30178229-30178634	4	-0.0144825	0.862704	0.935521	n.s.	-0.306298	6.11846e-05	0.00124662	n.s.	-0.373343	0.000309953	0.00204263	n.s.	-0.41062	3.98492e-05	0.000467445	n.s.	-0.134317	0.112565	0.248607	n.s.	-0.141428	0.0649302	0.137234	n.s.	-0.0177167	0.821884	0.887986	n.s.	-0.691614	3.81992e-18	6.13251e-17	n.s.	-0.875973	1.00543e-26	3.07297e-25	n.s.	-0.176332	0.0104814	0.0147849	n.s.
243659	Styk1	serine/threonine/tyrosine kinase 1	uc009eir.1	chr6	chr6_131312328_131315327					-0.123126	0.319083	0.517967	n.s.	0.0384365	0.729751	0.876609	n.s.	-0.499471	1.6387e-05	0.000160055	n.s.	-0.174328	0.119785	0.275679	n.s.	0.0207488	0.804749	0.890818	n.s.	-0.036821	0.621224	0.734566	n.s.	-0.267461	0.00108114	0.00465949	n.s.	-0.893843	3.01418e-27	1.10106e-25	n.s.	-0.917306	1.02866e-26	3.13695e-25	n.s.	-0.904404	8.60072e-16	3.45768e-15	n.s.
19205	Ptbp1	polypyrimidine tract binding protein 1	uc007gac.2	chr10	chr10_79852932_79855931			chr10:79854073-79855349	7	-0.0409116	0.53982	0.715992	n.s.	0.0410047	0.498056	0.734476	n.s.	0.145721	0.0290178	0.0851149	n.s.	-0.0560533	0.392063	0.593697	n.s.	0.123885	0.25623	0.433127	n.s.	0.0589682	0.345457	0.489794	n.s.	0.129444	0.1351	0.244696	n.s.	0.264254	0.00227439	0.00502958	n.s.	-0.968781	1.0617e-26	3.23049e-25	n.s.	-0.155112	0.124564	0.151648	n.s.
94190	Ophn1	oligophrenin 1	uc009tux.1	chrX	chrX_98889282_98892281			chrX:98890405-98891060	4	-0.13172	0.0999228	0.237681	n.s.	0.0707311	0.33355	0.597001	n.s.	-0.0386188	0.489288	0.664575	n.s.	0.0499094	0.35734	0.56187	n.s.	-0.00131304	0.981308	0.991766	n.s.	-0.247783	7.3471e-07	8.05096e-06	n.s.	-0.213414	0.000125471	0.000729443	n.s.	-0.262661	2.44216e-06	9.29641e-06	n.s.	-0.617765	1.07848e-26	3.27426e-25	n.s.	-0.353109	7.35856e-06	1.4358e-05	n.s.
231014	9330182L06Rik	RIKEN cDNA 9330182L06 gene	uc012dsd.1	chr5	chr5_9264693_9267692			chr5:9266124-9266516	7	-0.167556	0.0806423	0.203783	n.s.	-0.0387048	0.65589	0.831833	n.s.	-0.344824	0.000121872	0.000909199	n.s.	-0.0359392	0.683016	0.817429	n.s.	-0.453765	0.00013411	0.00155386	n.s.	-0.167003	0.0626623	0.133432	n.s.	-0.231403	0.01046	0.0313562	n.s.	-0.787954	9.39971e-18	1.45106e-16	n.s.	-1.03404	1.11807e-26	3.38692e-25	sigDOWN	-0.907202	6.62728e-18	3.04229e-17	n.s.
13036	Ctsh	cathepsin H	uc009qzv.2	chr9	chr9_90052767_90055766			chr9:90054523-90054728	7	0.0425781	0.677438	0.818614	n.s.	-0.082503	0.376023	0.636135	n.s.	0.0328732	0.602516	0.755249	n.s.	-0.201249	0.00104308	0.00755903	n.s.	-0.277503	0.00175066	0.0118528	n.s.	-0.353703	1.82252e-08	2.80775e-07	n.s.	-0.00609614	0.925552	0.955702	n.s.	-0.488661	8.38553e-14	8.60729e-13	n.s.	-0.724812	1.16498e-26	3.52123e-25	n.s.	0.0869886	0.211407	0.247103	n.s.
22596	Xrcc5	X-ray repair complementing defective repair in Chinese hamster cells 5	uc007bkl.2	chr1	chr1_72305921_72308920					0.01998	0.702144	0.834758	n.s.	-0.000158906	0.997329	1	n.s.	-0.0585431	0.27551	0.453492	n.s.	-0.151423	0.00369435	0.0211008	n.s.	-0.163167	0.00359599	0.0205717	n.s.	-0.295649	5.55531e-10	1.1463e-08	n.s.	0.0404966	0.433948	0.57733	n.s.	-0.358306	5.59503e-12	4.69241e-11	n.s.	-0.573461	1.20773e-26	3.64237e-25	n.s.	-1.34154	1.46029e-110	1.16106e-108	sigDOWN
16670	Krt32	keratin 32	uc007lkf.2	chr11	chr11_100086727_100089726					0.436304	0.126302	0.279994	n.s.	0.856583	0.000919479	0.010968	n.s.	1.19385	0.000565324	0.00339631	sigUP	0.899376	0.0047412	0.0257033	n.s.	3.33827	3.31772e-15	6.24658e-13	sigUP					-0.43432	0.407421	0.550726	n.s.	2.50777	2.92619e-10	1.96161e-09	sigUP	3.87085	1.26611e-26	3.81003e-25	sigUP	1.4757	6.31949e-05	0.000112629	sigUP
14043	Ext2	exostoses (multiple) 2	uc008lgf.2	chr2	chr2_93821069_93824068			chr2:93822297-93822640	7	-0.0572898	0.436414	0.630057	n.s.	0.0619179	0.352719	0.615519	n.s.	0.036341	0.647176	0.786515	n.s.	0.23833	0.00216159	0.0136369	n.s.	-0.0116584	0.925991	0.962029	n.s.	-0.148338	0.025179	0.0647223	n.s.	-0.0117596	0.866295	0.917896	n.s.	-0.341814	9.49893e-07	3.86118e-06	n.s.	-0.778134	1.38216e-26	4.15012e-25	n.s.	0.26542	0.00379243	0.00561301	n.s.
18391	Sigmar1	sigma non-opioid intracellular receptor 1	uc033ibn.1	chr4	chr4_41739860_41742859			chr4:41740725-41741402	3	0.0376757	0.716247	0.843345	n.s.	-0.153787	0.106942	0.313879	n.s.	0.0622085	0.534408	0.702367	n.s.	-0.520654	8.25185e-08	2.09352e-06	n.s.	-0.243209	0.0132745	0.0538678	n.s.	0.11069	0.154323	0.267862	n.s.	0.117539	0.139527	0.251049	n.s.	-0.639315	3.19875e-15	3.80342e-14	n.s.	-0.898981	1.40415e-26	4.20689e-25	n.s.	0.348611	1.80645e-07	4.07307e-07	n.s.
229841	Cenpe	centromere protein E	uc008rkz.1	chr3	chr3_135211063_135214062			chr3:135212475-135212868	3	-0.940323	5.92414e-23	3.90589e-20	n.s.	-0.833836	3.50521e-21	1.49539e-18	n.s.	-1.0193	1.59153e-19	2.32691e-17	sigDOWN	-0.855971	5.47394e-15	5.92606e-13	n.s.	-0.375978	0.000103163	0.00125075	n.s.	-0.0449802	0.515139	0.649189	n.s.	-0.286827	0.00064999	0.00301022	n.s.	-1.55927	5.07931e-73	2.47834e-70	sigDOWN	-0.934628	1.441e-26	4.30787e-25	n.s.	-0.193984	0.000511066	0.000831791	n.s.
17069	Ly6e	lymphocyte antigen 6 complex, locus E	uc011zui.1	chr15	chr15_74953571_74956570			chr15:74955438-74955850	7	1.92191	1.09123e-17	2.98648e-15	sigUP	1.60494	2.77032e-15	5.50459e-13	sigUP	2.08273	4.01937e-19	5.53424e-17	sigUP	1.73053	1.17074e-14	1.17755e-12	sigUP	1.5967	5.77929e-31	4.35248e-28	sigUP	0.401472	0.00884104	0.0275047	n.s.	0.755884	6.70163e-07	7.05023e-06	n.s.	1.67218	4.11675e-27	1.48399e-25	sigUP	1.68054	1.48542e-26	4.42608e-25	sigUP	2.19378	1.60945e-53	3.33739e-52	sigUP
545622	Ptpn3	protein tyrosine phosphatase, non-receptor type 3	uc012deo.1	chr4	chr4_57298846_57301845			chr4:57299727-57300366	7	1.18086	3.3396e-08	1.06934e-06	sigUP	0.454173	0.0192545	0.102266	n.s.	1.98408	1.82324e-20	3.04202e-18	sigUP	1.3502	6.51329e-11	3.56647e-09	sigUP	-0.670448	0.00382621	0.0215327	n.s.	1.56145	5.95956e-23	5.33167e-21	sigUP	1.41403	5.04538e-14	1.9922e-12	sigUP	1.34227	8.75494e-13	7.92644e-12	sigUP	2.03701	1.48702e-26	4.42608e-25	sigUP	-0.0533316	0.76078	0.788667	n.s.
19227	Pthlh	parathyroid hormone-like peptide	uc009esx.2	chr6	chr6_147262586_147265585	3		chr6:147263690-147264305	7	0.701646	0.00779783	0.0358049	n.s.	0.599273	0.0194814	0.103056	n.s.	1.23501	3.71754e-07	5.56728e-06	sigUP	1.23769	5.09515e-07	1.07972e-05	sigUP	0.364671	0.0911628	0.215422	n.s.	0.10392	0.665663	0.769614	n.s.	1.62469	1.49076e-12	4.64995e-11	sigUP	2.7778	1.12238e-31	5.67924e-30	sigUP	2.53984	1.59029e-26	4.72317e-25	sigUP	3.00832	3.59159e-77	1.5007e-75	sigUP
65963	Tmem176b	transmembrane protein 176B	uc009bvv.3	chr6	chr6_48839875_48842874		6			1.99377	9.74454e-09	3.69046e-07	sigUP	1.25579	4.72208e-05	0.00101322	sigUP	3.17077	2.40465e-24	6.37997e-22	sigUP	2.34443	3.10767e-15	3.4432e-13	sigUP	2.31095	1.08212e-31	8.65901e-29	sigUP	0.652656	0.00424723	0.0151342	n.s.	0.0870402	0.70101	0.799566	n.s.	1.74494	2.91557e-14	3.16131e-13	sigUP	2.54102	1.73179e-26	5.13227e-25	sigUP	1.37652	9.3017e-12	2.88193e-11	sigUP
68523	Ciao2b	cytosolic iron-sulfur assembly component 2B	uc033jhf.1	chr8	chr8_104640229_104643228			chr8:104641441-104642058	7	0.0551252	0.403357	0.602482	n.s.	0.0615694	0.308062	0.570756	n.s.	0.059343	0.349854	0.534444	n.s.	0.0229829	0.710096	0.834556	n.s.	0.0911939	0.184682	0.348538	n.s.	-0.155018	0.00484379	0.016815	n.s.	0.0113515	0.84113	0.901861	n.s.	0.333385	3.25262e-09	1.8742e-08	n.s.	0.610005	1.76183e-26	5.20998e-25	n.s.	-0.130934	0.0357715	0.0471062	n.s.
68277	2310057M21Rik	RIKEN cDNA 2310057M21 gene	uc009kbg.1	chr7	chr7_131361199_131364198	5		chr7:131362267-131363378	5	-0.118515	0.0195262	0.0721469	n.s.	0.046366	0.311681	0.574547	n.s.	-0.147745	0.00585871	0.0236516	n.s.	-0.203682	7.95733e-05	0.00083162	n.s.	-0.381528	6.51971e-11	5.28303e-09	n.s.	0.072385	0.142267	0.251431	n.s.	0.0462174	0.332733	0.475966	n.s.	-0.383733	2.14021e-15	2.59215e-14	n.s.	-0.527867	1.84168e-26	5.43434e-25	n.s.	0.27462	3.91971e-09	1.0044e-08	n.s.
110012	Tpgs1	tubulin polyglutamylase complex subunit 1	uc007fzh.1	chr10	chr10_79667910_79670909	7		chr10:79669307-79669972	7	0.151543	0.0295543	0.0990722	n.s.	-0.00904926	0.88685	0.958909	n.s.	0.0833474	0.273244	0.451089	n.s.	-0.0185087	0.803068	0.89294	n.s.	0.163896	0.14791	0.299588	n.s.	-0.048165	0.616585	0.730628	n.s.	0.634004	9.92104e-17	5.84229e-15	n.s.	1.11669	1.61755e-48	2.35096e-46	sigUP	0.807409	1.91422e-26	5.63622e-25	n.s.	0.966788	2.30636e-35	2.44594e-34	n.s.
100929	Tyw1	tRNA-yW synthesizing protein 1 homolog (S. cerevisiae)	uc012eeb.1	chr5	chr5_130254119_130257118			chr5:130255114-130255631	7	-0.100541	0.10702	0.24961	n.s.	-0.0699975	0.219284	0.473601	n.s.	-0.0383854	0.653998	0.790816	n.s.	0.0478108	0.56992	0.737868	n.s.	-0.0409572	0.790877	0.881867	n.s.	-0.0625026	0.488344	0.624899	n.s.	-0.110263	0.111591	0.210313	n.s.	0.0029403	0.966	0.974704	n.s.	-0.767821	2.10324e-26	6.17946e-25	n.s.	0.180633	0.0459213	0.0596201	n.s.
224762	Trim31	tripartite motif-containing 31	uc008cll.1	chr17	chr17_36896630_36899629		4			-1.02458	0.121099	0.272152	n.s.	-1.1593	0.0644937	0.230187	n.s.	-1.08866	0.00653101	0.0258868	sigDOWN	-1.97487	9.18266e-08	2.30086e-06	sigDOWN	-0.566651	0.000427227	0.00390141	n.s.	-0.822278	2.66178e-12	7.73522e-11	n.s.	-0.742956	1.64342e-06	1.56681e-05	n.s.	-1.82784	2.27852e-29	9.91375e-28	sigDOWN	-1.77693	2.29442e-26	6.7267e-25	sigDOWN	-0.847201	4.24385e-06	8.46701e-06	n.s.
93697	Ice2	interactor of little elongation complex ELL subunit 2	uc009qnd.1	chr9	chr9_69396498_69399497			chr9:69397883-69398205	7	0.0194752	0.786305	0.886749	n.s.	0.0377509	0.556422	0.77389	n.s.	0.0956999	0.270753	0.448577	n.s.	0.162615	0.0534596	0.158711	n.s.	-0.349509	0.0263128	0.0888873	n.s.	0.179946	0.249583	0.385026	n.s.	0.499856	7.95551e-08	1.03908e-06	n.s.	0.866679	1.60566e-20	3.23071e-19	n.s.	1.00333	2.34603e-26	6.86328e-25	sigUP	0.206011	0.0126372	0.0176451	n.s.
109032	Sp110	Sp110 nuclear body protein	uc007bub.2	chr1	chr1_85602392_85605391					-0.0887596	0.171554	0.343558	n.s.	0.0894462	0.13148	0.354351	n.s.	-0.239013	0.00156656	0.00800324	n.s.	-0.0268613	0.717957	0.840243	n.s.	-0.353348	3.73186e-07	1.09837e-05	n.s.	-0.262572	0.000216231	0.0012243	n.s.	-0.468395	1.14811e-07	1.44218e-06	n.s.	-1.12878	2.09543e-36	1.47565e-34	sigDOWN	-0.982649	2.41808e-26	7.05893e-25	n.s.	-0.44542	6.72097e-08	1.56538e-07	n.s.
69367	Glrx2	glutaredoxin 2 (thioltransferase)	uc007cxb.1	chr1	chr1_143738115_143741114		4	chr1:143739388-143739756	7	0.780345	6.44368e-06	0.000107679	n.s.	0.479301	0.0016964	0.0174266	n.s.	0.919075	1.19554e-13	6.6491e-12	n.s.	0.599116	5.58471e-07	1.16842e-05	n.s.	0.676191	2.93194e-08	1.1879e-06	n.s.	0.901449	6.44752e-14	2.36126e-12	n.s.	0.50576	9.60864e-06	7.44246e-05	n.s.	0.962415	5.80947e-18	9.16501e-17	n.s.	1.14939	2.43095e-26	7.08137e-25	sigUP	1.94044	1.51955e-87	7.9785e-86	sigUP
20259	Scin	scinderin	uc007nkw.2	chr12	chr12_40132729_40135728			chr12:40134072-40134276	7	-0.880829	0.00415312	0.0220018	n.s.	-0.482458	0.087015	0.276655	n.s.	-0.938617	1.45941e-05	0.000145653	n.s.	-0.802663	0.000103699	0.00104228	n.s.	-0.217538	0.000904844	0.00705277	n.s.	-0.291741	2.15979e-06	2.11009e-05	n.s.	-0.351808	7.52479e-09	1.19262e-07	n.s.	-0.475641	7.42056e-15	8.45535e-14	n.s.	-0.667751	3.26603e-26	9.49374e-25	n.s.	-1.07273	4.14561e-62	1.11571e-60	sigDOWN
11671	Aldh3a2	aldehyde dehydrogenase family 3, subfamily A2	uc007jhf.2	chr11	chr11_61265687_61268686			chr11:61266869-61267493	7	-0.256962	0.000423068	0.00353106	n.s.	0.0896339	0.17448	0.416735	n.s.	0.00638832	0.935379	0.965873	n.s.	0.0964582	0.207856	0.397145	n.s.	-0.191859	0.0473676	0.135152	n.s.	0.286532	0.000134677	0.000811364	n.s.	0.00347561	0.966902	0.981486	n.s.	-0.646969	1.96896e-14	2.16411e-13	n.s.	-0.934842	3.34729e-26	9.70927e-25	n.s.	0.294353	0.00157991	0.00244173	n.s.
66671	Ccnh	cyclin H	uc007rit.1	chr13	chr13_85187977_85190976			chr13:85189331-85189666	4	-0.162894	0.288495	0.484443	n.s.	-0.404446	0.00355497	0.0301771	n.s.	-0.457238	0.00808314	0.0309073	n.s.	-1.14031	8.80734e-12	5.78267e-10	sigDOWN	-0.036772	0.74408	0.850821	n.s.	-0.176985	0.0180132	0.0495385	n.s.	-0.37577	0.00013486	0.000776753	n.s.	-0.687202	3.73456e-12	3.18686e-11	n.s.	-1.09078	3.42689e-26	9.9191e-25	sigDOWN	0.766054	8.14265e-12	2.5346e-11	n.s.
20536	Slc4a3	solute carrier family 4 (anion exchanger), member 3	uc007bpx.2	chr1	chr1_75546444_75549443	1		chr1:75546265-75546756	7	1.86075	4.73636e-08	1.46484e-06	sigUP	0.517917	0.104829	0.309962	n.s.	2.68108	1.93707e-18	2.34799e-16	sigUP	1.69073	9.92311e-09	3.16246e-07	sigUP	1.19733	2.55325e-07	8.03176e-06	sigUP	-0.412448	0.0826172	0.165724	n.s.	1.26394	2.48547e-10	5.20804e-09	sigUP	2.62643	6.62334e-39	5.32283e-37	sigUP	2.15398	3.55891e-26	1.02795e-24	sigUP	2.04032	3.94311e-29	3.25412e-28	sigUP
66278	Smim20	small integral membrane protein 20	uc008xlg.2	chr5	chr5_53265606_53268605	6		chr5:53266981-53267406	7	0.113173	0.126777	0.280682	n.s.	0.0641499	0.343849	0.60747	n.s.	0.0331026	0.546504	0.711122	n.s.	-0.0298309	0.574717	0.741304	n.s.	0.265824	8.68631e-06	0.000165986	n.s.	-0.145507	0.000806411	0.00374501	n.s.	-0.0196705	0.683239	0.786475	n.s.	0.39033	5.57663e-16	7.15379e-15	n.s.	0.520744	3.76857e-26	1.08621e-24	n.s.	0.122451	0.0505723	0.065287	n.s.
24055	Sh3bp2	SH3-domain binding protein 2	uc008xcl.2	chr5	chr5_34524284_34527283			chr5:34525707-34526133	7	0.0626603	0.444221	0.63677	n.s.	-0.24024	0.00126299	0.0139446	n.s.	0.118362	0.126677	0.262433	n.s.	0.00895207	0.904945	0.953486	n.s.	0.305543	0.0038981	0.0218126	n.s.	0.480471	3.95777e-07	4.62848e-06	n.s.	0.0694745	0.359873	0.504515	n.s.	0.268441	0.000388498	0.0010022	n.s.	0.807706	3.8192e-26	1.09848e-24	n.s.	0.0234378	0.750271	0.778904	n.s.
18969	Pola2	polymerase (DNA directed), alpha 2	uc008ggd.2	chr19	chr19_5962707_5965706	6		chr19:5963802-5964307	7	0.0755934	0.348079	0.548852	n.s.	0.0505132	0.49067	0.729144	n.s.	0.0976886	0.294777	0.475114	n.s.	0.0160953	0.860669	0.927607	n.s.	-0.152708	0.130093	0.274804	n.s.	-0.182662	0.0606296	0.130076	n.s.	-0.170009	0.0280981	0.0704102	n.s.	-0.3501	5.36193e-06	1.94361e-05	n.s.	-0.860785	4.2135e-26	1.20934e-24	n.s.	-0.382702	2.58074e-06	5.23446e-06	n.s.
22718	Zfp60	zinc finger protein 60	uc009fwz.1	chr7	chr7_27729909_27732908	6		chr7:27731314-27731629	7	-0.0753207	0.245839	0.436676	n.s.	-0.0499491	0.393516	0.650923	n.s.	-0.122339	0.117419	0.248735	n.s.	0.116986	0.123043	0.280727	n.s.	-0.0389319	0.597252	0.746813	n.s.	0.0974161	0.108412	0.204377	n.s.	0.0218802	0.725892	0.816696	n.s.	-0.12274	0.0489939	0.0791479	n.s.	-0.684885	4.37825e-26	1.254e-24	n.s.	-0.235619	2.06885e-05	3.88055e-05	n.s.
269536	Tex10	testis expressed gene 10	uc008svd.1	chr4	chr4_48471923_48474922			chr4:48472918-48473545	7	-0.204597	1.87753e-05	0.000260864	n.s.	-0.146176	0.000760048	0.00949604	n.s.	-0.148101	0.00839684	0.0317498	n.s.	-0.144001	0.00826434	0.0397439	n.s.	-0.171121	0.000729132	0.00598234	n.s.	0.0142624	0.751315	0.835498	n.s.	-0.0993704	0.0583413	0.126517	n.s.	-0.386307	2.01444e-13	1.96862e-12	n.s.	-0.57443	4.51804e-26	1.29133e-24	n.s.	0.173015	0.00070912	0.00113659	n.s.
217473	Ankmy2	ankyrin repeat and MYND domain containing 2	uc007nju.1	chr12	chr12_36165826_36168825	1				1.0228	2.58161e-07	6.40106e-06	sigUP	1.34272	2.1607e-13	3.19805e-11	sigUP	1.96861	8.53382e-19	1.13109e-16	sigUP	2.41043	1.37275e-27	9.27066e-25	sigUP	1.24084	9.08284e-13	1.09705e-10	sigUP	1.52776	1.97709e-18	1.13592e-16	sigUP	0.365275	0.0425616	0.0983719	n.s.	0.929432	2.87747e-08	1.45492e-07	n.s.	1.82462	4.59566e-26	1.31077e-24	sigUP	2.94278	1.64349e-69	5.52355e-68	sigUP
14765	Gpr50	G-protein-coupled receptor 50	uc009tke.1	chrX	chrX_71662267_71665266			chrX:71664219-71664718	5	1.24539	0.000552215	0.00437797	sigUP	0.687304	0.0356285	0.155426	n.s.	1.21998	2.2953e-05	0.000215007	sigUP	1.36116	1.4903e-06	2.73776e-05	sigUP	0.62388	0.00461431	0.0248118	n.s.	1.0191	3.76549e-05	0.00026858	sigUP	1.60401	1.8383e-14	7.58756e-13	sigUP	2.56892	3.52367e-33	1.949e-31	sigUP	2.27024	4.81831e-26	1.37141e-24	sigUP	3.35105	1.45612e-29	1.22051e-28	sigUP
19192	Psme3	proteaseome (prosome, macropain) activator subunit 3 (PA28 gamma, Ki)	uc007lon.1	chr11	chr11_101314751_101317750	5		chr11:101315821-101316232	7	-0.0130203	0.828778	0.915092	n.s.	0.0116476	0.831655	0.932022	n.s.	-0.0483944	0.579428	0.737586	n.s.	0.141442	0.0979361	0.241301	n.s.	0.160161	0.0145084	0.0576672	n.s.	0.0639158	0.309163	0.450893	n.s.	-0.841317	9.10106e-32	2.96044e-29	n.s.	-0.803435	3.58105e-29	1.5299e-27	n.s.	-0.779192	4.91993e-26	1.39742e-24	n.s.	-0.401521	3.91042e-07	8.52949e-07	n.s.
16370	Irs4	insulin receptor substrate 4	uc009ulp.1	chrX	chrX_141723718_141726717	3		chrX:141724518-141725435	7	1.5154	0.0927857	0.225173	n.s.	1.38825	0.0448525	0.181982	n.s.	0.995855	0.170741	0.327002	n.s.	0.388195	0.593595	0.756028	n.s.	0.782683	0.0892016	0.212307	n.s.	2.59707	3.47239e-05	0.000249666	sigUP	3.00234	1.23372e-17	8.18205e-16	sigUP	3.47526	3.23789e-24	9.27381e-23	sigUP	3.66306	5.27345e-26	1.49473e-24	sigUP	3.11688	1.83533e-18	8.70671e-18	sigUP
74097	Pop7	processing of precursor 7, ribonuclease P family, (S. cerevisiae)	uc009aco.1	chr5	chr5_137500930_137503929			chr5:137502246-137503014	7	0.126609	0.020442	0.0747445	n.s.	-0.00555544	0.911537	0.967074	n.s.	0.010783	0.836711	0.90915	n.s.	-0.129823	0.0107191	0.0489749	n.s.	0.120931	0.0710408	0.180509	n.s.	0.0178343	0.746236	0.831992	n.s.	0.19685	7.15808e-05	0.000441706	n.s.	0.316468	1.62993e-10	1.13962e-09	n.s.	0.530646	5.54295e-26	1.56786e-24	n.s.	-0.0652494	0.338551	0.379857	n.s.
81018	Rnf114	ring finger protein 114	uc008nzv.1	chr2	chr2_167491145_167494144	8		chr2:167492358-167493167	7	0.0279863	0.504399	0.686269	n.s.	0.0390632	0.306374	0.56886	n.s.	0.0307827	0.548924	0.713224	n.s.	0.0105199	0.833784	0.91212	n.s.	0.0553334	0.379603	0.558411	n.s.	-0.0190914	0.633906	0.74481	n.s.	-0.0078054	0.868041	0.919102	n.s.	-0.421559	3.48228e-19	6.25164e-18	n.s.	-0.512282	5.55639e-26	1.56842e-24	n.s.	-0.366533	1.56918e-13	5.4707e-13	n.s.
23874	Farsb	phenylalanyl-tRNA synthetase, beta subunit	uc007bqi.2	chr1	chr1_78487398_78490397			chr1:78488484-78488916	7	0.044896	0.336343	0.536411	n.s.	0.0842978	0.0471037	0.187775	n.s.	-0.0271286	0.578422	0.73657	n.s.	-0.000140217	0.997632	1	n.s.	-0.107172	0.0307274	0.0991689	n.s.	-0.171611	0.000113679	0.00069967	n.s.	-0.0168427	0.713332	0.808767	n.s.	-0.26525	8.02821e-09	4.39605e-08	n.s.	-0.500072	5.6481e-26	1.59102e-24	n.s.	-0.457986	2.50972e-12	8.07965e-12	n.s.
22025	Nr2c1	nuclear receptor subfamily 2, group C, member 1	uc007gvo.2	chr10	chr10_94146431_94149430	7		chr10:94147800-94148388	4	-0.740675	6.10837e-07	1.37581e-05	n.s.	-0.812248	1.51611e-09	1.27117e-07	n.s.	-0.597357	1.09347e-05	0.000112537	n.s.	-0.785753	5.24527e-09	1.77538e-07	n.s.	-0.731246	2.15712e-06	4.99414e-05	n.s.	0.143895	0.309465	0.451124	n.s.	-0.270543	0.108403	0.205551	n.s.	-1.17696	1.84189e-11	1.44454e-10	sigDOWN	-1.95867	6.69092e-26	1.88089e-24	sigDOWN	-0.180791	0.06329	0.0804804	n.s.
107995	Cdc20	cell division cycle 20	uc008ukd.2	chr4	chr4_118435844_118438843			chr4:118436949-118437578	7	-0.262016	0.00233328	0.0139621	n.s.	-0.42529	9.4833e-08	4.7108e-06	n.s.	0.146434	0.0815524	0.188332	n.s.	-0.245688	0.00262242	0.0159482	n.s.	-0.227513	0.0333351	0.105017	n.s.	-0.168277	0.0065575	0.021586	n.s.	0.101446	0.197911	0.326199	n.s.	0.342995	1.25595e-05	4.28971e-05	n.s.	-0.865088	6.98544e-26	1.95965e-24	n.s.	0.342512	1.79903e-06	3.70127e-06	n.s.
69482	Nup35	nucleoporin 35	uc008khs.2	chr2	chr2_80637312_80640311			chr2:80638759-80639157	7	-0.0218752	0.64976	0.798709	n.s.	-0.0267153	0.539932	0.762698	n.s.	-0.0952002	0.0552273	0.140743	n.s.	-0.10094	0.0338651	0.116121	n.s.	-0.0851668	0.10466	0.236911	n.s.	-0.253289	3.59203e-09	6.42717e-08	n.s.	-0.0118974	0.805199	0.877104	n.s.	-0.353339	3.33609e-13	3.16731e-12	n.s.	-0.525411	7.45054e-26	2.08585e-24	n.s.	-0.543482	2.38493e-28	1.89406e-27	n.s.
71914	Antxr2	anthrax toxin receptor 2	uc008yga.1	chr5	chr5_98029463_98032462			chr5:98030524-98031323	7	0.0127898	0.941467	0.975009	n.s.	0.31598	0.0464691	0.186455	n.s.	-0.147979	0.337305	0.521665	n.s.	-0.145823	0.329609	0.534471	n.s.	0.0364632	0.635747	0.775727	n.s.	-0.0949242	0.16941	0.287827	n.s.	-0.121368	0.11647	0.21723	n.s.	-0.242298	0.00177723	0.00402263	n.s.	-0.859463	7.65416e-26	2.13847e-24	n.s.	-0.868537	6.88254e-25	4.60181e-24	n.s.
71864	Fam217a	family with sequence similarity 217, member A	uc011yyi.1	chr13	chr13_34918493_34921492		7			-0.259098	0.0750879	0.194248	n.s.	0.079716	0.547127	0.76766	n.s.	-0.321531	0.00794128	0.0305148	n.s.	-0.388631	0.000921062	0.00685335	n.s.	-0.259522	0.000631458	0.00535046	n.s.	-0.0778517	0.2251	0.356081	n.s.	-0.499383	2.47983e-12	7.54552e-11	n.s.	-1.09003	4.94496e-51	8.13953e-49	sigDOWN	-0.77755	8.09171e-26	2.2561e-24	n.s.	-0.0503374	0.350647	0.392195	n.s.
11840	Arf1	ADP-ribosylation factor 1	uc007jdm.2	chr11	chr11_59226663_59229662	6		chr11:59227398-59228536	7	-0.00099524	0.979706	0.993196	n.s.	0.0696371	0.0499089	0.195449	n.s.	0.0359095	0.502389	0.676435	n.s.	0.075522	0.147734	0.317834	n.s.	0.0101471	0.88617	0.937346	n.s.	-0.182414	2.69803e-05	0.000200076	n.s.	-0.210569	0.000218803	0.00117736	n.s.	-0.539673	3.49288e-21	7.47957e-20	n.s.	-0.618998	9.73969e-26	2.71005e-24	n.s.	-0.300267	1.15136e-05	2.20905e-05	n.s.
228714	Kat14	lysine acetyltransferase 14	uc008mqz.3	chr2	chr2_144367483_144370482	5		chr2:144368887-144369304	7	0.0844268	0.150655	0.315014	n.s.	-0.0483879	0.369196	0.630171	n.s.	0.0249807	0.693192	0.818525	n.s.	-0.0483223	0.4316	0.629882	n.s.	0.101768	0.109961	0.244839	n.s.	-0.0678664	0.143128	0.252561	n.s.	-0.0985945	0.0231462	0.0602674	n.s.	-0.317697	2.49714e-13	2.40592e-12	n.s.	-0.47059	1.08288e-25	3.00698e-24	n.s.	-0.63479	2.88995e-22	1.68457e-21	n.s.
12028	Bax	BCL2-associated X protein	uc009gvi.1	chr7	chr7_45465399_45468398	6		chr7:45466568-45466979	3	-0.00735142	0.947304	0.977982	n.s.	-0.166156	0.0993406	0.300445	n.s.	-0.328477	0.0022293	0.0107501	n.s.	-0.198085	0.0586045	0.169204	n.s.	-0.479272	1.9005e-07	6.16003e-06	n.s.	-0.177764	0.0199685	0.0536247	n.s.	-0.349338	0.000102098	0.000606989	n.s.	-1.28392	5.82808e-43	5.85465e-41	sigDOWN	-0.985507	1.09086e-25	3.023e-24	n.s.	-0.105233	0.165594	0.197148	n.s.
68991	Ssu72	Ssu72 RNA polymerase II CTD phosphatase homolog (yeast)	uc008wel.2	chr4	chr4_155703315_155706314	7		chr4:155704962-155705774	7	0.0110295	0.791957	0.890491	n.s.	0.0861047	0.0239423	0.118729	n.s.	0.145413	0.000309084	0.00203975	n.s.	-0.0537817	0.169006	0.348126	n.s.	0.168944	0.00358342	0.0205273	n.s.	-0.104503	0.0244766	0.063171	n.s.	0.105302	0.00875632	0.0271575	n.s.	0.390224	1.82993e-22	4.44849e-21	n.s.	0.427284	1.11811e-25	3.09223e-24	n.s.	0.368595	1.76687e-13	6.13992e-13	n.s.
57437	Golga7	golgi autoantigen, golgin subfamily a, 7	uc009les.1	chr8	chr8_23255581_23258580	8		chr8:23256689-23257318	7	-0.0314707	0.4736	0.661116	n.s.	0.0522343	0.188761	0.435877	n.s.	0.0459513	0.302858	0.484177	n.s.	-0.0550523	0.202895	0.391277	n.s.	-0.184392	0.00131846	0.00954761	n.s.	-0.190587	9.19724e-06	7.71054e-05	n.s.	-0.1171	0.00887135	0.0274339	n.s.	-0.116061	0.0095204	0.0183685	n.s.	-0.4851	1.15948e-25	3.20018e-24	n.s.	-0.338493	2.68175e-08	6.43675e-08	n.s.
193670	Rnf185	ring finger protein 185	uc007hsw.2	chr11	chr11_3451457_3454456	8		chr11:3452180-3452683	7	-0.0905714	0.200524	0.38344	n.s.	0.0400611	0.538108	0.761414	n.s.	0.0404084	0.590487	0.746372	n.s.	-0.0669342	0.355318	0.559903	n.s.	0.107401	0.100276	0.229831	n.s.	0.139664	0.000309593	0.00165782	n.s.	-0.0648703	0.193142	0.320504	n.s.	-0.0823674	0.098033	0.146039	n.s.	-0.539793	1.16434e-25	3.20711e-24	n.s.	0.0122053	0.842266	0.86241	n.s.
381686	Kpna7	karyopherin alpha 7 (importin alpha 8)	uc009alx.1	chr5	chr5_145003701_145006700					0.0374096	0.395727	0.595129	n.s.	0.00364618	0.92761	0.973597	n.s.	0.082386	0.0629203	0.155054	n.s.	0.0169311	0.694436	0.825039	n.s.	-0.117377	0.0408509	0.12135	n.s.	-0.111518	0.0100555	0.0307033	n.s.	0.0117685	0.815792	0.883359	n.s.	-0.238005	2.53102e-06	9.61592e-06	n.s.	-0.547576	1.18664e-25	3.26196e-24	n.s.	-0.189571	0.000354799	0.00058749	n.s.
68796	Tmem214	transmembrane protein 214	uc033iik.1	chr5	chr5_30868147_30871146		6	chr5:30869450-30869993	7	-0.119836	0.0667075	0.178754	n.s.	0.0114566	0.846447	0.938735	n.s.	-0.043119	0.572323	0.731628	n.s.	0.131071	0.0813375	0.21189	n.s.	0.109241	0.403694	0.580926	n.s.	-0.176681	0.0153781	0.0435672	n.s.	-0.281234	0.00111257	0.00477084	n.s.	-0.373259	1.4538e-05	4.92239e-05	n.s.	-0.942469	1.28361e-25	3.52143e-24	n.s.	-0.181136	0.0726865	0.0915838	n.s.
96957	Tmem62	transmembrane protein 62	uc008lxf.1	chr2	chr2_120976131_120979130			chr2:120977184-120977649	5	-0.552171	1.0243e-05	0.000158059	n.s.	-0.200942	0.0723347	0.24699	n.s.	-0.788024	3.70501e-13	1.86991e-11	n.s.	-0.461305	1.01976e-05	0.000144046	n.s.	-0.436123	8.12358e-07	2.1578e-05	n.s.	0.144203	0.0779462	0.157999	n.s.	-0.0164369	0.849774	0.907072	n.s.	-1.03704	3.18761e-30	1.49654e-28	sigDOWN	-0.96146	1.37751e-25	3.77146e-24	n.s.	-0.548343	5.72405e-10	1.55525e-09	n.s.
80981	Arl4d	ADP-ribosylation factor-like 4D	uc007lpq.2	chr11	chr11_101664041_101667040			chr11:101665483-101665851	7	0.728712	2.18719e-07	5.52703e-06	n.s.	0.362537	0.00446584	0.0356309	n.s.	0.90287	3.08422e-13	1.60221e-11	n.s.	0.98655	1.6522e-16	2.39097e-14	n.s.	0.0195572	0.901799	0.946217	n.s.	1.27371	5.98079e-19	3.60142e-17	sigUP	0.646753	3.2937e-08	4.57767e-07	n.s.	1.96621	9.75602e-61	2.66574e-58	sigUP	1.20134	1.43347e-25	3.91682e-24	sigUP	2.78218	4.34743e-137	5.70662e-135	sigUP
108767	Pnrc1	proline-rich nuclear receptor coactivator 1	uc008sfu.1	chr4	chr4_33247288_33250287		3	chr4:33247483-33248746	7	-0.172692	0.0243534	0.0855525	n.s.	-0.205078	0.00329531	0.0286906	n.s.	-0.0743947	0.543279	0.708681	n.s.	-0.256855	0.0322458	0.11217	n.s.	-0.0426253	0.676124	0.805195	n.s.	0.156564	0.0368498	0.0873582	n.s.	-0.626838	1.64125e-14	6.83621e-13	n.s.	-0.749784	4.23995e-20	8.23985e-19	n.s.	-0.884014	1.45062e-25	3.95576e-24	n.s.	0.152513	0.0739564	0.0930659	n.s.
70976	Ccdc105	coiled-coil domain containing 105	uc007fyf.2	chr10	chr10_78751568_78754567	2		chr10:78752390-78752951	5	1.74139	4.22265e-10	2.23539e-08	sigUP	0.911092	0.000789181	0.0097588	n.s.	0.582442	0.00152571	0.00782018	n.s.	0.441725	0.0118983	0.0532811	n.s.	0.625181	1.54672e-11	1.40444e-09	n.s.	-0.0860342	0.233551	0.365654	n.s.	0.0187893	0.824595	0.889654	n.s.	0.617236	3.81782e-13	3.59718e-12	n.s.	0.8994	1.76501e-25	4.80351e-24	n.s.	0.22203	0.0169845	0.0233266	n.s.
77744	Bora	bora, aurora kinase A activator	uc007uuv.1	chr14	chr14_99044877_99047876	8		chr14:99045505-99046496	7	-0.0526559	0.396228	0.595573	n.s.	-0.03001	0.598307	0.799267	n.s.	0.0318434	0.616385	0.764659	n.s.	0.0577059	0.349637	0.553815	n.s.	-0.209968	0.000592591	0.00507488	n.s.	-0.0621771	0.187223	0.309648	n.s.	-0.189562	0.00146498	0.0060176	n.s.	-0.31689	1.06849e-07	4.97029e-07	n.s.	-0.64739	1.80172e-25	4.89365e-24	n.s.	-0.188053	0.00546256	0.00795459	n.s.
68554	Cebpzos	CCAAT/enhancer binding protein (C/EBP), zeta, opposite strand	uc008dpj.2	chr17	chr17_78914999_78917998			chr17:78916477-78916767	7	0.0516382	0.388642	0.589104	n.s.	-0.0490745	0.376565	0.636495	n.s.	0.00464883	0.947982	0.972532	n.s.	0.010865	0.876114	0.937103	n.s.	0.288593	0.0139979	0.056179	n.s.	0.131334	0.0890952	0.175486	n.s.	0.110996	0.250828	0.388748	n.s.	0.412609	1.8405e-05	6.10463e-05	n.s.	1.02802	1.87717e-25	5.08847e-24	sigUP	0.0155533	0.877992	0.893684	n.s.
70231	Gorasp2	golgi reassembly stacking protein 2	uc008jzo.2	chr2	chr2_70660009_70663008	5		chr2:70661347-70662024	7	-0.0381502	0.416179	0.613608	n.s.	-0.0320388	0.453079	0.69966	n.s.	-0.10384	0.01793	0.058429	n.s.	-0.0765447	0.0730373	0.196699	n.s.	-0.151869	0.0227961	0.0800052	n.s.	-0.0476622	0.295171	0.436141	n.s.	0.00402664	0.927683	0.957361	n.s.	-0.272221	8.64234e-10	5.42563e-09	n.s.	-0.47769	2.07655e-25	5.61779e-24	n.s.	-0.281279	1.20552e-07	2.75654e-07	n.s.
225849	Ppp2r5b	protein phosphatase 2, regulatory subunit B', beta	uc008ght.1	chr19	chr19_6234341_6237340	4		chr19:6235535-6235910	4	0.340224	0.0382152	0.11967	n.s.	-0.58453	9.5903e-05	0.00179262	n.s.	-0.0538518	0.722606	0.838008	n.s.	-0.259836	0.0750994	0.200727	n.s.	-0.223161	0.353954	0.533702	n.s.	-0.0625641	0.694303	0.792215	n.s.	0.156067	0.210184	0.341606	n.s.	-0.929571	2.75332e-13	2.64342e-12	n.s.	-1.44655	2.14109e-25	5.78095e-24	sigDOWN	0.569354	2.7714e-05	5.12852e-05	n.s.
69754	Fbxo7	F-box protein 7	uc007gnl.1	chr10	chr10_86020689_86023688	5		chr10:86021771-86022417	7	-0.260239	0.000575018	0.00452558	n.s.	-0.132003	0.0546027	0.206684	n.s.	-0.302098	0.000618149	0.00365732	n.s.	0.0375282	0.663076	0.804693	n.s.	-0.127589	0.0782381	0.194049	n.s.	-0.260458	1.88482e-06	1.86767e-05	n.s.	-0.212384	0.000796954	0.0035757	n.s.	-0.364654	9.58123e-09	5.19233e-08	n.s.	-0.684484	2.24706e-25	6.0551e-24	n.s.	0.149643	0.0249684	0.0335792	n.s.
77809	Lrrc42	leucine rich repeat containing 42	uc008tzl.1	chr4	chr4_107242028_107245027	8				-0.146457	0.0107104	0.045733	n.s.	0.00567056	0.913631	0.968456	n.s.	-0.109624	0.0293099	0.0858828	n.s.	-0.0566552	0.246233	0.444282	n.s.	-0.0292072	0.601132	0.750127	n.s.	-0.101655	0.0270658	0.0684985	n.s.	-0.00863386	0.832867	0.895193	n.s.	-0.166956	4.31926e-05	0.000133718	n.s.	-0.440453	2.29707e-25	6.17767e-24	n.s.	-0.124673	0.0157964	0.0217615	n.s.
16886	Limk2	LIM motif-containing protein kinase 2	uc007hsu.2	chr11	chr11_3407739_3410738	8		chr11:3408803-3409339	7	-0.0631808	0.358606	0.560166	n.s.	0.0696338	0.26742	0.52821	n.s.	0.110258	0.123722	0.258719	n.s.	0.0431484	0.535106	0.711434	n.s.	0.0808989	0.40842	0.5849	n.s.	-0.0364793	0.499904	0.634377	n.s.	-0.182432	0.00659721	0.0214088	n.s.	-0.394585	3.74955e-09	2.14067e-08	n.s.	-0.727087	2.459e-25	6.60017e-24	n.s.	-0.127897	0.133774	0.161911	n.s.
76779	Cluap1	clusterin associated protein 1	uc007xzb.1	chr16	chr16_3907509_3910508			chr16:3908919-3909244	5	-0.296583	1.35129e-05	0.000198665	n.s.	-0.0281591	0.647014	0.828034	n.s.	-0.326255	0.000107254	0.000814036	n.s.	-0.242389	0.00268759	0.0162817	n.s.	-0.309159	1.44117e-05	0.000253452	n.s.	-0.0919583	0.164897	0.282034	n.s.	-0.146664	0.0277132	0.0695732	n.s.	-1.03272	1.5395e-50	2.47443e-48	sigDOWN	-0.720842	2.48547e-25	6.65814e-24	n.s.	-0.698531	1.30811e-12	4.29271e-12	n.s.
66855	Tcf25	transcription factor 25 (basic helix-loop-helix)	uc009nvl.2	chr8	chr8_123372211_123375210	7		chr8:123373477-123374433	7	-0.0414596	0.425654	0.620514	n.s.	0.0422376	0.373743	0.634571	n.s.	0.0546223	0.36848	0.55271	n.s.	-0.0186693	0.754056	0.861796	n.s.	0.0249505	0.745748	0.851723	n.s.	-0.11371	0.0278595	0.0701388	n.s.	0.00300411	0.963821	0.979596	n.s.	-0.0983996	0.137009	0.194657	n.s.	-0.715976	2.65077e-25	7.08704e-24	n.s.	-0.399353	6.64365e-09	1.67161e-08	n.s.
110033	Kif22	kinesin family member 22	uc009jud.1	chr7	chr7_127040921_127043920	8		chr7:127042182-127042549	7	-0.112269	0.011598	0.0484808	n.s.	-0.059655	0.140535	0.368751	n.s.	-0.0468671	0.403393	0.587726	n.s.	-0.0467251	0.393021	0.594478	n.s.	-0.0566094	0.374444	0.553645	n.s.	-0.236663	1.40894e-08	2.20587e-07	n.s.	-0.171128	0.000808446	0.00362113	n.s.	-0.275038	7.167e-08	3.42003e-07	n.s.	-0.54851	2.65943e-25	7.09632e-24	n.s.	-0.231185	2.47577e-05	4.60225e-05	n.s.
11964	Atp6v1a	ATPase, H+ transporting, lysosomal V1 subunit A	uc007zgw.1	chr16	chr16_44137520_44140519			chr16:44139651-44140488	7	-0.240643	0.00331999	0.0186148	n.s.	0.0338197	0.647337	0.828155	n.s.	0.00428998	0.965953	0.982722	n.s.	-0.0409822	0.673212	0.810552	n.s.	-0.273213	0.0199644	0.0727183	n.s.	0.0198982	0.830608	0.892074	n.s.	-0.20789	0.0495466	0.111183	n.s.	-0.298427	0.0046873	0.00967632	n.s.	-1.16068	2.84462e-25	7.57568e-24	sigDOWN	0.309839	0.00321409	0.0048025	n.s.
433375	Creg1	cellular repressor of E1A-stimulated genes 1	uc007djm.1	chr1	chr1_165762280_165765279	4		chr1:165763706-165764219	7	0.326854	0.00024492	0.00224988	n.s.	0.0246235	0.761653	0.894702	n.s.	0.219594	0.00707054	0.0276543	n.s.	0.160993	0.0416856	0.133752	n.s.	-0.104497	0.247821	0.423498	n.s.	0.482761	5.68999e-10	1.17023e-08	n.s.	0.677063	2.77244e-21	2.70551e-19	n.s.	0.5112	7.47592e-13	6.81361e-12	n.s.	0.750609	3.29185e-25	8.74965e-24	n.s.	0.821879	1.3179e-19	6.65115e-19	n.s.
18260	Ocln	occludin	uc011zdy.1	chr13	chr13_100551124_100554123	6		chr13:100551633-100552839	7	-0.209422	0.0217448	0.0783233	n.s.	0.105671	0.207874	0.460619	n.s.	-0.201936	0.0221854	0.0690742	n.s.	-0.224386	0.00939219	0.044004	n.s.	-0.0264166	0.824975	0.903057	n.s.	-1.30693	1.71351e-09	3.2816e-08	sigDOWN	-0.162362	0.196128	0.323964	n.s.	0.148243	0.23247	0.306357	n.s.	-1.53047	4.51879e-25	1.19875e-23	sigDOWN	-0.295105	0.0147307	0.0203882	n.s.
384214	Ephx4	epoxide hydrolase 4	uc008yme.1	chr5	chr5_107402013_107405012	7		chr5:107403289-107403902	3	-0.73571	0.000630003	0.00488412	n.s.	-1.29167	1.45148e-10	1.43223e-08	sigDOWN	-1.44298	2.86107e-11	1.00935e-09	sigDOWN	-1.30817	6.91992e-10	2.94296e-08	sigDOWN	-1.11659	2.28847e-12	2.46213e-10	sigDOWN	0.288327	0.0311	0.0763479	n.s.	-0.33216	0.00987948	0.0298887	n.s.	-1.87591	9.55865e-36	6.43302e-34	sigDOWN	-1.45847	4.595e-25	1.21661e-23	sigDOWN	-0.280128	0.0245029	0.0329914	n.s.
71949	Cers5	ceramide synthase 5	uc007xqf.1	chr15	chr15_99771016_99774015			chr15:99771851-99772691	7	-0.139628	0.00958768	0.0419136	n.s.	0.0714473	0.144467	0.374462	n.s.	-0.105251	0.0469737	0.12445	n.s.	-0.0294855	0.5667	0.735057	n.s.	-0.0834897	0.125793	0.26845	n.s.	-0.00668615	0.88669	0.928966	n.s.	-0.156275	0.000459125	0.00223126	n.s.	-0.16473	0.000216745	0.000588771	n.s.	-0.476368	5.2105e-25	1.3769e-23	n.s.	-0.226268	0.000211359	0.000357767	n.s.
215890	Clvs2	clavesin 2	uc007euf.1	chr10	chr10_33623101_33626100			chr10:33624363-33624567	7	-0.196051	0.542012	0.717456	n.s.	-0.225126	0.459908	0.705258	n.s.	-0.348113	0.0287032	0.0843491	n.s.	-0.199188	0.19657	0.383935	n.s.	-0.0934938	0.18906	0.353362	n.s.	0.0405054	0.50166	0.636089	n.s.	-0.34323	1.86921e-08	2.73417e-07	n.s.	-0.184546	0.00230975	0.0050987	n.s.	-0.647608	5.32817e-25	1.40528e-23	n.s.	-0.290879	2.34571e-07	5.23216e-07	n.s.
17436	Me1	malic enzyme 1, NADP(+)-dependent, cytosolic	uc009qxs.2	chr9	chr9_86694415_86697414			chr9:86695382-86696045	7	-0.0748583	0.0984641	0.235176	n.s.	0.0706216	0.0861951	0.275249	n.s.	-0.183671	7.49978e-05	0.000597203	n.s.	-0.0658293	0.141749	0.309755	n.s.	-0.121875	0.00684453	0.0333196	n.s.	-0.0635475	0.0843948	0.168427	n.s.	-0.14432	0.000119032	0.00069675	n.s.	-0.359274	1.15948e-21	2.64015e-20	n.s.	-0.399973	5.49567e-25	1.44666e-23	n.s.	-0.433609	1.81928e-19	9.12197e-19	n.s.
66357	Ostc	oligosaccharyltransferase complex subunit (non-catalytic)	uc008rjc.2	chr3	chr3_130707945_130710944	6		chr3:130709098-130709460	7	0.0538267	0.295064	0.491369	n.s.	0.118077	0.0114856	0.070354	n.s.	0.019115	0.703611	0.825702	n.s.	-0.102555	0.0350393	0.118882	n.s.	0.143218	0.07872	0.194905	n.s.	0.101614	0.0806291	0.162438	n.s.	0.0927702	0.165456	0.28588	n.s.	0.627469	9.80692e-21	2.0178e-19	n.s.	0.697355	5.51687e-25	1.44945e-23	n.s.	0.511255	9.58733e-11	2.77105e-10	n.s.
52285	D6Ertd474e	DNA segment, Chr 6, ERATO Doi 474, expressed	uc009eqh.2	chr6	chr6_143244388_143247387		7			-0.517416	7.35382e-06	0.000120121	n.s.	-0.430286	6.17901e-05	0.00125704	n.s.	-0.344353	2.00573e-05	0.000190652	n.s.	-0.432876	3.18679e-08	8.98511e-07	n.s.	-0.201363	0.00132429	0.00957444	n.s.	0.224523	3.47015e-05	0.000249648	n.s.	-0.149432	0.0167602	0.0459794	n.s.	-0.099775	0.110364	0.161694	n.s.	-0.66771	6.48264e-25	1.69992e-23	n.s.	0.0654087	0.376688	0.418495	n.s.
234549	Heatr3	HEAT repeat containing 3	uc009mre.1	chr8	chr8_88160018_88163017					-1.04099	6.91536e-09	2.75569e-07	sigDOWN	-0.564	0.000372565	0.00542575	n.s.	-2.44802	2.49718e-17	2.60405e-15	sigDOWN	-1.31814	1.02863e-06	1.97658e-05	sigDOWN	-0.709234	0.000435461	0.00396471	n.s.	-0.0537088	0.719328	0.811747	n.s.	-0.22112	0.245692	0.383441	n.s.	-2.25328	4.52561e-23	1.16658e-21	sigDOWN	-2.42247	7.39835e-25	1.93633e-23	sigDOWN	0.848569	5.35701e-06	1.05817e-05	n.s.
68226	Efcab2	EF-hand calcium binding domain 2	uc007dve.1	chr1	chr1_178404381_178407380	7		chr1:178405660-178406671	3	0.820984	4.28187e-06	7.47395e-05	n.s.	0.875808	4.04261e-08	2.29055e-06	n.s.	0.838723	1.25674e-06	1.62324e-05	n.s.	0.583346	0.000399692	0.00333633	n.s.	0.509775	0.000775373	0.00628696	n.s.	0.216401	0.127383	0.230893	n.s.	-0.324385	0.0285195	0.0711911	n.s.	1.60467	1.48181e-28	6.04314e-27	sigUP	1.47727	7.71194e-25	2.01454e-23	sigUP	1.99554	5.51998e-33	5.37098e-32	sigUP
69573	Hilpda	hypoxia inducible lipid droplet associated	uc012eiw.1	chr6	chr6_29270988_29273987			chr6:29272507-29272924	7	0.57877	2.77985e-07	6.83419e-06	n.s.	0.306224	0.00241118	0.0227994	n.s.	0.340174	0.0002992	0.00198469	n.s.	0.258051	0.00442689	0.0243342	n.s.	0.779004	1.14216e-12	1.32937e-10	n.s.	0.703	1.5143e-14	5.83588e-13	n.s.	0.136968	0.27075	0.410178	n.s.	1.3725	1.93907e-27	7.23814e-26	sigUP	1.31016	8.19754e-25	2.1373e-23	sigUP	1.90229	3.37856e-79	1.47828e-77	sigUP
73306	1700044C05Rik	RIKEN cDNA 1700044C05 gene	uc029snb.1	chr14	chr14_118364378_118367377		2			0.516055	0.462417	0.652348	n.s.	1.38612	0.00236748	0.0225035	sigUP	0.421599	0.345774	0.530539	n.s.	-0.353908	0.188222	0.37313	n.s.					-0.934165	0.00016939	0.000993729	n.s.	1.03271	4.7153e-07	5.17621e-06	sigUP	2.61578	2.61381e-17	3.81109e-16	sigUP	3.19412	9.66705e-25	2.51564e-23	sigUP
106581	Fam234a	family with sequence similarity 234, member A	uc008bdv.2	chr17	chr17_26242743_26245742			chr17:26243870-26244386	7	-0.0213167	0.80621	0.900514	n.s.	-0.00508588	0.948294	0.98236	n.s.	-0.0256448	0.752376	0.856647	n.s.	-0.0395125	0.619005	0.773592	n.s.	-0.142452	0.246891	0.422587	n.s.	-0.00116896	0.991657	0.993879	n.s.	-0.279395	0.00455404	0.0156719	n.s.	-0.696056	1.80269e-12	1.592e-11	n.s.	-1.06476	9.92233e-25	2.57716e-23	sigDOWN	0.772116	6.96222e-11	2.02916e-10	n.s.
320150	Zdhhc17	zinc finger, DHHC domain containing 17	uc007gzw.2	chr10	chr10_111008567_111011566	6		chr10:111009456-111010438	7	0.0900078	0.442587	0.635301	n.s.	0.214362	0.043537	0.178492	n.s.	0.260547	0.0119702	0.0425136	n.s.	0.0898171	0.353067	0.557718	n.s.	0.205492	0.0827345	0.201745	n.s.	-0.107849	0.220254	0.349998	n.s.	0.0315965	0.777455	0.856777	n.s.	0.805337	2.64032e-13	2.5385e-12	n.s.	1.13279	1.05094e-24	2.72448e-23	sigUP	-0.839203	4.86274e-15	1.86135e-14	n.s.
14873	Gsto1	glutathione S-transferase omega 1	uc008hvq.1	chr19	chr19_47853489_47856488	2		chr19:47854867-47855383	7	0.58796	0.00697572	0.0328409	n.s.	0.701692	0.000316126	0.00479143	n.s.	1.10971	1.36645e-06	1.75376e-05	sigUP	1.02688	7.54669e-06	0.000111139	sigUP	0.24368	0.190107	0.354595	n.s.	0.625136	0.000686772	0.00327314	n.s.	2.78525	1.69547e-84	3.86058e-81	sigUP	1.33521	1.1331e-20	2.31396e-19	sigUP	1.45312	1.1065e-24	2.86306e-23	sigUP	4.02081	2.4334e-176	5.94005e-174	sigUP
100039968	Tmem35b	transmembrane protein 35B	uc008uun.2	chr4	chr4_127124543_127127542			chr4:127125893-127126264	7	0.181646	0.00641083	0.0307293	n.s.	0.123819	0.040721	0.170007	n.s.	0.273921	0.000203751	0.00142135	n.s.	0.134181	0.0600772	0.172194	n.s.	0.0810123	0.381057	0.559868	n.s.	-0.142926	0.00626101	0.0207568	n.s.	0.20415	0.00513696	0.017343	n.s.	0.682706	9.27369e-21	1.91965e-19	n.s.	0.763087	1.13427e-24	2.92939e-23	n.s.	-0.323836	4.66075e-07	1.0093e-06	n.s.
71151	Eri2	exoribonuclease 2	uc012fsw.1	chr7	chr7_119792559_119795558	8		chr7:119793771-119794341	7	-0.856678	7.78375e-17	1.63628e-14	n.s.	-0.95411	3.23659e-25	1.61885e-22	n.s.	-0.802847	1.05479e-14	7.19181e-13	n.s.	-0.758033	2.72266e-14	2.60897e-12	n.s.	-0.454956	1.49929e-11	1.38097e-09	n.s.	-0.0693477	0.350516	0.494616	n.s.	-0.0367906	0.607746	0.728017	n.s.	-0.760507	2.58018e-25	8.12223e-24	n.s.	-0.769446	1.16275e-24	2.99726e-23	n.s.	-0.0697828	0.253858	0.292157	n.s.
76527	Il34	interleukin 34	uc012gko.1	chr8	chr8_110754151_110757150		8			-0.0219609	0.752427	0.867164	n.s.	0.0765237	0.223976	0.47917	n.s.	0.0611885	0.435548	0.617756	n.s.	-0.105792	0.169362	0.348554	n.s.	0.00731863	0.952918	0.976564	n.s.	0.102067	0.272697	0.411726	n.s.	-0.206196	0.0139201	0.0394394	n.s.	-0.260098	0.00191599	0.00430388	n.s.	-0.905753	1.17738e-24	3.02927e-23	n.s.	-0.49079	5.76346e-07	1.24003e-06	n.s.
353502	Hcfc1r1	host cell factor C1 regulator 1 (XPO1-dependent)	uc008asu.1	chr17	chr17_23672108_23675107			chr17:23673529-23673933	7	0.127195	0.0388649	0.121259	n.s.	0.221248	8.3163e-05	0.00160196	n.s.	0.0764541	0.274174	0.451974	n.s.	-0.00685706	0.920108	0.96166	n.s.	0.0229011	0.709495	0.828424	n.s.	-0.0327347	0.469298	0.60861	n.s.	-0.048298	0.31923	0.461515	n.s.	0.152597	0.00163749	0.00373354	n.s.	0.506056	1.22325e-24	3.14136e-23	n.s.	-0.65188	1.14156e-22	6.79951e-22	n.s.
67916	Plpp3	phospholipid phosphatase 3	uc008tye.1	chr4	chr4_105155847_105158846			chr4:105157314-105158466	7	-0.243654	0.00106129	0.00744752	n.s.	-0.170681	0.0124008	0.0747488	n.s.	-0.0696843	0.323543	0.506895	n.s.	-0.198107	0.00370617	0.0211598	n.s.	-0.227316	0.00239706	0.0150735	n.s.	-0.096358	0.059776	0.128487	n.s.	0.134282	0.0198838	0.0529594	n.s.	-0.196334	0.000661279	0.00163076	n.s.	-0.611399	1.24428e-24	3.18938e-23	n.s.	-0.197271	0.00159261	0.00246081	n.s.
78893	Cnot10	CCR4-NOT transcription complex, subunit 10	uc009rxq.2	chr9	chr9_114638701_114641700			chr9:114639828-114640284	7	-0.0368179	0.503616	0.685571	n.s.	-0.103426	0.0395504	0.166703	n.s.	-0.0308894	0.624373	0.76929	n.s.	-0.160991	0.00837429	0.0401909	n.s.	0.101135	0.163621	0.321245	n.s.	0.217636	2.89279e-06	2.74279e-05	n.s.	-0.0561089	0.262365	0.401482	n.s.	-0.104598	0.0351101	0.0588919	n.s.	-0.530744	1.3497e-24	3.4531e-23	n.s.	-0.104645	0.119656	0.146056	n.s.
60409	Trappc4	trafficking protein particle complex 4	uc009pdl.1	chr9	chr9_44406049_44409048			chr9:44407136-44407934	7	0.0525002	0.297637	0.49351	n.s.	0.0463484	0.310202	0.57289	n.s.	0.110123	0.0314922	0.0908878	n.s.	-0.0159122	0.748459	0.858095	n.s.	0.131785	0.0660968	0.171651	n.s.	-0.0595669	0.198352	0.323771	n.s.	0.215829	1.69877e-05	0.000123845	n.s.	0.614811	1.01749e-34	6.34748e-33	n.s.	0.51676	1.49974e-24	3.82979e-23	n.s.	-0.315423	5.82743e-11	1.70989e-10	n.s.
56773	Chst5	carbohydrate (N-acetylglucosamine 6-O) sulfotransferase 5	uc009nmz.1	chr8	chr8_111908700_111911699					1.29585	2.25912e-06	4.23366e-05	sigUP	1.42434	2.0901e-08	1.27919e-06	sigUP	1.1615	7.50789e-09	1.66892e-07	sigUP	1.02949	2.21279e-07	5.16998e-06	sigUP	0.773606	0.000109622	0.00131783	n.s.	0.0537801	0.793481	0.866162	n.s.	0.31564	0.0553936	0.121377	n.s.	2.00739	1.84044e-34	1.12251e-32	sigUP	1.70034	1.55012e-24	3.95107e-23	sigUP	2.36371	3.29278e-30	2.83514e-29	sigUP
73274	Gpbp1	GC-rich promoter binding protein 1	uc007rvx.2	chr13	chr13_111488542_111491541			chr13:111488770-111490745	7	-0.157712	5.21128e-05	0.000623034	n.s.	0.0195253	0.581642	0.787522	n.s.	-0.0897144	0.0676774	0.1639	n.s.	0.0211891	0.654976	0.799249	n.s.	-0.264283	1.80769e-07	5.93414e-06	n.s.	0.0121976	0.811351	0.877523	n.s.	-0.0265601	0.595592	0.718054	n.s.	-0.404102	7.93551e-16	1.00384e-14	n.s.	-0.52869	1.8221e-24	4.63566e-23	n.s.	-0.476706	5.45149e-29	4.46414e-28	n.s.
17434	Mocs2	molybdenum cofactor synthesis 2	uc007rxu.2	chr13	chr13_114816737_114819736	5		chr13:114818155-114818471	7	0.0607474	0.366283	0.568349	n.s.	-0.0864085	0.159156	0.395415	n.s.	-0.000864177	0.991532	0.996238	n.s.	-0.295518	0.000186076	0.00175461	n.s.	0.0175121	0.785932	0.878353	n.s.	0.0632953	0.206745	0.334213	n.s.	-0.0588596	0.506315	0.642213	n.s.	-0.460594	2.24784e-07	9.99073e-07	n.s.	-0.944946	1.87684e-24	4.76605e-23	n.s.	0.357383	3.58831e-11	1.06729e-10	n.s.
69399	1700025G04Rik	RIKEN cDNA 1700025G04 gene	uc007cze.2	chr1	chr1_152088821_152091820			chr1:152089617-152090328	7	0.302705	0.0249584	0.0871291	n.s.	0.318465	0.0103107	0.0652804	n.s.	-0.0129155	0.898712	0.946346	n.s.	0.306485	0.00165659	0.0109784	n.s.	0.507299	3.72102e-06	7.98472e-05	n.s.	0.682858	1.35801e-22	1.17304e-20	n.s.	-0.0433133	0.61368	0.732172	n.s.	0.525441	1.26446e-09	7.71551e-09	n.s.	0.88937	1.89348e-24	4.79938e-23	n.s.	0.075526	0.292191	0.332261	n.s.
22697	Zscan21	zinc finger and SCAN domain containing 21	uc009aep.2	chr5	chr5_138115405_138118404			chr5:138116835-138117154	7	0.0217067	0.689761	0.826516	n.s.	0.0566361	0.250068	0.509474	n.s.	0.077879	0.202879	0.368158	n.s.	0.0407918	0.493124	0.679031	n.s.	0.026028	0.714293	0.831452	n.s.	-0.0879463	0.100134	0.192477	n.s.	-0.169125	0.000187482	0.00103157	n.s.	-0.281301	4.74254e-10	3.07949e-09	n.s.	-0.477296	2.08131e-24	5.25598e-23	n.s.	-0.226628	0.000189454	0.000321902	n.s.
56404	Trip4	thyroid hormone receptor interactor 4	uc009qdz.2	chr9	chr9_65883748_65886747					-0.0682235	0.237157	0.427218	n.s.	0.0332897	0.521189	0.751475	n.s.	-0.238835	8.18143e-06	8.68481e-05	n.s.	-0.0191541	0.711832	0.835626	n.s.	-0.099541	0.0781798	0.194017	n.s.	-0.00453163	0.926077	0.953953	n.s.	-0.127765	0.0327187	0.0798504	n.s.	-0.848	1.00643e-43	1.04961e-41	n.s.	-0.634763	2.07878e-24	5.25598e-23	n.s.	-1.52268	1.53918e-146	2.27831e-144	sigDOWN
51786	Cpsf2	cleavage and polyadenylation specific factor 2	uc007otx.2	chr12	chr12_101974474_101977473			chr12:101975357-101976335	7	-0.200923	0.00254151	0.0149371	n.s.	-0.161477	0.00806873	0.0552636	n.s.	-0.18952	0.000201894	0.00141148	n.s.	-0.160518	0.0012589	0.00884284	n.s.	-0.0429761	0.542425	0.701757	n.s.	0.225826	6.88087e-05	0.000454029	n.s.	0.146853	0.0134694	0.0383294	n.s.	-0.485124	5.81049e-16	7.43316e-15	n.s.	-0.630979	2.16171e-24	5.44894e-23	n.s.	-0.512111	4.90116e-15	1.87451e-14	n.s.
100169864	Gm44504	predicted readthrough transcript (NMD candidate), 44504	uc009tos.2	chrX	chrX_74367223_74370222	8		chrX:74368246-74368698	5	-0.437233	3.95276e-07	9.30759e-06	n.s.	-0.370696	2.31252e-06	8.02159e-05	n.s.	-0.405466	5.7408e-07	8.17431e-06	n.s.	-0.645682	4.35763e-16	5.66971e-14	n.s.	-0.629071	7.88973e-12	7.89158e-10	n.s.	-0.170647	0.00823787	0.0259606	n.s.	-0.195039	0.0129748	0.0372321	n.s.	-0.911807	1.60147e-29	7.05782e-28	n.s.	-0.842913	2.19654e-24	5.52655e-23	n.s.	-0.312545	2.51916e-06	5.11403e-06	n.s.
80517	Herpud2	HERPUD family member 2	uc009oph.2	chr9	chr9_25150282_25153281	8		chr9:25151091-25152026	7	-0.0173732	0.809329	0.902816	n.s.	-0.0873605	0.181066	0.426403	n.s.	0.0557086	0.502726	0.676695	n.s.	0.0280351	0.730009	0.847556	n.s.	0.0745815	0.244549	0.419982	n.s.	0.186886	0.00249941	0.00966037	n.s.	-0.286183	7.12678e-07	7.47246e-06	n.s.	-0.367044	1.96222e-10	1.34713e-09	n.s.	-0.607531	2.43622e-24	6.11831e-23	n.s.	-0.0153295	0.850314	0.869754	n.s.
105245	Txndc5	thioredoxin domain containing 5	uc007qdt.2	chr13	chr13_38527325_38530324			chr13:38527876-38528545	7	0.131807	0.0319831	0.104911	n.s.	-0.0805152	0.152565	0.386542	n.s.	0.22124	0.000171861	0.00123285	n.s.	0.0545194	0.342556	0.54758	n.s.	-0.041882	0.643973	0.781126	n.s.	0.187433	0.00302625	0.011345	n.s.	0.160143	0.00779641	0.0246562	n.s.	-0.251951	2.82871e-05	9.05478e-05	n.s.	-0.634669	2.58543e-24	6.48113e-23	n.s.	0.334181	6.6737e-09	1.67886e-08	n.s.
18393	Orc2	origin recognition complex, subunit 2	uc007bce.2	chr1	chr1_58503610_58506609			chr1:58504544-58505162	7	-0.283691	1.2474e-08	4.53473e-07	n.s.	-0.127797	0.00447392	0.0356758	n.s.	-0.153621	0.00128186	0.00677576	n.s.	-0.025374	0.582735	0.747327	n.s.	-0.168853	0.00237158	0.0149991	n.s.	-0.0540598	0.24379	0.378185	n.s.	-0.134776	0.00401092	0.0141048	n.s.	-0.296298	2.21896e-10	1.50974e-09	n.s.	-0.491516	2.74738e-24	6.87448e-23	n.s.	-0.305981	2.90855e-08	6.96071e-08	n.s.
102566	Ano10	anoctamin 10	uc009set.2	chr9	chr9_122292924_122295923			chr9:122293955-122294592	7	-0.142316	0.0289115	0.0974578	n.s.	-0.000951844	0.987111	0.996939	n.s.	-0.168591	0.0491557	0.128822	n.s.	-0.0679398	0.414252	0.613482	n.s.	-0.183028	0.0980243	0.226279	n.s.	0.0120943	0.874468	0.921325	n.s.	-0.121858	0.244467	0.382141	n.s.	-0.563739	8.49118e-08	3.99471e-07	n.s.	-1.12191	2.91113e-24	7.2709e-23	sigDOWN	-0.0971232	0.310703	0.351103	n.s.
72674	Adipor1	adiponectin receptor 1	uc007crx.1	chr1	chr1_134413967_134416966	4		chr1:134415249-134415959	7	0.112677	0.212338	0.398391	n.s.	-0.255241	0.00216796	0.020998	n.s.	0.0590184	0.57509	0.734107	n.s.	0.0880588	0.39437	0.595629	n.s.	0.014302	0.861583	0.923346	n.s.	-0.0307804	0.64774	0.756099	n.s.	-0.604768	1.96682e-13	7.07123e-12	n.s.	-0.786101	1.3923e-21	3.13888e-20	n.s.	-0.869121	2.96172e-24	7.38376e-23	n.s.	0.0316333	0.724439	0.755386	n.s.
109082	Fbxw17	F-box and WD-40 domain protein 17	uc007qkm.1	chr13	chr13_50416377_50419376			chr13:50417797-50418121	7	-0.282317	0.000169164	0.00166305	n.s.	0.0321599	0.635315	0.822129	n.s.	-0.230271	0.000416206	0.00263158	n.s.	-0.242082	0.000132561	0.00129565	n.s.	0.00586042	0.936752	0.967353	n.s.	-0.2646	0.000816255	0.00378651	n.s.	-0.395003	2.01814e-10	4.34888e-09	n.s.	-0.489292	5.62104e-15	6.49151e-14	n.s.	-0.656803	2.97489e-24	7.40308e-23	n.s.	-0.209954	0.00535445	0.00780123	n.s.
67512	Agpat2	1-acylglycerol-3-phosphate O-acyltransferase 2 (lysophosphatidic acid acyltransferase, beta)	uc008ivt.2	chr2	chr2_26602918_26605917	4		chr2:26603771-26604203	7	-0.202578	0.00372631	0.0203789	n.s.	-0.0966798	0.126939	0.346918	n.s.	-0.0727843	0.257748	0.434285	n.s.	-0.198334	0.00155517	0.0104795	n.s.	-0.119096	0.102776	0.233928	n.s.	-0.11917	0.0738911	0.151223	n.s.	-0.128379	0.0308664	0.0759541	n.s.	-0.155605	0.00875885	0.0170461	n.s.	-0.62586	3.04215e-24	7.5567e-23	n.s.	0.12699	0.02276	0.0307728	n.s.
11836	Araf	Araf proto-oncogene, serine/threonine kinase	uc009stu.2	chrX	chrX_20847043_20850042		4	chrX:20848633-20848843	4	-0.18512	0.149657	0.313699	n.s.	-0.46703	6.56202e-05	0.00132381	n.s.	-0.408971	0.00515344	0.0213577	n.s.	-1.01674	4.10884e-12	2.88473e-10	sigDOWN	-0.0580859	0.489353	0.657519	n.s.	-0.000229597	0.997915	0.998394	n.s.	-0.226112	0.0336434	0.0816549	n.s.	-0.945773	2.35139e-18	3.86578e-17	n.s.	-1.15516	3.32342e-24	8.2404e-23	sigDOWN	-0.338566	3.51485e-05	6.43242e-05	n.s.
67283	Slc25a19	solute carrier family 25 (mitochondrial thiamine pyrophosphate carrier), member 19	uc007mig.2	chr11	chr11_115626796_115629795			chr11:115628182-115628442	7	-0.0752915	0.271969	0.466632	n.s.	-0.243952	0.000108876	0.00198398	n.s.	-0.0663759	0.277685	0.455164	n.s.	-0.0472037	0.429026	0.627845	n.s.	-0.177995	0.0180507	0.0675766	n.s.	-0.176014	0.00592947	0.0198786	n.s.	0.0149783	0.774261	0.853931	n.s.	-0.442494	2.14864e-17	3.16323e-16	n.s.	-0.54996	3.38109e-24	8.3682e-23	n.s.	-0.138909	0.0906328	0.112746	n.s.
50788	Fbxl8	F-box and leucine-rich repeat protein 8	uc009nbz.2	chr8	chr8_105263148_105266147			chr8:105264401-105264676	3	0.569401	3.92685e-05	0.000494007	n.s.	0.0603438	0.631477	0.820417	n.s.	0.535288	0.000105945	0.000806065	n.s.	0.161742	0.232743	0.427338	n.s.	0.0785275	0.667054	0.798308	n.s.	0.48411	0.000612874	0.00297644	n.s.	0.45362	2.72462e-05	0.000188284	n.s.	-0.184378	0.0887929	0.133674	n.s.	-1.1914	3.6427e-24	8.99938e-23	sigDOWN	-0.355802	0.0498388	0.0643998	n.s.
67887	Saraf	store-operated calcium entry-associated regulatory factor	uc012gci.1	chr8	chr8_34153063_34156062	4		chr8:34154399-34154861	7	-0.0131616	0.78056	0.883567	n.s.	0.0027297	0.949373	0.983127	n.s.	0.0472923	0.364591	0.548638	n.s.	0.120017	0.0185362	0.0744203	n.s.	-0.0887518	0.262218	0.440054	n.s.	0.00201986	0.971056	0.981715	n.s.	-0.0526988	0.218382	0.351248	n.s.	-0.151294	0.000396277	0.00102131	n.s.	-0.44857	3.71901e-24	9.17133e-23	n.s.	-0.0783905	0.191229	0.225335	n.s.
545140	Olfr288	olfactory receptor 288	uc007xmb.2	chr15	chr15_98219557_98222556		4			0.48066	0.22671	0.415678	n.s.	-0.195095	0.599789	0.799875	n.s.	-0.208918	0.470887	0.649306	n.s.	-0.668226	0.0142825	0.0613674	n.s.	0.29309	0.000528097	0.00460791	n.s.	-0.506978	1.07152e-13	3.7912e-12	n.s.	-0.429322	1.28922e-08	1.96139e-07	n.s.	-0.252652	0.000793931	0.00192556	n.s.	-0.794203	4.57051e-24	1.12509e-22	n.s.	-0.764174	3.13586e-20	1.63785e-19	n.s.
668218	Bin2	bridging integrator 2	uc033gwu.1	chr15	chr15_100668001_100671000					-0.238356	0.00130597	0.00880662	n.s.	-0.311985	3.77542e-06	0.000121288	n.s.	-0.332622	1.04623e-06	1.38799e-05	n.s.	-0.269555	4.93984e-05	0.000557334	n.s.	-0.244139	0.00122694	0.00900203	n.s.	-0.151517	0.00258379	0.00993003	n.s.	-0.00996073	0.878839	0.925943	n.s.	-0.45659	3.81456e-12	3.25106e-11	n.s.	-0.687148	4.80322e-24	1.18024e-22	n.s.	-1.07953	1.88524e-48	3.32461e-47	sigDOWN
68897	Disp1	dispatched RND transporter family member 1	uc008icm.1	chr1	chr1_183220030_183223029			chr1:183221215-183221544	6	0.416326	1.11346e-05	0.00016894	n.s.	-0.247345	0.00427119	0.0345083	n.s.	0.101927	0.262568	0.440081	n.s.	-0.190864	0.0293607	0.104885	n.s.	0.104005	0.343056	0.521943	n.s.	-0.30313	8.33491e-06	7.1162e-05	n.s.	0.0835845	0.348487	0.492809	n.s.	-0.384296	1.64057e-05	5.50024e-05	n.s.	-0.941528	5.06554e-24	1.24247e-22	n.s.	-0.252774	0.0177473	0.0242999	n.s.
16865	Eif2d	eukaryotic translation initiation factor 2D	uc007cna.2	chr1	chr1_131151707_131154706			chr1:131153026-131153329	7	-0.0526037	0.296442	0.492452	n.s.	-0.0146035	0.749359	0.887882	n.s.	-0.169674	0.00313169	0.0143131	n.s.	-0.0782731	0.159619	0.334333	n.s.	-0.0187055	0.739157	0.848586	n.s.	-0.199078	0.000182223	0.00105948	n.s.	-0.108992	0.0179772	0.0486347	n.s.	-0.391314	2.53396e-17	3.69861e-16	n.s.	-0.482187	5.07961e-24	1.24368e-22	n.s.	-0.745533	3.16455e-32	2.99127e-31	n.s.
72056	1810055G02Rik	RIKEN cDNA 1810055G02 gene	uc008fwu.1	chr19	chr19_3706833_3709832	7		chr19:3708134-3708709	7	-0.152331	0.00989961	0.0429279	n.s.	0.015914	0.765722	0.896428	n.s.	-0.0871111	0.131948	0.270888	n.s.	-0.0406629	0.471412	0.660564	n.s.	-0.193234	0.00887046	0.0402297	n.s.	-0.285345	9.49117e-05	0.000600388	n.s.	0.0661342	0.260625	0.399586	n.s.	0.0337343	0.566317	0.64261	n.s.	-0.61792	5.56801e-24	1.36083e-22	n.s.	-0.259969	5.93046e-05	0.000106021	n.s.
12227	Btg2	B cell translocation gene 2, anti-proliferative	uc007cre.1	chr1	chr1_134077656_134080655			chr1:134078808-134079438	7	1.07923	2.31769e-17	5.79623e-15	sigUP	0.786755	1.32192e-11	1.45533e-09	n.s.	1.49918	4.31724e-33	6.1227e-30	sigUP	0.918964	1.6705e-14	1.65671e-12	n.s.	0.662034	8.77649e-10	5.45463e-08	n.s.	0.891433	4.33446e-30	6.16921e-28	n.s.	0.843066	5.34642e-20	4.48115e-18	n.s.	1.11555	6.83356e-34	4.04157e-32	sigUP	0.943702	5.7117e-24	1.39345e-22	n.s.	1.86471	2.12463e-66	6.54029e-65	sigUP
14853	Gspt2	G1 to S phase transition 2	uc009tto.1	chrX	chrX_94634569_94637568			chrX:94636072-94636563	7	-0.278756	0.000226791	0.00211686	n.s.	-0.0912983	0.18711	0.433702	n.s.	-0.149723	0.0246619	0.0751353	n.s.	-0.0954918	0.137542	0.303788	n.s.	0.103671	0.139961	0.288414	n.s.	-0.0741688	0.0883516	0.174378	n.s.	-0.214165	6.90112e-05	0.000428365	n.s.	-0.0506687	0.342748	0.424843	n.s.	-0.560326	6.27604e-24	1.5284e-22	n.s.	-0.0696813	0.187697	0.221605	n.s.
11819	Nr2f2	nuclear receptor subfamily 2, group F, member 2	uc009hni.1	chr7	chr7_70359094_70362093		1			2.0263	2.79841e-13	2.89935e-11	sigUP	0.623044	0.0104778	0.0659925	n.s.	2.29767	5.75583e-25	1.94355e-22	sigUP	1.56609	8.23635e-14	7.3005e-12	sigUP	0.760986	0.00233201	0.0148219	n.s.	0.375123	0.0834466	0.167013	n.s.	1.68722	3.02621e-10	6.26425e-09	sigUP	3.2839	4.68794e-35	3.04984e-33	sigUP	2.52882	6.30229e-24	1.53206e-22	sigUP	3.83212	1.02016e-85	5.18048e-84	sigUP
226861	Hhat	hedgehog acyltransferase	uc007edp.2	chr1	chr1_192769720_192772719			chr1:192770641-192771138	4	0.162325	0.026407	0.0909819	n.s.	0.151809	0.0212961	0.109656	n.s.	0.111035	0.214203	0.381795	n.s.	0.194911	0.025264	0.0936472	n.s.	0.243107	0.0026739	0.0164915	n.s.	0.132367	0.112331	0.209741	n.s.	0.00818971	0.916	0.949764	n.s.	1.26702	8.67466e-60	2.2791e-57	sigUP	0.788604	6.4604e-24	1.56771e-22	n.s.	1.19737	5.26293e-18	2.43041e-17	sigUP
75613	Med25	mediator complex subunit 25	uc009grn.1	chr7	chr7_44890867_44893866	5		chr7:44892065-44892748	7	0.0697924	0.342259	0.543098	n.s.	0.000218127	0.997393	1	n.s.	0.0761762	0.400676	0.584848	n.s.	-0.0391727	0.658942	0.801674	n.s.	0.0919496	0.481128	0.650385	n.s.	0.078386	0.281736	0.422048	n.s.	-0.304534	0.00246783	0.00934979	n.s.	-0.679718	1.49635e-11	1.18759e-10	n.s.	-1.06389	7.03477e-24	1.70406e-22	sigDOWN	-0.599508	3.86955e-07	8.44563e-07	n.s.
652925	Tmem243	transmembrane protein 243, mitochondrial	uc008wkw.1	chr5	chr5_9099237_9102236			chr5:9100473-9101453	7	0.428609	0.00223186	0.0135001	n.s.	-0.0578074	0.647451	0.828225	n.s.	-0.0366326	0.71507	0.833581	n.s.	-0.0495654	0.607062	0.766161	n.s.	-0.12839	0.192053	0.356511	n.s.	-0.226765	0.0177113	0.0488406	n.s.	0.623408	7.08822e-07	7.43774e-06	n.s.	0.842708	5.26075e-11	3.91248e-10	n.s.	1.29247	7.77741e-24	1.88062e-22	sigUP	-0.77525	8.44773e-09	2.10686e-08	n.s.
66294	Fam3a	family with sequence similarity 3, member A	uc009tow.2	chrX	chrX_74391757_74394756	5				-0.137072	0.368263	0.569939	n.s.	-0.246859	0.073369	0.248771	n.s.	-0.0495944	0.782686	0.877128	n.s.	-0.296213	0.0959618	0.237696	n.s.	-0.165742	0.270249	0.448271	n.s.	0.105912	0.464341	0.604244	n.s.	-0.0534647	0.663779	0.770289	n.s.	-0.892923	2.34534e-12	2.0461e-11	n.s.	-1.3475	7.89282e-24	1.90515e-22	sigDOWN	-0.0236335	0.882455	0.897681	n.s.
69668	Ccdc115	coiled-coil domain containing 115	uc011wja.1	chr1	chr1_34438173_34441172			chr1:34439242-34440138	7	-0.0117369	0.710293	0.839675	n.s.	0.0391986	0.173443	0.415249	n.s.	-0.0709039	0.0542715	0.139107	n.s.	0.04877	0.171958	0.35197	n.s.	-0.0557875	0.379767	0.558419	n.s.	-0.277927	2.74864e-05	0.000203588	n.s.	-0.140871	0.00433131	0.0150724	n.s.	-0.312117	2.82938e-10	1.90325e-09	n.s.	-0.51464	8.27921e-24	1.99489e-22	n.s.	-0.506554	5.28903e-13	1.78447e-12	n.s.
69679	2310043O21Rik	RIKEN cDNA 2310043O21 gene	uc029soq.1	chr15	chr15_38593435_38596434		3			0.649559	0.0133498	0.0540793	n.s.	-2.70479	9.25679e-13	1.23183e-10	sigDOWN	-0.277743	0.120318	0.253656	n.s.	-0.812809	8.41361e-06	0.000122633	n.s.	6.12856	9.16086e-78	2.34573e-74	sigUP	0.926714	1.89454e-14	7.2566e-13	n.s.	-2.18754	1.75035e-05	0.000126726	sigDOWN	-0.987961	0.0134655	0.0250806	n.s.	5.29094	8.7993e-24	2.11621e-22	sigUP
94212	Pag1	phosphoprotein associated with glycosphingolipid microdomains 1	uc008ope.2	chr3	chr3_9832180_9835179			chr3:9833091-9833701	7	0.11961	0.279053	0.474244	n.s.	-0.00954102	0.925007	0.972515	n.s.	0.0589565	0.647779	0.786945	n.s.	0.265718	0.0339707	0.116314	n.s.	-0.207005	0.0665744	0.172716	n.s.	0.828355	3.58841e-15	1.51841e-13	n.s.	-0.0641282	0.61295	0.73194	n.s.	0.835156	2.05221e-11	1.59756e-10	n.s.	1.27996	8.81368e-24	2.11621e-22	sigUP	1.36658	8.74069e-47	1.44783e-45	sigUP
67026	Thap4	THAP domain containing 4	uc007cef.1	chr1	chr1_93753339_93756338			chr1:93753867-93755348	7	-0.127004	0.021659	0.078138	n.s.	-0.0646396	0.194747	0.44318	n.s.	-0.106261	0.061801	0.152987	n.s.	-0.104359	0.0585738	0.169204	n.s.	0.16044	0.098468	0.226955	n.s.	0.00887217	0.907878	0.942415	n.s.	-0.231213	2.77436e-05	0.000190949	n.s.	-0.198525	0.000294558	0.000777892	n.s.	-0.575806	8.96167e-24	2.14797e-22	n.s.	-0.256288	0.000942699	0.00148901	n.s.
381110	Rmdn2	regulator of microtubule dynamics 2	uc012axo.1	chr17	chr17_79613562_79616561			chr17:79615047-79615639	7	0.0363753	0.774148	0.879879	n.s.	0.395952	0.000542419	0.0072985	n.s.	0.59275	5.39735e-06	5.99415e-05	n.s.	0.615296	1.4267e-06	2.64835e-05	n.s.	0.367561	0.0625087	0.164865	n.s.	1.224	3.038e-13	1.00664e-11	sigUP	0.281302	0.23629	0.372383	n.s.	0.643031	0.00738002	0.0145871	n.s.	2.48147	9.95145e-24	2.38103e-22	sigUP	1.85425	3.24769e-24	2.09593e-23	sigUP
231103	Gckr	glucokinase regulatory protein	uc008wyf.1	chr5	chr5_31296081_31299080		4			0.175593	0.022333	0.0799467	n.s.	0.135567	0.0533279	0.203988	n.s.	-0.0717905	0.320522	0.503416	n.s.	0.187079	0.00763001	0.0374037	n.s.	0.371826	1.61438e-06	3.91456e-05	n.s.	-0.127841	0.0430669	0.0991022	n.s.	-0.126802	0.0461336	0.105116	n.s.	0.246088	0.000105999	0.000305904	n.s.	0.650056	1.0058e-23	2.40231e-22	n.s.	-0.515328	2.74464e-14	1.00128e-13	n.s.
69032	Lyzl4	lysozyme-like 4	uc009sdi.1	chr9	chr9_121640067_121643066	1		chr9:121641631-121643111	7	0.0198636	0.960004	0.984072	n.s.	1.06917	0.00798207	0.054898	n.s.	0.770612	0.13826	0.280665	n.s.	1.30906	0.00656297	0.0334085	sigUP									-0.175344	0.6766	0.781323	n.s.	1.58249	1.62901e-05	5.46549e-05	sigUP	4.00402	1.09737e-23	2.61644e-22	sigUP	2.63196	3.41065e-10	9.41395e-10	sigUP
12048	Bcl2l1	BCL2-like 1	uc008ngm.2	chr2	chr2_152830229_152833228	8		chr2:152830858-152831819	7	-0.081262	0.141622	0.301693	n.s.	-0.0906851	0.0718656	0.246283	n.s.	-0.0113421	0.851256	0.917937	n.s.	-0.125629	0.0331649	0.1143	n.s.	0.128129	0.231723	0.405238	n.s.	0.0611779	0.250959	0.386482	n.s.	-0.0376149	0.476104	0.616894	n.s.	-0.374944	1.13077e-12	1.01836e-11	n.s.	-0.549037	1.1296e-23	2.6886e-22	n.s.	-0.227825	0.000165214	0.000282199	n.s.
13823	Epb41l3	erythrocyte membrane protein band 4.1 like 3	uc012awk.1	chr17	chr17_69206359_69209358					0.39528	0.0062819	0.030262	n.s.	0.392252	0.00341414	0.0294599	n.s.	-0.112351	0.447656	0.627834	n.s.	-0.298878	0.0354387	0.119665	n.s.	0.337161	0.000231388	0.00239101	n.s.	0.0427336	0.633176	0.744301	n.s.	0.184746	0.00994528	0.0300337	n.s.	0.494119	6.56789e-12	5.4814e-11	n.s.	0.724286	1.19077e-23	2.82927e-22	n.s.	-0.477503	4.55806e-09	1.16155e-08	n.s.
170829	Tram2	translocating chain-associating membrane protein 2	uc007alg.2	chr1	chr1_21077726_21080725			chr1:21078870-21079694	7	-0.648801	0.000102808	0.00109569	n.s.	-0.169753	0.268489	0.529279	n.s.	-0.73229	3.68862e-07	5.53567e-06	n.s.	-0.610147	1.08021e-05	0.000150783	n.s.	-1.02635	5.82352e-30	3.92413e-27	sigDOWN	-0.109491	0.206956	0.334381	n.s.	-0.151066	0.0905425	0.178318	n.s.	-0.816334	8.65844e-19	1.50307e-17	n.s.	-0.944094	1.27531e-23	3.02486e-22	n.s.	-1.35017	8.42467e-36	9.10807e-35	sigDOWN
228875	Slc35c2	solute carrier family 35, member C2	uc008nxd.2	chr2	chr2_165286288_165289287	7		chr2:165287402-165287882	7	-0.0442897	0.518297	0.698885	n.s.	0.0621156	0.317423	0.580114	n.s.	0.156689	0.0498584	0.130316	n.s.	0.122738	0.11646	0.270316	n.s.	0.0266736	0.831607	0.906287	n.s.	0.135402	0.135732	0.24269	n.s.	-0.200018	0.0239103	0.061903	n.s.	-0.224996	0.0106193	0.0202741	n.s.	-0.934856	1.31429e-23	3.11193e-22	n.s.	0.22142	0.0465786	0.0604453	n.s.
55983	Pdzrn3	PDZ domain containing RING finger 3	uc012eps.1	chr6	chr6_101376398_101379397			chr6:101377171-101378087	7	0.242569	0.0231344	0.0822057	n.s.	0.0456244	0.636842	0.822651	n.s.	0.254868	0.0258607	0.0780664	n.s.	0.277171	0.0124886	0.0553654	n.s.	0.0965339	0.31304	0.493152	n.s.	0.491584	1.26584e-11	3.40228e-10	n.s.	0.444699	5.47263e-09	8.91146e-08	n.s.	0.69805	3.4372e-20	6.73731e-19	n.s.	0.764986	1.42715e-23	3.37331e-22	n.s.	0.524001	1.79102e-10	5.04867e-10	n.s.
59031	Chst12	carbohydrate sulfotransferase 12	uc009ahs.2	chr5	chr5_140504109_140507108	2		chr5:140505492-140505760	7	0.951122	2.30457e-10	1.29565e-08	n.s.	0.97589	1.16886e-13	1.80365e-11	n.s.	0.792731	4.88053e-13	2.4117e-11	n.s.	0.853676	4.93034e-16	6.35655e-14	n.s.	0.464234	0.000904616	0.00705277	n.s.	0.957271	1.2887e-11	3.44891e-10	n.s.	0.823332	4.96719e-10	9.8066e-09	n.s.	1.56941	2.56093e-32	1.34051e-30	sigUP	1.32209	1.71781e-23	4.05331e-22	sigUP	1.97902	4.6582e-133	5.73577e-131	sigUP
26395	Map2k1	mitogen-activated protein kinase kinase 1	uc009qbp.1	chr9	chr9_64252106_64255105	5		chr9:64253119-64253860	7	-0.151143	0.000144078	0.00145533	n.s.	-0.0542974	0.131898	0.355132	n.s.	-0.0799066	0.0309823	0.0897265	n.s.	-0.123822	0.000579912	0.00459202	n.s.	-0.0450468	0.415168	0.59163	n.s.	-0.0806456	0.0703503	0.145908	n.s.	0.0889822	0.0257915	0.0657394	n.s.	0.000311941	0.993754	0.995318	n.s.	-0.410461	1.87041e-23	4.40579e-22	n.s.	-0.301659	2.55908e-11	7.67725e-11	n.s.
227720	Nup214	nucleoporin 214	uc008jei.1	chr2	chr2_32031703_32034702					-0.0391039	0.596079	0.758299	n.s.	-0.109321	0.104866	0.309973	n.s.	-0.147607	0.138886	0.281183	n.s.	0.0910695	0.349144	0.553619	n.s.	0.180879	0.0378756	0.114927	n.s.	-0.0419472	0.579123	0.701433	n.s.	0.0444445	0.646545	0.75731	n.s.	-0.788488	6.23674e-16	7.94836e-15	n.s.	-1.01176	1.87707e-23	4.41386e-22	sigDOWN	-0.377001	3.2933e-05	6.0448e-05	n.s.
74490	Mamstr	MEF2 activating motif and SAP domain containing transcriptional regulator	uc009gwk.2	chr7	chr7_45638477_45641476					1.97959	8.83197e-23	5.5699e-20	sigUP	1.72333	1.15713e-20	4.66225e-18	sigUP	2.42094	7.45033e-30	6.21533e-27	sigUP	1.62959	1.69633e-16	2.43003e-14	sigUP	2.86884	1.829e-15	3.54798e-13	sigUP	1.18242	1.20309e-05	9.74691e-05	sigUP	2.63128	1.24926e-29	3.41349e-27	sigUP	3.22352	7.17504e-45	7.84203e-43	sigUP	2.25125	1.9075e-23	4.47772e-22	sigUP	2.09314	3.75192e-20	1.95302e-19	sigUP
14594	Ggta1	glycoprotein galactosyltransferase alpha 1, 3	uc008jkm.2	chr2	chr2_35459926_35462925					-0.0287627	0.820117	0.909811	n.s.	0.147414	0.195707	0.444593	n.s.	-0.0693757	0.522068	0.69281	n.s.	-0.156658	0.132972	0.296925	n.s.	0.0284899	0.692196	0.816791	n.s.	0.0848609	0.110852	0.207755	n.s.	-0.0581206	0.300714	0.442377	n.s.	0.0173041	0.756957	0.807933	n.s.	-0.57998	1.93487e-23	4.53416e-22	n.s.	-0.0707127	0.293745	0.333756	n.s.
19893	Rpgr	retinitis pigmentosa GTPase regulator	uc009sqj.2	chrX	chrX_10215296_10218295			chrX:10216403-10216886	5	-0.232792	0.096879	0.232231	n.s.	-0.3604	0.00556268	0.0422001	n.s.	-0.342848	0.0154372	0.0518668	n.s.	-0.626654	4.98735e-06	7.80522e-05	n.s.	-0.329987	0.0023417	0.0148493	n.s.	-0.333721	0.00709546	0.0230713	n.s.	-0.0561737	0.585872	0.710064	n.s.	-0.387247	0.000258949	0.000692728	n.s.	-1.10971	2.0906e-23	4.89071e-22	sigDOWN	-0.389227	0.000581904	0.000941795	n.s.
19346	Rab6a	RAB6A, member RAS oncogene family	uc009ini.2	chr7	chr7_100606086_100609085	8		chr7:100607138-100608549	7	-0.129865	0.00601272	0.0293454	n.s.	-0.0867172	0.0421303	0.174252	n.s.	-0.108681	0.0504824	0.131534	n.s.	0.0235592	0.662284	0.804636	n.s.	0.0439483	0.460442	0.631633	n.s.	0.108716	0.0516568	0.114696	n.s.	0.0434744	0.407137	0.550491	n.s.	-0.0512937	0.326469	0.407363	n.s.	-0.54024	2.15777e-23	5.03922e-22	n.s.	-0.0990933	0.117095	0.143143	n.s.
67065	Polr3d	polymerase (RNA) III (DNA directed) polypeptide D	uc007uny.2	chr14	chr14_70441728_70444727			chr14:70442896-70443894	3	-0.546232	5.4426e-06	9.25498e-05	n.s.	-0.72721	1.83708e-11	1.95932e-09	n.s.	-0.808173	4.95802e-05	0.000418042	n.s.	-0.799373	4.23007e-05	0.000489511	n.s.	-1.19789	2.11447e-12	2.2942e-10	sigDOWN	0.0587595	0.561631	0.687896	n.s.	0.1363	0.359547	0.504421	n.s.	-1.5514	3.79592e-22	9.0191e-21	sigDOWN	-1.60993	2.24618e-23	5.23673e-22	sigDOWN	1.13457	1.26435e-29	1.06297e-28	sigUP
14297	Fxn	frataxin	uc008hao.1	chr19	chr19_24279087_24282086	3		chr19:24280225-24280692	7	0.801154	3.63127e-08	1.14753e-06	n.s.	0.533712	1.70779e-05	0.000434587	n.s.	0.738348	3.43432e-07	5.22592e-06	n.s.	0.40036	0.00377351	0.0214707	n.s.	0.487248	0.00403418	0.0223502	n.s.	0.579703	1.09578e-05	8.99386e-05	n.s.	0.468937	0.000138343	0.000794137	n.s.	0.845434	1.65713e-11	1.30639e-10	n.s.	1.17731	2.37917e-23	5.53735e-22	sigUP	1.46485	3.20083e-40	4.17007e-39	sigUP
13731	Emp2	epithelial membrane protein 2	uc007ydj.1	chr16	chr16_10312469_10315468			chr16:10313666-10314006	7	0.170213	0.160951	0.328399	n.s.	-0.00464003	0.966697	0.99004	n.s.	0.0979848	0.378969	0.564315	n.s.	0.112304	0.304619	0.508008	n.s.	-0.164223	0.00873995	0.0398212	n.s.	-0.0908121	0.14834	0.259906	n.s.	0.0775587	0.181368	0.306399	n.s.	-0.295134	3.80594e-07	1.63409e-06	n.s.	-0.597916	2.41875e-23	5.6199e-22	n.s.	-0.623727	5.17816e-17	2.25576e-16	n.s.
11889	Asgr1	asialoglycoprotein receptor 1	uc007jts.2	chr11	chr11_70053198_70056197					1.84027	6.63578e-07	1.47853e-05	sigUP	0.759281	0.0168201	0.0930494	n.s.	2.65734	6.84217e-26	2.83112e-23	sigUP	2.39199	4.11564e-21	1.08089e-18	sigUP	0.78107	0.124093	0.265944	n.s.	0.32826	0.405301	0.548262	n.s.	0.338878	0.294333	0.435523	n.s.	3.22961	8.35408e-24	2.28724e-22	sigUP	3.14885	2.49066e-23	5.76736e-22	sigUP	3.14144	2.72966e-30	2.36197e-29	sigUP
234959	Med17	mediator complex subunit 17	uc009ofl.1	chr9	chr9_15278368_15281367	8		chr9:15279533-15280039	7	0.0034754	0.930258	0.97062	n.s.	0.0502911	0.164394	0.40225	n.s.	0.0380878	0.347071	0.531608	n.s.	0.0452815	0.250925	0.449547	n.s.	-0.0895257	0.201226	0.368352	n.s.	0.0631668	0.194619	0.318932	n.s.	0.120136	0.0140442	0.0397162	n.s.	0.0948285	0.0523884	0.083937	n.s.	-0.503381	2.48989e-23	5.76736e-22	n.s.	0.113753	0.0600557	0.0766831	n.s.
54561	Nap1l3	nucleosome assembly protein 1-like 3	uc009uel.1	chrX	chrX_122395886_122398885					-0.324949	0.0967695	0.232045	n.s.	-0.0241173	0.891662	0.961231	n.s.	-0.661635	1.51973e-05	0.000150719	n.s.	-0.681263	4.9644e-06	7.79337e-05	n.s.	-0.0186615	0.879119	0.933575	n.s.	0.176266	0.156516	0.270805	n.s.	0.0363577	0.749239	0.834374	n.s.	-0.221158	0.0545358	0.0869594	n.s.	-1.21883	2.50268e-23	5.78538e-22	sigDOWN	-0.601934	3.01273e-07	6.65065e-07	n.s.
77041	Arsk	arylsulfatase K	uc007rgj.1	chr13	chr13_76097161_76100160					0.364347	0.0218774	0.0787034	n.s.	0.575585	8.87753e-05	0.00169432	n.s.	0.218688	0.125081	0.260294	n.s.	0.387474	0.00494216	0.0266602	n.s.	0.515062	0.000270332	0.0026915	n.s.	-0.0266571	0.842218	0.899223	n.s.	0.223955	0.0558042	0.122042	n.s.	0.937443	2.10674e-15	2.55616e-14	n.s.	1.17649	2.59035e-23	5.97792e-22	sigUP	-0.456999	0.000309249	0.000515008	n.s.
54391	Rfk	riboflavin kinase	uc008gxo.2	chr19	chr19_17392543_17395542	6		chr19:17393921-17394515	7	-0.124764	0.00242688	0.0143916	n.s.	0.0136869	0.712845	0.865981	n.s.	-0.0843751	0.0687767	0.165967	n.s.	-0.136399	0.00255553	0.0156374	n.s.	-0.165412	0.00163882	0.0112866	n.s.	-0.131324	0.0155524	0.0439714	n.s.	-0.0499076	0.40416	0.547906	n.s.	-0.293853	9.47201e-07	3.85139e-06	n.s.	-0.617748	2.78702e-23	6.42094e-22	n.s.	-0.319654	9.82633e-09	2.43975e-08	n.s.
107869	Cth	cystathionase (cystathionine gamma-lyase)	uc008rvj.1	chr3	chr3_157923564_157926563					1.36401	2.16718e-06	4.08776e-05	sigUP	1.41634	4.84203e-08	2.65033e-06	sigUP	1.13757	1.73922e-07	2.82863e-06	sigUP	1.21893	5.89187e-09	1.96608e-07	sigUP	0.679522	5.18813e-05	0.000722781	n.s.	-0.497853	0.000386616	0.00199932	n.s.	-0.331474	0.0129611	0.0372084	n.s.	1.2018	2.51678e-19	4.57847e-18	sigUP	1.35183	3.31701e-23	7.62913e-22	sigUP	0.0717081	0.701159	0.734136	n.s.
317653	Klk14	kallikrein related-peptidase 14	uc009gni.2	chr7	chr7_43688918_43691917		6			1.79525	0.0135744	0.0546782	n.s.	0.953601	0.147378	0.379498	n.s.	3.02641	1.01661e-10	3.23264e-09	sigUP	1.79788	5.08253e-06	7.90356e-05	sigUP	2.20149	3.56391e-14	5.77579e-12	sigUP	0.950436	0.000763337	0.00357279	n.s.	1.01486	4.03674e-07	4.5187e-06	sigUP	2.46716	1.23651e-34	7.60953e-33	sigUP	1.90274	3.40486e-23	7.81803e-22	sigUP	1.89559	2.6125e-17	1.15508e-16	sigUP
17130	Smad6	SMAD family member 6	uc009qbk.2	chr9	chr9_64020560_64023559	1		chr9:64020165-64023250	4	2.24982	6.32502e-06	0.00010594	sigUP	0.768651	0.0788245	0.260598	n.s.	2.71352	2.60475e-15	1.94424e-13	sigUP	2.37875	3.46104e-14	3.25062e-12	sigUP	0.100006	0.852366	0.917813	n.s.	1.52317	5.25549e-07	5.995e-06	sigUP	1.57121	3.32909e-09	5.68525e-08	sigUP	2.80083	3.65417e-27	1.32422e-25	sigUP	2.43194	3.47998e-23	7.9771e-22	sigUP	1.85657	3.79029e-15	1.46048e-14	sigUP
76832	Hyls1	HYLS1, centriolar and ciliogenesis associated	uc009oti.2	chr9	chr9_35568570_35571569	6		chr9:35569663-35570530	7	-0.290216	0.000475195	0.00388023	n.s.	-0.171763	0.0222215	0.11269	n.s.	-0.133051	0.0765597	0.180061	n.s.	-0.246709	0.000645471	0.00504635	n.s.	-0.0561121	0.454659	0.626588	n.s.	-0.218414	0.000835241	0.00386743	n.s.	-0.033767	0.650556	0.760169	n.s.	-0.195181	0.00876267	0.0170511	n.s.	-0.76633	4.26734e-23	9.76557e-22	n.s.	0.233608	0.002821	0.00424203	n.s.
27411	Slc14a2	solute carrier family 14 (urea transporter), member 2	uc008fsg.2	chr18	chr18_78595451_78598450					1.17738	0.000813722	0.00601275	sigUP	1.33226	5.80265e-05	0.00119543	sigUP	1.16605	0.000520828	0.00317714	sigUP	0.542911	0.0987321	0.242546	n.s.	1.61491	2.59784e-13	3.46459e-11	sigUP	-0.128303	0.622483	0.73525	n.s.	0.029128	0.904251	0.942756	n.s.	2.41709	3.11148e-24	8.93047e-23	sigUP	2.39022	4.27583e-23	9.76862e-22	sigUP	1.39977	2.58343e-11	7.74862e-11	sigUP
12581	Cdkn2d	cyclin dependent kinase inhibitor 2D	uc009okw.1	chr9	chr9_21289710_21292709			chr9:21290818-21291645	6	-0.165578	0.144191	0.305105	n.s.	-0.287399	0.00489089	0.0383265	n.s.	-0.671825	2.30996e-05	0.000215952	n.s.	-0.810557	1.96985e-07	4.62524e-06	n.s.	-1.01992	2.00787e-09	1.10329e-07	sigDOWN	-0.23173	0.12987	0.23445	n.s.	-0.150803	0.306392	0.448748	n.s.	-2.15609	7.42337e-39	5.93088e-37	sigDOWN	-1.62101	5.06721e-23	1.15573e-21	sigDOWN	-0.162012	0.215325	0.251472	n.s.
26417	Mapk3	mitogen-activated protein kinase 3	uc009jsm.1	chr7	chr7_126758126_126761125	3				0.188213	0.013714	0.0551333	n.s.	-0.0730898	0.293845	0.556571	n.s.	0.134458	0.00769293	0.0297521	n.s.	-0.101267	0.0385782	0.126559	n.s.	-0.16509	0.0456514	0.131549	n.s.	-0.242155	0.000691984	0.00329172	n.s.	0.0644013	0.457572	0.599018	n.s.	-0.214836	0.0132737	0.0247637	n.s.	-0.892072	5.41154e-23	1.23221e-21	n.s.	-0.272857	4.97946e-05	8.96767e-05	n.s.
71242	Spata24	spermatogenesis associated 24	uc008emn.1	chr18	chr18_35660687_35663686	4		chr18:35662056-35662286	7	-0.559814	2.35007e-05	0.000317686	n.s.	-0.781688	5.31364e-11	5.31547e-09	n.s.	-0.855195	5.98711e-14	3.50864e-12	n.s.	-0.511815	2.10093e-06	3.69669e-05	n.s.	-0.589249	8.59526e-08	3.12628e-06	n.s.	-0.42972	8.5088e-06	7.23508e-05	n.s.	-0.308877	0.00133507	0.00556259	n.s.	-1.21358	2.71855e-33	1.52216e-31	sigDOWN	-1.00067	5.64183e-23	1.28251e-21	sigDOWN	-0.821909	4.83612e-18	2.23703e-17	n.s.
23802	Amfr	autocrine motility factor receptor	uc009mvn.1	chr8	chr8_94011141_94014140	6		chr8:94011646-94012946	7	-0.110745	0.0738425	0.192054	n.s.	-0.0552795	0.328334	0.591172	n.s.	-0.164708	0.0166305	0.0551448	n.s.	0.0213327	0.750443	0.859231	n.s.	0.0271246	0.682225	0.809127	n.s.	0.175625	0.000830867	0.0038486	n.s.	-0.00757176	0.906507	0.943884	n.s.	-0.406543	2.85775e-10	1.92044e-09	n.s.	-0.659221	6.0837e-23	1.38066e-21	n.s.	-0.568404	3.05888e-17	1.34687e-16	n.s.
319618	Dcp1b	decapping mRNA 1B	uc009dly.2	chr6	chr6_119173753_119176752	1		chr6:119175141-119175720	7	0.492817	0.00903674	0.0401479	n.s.	0.3701	0.0215947	0.110558	n.s.	1.44108	5.57054e-13	2.70553e-11	sigUP	1.18845	4.40831e-10	1.94762e-08	sigUP	1.19383	1.01318e-12	1.20109e-10	sigUP	0.829757	5.69582e-07	6.42704e-06	n.s.	0.698852	3.81304e-06	3.2846e-05	n.s.	1.1398	3.51693e-16	4.62003e-15	sigUP	1.38291	6.18984e-23	1.40242e-21	sigUP	1.92249	1.39872e-44	2.11541e-43	sigUP
12461	Cct2	chaperonin containing Tcp1, subunit 2 (beta)	uc007hcs.1	chr10	chr10_117062315_117065314	6		chr10:117063295-117063896	7	-0.058362	0.0875612	0.215738	n.s.	0.0354992	0.251139	0.510583	n.s.	-0.0582184	0.10953	0.236554	n.s.	-0.0136502	0.700964	0.829327	n.s.	-0.0728103	0.118492	0.257456	n.s.	-0.134731	0.000643572	0.00309909	n.s.	-0.13938	0.000692105	0.00317194	n.s.	-0.33411	4.83822e-16	6.23583e-15	n.s.	-0.418006	6.46464e-23	1.46225e-21	n.s.	-0.210937	1.72596e-05	3.26083e-05	n.s.
56463	Snd1	staphylococcal nuclease and tudor domain containing 1	uc009bct.1	chr6	chr6_28478848_28481847			chr6:28479816-28480665	7	-0.273355	4.86215e-05	0.000588203	n.s.	-0.205621	0.000710501	0.00904813	n.s.	-0.243714	0.000189454	0.00134017	n.s.	-0.0993349	0.117455	0.271824	n.s.	-0.214354	0.0100047	0.0438064	n.s.	-0.233089	0.000150489	0.000893732	n.s.	-0.258626	0.000247022	0.00130959	n.s.	-0.526518	1.1002e-13	1.11505e-12	n.s.	-0.72426	6.60908e-23	1.49245e-21	n.s.	-0.940046	2.92609e-45	4.549e-44	n.s.
381404	Pabpc1l	poly(A) binding protein, cytoplasmic 1-like	uc008ntq.2	chr2	chr2_164045887_164048886					-0.00514484	0.924024	0.967465	n.s.	-0.0466223	0.346089	0.609261	n.s.	-0.0445596	0.507798	0.681218	n.s.	-0.0712399	0.27687	0.478052	n.s.	0.0806577	0.337414	0.517054	n.s.	-0.129034	0.0675308	0.141371	n.s.	0.0357624	0.593589	0.716461	n.s.	-0.32955	8.88324e-07	3.62493e-06	n.s.	-0.687957	6.74859e-23	1.52144e-21	n.s.	-0.245532	0.0015736	0.00243279	n.s.
20429	Shox2	short stature homeobox 2	uc008plc.2	chr3	chr3_66979642_66982641			chr3:66980845-66981613	5	0.31659	0.068874	0.18265	n.s.	0.531241	0.000875753	0.0105593	n.s.	0.711847	1.5809e-05	0.000155158	n.s.	0.915241	4.36965e-08	1.1849e-06	n.s.	0.599036	0.00875232	0.0398492	n.s.	1.9995	3.86672e-17	1.97676e-15	sigUP	1.18317	2.37026e-09	4.15693e-08	sigUP	1.75537	6.27381e-19	1.10312e-17	sigUP	2.02513	7.46734e-23	1.68071e-21	sigUP	4.18672	4.3545e-278	3.36603e-275	sigUP
72572	Spats2	spermatogenesis associated, serine-rich 2	uc007xow.1	chr15	chr15_99125345_99128344			chr15:99126145-99127244	7	-0.10306	0.0748286	0.193785	n.s.	-0.0972341	0.064212	0.229521	n.s.	-0.0248717	0.693165	0.818525	n.s.	-0.00763285	0.900854	0.951492	n.s.	-0.186103	0.00607329	0.0305046	n.s.	-0.109758	0.0473947	0.106955	n.s.	-0.0787348	0.118428	0.220132	n.s.	-0.309964	8.50529e-10	5.34495e-09	n.s.	-0.514455	7.78498e-23	1.74932e-21	n.s.	-0.259254	1.52158e-06	3.15848e-06	n.s.
225724	Mapk4	mitogen-activated protein kinase 4	uc008fpb.2	chr18	chr18_74063450_74066449			chr18:74063833-74065542	7	0.96067	0.0775005	0.198542	n.s.	2.79143	7.68817e-08	3.89919e-06	sigUP	2.00853	7.02396e-12	2.81395e-10	sigUP	1.46692	1.94071e-07	4.57195e-06	sigUP	1.56189	0.00073065	0.00598497	sigUP	1.33429	0.00544748	0.0185407	sigUP	0.823681	0.017882	0.0484337	n.s.	2.65692	3.41228e-18	5.50396e-17	sigUP	3.42959	8.09502e-23	1.816e-21	sigUP	5.08909	5.16261e-48	8.90119e-47	sigUP
72590	Ppme1	protein phosphatase methylesterase 1	uc009imu.1	chr7	chr7_100370397_100373396			chr7:100371718-100372059	7	-0.197755	0.0217057	0.0782112	n.s.	-0.245655	0.00198676	0.0196307	n.s.	0.00585076	0.937196	0.967274	n.s.	-0.0240425	0.738486	0.852312	n.s.	-0.135763	0.0621094	0.164159	n.s.	-0.0919117	0.0570844	0.123793	n.s.	-0.0381421	0.448648	0.591073	n.s.	-0.044237	0.378433	0.460921	n.s.	-0.511192	8.24235e-23	1.84602e-21	n.s.	0.171073	0.010564	0.0148939	n.s.
12482	Ms4a1	membrane-spanning 4-domains, subfamily A, member 1	uc008grx.2	chr19	chr19_11264652_11267651		7			-0.934418	0.00214527	0.0130909	n.s.	0.561414	0.038777	0.16451	n.s.	-1.2127	5.49654e-07	7.85014e-06	sigDOWN	-0.428892	0.0635042	0.178978	n.s.	-0.239642	0.00385248	0.0216346	n.s.	-0.532202	2.81742e-13	9.41019e-12	n.s.	-0.496702	1.23823e-10	2.79614e-09	n.s.	-0.843842	5.26719e-27	1.88378e-25	n.s.	-0.786805	8.60983e-23	1.92516e-21	n.s.	-0.25695	0.000359711	0.000595411	n.s.
26987	Eif4e2	eukaryotic translation initiation factor 4E member 2	uc007bwl.1	chr1	chr1_87212414_87215413	8		chr1:87213817-87214382	7	0.0378169	0.524814	0.704333	n.s.	-0.0244845	0.650442	0.829571	n.s.	0.0150059	0.8128	0.895868	n.s.	0.00720213	0.907216	0.95439	n.s.	0.0844101	0.242484	0.417246	n.s.	-0.240799	9.61768e-05	0.000607471	n.s.	-0.187542	0.00474626	0.0162312	n.s.	0.168176	0.0102651	0.0196638	n.s.	0.651385	8.78225e-23	1.96051e-21	n.s.	-0.0796935	0.243899	0.281557	n.s.
20853	Stau1	staufen double-stranded RNA binding protein 1	uc008nyv.3	chr2	chr2_166994800_166997799	8		chr2:166995697-166996441	7	-0.149024	0.00010675	0.00113187	n.s.	-0.0884478	0.0120494	0.0731733	n.s.	-0.0485715	0.268816	0.446777	n.s.	-0.0526885	0.217575	0.408425	n.s.	-0.0361482	0.527635	0.690197	n.s.	0.137409	0.000560191	0.0027591	n.s.	0.0356876	0.378935	0.523565	n.s.	0.0199777	0.621894	0.692575	n.s.	-0.41081	9.05729e-23	2.01861e-21	n.s.	-0.21811	2.80885e-06	5.67893e-06	n.s.
13033	Ctsd	cathepsin D	uc012fxl.1	chr7	chr7_142386371_142389370	4		chr7:142387672-142388028	7	-0.0447245	0.543285	0.718355	n.s.	-0.0392317	0.558114	0.774684	n.s.	0.183646	0.0788054	0.18391	n.s.	0.187935	0.0685722	0.188614	n.s.	-0.412358	0.0801554	0.197504	n.s.	-0.342034	0.0233909	0.0609848	n.s.	-0.186471	0.155721	0.273101	n.s.	-0.540943	3.94899e-05	0.000123232	n.s.	-1.37944	9.10613e-23	2.02619e-21	sigDOWN	0.982402	6.10765e-14	2.18294e-13	n.s.
77219	Ptgr2	prostaglandin reductase 2	uc007oer.2	chr12	chr12_84283796_84286795			chr12:84285163-84285521	7	-1.43613	6.89584e-13	6.66827e-11	sigDOWN	-1.15241	1.91317e-10	1.82569e-08	sigDOWN	-1.98445	2.02171e-24	5.53469e-22	sigDOWN	-1.72003	8.50754e-21	2.19371e-18	sigDOWN	-1.60463	4.79131e-10	3.26293e-08	sigDOWN	-0.18836	0.338011	0.481747	n.s.	-0.583898	0.000551175	0.00261554	n.s.	-1.89901	1.30441e-22	3.19944e-21	sigDOWN	-1.98034	9.79966e-23	2.17696e-21	sigDOWN	-0.00670401	0.967263	0.971803	n.s.
13007	Csrp1	cysteine and glycine-rich protein 1	uc007cto.1	chr1	chr1_135727697_135730696			chr1:135729163-135729379	6	0.00598776	0.960144	0.984072	n.s.	-0.3808	0.000534263	0.00721553	n.s.	0.00176883	0.9922	0.996589	n.s.	0.109591	0.544594	0.718259	n.s.	0.285447	0.0526168	0.145686	n.s.	0.0807503	0.469159	0.608493	n.s.	-0.597826	1.87387e-08	2.73805e-07	n.s.	-0.995346	1.71706e-20	3.43462e-19	n.s.	-1.10403	9.91749e-23	2.19956e-21	sigDOWN	-3.42908	3.29712e-157	5.66372e-155	sigDOWN
51792	Ppp2r1a	protein phosphatase 2, regulatory subunit A, alpha	uc008aqi.1	chr17	chr17_20943954_20946953	8		chr17:20945199-20945930	7	-0.114785	0.0428463	0.129906	n.s.	0.0241003	0.63977	0.824466	n.s.	-0.106125	0.0978056	0.216934	n.s.	-0.0463776	0.462556	0.653822	n.s.	-0.0841578	0.189852	0.354238	n.s.	-0.15606	0.00150475	0.0063245	n.s.	-0.397919	6.91824e-09	1.10676e-07	n.s.	-0.588488	1.25361e-17	1.91575e-16	n.s.	-0.698488	1.00916e-22	2.23456e-21	n.s.	-0.598167	3.37523e-27	2.53854e-26	n.s.
69125	Cnot8	CCR4-NOT transcription complex, subunit 8	uc007jaj.1	chr11	chr11_58102653_58105652	8		chr11:58103780-58104705	7	0.0419096	0.392835	0.592499	n.s.	0.0145572	0.744937	0.885391	n.s.	0.0826552	0.0923614	0.207586	n.s.	0.0989952	0.0376544	0.124653	n.s.	-0.0484237	0.438429	0.612594	n.s.	-0.138857	0.00113826	0.00501999	n.s.	-0.122201	0.00202445	0.00794832	n.s.	-0.20216	2.84301e-07	1.24133e-06	n.s.	-0.399215	1.03154e-22	2.28041e-21	n.s.	-0.00808281	0.885135	0.900144	n.s.
71999	Fbxo22	F-box protein 22	uc009psc.1	chr9	chr9_55207435_55210434			chr9:55208851-55209485	4	-0.0804606	0.204836	0.388588	n.s.	0.111837	0.0496964	0.194718	n.s.	-0.167936	0.0160591	0.0536389	n.s.	-0.0127222	0.85052	0.921951	n.s.	-0.323395	0.000173387	0.00191266	n.s.	-0.165716	0.042997	0.0989777	n.s.	-0.182815	0.0152732	0.042558	n.s.	-0.963574	6.49585e-35	4.12774e-33	n.s.	-0.785234	1.0967e-22	2.42055e-21	n.s.	-0.529538	9.10821e-08	2.10203e-07	n.s.
22248	Unc119	unc-119 lipid binding chaperone	uc007kjb.1	chr11	chr11_78342022_78345021	7		chr11:78343382-78343848	6	-0.869146	4.23888e-05	0.000525962	n.s.	-1.5511	1.33692e-14	2.22896e-12	sigDOWN	-1.73139	2.5128e-15	1.89556e-13	sigDOWN	-1.70414	2.52343e-15	2.81789e-13	sigDOWN	-2.07358	1.22119e-09	7.30603e-08	sigDOWN	0.285976	0.319985	0.462422	n.s.	-0.467717	0.0442266	0.101448	n.s.	-2.50998	4.56236e-20	8.85382e-19	sigDOWN	-2.75606	1.11232e-22	2.45105e-21	sigDOWN	0.69857	0.0254585	0.0342086	n.s.
56273	Pex14	peroxisomal biogenesis factor 14	uc008vvp.1	chr4	chr4_149098313_149101312			chr4:149099517-149099929	7	-0.0123616	0.819119	0.90961	n.s.	0.0492298	0.315509	0.578537	n.s.	-0.0291622	0.610917	0.760636	n.s.	-0.0832482	0.135656	0.300635	n.s.	0.0247366	0.8482	0.915811	n.s.	0.0359445	0.660546	0.765554	n.s.	0.00664297	0.934025	0.96088	n.s.	-0.113069	0.159223	0.221112	n.s.	-0.820995	1.12261e-22	2.46974e-21	n.s.	-0.480739	1.85169e-07	4.17239e-07	n.s.
110095	Pygl	liver glycogen phosphorylase	uc007ntm.2	chr12	chr12_70226184_70229183		4	chr12:70227324-70227871	4	1.23141	0.00620302	0.0299859	sigUP	-0.499254	0.226186	0.482262	n.s.	1.04138	0.0169242	0.0559223	n.s.	0.0792646	0.844236	0.918806	n.s.	-0.217523	0.230096	0.403523	n.s.	-0.357062	0.0523216	0.115864	n.s.	-0.389641	0.0127018	0.036564	n.s.	-0.684505	1.38196e-05	4.69544e-05	n.s.	-1.65492	1.13337e-22	2.48941e-21	sigDOWN	1.0367	1.43571e-16	6.07559e-16	sigUP
207854	Fmr1nb	Fmr1 neighbor	uc012hji.1	chrX	chrX_68760339_68763338		7			-0.053294	0.769004	0.876368	n.s.	-0.382771	0.021232	0.109453	n.s.	-0.0364889	0.856718	0.921569	n.s.	-1.59802	1.5208e-15	1.7535e-13	sigDOWN	-0.0269839	0.8284	0.904121	n.s.	-0.22534	0.125196	0.228417	n.s.	-0.769602	3.10458e-05	0.00021144	n.s.	-0.195951	0.285591	0.364672	n.s.	-1.9697	1.15006e-22	2.52202e-21	sigDOWN	-0.0208825	0.91208	0.923582	n.s.
12261	C1qbp	complement component 1, q subcomponent binding protein	uc007jxf.1	chr11	chr11_70981527_70984526	8		chr11:70982640-70983116	5	-0.126945	0.011919	0.0495375	n.s.	-0.0865828	0.0579545	0.214556	n.s.	-0.109551	0.0105524	0.0383042	n.s.	-0.163731	8.30949e-05	0.000862071	n.s.	-0.336021	5.47357e-09	2.58591e-07	n.s.	-0.176062	0.000136663	0.000822146	n.s.	-0.00944847	0.857472	0.912592	n.s.	-0.602947	8.24482e-30	3.66908e-28	n.s.	-0.533008	1.17418e-22	2.57078e-21	n.s.	-0.27807	6.29478e-06	1.23499e-05	n.s.
109246	Tspan9	tetraspanin 9	uc009ecq.1	chr6	chr6_128142079_128145078					0.172024	0.25511	0.448312	n.s.	-0.0659633	0.631331	0.82034	n.s.	-0.120307	0.300421	0.481226	n.s.	-0.158549	0.158586	0.332949	n.s.	-0.0399446	0.566484	0.722379	n.s.	0.28191	1.05067e-06	1.10307e-05	n.s.	-0.123832	0.0982075	0.190371	n.s.	-0.788882	1.93816e-25	6.2012e-24	n.s.	-0.767173	1.17899e-22	2.57718e-21	n.s.	-0.649243	1.0206e-14	3.83283e-14	n.s.
13010	Cst3	cystatin C	uc008mtt.1	chr2	chr2_148873969_148876968			chr2:148875077-148875576	7	-0.107475	0.0724409	0.189578	n.s.	-0.0273448	0.616132	0.810685	n.s.	-0.0740562	0.225491	0.395781	n.s.	0.00611191	0.918346	0.960542	n.s.	0.350681	4.7599e-08	1.81913e-06	n.s.	-0.213087	0.00132846	0.00569892	n.s.	-0.436398	2.52617e-09	4.39091e-08	n.s.	0.205449	0.00474477	0.00978757	n.s.	0.729162	1.18152e-22	2.57857e-21	n.s.	1.1356	1.00274e-27	7.71688e-27	sigUP
235574	Atp2c1	ATPase, Ca++-sequestering	uc009rif.3	chr9	chr9_105493634_105496633			chr9:105494546-105495594	6	-0.510035	4.25584e-15	6.70988e-13	n.s.	-0.119896	0.0413319	0.17193	n.s.	-0.374075	9.59816e-09	2.07502e-07	n.s.	0.133635	0.0346438	0.118134	n.s.	-0.0190535	0.710437	0.828994	n.s.	0.127963	0.00831944	0.0261812	n.s.	-0.199682	1.67369e-05	0.000122212	n.s.	-0.447603	5.72188e-22	1.33857e-20	n.s.	-0.467998	1.35741e-22	2.95773e-21	n.s.	-0.661502	2.16976e-36	2.40942e-35	n.s.
97998	Deptor	DEP domain containing MTOR-interacting protein	uc007vsa.2	chr15	chr15_55131936_55134935					-0.0674082	0.20074	0.383602	n.s.	0.33236	2.37637e-12	2.87244e-10	n.s.	-0.00771096	0.901321	0.947416	n.s.	0.217896	0.00033386	0.0028783	n.s.	-0.29136	5.13982e-07	1.45265e-05	n.s.	0.0314309	0.67651	0.778079	n.s.	-0.106564	0.0839023	0.167952	n.s.	0.267122	1.89149e-05	6.26309e-05	n.s.	-0.623524	1.46684e-22	3.19109e-21	n.s.	0.314772	7.61058e-09	1.90354e-08	n.s.
231946	Fam221a	family with sequence similarity 221, member A	uc012elr.1	chr6	chr6_49366239_49369238	6		chr6:49367863-49368094	7	-0.0301105	0.725268	0.849896	n.s.	0.0890314	0.256117	0.515825	n.s.	0.130466	0.0841162	0.192471	n.s.	-0.000928053	0.989791	0.996183	n.s.	0.116884	0.150811	0.30402	n.s.	0.0495527	0.484029	0.621728	n.s.	0.243111	0.000232357	0.00124002	n.s.	0.679625	7.11935e-25	2.18082e-23	n.s.	0.652722	1.49015e-22	3.23663e-21	n.s.	0.930628	7.09368e-30	6.01471e-29	n.s.
74154	Unkl	unkempt family like zinc finger	uc056zdp.1	chr17	chr17_25187414_25190413			chr17:25188188-25189036	3	-0.102081	0.342924	0.543917	n.s.	-0.125836	0.201696	0.45253	n.s.	-0.0617336	0.552336	0.716279	n.s.	-0.307196	0.00156748	0.0105355	n.s.	-0.483206	9.54913e-05	0.00117668	n.s.	-0.130596	0.239786	0.373733	n.s.	-0.138733	0.202353	0.331701	n.s.	-1.04925	4.1238e-19	7.36462e-18	sigDOWN	-1.21843	1.60347e-22	3.47723e-21	sigDOWN	-0.52267	0.00114102	0.00178886	n.s.
83993	Tbx19	T-box 19	uc007diw.1	chr1	chr1_165159274_165162273					0.642106	0.0138898	0.0557166	n.s.	0.738476	0.0019302	0.0192507	n.s.	0.293883	0.145598	0.290678	n.s.	-0.268004	0.167023	0.344992	n.s.	-0.147289	0.133947	0.279622	n.s.	0.129556	0.086538	0.171637	n.s.	-0.0177363	0.828755	0.892515	n.s.	-0.12739	0.122013	0.176079	n.s.	-0.840805	1.67249e-22	3.62116e-21	n.s.	-0.0251558	0.789262	0.814794	n.s.
242594	Fyb2	FYN binding protein 2	uc008tyc.2	chr4	chr4_104911956_104914955					-0.114114	0.136911	0.295213	n.s.	0.0149673	0.83076	0.9312	n.s.	0.00393594	0.95628	0.977683	n.s.	-0.135082	0.0531834	0.158099	n.s.	-0.234574	0.00171355	0.0116689	n.s.	-0.12649	0.0421501	0.0973321	n.s.	-0.112713	0.191152	0.318334	n.s.	-0.34791	5.5642e-05	0.000169117	n.s.	-0.88089	1.6884e-22	3.64982e-21	n.s.	-0.235729	0.0030685	0.00459483	n.s.
53858	Rwdd2b	RWD domain containing 2B	uc007zui.1	chr16	chr16_87439093_87442092	8		chr16:87440273-87440675	7	-0.0107648	0.88271	0.94681	n.s.	-0.117561	0.0744633	0.251418	n.s.	-0.21824	0.00280019	0.0130547	n.s.	-0.172298	0.015863	0.0661973	n.s.	-0.258047	0.000891121	0.00699082	n.s.	-0.000874757	0.989446	0.992377	n.s.	-0.263915	5.5487e-05	0.000354235	n.s.	-0.697504	5.17128e-26	1.72738e-24	n.s.	-0.663203	1.79067e-22	3.8648e-21	n.s.	-0.432385	6.72942e-07	1.43786e-06	n.s.
21881	Tkt	transketolase	uc007svc.2	chr14	chr14_30547631_30550630	8		chr14:30549035-30549614	1	-0.0685942	0.497087	0.679763	n.s.	-0.498769	4.74662e-08	2.60794e-06	n.s.	-0.415895	0.0014916	0.00767961	n.s.	-0.120799	0.354005	0.558515	n.s.	-0.550639	0.000506662	0.00444606	n.s.	0.183452	0.0373364	0.0882503	n.s.	-0.195469	0.0325547	0.0795639	n.s.	-1.24264	4.82882e-40	4.1754e-38	sigDOWN	-0.941266	1.8463e-22	3.97857e-21	n.s.	-0.670272	1.39968e-06	2.91589e-06	n.s.
14775	Gpx1	glutathione peroxidase 1	uc009rpf.3	chr9	chr9_108337580_108340579			chr9:108339818-108340089	3	-0.212788	0.0753001	0.194589	n.s.	-0.947297	1.37517e-17	3.83592e-15	n.s.	-0.281188	0.0897277	0.202856	n.s.	-0.957787	5.91279e-09	1.96843e-07	n.s.	-0.574589	4.12491e-06	8.75808e-05	n.s.	-0.333806	0.00404154	0.0145165	n.s.	0.669757	9.26839e-08	1.18966e-06	n.s.	-0.381458	0.00250857	0.00549057	n.s.	-1.31917	1.97561e-22	4.25051e-21	sigDOWN	0.687932	5.93678e-07	1.27515e-06	n.s.
17215	Mcm3	minichromosome maintenance complex component 3	uc007alc.1	chr1	chr1_20818714_20821713	5		chr1:20819889-20820297	7	-0.197352	0.00446701	0.023257	n.s.	-0.294552	2.47473e-06	8.46603e-05	n.s.	-0.149043	0.0536658	0.137928	n.s.	-0.0489631	0.517594	0.697693	n.s.	-0.112764	0.166498	0.325547	n.s.	-0.0171398	0.768138	0.84908	n.s.	-0.0257347	0.641376	0.753956	n.s.	-0.44941	3.84802e-16	5.02117e-15	n.s.	-0.551801	1.99988e-22	4.29043e-21	n.s.	-0.0720513	0.230746	0.267817	n.s.
20091	Rps3a1	ribosomal protein S3A1	uc008prc.2	chr3	chr3_86141169_86144168			chr3:86142271-86142769	7	-0.0958297	0.185102	0.362282	n.s.	-0.0863001	0.18723	0.433771	n.s.	0.17449	0.00632812	0.0251974	n.s.	-0.132859	0.0297277	0.105876	n.s.	0.0509019	0.557414	0.714976	n.s.	-0.0410198	0.449523	0.590794	n.s.	0.165367	0.0185483	0.0499227	n.s.	0.685415	3.98808e-23	1.03584e-21	n.s.	0.670144	2.00044e-22	4.29043e-21	n.s.	0.299978	0.00449223	0.00660449	n.s.
18127	Nos3	nitric oxide synthase 3, endothelial cell	uc008wrd.2	chr5	chr5_24363319_24366318					-1.11557	1.77801e-14	2.43302e-12	sigDOWN	-0.954972	1.11087e-12	1.45164e-10	n.s.	-2.00414	1.77161e-32	2.28409e-29	sigDOWN	-1.74542	6.39953e-27	4.12537e-24	sigDOWN	-0.856258	2.35727e-06	5.37012e-05	n.s.	0.209758	0.0548682	0.120123	n.s.	0.272493	0.0496188	0.111294	n.s.	-2.24664	3.65187e-45	4.15766e-43	sigDOWN	-1.49906	2.06782e-22	4.42798e-21	sigDOWN	0.224568	0.0446413	0.0580613	n.s.
223693	Tmem184b	transmembrane protein 184b	uc029stm.1	chr15	chr15_79401804_79404803	6		chr15:79402818-79403450	7	0.000881561	0.991982	0.999148	n.s.	0.048633	0.540511	0.762698	n.s.	0.17499	0.0957499	0.21347	n.s.	0.0992754	0.332102	0.536799	n.s.	0.0646648	0.637697	0.776603	n.s.	0.167353	0.0720616	0.148587	n.s.	0.222562	0.0258701	0.0658907	n.s.	-0.245531	0.0137416	0.0255425	n.s.	-1.03133	2.27323e-22	4.86023e-21	sigDOWN	-0.199949	0.110762	0.135843	n.s.
330863	Trim67	tripartite motif-containing 67	uc012gmz.1	chr8	chr8_124791519_124794518	2		chr8:124792293-124794928	4	1.44503	0.000202333	0.00192322	sigUP	1.5501	1.41632e-05	0.000371496	sigUP	2.22574	2.09486e-16	1.88034e-14	sigUP	1.6733	1.05195e-10	5.46473e-09	sigUP	1.41064	1.49776e-06	3.67353e-05	sigUP	0.812451	0.00309547	0.0115768	n.s.	0.856384	2.86518e-05	0.000196902	n.s.	1.84316	6.02226e-19	1.06163e-17	sigUP	2.04266	2.33747e-22	4.98977e-21	sigUP	2.10717	2.9849e-32	2.82915e-31	sigUP
20509	Slc19a1	solute carrier family 19 (folate transporter), member 1	uc007fvd.2	chr10	chr10_77031712_77034711			chr10:77032480-77033477	7	-0.0773263	0.383356	0.58447	n.s.	0.0404105	0.614556	0.810127	n.s.	0.155569	0.111109	0.238832	n.s.	-0.0888837	0.347483	0.551663	n.s.	-0.34279	0.0137249	0.0552753	n.s.	0.140829	0.209118	0.336918	n.s.	0.0534984	0.639793	0.752743	n.s.	-0.563315	9.63972e-07	3.91376e-06	n.s.	-1.18032	2.35625e-22	5.02201e-21	sigDOWN	0.336663	0.0272296	0.0364196	n.s.
67439	Xab2	XPA binding protein 2	uc009kry.1	chr8	chr8_3619797_3622796			chr8:3621240-3621646	7	-0.155747	0.0342398	0.110195	n.s.	-0.0427217	0.518879	0.750084	n.s.	0.0106421	0.90541	0.949707	n.s.	0.0504033	0.567873	0.736159	n.s.	0.0524779	0.664621	0.796734	n.s.	-0.101525	0.180295	0.300811	n.s.	-0.0224763	0.733137	0.821599	n.s.	-0.182197	0.00559278	0.0113517	n.s.	-0.669225	2.38824e-22	5.08226e-21	n.s.	-0.228857	0.0236165	0.0318626	n.s.
18599	Padi1	peptidyl arginine deiminase, type I	uc008vnh.1	chr4	chr4_140844279_140847278					1.71193	2.83591e-15	4.57054e-13	sigUP	0.477391	0.00946312	0.0617188	n.s.	1.0604	2.42258e-12	1.05067e-10	sigUP	0.138683	0.339077	0.543735	n.s.	1.0364	8.49494e-09	3.87049e-07	sigUP	0.492817	0.00425804	0.015164	n.s.	0.896227	1.9753e-09	3.50475e-08	n.s.	1.96629	1.75096e-41	1.63847e-39	sigUP	1.41184	2.49509e-22	5.30139e-21	sigUP	1.86071	8.6278e-43	1.23505e-41	sigUP
50907	Preb	prolactin regulatory element binding	uc012dui.2	chr5	chr5_30958828_30961827	4		chr5:30959962-30960423	7	-0.180534	0.0316411	0.104018	n.s.	-0.197843	0.00960858	0.0623312	n.s.	-0.0969184	0.217354	0.385315	n.s.	-0.0729215	0.342451	0.547474	n.s.	-0.257044	0.00469624	0.0251573	n.s.	-0.0979974	0.127961	0.23164	n.s.	-0.00458653	0.937268	0.962923	n.s.	-0.372543	1.65003e-10	1.15308e-09	n.s.	-0.58696	2.64585e-22	5.61298e-21	n.s.	-0.249476	0.00472411	0.00693075	n.s.
17463	Psmd7	proteasome (prosome, macropain) 26S subunit, non-ATPase, 7	uc009nhz.2	chr8	chr8_107586983_107589982	8		chr8:107587939-107588529	7	0.00112265	0.981259	0.994075	n.s.	0.0379497	0.38531	0.644256	n.s.	0.11061	0.0471997	0.124932	n.s.	0.0446074	0.406982	0.607816	n.s.	0.185712	0.00286899	0.0173995	n.s.	0.0392772	0.454372	0.594921	n.s.	0.102308	0.0507462	0.113265	n.s.	0.648203	1.00133e-35	6.70594e-34	n.s.	0.513347	2.74749e-22	5.81957e-21	n.s.	0.85949	1.21646e-53	2.54141e-52	n.s.
243407	C130060K24Rik	RIKEN cDNA C130060K24 gene	uc009cef.2	chr6	chr6_65379794_65382793			chr6:65381246-65381614	4	-0.519181	0.00719686	0.0335445	n.s.	0.0522281	0.766274	0.896428	n.s.	-0.816078	1.19402e-08	2.55925e-07	n.s.	-0.569077	3.12858e-05	0.000380528	n.s.	-0.482733	3.91995e-05	0.000574223	n.s.	-0.275663	0.00176532	0.00722333	n.s.	-0.394084	0.000108965	0.000642505	n.s.	-1.11143	7.40827e-27	2.61529e-25	sigDOWN	-1.03295	2.82502e-22	5.97453e-21	sigDOWN	-0.862664	4.19008e-16	1.73051e-15	n.s.
380714	Rph3al	rabphilin 3A-like (without C2 domains)	uc007kex.2	chr11	chr11_75924392_75927391					-0.192203	0.0283956	0.0960984	n.s.	-0.0859848	0.281865	0.544329	n.s.	-0.0280405	0.70767	0.828819	n.s.	-0.0110551	0.87832	0.937583	n.s.	-0.0402162	0.499427	0.666071	n.s.	-0.147749	0.00387323	0.0140128	n.s.	-0.193388	0.000678121	0.0031204	n.s.	-0.229527	5.53419e-05	0.000168242	n.s.	-0.572796	2.86563e-22	6.05103e-21	n.s.	-1.93424	3.00972e-38	3.6606e-37	sigDOWN
20103	Rps5	ribosomal protein S5	uc009fep.2	chr7	chr7_12920811_12923810			chr7:12921733-12922559	7	0.0316172	0.509942	0.691281	n.s.	0.037884	0.385712	0.644631	n.s.	0.0752315	0.150977	0.298868	n.s.	-0.0637047	0.213634	0.403752	n.s.	0.141704	0.0333276	0.105017	n.s.	-0.0153791	0.762967	0.844516	n.s.	-0.0712159	0.181343	0.306394	n.s.	0.152649	0.00415031	0.00864616	n.s.	0.528894	2.8878e-22	6.08844e-21	n.s.	-0.361923	2.89661e-08	6.93572e-08	n.s.
53618	Fut8	fucosyltransferase 8	uc007nyy.2	chr12	chr12_77236604_77239603			chr12:77237967-77239594	7	-0.215037	0.000995472	0.00708738	n.s.	-0.0932944	0.119151	0.334004	n.s.	-0.223813	0.000199558	0.00139967	n.s.	-0.125639	0.0300917	0.106743	n.s.	-0.0898729	0.109203	0.243789	n.s.	-0.104927	0.0204485	0.0546676	n.s.	-0.0124819	0.817687	0.88478	n.s.	-0.369231	1.07316e-11	8.67032e-11	n.s.	-0.544951	3.03822e-22	6.38587e-21	n.s.	-0.422485	9.9558e-12	3.07765e-11	n.s.
71122	4933408N05Rik	RIKEN cDNA 4933408N05 gene	uc029wwh.1	chr8	chr8_114349979_114352978					0.340939	0.0683441	0.181762	n.s.	0.33392	0.0568268	0.211515	n.s.	0.0223598	0.895895	0.944865	n.s.	-0.246871	0.130375	0.292565	n.s.	0.372435	0.00696708	0.0338032	n.s.	-0.336951	0.000405799	0.00208049	n.s.	-0.213032	0.0156481	0.0434521	n.s.	0.32424	0.000220291	0.000597029	n.s.	0.865244	3.03556e-22	6.38587e-21	n.s.	-1.73428	3.28469e-45	5.09511e-44	sigDOWN
74412	Gle1	GLE1 RNA export mediator (yeast)	uc008jaq.2	chr2	chr2_29933909_29936908	8		chr2:29935286-29935687	7	0.0414153	0.390448	0.590681	n.s.	-0.1289	0.0034105	0.029446	n.s.	0.10358	0.0432956	0.116889	n.s.	-0.0400665	0.424075	0.622913	n.s.	-0.00372099	0.955562	0.97791	n.s.	0.11433	0.0146319	0.0418249	n.s.	0.095206	0.0787181	0.160156	n.s.	-0.0826899	0.12619	0.181283	n.s.	-0.543073	3.15071e-22	6.61215e-21	n.s.	0.406708	1.75096e-10	4.93974e-10	n.s.
69190	Dym	dymeclin	uc008fqb.1	chr18	chr18_75125325_75128324					-0.0583411	0.163138	0.331371	n.s.	0.0963767	0.0108172	0.0674562	n.s.	-0.0340623	0.533903	0.701873	n.s.	0.000260126	0.996105	0.999064	n.s.	0.0662227	0.26152	0.439186	n.s.	-0.0843709	0.13424	0.240589	n.s.	0.00336506	0.945259	0.967496	n.s.	-0.220264	7.05873e-06	2.5068e-05	n.s.	-0.49466	3.30815e-22	6.93189e-21	n.s.	-0.344494	3.02039e-06	6.09599e-06	n.s.
75470	Iqcf5	IQ motif containing F5	uc009rkf.1	chr9	chr9_106513073_106516072					0.595866	0.00106211	0.00744964	n.s.	0.447906	0.00689759	0.0492855	n.s.	0.326684	0.0161206	0.0538062	n.s.	0.383788	0.0029286	0.0174955	n.s.	0.387184	2.20646e-06	5.07381e-05	n.s.	-0.365913	4.91559e-07	5.62776e-06	n.s.	-0.432618	6.36372e-13	2.11536e-11	n.s.	0.0378628	0.52348	0.603323	n.s.	0.580785	3.52684e-22	7.37883e-21	n.s.	-0.853437	8.65342e-23	5.20327e-22	n.s.
69942	Rnf113a1	ring finger protein 113A1	uc009syj.1	chrX	chrX_37189843_37192842			chrX:37190899-37191746	7	0.536447	1.33904e-05	0.000197586	n.s.	0.403843	0.000251906	0.00395443	n.s.	0.669961	2.31405e-09	5.67782e-08	n.s.	0.430446	5.67573e-05	0.000630331	n.s.	0.13979	0.271767	0.450003	n.s.	0.22746	0.117362	0.216936	n.s.	0.812475	2.3244e-12	7.10424e-11	n.s.	0.827178	3.25606e-13	3.09563e-12	n.s.	1.11049	4.03161e-22	8.40913e-21	sigUP	0.444361	0.000222133	0.000375	n.s.
70999	Naa40	N(alpha)-acetyltransferase 40, NatD catalytic subunit	uc008gkk.2	chr19	chr19_7228654_7231653	6				-0.0836563	0.100669	0.239065	n.s.	-0.136213	0.00337993	0.0292914	n.s.	-0.0156527	0.719553	0.836372	n.s.	-0.0617138	0.146414	0.316145	n.s.	-0.0083228	0.911316	0.952222	n.s.	-0.020445	0.702299	0.798719	n.s.	0.152357	0.0142734	0.0401986	n.s.	-0.0617961	0.319275	0.400068	n.s.	-0.623971	4.02801e-22	8.40913e-21	n.s.	-0.43235	3.0644e-07	6.76151e-07	n.s.
319634	Efcab5	EF-hand calcium binding domain 5	uc007kgj.1	chr11	chr11_77187469_77190468					0.68482	1.18657e-06	2.43097e-05	n.s.	0.588164	1.58228e-06	5.76016e-05	n.s.	0.7358	3.18913e-07	4.88953e-06	n.s.	0.818848	1.92878e-09	7.19842e-08	n.s.	0.731967	1.2429e-11	1.17006e-09	n.s.	0.478194	2.71328e-08	3.97937e-07	n.s.	6.00855e-05	0.999597	0.99967	n.s.	0.353966	0.00127278	0.0029709	n.s.	1.04435	4.41484e-22	9.19444e-21	sigUP	-0.408861	1.6677e-05	3.1562e-05	n.s.
14711	Gnmt	glycine N-methyltransferase	uc008cue.1	chr17	chr17_46727666_46730665			chr17:46728983-46729187	3	1.43809	1.28257e-08	4.63933e-07	sigUP	0.693073	0.00167448	0.0172502	n.s.	1.10503	3.53057e-05	0.000310611	sigUP	1.42266	9.45273e-08	2.35191e-06	sigUP	1.20953	1.36833e-09	8.03575e-08	sigUP	1.34526	1.53311e-14	5.89025e-13	sigUP	0.781047	0.000346161	0.00175222	n.s.	1.25739	1.34082e-08	7.12494e-08	sigUP	2.21223	4.44015e-22	9.23307e-21	sigUP	0.514819	0.00209105	0.00319408	n.s.
68221	Wfdc15a	WAP four-disulfide core domain 15A	uc008nty.1	chr2	chr2_164198618_164201617					-0.127851	0.673946	0.816307	n.s.	-0.312516	0.27006	0.531077	n.s.	-0.127474	0.667224	0.800063	n.s.	-1.2207	2.49031e-05	0.000312822	sigDOWN	-0.396989	0.0970726	0.224841	n.s.	0.357153	0.134572	0.241098	n.s.	0.0373447	0.882088	0.927863	n.s.	-2.09705	4.62698e-15	5.41677e-14	sigDOWN	-2.90352	4.64856e-22	9.65176e-21	sigDOWN	-1.75956	7.96867e-17	3.43269e-16	sigDOWN
72937			uc009sqv.2	chrX	chrX_12158856_12161855			chrX:12158455-12160573	7	2.39059	1.08207e-17	2.98648e-15	sigUP	0.994021	5.46909e-05	0.00113815	n.s.	1.57727	1.55219e-15	1.20951e-13	sigUP	1.37869	4.58236e-12	3.1701e-10	sigUP	0.673492	0.00159394	0.0110482	n.s.	0.693094	0.00334461	0.0123609	n.s.	1.7317	8.57671e-27	1.69819e-24	sigUP	1.87076	6.55893e-31	3.1889e-29	sigUP	1.54885	4.80011e-22	9.95131e-21	sigUP	1.87676	1.91474e-21	1.06995e-20	sigUP
100038654	Gm10371	predicted gene 10371	uc007ths.2	chr14	chr14_47114662_47117661					1.02201	0.167715	0.338064	n.s.	0.832801	0.00644259	0.0467483	n.s.	2.45099	0.000117405	0.000878649	sigUP	0.6129	0.0684945	0.188484	n.s.					0.874016	2.10414e-05	0.00016028	n.s.	0.807463	0.0877113	0.17375	n.s.	1.8428	0.0021277	0.00473585	sigUP	3.97889	5.10828e-22	1.05741e-20	sigUP
30052	Pcsk1n	proprotein convertase subtilisin/kexin type 1 inhibitor	uc009snf.2	chrX	chrX_7918322_7921321					0.569284	0.0124864	0.0513833	n.s.	-0.0847146	0.688631	0.852123	n.s.	0.48011	0.0301387	0.0877673	n.s.	-0.272118	0.197562	0.385124	n.s.	-0.506707	0.00398221	0.022177	n.s.	1.56659	8.36158e-26	9.43502e-24	sigUP	1.59495	2.65023e-27	5.83992e-25	sigUP	1.44086	2.53236e-22	6.09103e-21	sigUP	1.44006	5.30875e-22	1.09725e-20	sigUP	1.58769	2.14482e-33	2.12255e-32	sigUP
76574	Mfsd2a	major facilitator superfamily domain containing 2A	uc008uoo.2	chr4	chr4_122959689_122962688	5		chr4:122960878-122961321	4	-0.0341951	0.662184	0.80735	n.s.	-0.0713935	0.316099	0.578986	n.s.	-0.0599507	0.238168	0.411591	n.s.	-0.201707	4.66946e-05	0.00053319	n.s.	-0.186282	0.00761479	0.0359496	n.s.	-0.0848386	0.0434199	0.0997496	n.s.	-0.0696695	0.264408	0.40393	n.s.	-0.182908	0.00338907	0.00720646	n.s.	-0.623232	5.60839e-22	1.15743e-20	n.s.	0.256051	3.44123e-07	7.55106e-07	n.s.
19057	Ppp3cc	protein phosphatase 3, catalytic subunit, gamma isoform	uc007unq.2	chr14	chr14_70287998_70290997	8		chr14:70288972-70289603	7	-0.322188	0.000545578	0.00433707	n.s.	-0.081912	0.334825	0.598504	n.s.	-0.357606	0.00390587	0.0171602	n.s.	-0.188019	0.122758	0.280393	n.s.	-0.080198	0.373046	0.552407	n.s.	0.115427	0.146104	0.257232	n.s.	-0.886009	2.65595e-22	3.04921e-20	n.s.	-0.767312	1.99356e-16	2.66759e-15	n.s.	-0.911015	5.65908e-22	1.16613e-20	n.s.	-0.567086	2.41203e-09	6.26605e-09	n.s.
67803	Limd2	LIM domain containing 2	uc007lye.1	chr11	chr11_106159230_106162229			chr11:106159789-106160697	4	0.0106361	0.901535	0.956813	n.s.	-0.433674	3.48636e-08	2.03091e-06	n.s.	-0.0204203	0.836824	0.909204	n.s.	-0.584859	1.51729e-09	5.86329e-08	n.s.	-0.680507	1.46342e-18	4.56979e-16	n.s.	-0.0725446	0.319744	0.462127	n.s.	0.187014	0.0133622	0.0380875	n.s.	-0.579351	3.49137e-14	3.73642e-13	n.s.	-0.765745	5.75598e-22	1.18431e-20	n.s.	-0.329226	0.000415253	0.000682394	n.s.
26408	Map3k5	mitogen-activated protein kinase kinase kinase 5	uc007enm.2	chr10	chr10_19933026_19936025			chr10:19933614-19935110	7	-0.0512612	0.421166	0.617634	n.s.	0.10919	0.0590336	0.217552	n.s.	-0.420116	8.79538e-10	2.36243e-08	n.s.	-0.128254	0.0540151	0.159667	n.s.	-0.397419	5.58217e-08	2.10821e-06	n.s.	-0.0723991	0.172544	0.291609	n.s.	-0.293852	3.73667e-05	0.000249513	n.s.	-0.891132	4.63017e-35	3.02667e-33	n.s.	-0.71449	6.12156e-22	1.25764e-20	n.s.	0.306977	7.52324e-05	0.000133026	n.s.
52206	Anapc4	anaphase promoting complex subunit 4	uc008xkx.1	chr5	chr5_52832635_52835634	8		chr5:52834034-52834278	7	-0.0658665	0.0843343	0.210447	n.s.	0.0311656	0.37025	0.631301	n.s.	-0.0303583	0.54635	0.711117	n.s.	0.00110594	0.981924	0.991643	n.s.	-0.0751948	0.159767	0.315711	n.s.	-0.0166695	0.64009	0.749707	n.s.	-0.0851019	0.0340505	0.0824234	n.s.	-0.315959	3.48676e-15	4.12792e-14	n.s.	-0.399147	6.2326e-22	1.27852e-20	n.s.	-0.531486	9.64298e-25	6.39221e-24	n.s.
14389	Gab2	growth factor receptor bound protein 2-associated protein 2	uc009iix.2	chr7	chr7_97080251_97083250			chr7:97081448-97082397	3	-0.617465	2.28983e-12	1.98886e-10	n.s.	-0.630105	2.22746e-15	4.61562e-13	n.s.	-1.17683	4.4514e-26	1.97281e-23	sigDOWN	-0.659636	6.93096e-10	2.94296e-08	n.s.	-0.758477	4.60483e-12	4.67902e-10	n.s.	0.160996	0.0400207	0.0933966	n.s.	-0.0504364	0.645653	0.75677	n.s.	-1.69794	1.18853e-49	1.76497e-47	sigDOWN	-1.11463	6.70987e-22	1.37437e-20	sigDOWN	-1.05523	5.97091e-36	6.53138e-35	sigDOWN
53869	Rab11a	RAB11A, member RAS oncogene family	uc009qce.1	chr9	chr9_64736257_64739256	5		chr9:64737301-64737817	7	-0.0364917	0.269472	0.463719	n.s.	0.00647686	0.829388	0.930272	n.s.	-0.0752177	0.0492626	0.129012	n.s.	-0.145515	8.58307e-05	0.000885879	n.s.	-0.0800759	0.134335	0.280157	n.s.	-0.079462	0.0261013	0.0665146	n.s.	-0.124895	0.000177976	0.000988417	n.s.	-0.279359	5.71318e-17	8.12211e-16	n.s.	-0.32985	6.88047e-22	1.4072e-20	n.s.	-0.306424	1.97416e-12	6.40439e-12	n.s.
140858	Wdr5	WD repeat domain 5	uc012bsw.2	chr2	chr2_27513647_27516646			chr2:27515044-27515616	7	-0.111723	0.0599171	0.165422	n.s.	-0.0466565	0.389412	0.648722	n.s.	-0.0306321	0.613392	0.762746	n.s.	-0.025334	0.667945	0.807225	n.s.	0.0305248	0.687889	0.813358	n.s.	0.257365	1.488e-08	2.32094e-07	n.s.	-0.0076681	0.861348	0.914638	n.s.	-0.19061	1.35179e-05	4.59979e-05	n.s.	-0.436356	7.1295e-22	1.45595e-20	n.s.	-0.0737147	0.144653	0.173988	n.s.
24060	Slc35a1	solute carrier family 35 (CMP-sialic acid transporter), member 1	uc012dbo.1	chr4	chr4_34685939_34688938	8		chr4:34687021-34687476	5	-0.376348	8.84023e-10	4.27125e-08	n.s.	-0.0726516	0.190167	0.438094	n.s.	-0.128985	0.0438198	0.118035	n.s.	-0.284474	4.99177e-06	7.80522e-05	n.s.	-0.412718	2.18171e-09	1.17363e-07	n.s.	0.108584	0.0474462	0.107017	n.s.	-0.0391689	0.532692	0.664261	n.s.	-0.640142	8.6758e-24	2.36584e-22	n.s.	-0.626785	7.27645e-22	1.48374e-20	n.s.	-0.0779357	0.132603	0.160634	n.s.
30956	Aass	aminoadipate-semialdehyde synthase	uc009bbc.2	chr6	chr6_23131487_23134486					-0.336769	2.46314e-05	0.000329289	n.s.	-0.150139	0.038717	0.164388	n.s.	-0.329183	1.17684e-05	0.000120418	n.s.	-0.121295	0.0949021	0.235916	n.s.	-0.218859	0.000927344	0.00719127	n.s.	-0.0865609	0.0805143	0.162324	n.s.	-0.178147	0.00387208	0.01368	n.s.	-0.566834	5.63936e-20	1.08209e-18	n.s.	-0.613446	7.78884e-22	1.58586e-20	n.s.	-0.557256	6.37586e-17	2.76109e-16	n.s.
229521	Syt11	synaptotagmin XI	uc008pwm.1	chr3	chr3_88773639_88776638	8				0.179374	0.392349	0.592075	n.s.	-0.0778141	0.686998	0.850829	n.s.	0.19422	0.298449	0.479236	n.s.	-0.494703	0.0055081	0.0289855	n.s.	0.0686276	0.362432	0.542209	n.s.	0.08339	0.257126	0.394012	n.s.	-0.286179	0.000179912	0.000997545	n.s.	-0.105942	0.162743	0.2252	n.s.	-0.765056	7.89426e-22	1.60493e-20	n.s.	0.497207	3.37513e-10	9.31963e-10	n.s.
75025	4930473O22Rik	RIKEN cDNA 4930473O22 gene	uc029reu.1	chr10	chr10_97595432_97598431		5			0.228089	0.768343	0.876096	n.s.	0.553561	0.347875	0.611073	n.s.	2.09232	0.000366499	0.00236044	sigUP	1.7656	0.000962442	0.00709795	sigUP	2.16427	9.58968e-09	4.29289e-07	sigUP	-0.425715	0.606318	0.72332	n.s.	0.237507	0.611892	0.731251	n.s.	2.33192	2.46249e-08	1.25813e-07	sigUP	4.16052	8.7324e-22	1.77269e-20	sigUP	2.93099	3.76268e-12	1.19776e-11	sigUP
11303	Abca1	ATP-binding cassette, sub-family A (ABC1), member 1	uc008swu.1	chr4	chr4_53158396_53161395			chr4:53159786-53160188	7	1.31024	0.00625961	0.0301836	sigUP	0.785459	0.0709502	0.244562	n.s.	3.1225	1.61882e-08	3.4113e-07	sigUP	2.79598	3.65067e-08	1.00924e-06	sigUP	0.249244	0.731974	0.843965	n.s.	3.98235	2.26132e-08	3.38387e-07	sigUP	3.01522	3.37559e-12	1.00255e-10	sigUP	2.68055	3.49793e-08	1.74858e-07	sigUP	4.34975	8.89446e-22	1.80291e-20	sigUP	4.18759	1.91274e-24	1.24889e-23	sigUP
30059	Timm10	translocase of inner mitochondrial membrane 10	uc008kjh.2	chr2	chr2_84825521_84828520					0.31237	2.3382e-05	0.000316377	n.s.	0.0602694	0.365457	0.626443	n.s.	0.124281	0.128008	0.264676	n.s.	-0.0778904	0.327418	0.532472	n.s.	0.262321	0.0101284	0.0442308	n.s.	0.19971	0.0157743	0.0445387	n.s.	0.119063	0.182496	0.307749	n.s.	0.838013	3.70158e-21	7.90173e-20	n.s.	0.8556	9.33775e-22	1.88996e-20	n.s.	0.0953362	0.108659	0.133488	n.s.
68682	Slc44a2	solute carrier family 44, member 2	uc012gpf.1	chr9	chr9_21319219_21322218			chr9:21320949-21321238	7	-0.156194	0.0531659	0.152105	n.s.	-0.00685892	0.925582	0.972515	n.s.	0.0612258	0.420598	0.604348	n.s.	-0.0587075	0.424885	0.623731	n.s.	-0.0950891	0.370708	0.550326	n.s.	-0.00477707	0.949974	0.968668	n.s.	0.0341369	0.719705	0.812466	n.s.	-0.292423	0.00213018	0.00473905	n.s.	-0.953096	9.41084e-22	1.90194e-20	n.s.	-0.439288	2.13128e-05	3.99229e-05	n.s.
217588	Mbip	MAP3K12 binding inhibitory protein 1	uc007npc.2	chr12	chr12_56344395_56347394			chr12:56345478-56345897	7	-0.0815341	0.125599	0.278863	n.s.	-0.116516	0.0158871	0.0888711	n.s.	-0.19643	0.00237105	0.0113334	n.s.	-0.18207	0.00356107	0.0204632	n.s.	-0.0709716	0.257384	0.434276	n.s.	-0.0914676	0.0492267	0.110377	n.s.	-0.196433	0.000377703	0.0018881	n.s.	-0.524081	6.48951e-21	1.3619e-19	n.s.	-0.548341	9.58883e-22	1.93505e-20	n.s.	-0.435777	2.0437e-24	1.3319e-23	n.s.
230824	Grhl3	grainyhead like transcription factor 3	uc008vgr.1	chr4	chr4_135572121_135575120			chr4:135573298-135573601	7	3.7974	4.69989e-35	1.36344e-31	sigUP	3.01744	2.95761e-28	1.95001e-25	sigUP	4.03806	2.99267e-31	2.82947e-28	sigUP	1.92099	8.83788e-10	3.62251e-08	sigUP					2.00456	0.000189622	0.00109599	sigUP	2.83621	1.2615e-11	3.45383e-10	sigUP	4.28692	2.93652e-23	7.7599e-22	sigUP	4.41344	1.05829e-21	2.1325e-20	sigUP	5.88523	4.55399e-46	7.30845e-45	sigUP
319530	Zfp750	zinc finger protein 750	uc007mvz.2	chr11	chr11_121517843_121520842					-0.35506	0.000465264	0.00380849	n.s.	-0.173072	0.0595647	0.218786	n.s.	-0.136565	0.18543	0.345658	n.s.	-0.508618	2.4516e-07	5.65008e-06	n.s.	-0.422759	3.60465e-09	1.79573e-07	n.s.	0.165514	0.0010727	0.00477962	n.s.	0.190473	0.00554467	0.0184849	n.s.	-0.402051	5.08021e-09	2.84333e-08	n.s.	-0.682312	1.09994e-21	2.21316e-20	n.s.	-0.466897	1.08536e-10	3.11632e-10	n.s.
19087	Prkar2a	protein kinase, cAMP dependent regulatory, type II alpha	uc009rqt.1	chr9	chr9_108690643_108693642			chr9:108691976-108693007	4	-0.0632309	0.560122	0.730747	n.s.	-0.138838	0.162412	0.399309	n.s.	-0.148895	0.185169	0.345398	n.s.	-0.110196	0.308533	0.512414	n.s.	-0.160025	0.0398035	0.118955	n.s.	0.112213	0.0848556	0.169211	n.s.	-0.132575	0.204828	0.334786	n.s.	-0.537736	3.23734e-07	1.40141e-06	n.s.	-1.05825	1.10634e-21	2.22277e-20	sigDOWN	-0.0658069	0.357546	0.399366	n.s.
27274	Zfp354b	zinc finger protein 354B	uc007itd.2	chr11	chr11_50930136_50933135					1.33612	2.46381e-06	4.56419e-05	sigUP	0.751259	0.00262042	0.0243337	n.s.	1.62062	2.31462e-08	4.75051e-07	sigUP	1.49373	8.12632e-08	2.06537e-06	sigUP	0.326095	0.102006	0.232629	n.s.	1.66295	3.39023e-18	1.89565e-16	sigUP	0.67064	0.000140803	0.000805886	n.s.	1.49924	1.1647e-18	1.994e-17	sigUP	1.6141	1.13884e-21	2.2847e-20	sigUP	2.85781	9.31139e-104	6.54337e-102	sigUP
68607	Serhl	serine hydrolase-like	uc011zxa.1	chr15	chr15_83098705_83101704					0.0205255	0.746649	0.863993	n.s.	0.0678105	0.239602	0.496632	n.s.	0.0573941	0.426413	0.609209	n.s.	0.0390635	0.581977	0.746527	n.s.	-0.0176422	0.817918	0.898713	n.s.	0.0257697	0.72803	0.817936	n.s.	-0.169004	0.0059656	0.0196675	n.s.	-0.409776	3.49215e-11	2.65202e-10	n.s.	-0.61838	1.17802e-21	2.35984e-20	n.s.	-0.651551	3.63515e-15	1.4042e-14	n.s.
107351	Kank1	KN motif and ankyrin repeat domains 1	uc008hbh.1	chr19	chr19_25407586_25410585			chr19:25409980-25410362	6	1.45287	2.6534e-11	1.81545e-09	sigUP	0.584418	0.00255527	0.0238662	n.s.	1.04533	1.67373e-09	4.22364e-08	sigUP	1.42475	3.76997e-17	5.94063e-15	sigUP	0.791522	3.73073e-07	1.09837e-05	n.s.	2.12333	1.34399e-74	8.01592e-72	sigUP	1.06422	7.78117e-09	1.22756e-07	sigUP	1.00952	5.35665e-08	2.59605e-07	sigUP	1.83711	1.18912e-21	2.37859e-20	sigUP	0.901898	4.58912e-13	1.55322e-12	n.s.
67287	Parp6	poly (ADP-ribose) polymerase family, member 6	uc009pye.2	chr9	chr9_59615784_59618783	8		chr9:59617013-59617734	7	-0.19807	0.12181	0.273083	n.s.	0.0982806	0.384029	0.643228	n.s.	-0.28063	0.0282418	0.0833039	n.s.	-0.224532	0.0646924	0.181353	n.s.	-0.233099	0.113633	0.250058	n.s.	-0.281673	0.0116768	0.034585	n.s.	-0.0836547	0.432604	0.575823	n.s.	-0.809166	9.25056e-14	9.45966e-13	n.s.	-1.08566	1.19459e-21	2.38604e-20	sigDOWN	-0.653145	6.19862e-07	1.32852e-06	n.s.
258120	Olfr1463	olfactory receptor 1463	uc008gvh.1	chr19	chr19_13232752_13235751					-0.395067	0.592903	0.756387	n.s.	-1.32484	0.0627659	0.226181	n.s.	-0.323478	0.648131	0.787231	n.s.	-0.586305	0.447019	0.641063	n.s.	0.00157045	0.994371	0.997722	n.s.	-0.929108	0.000231301	0.00129491	n.s.	-1.34961	7.68717e-09	1.21413e-07	sigDOWN	-2.38414	1.8284e-19	3.37107e-18	sigDOWN	-2.48418	1.29079e-21	2.57441e-20	sigDOWN	-0.631067	0.00988155	0.0139784	n.s.
238377	Gpr68	G protein-coupled receptor 68	uc007otb.2	chr12	chr12_100906699_100909698					0.108624	0.355293	0.556409	n.s.	0.190131	0.0799834	0.263373	n.s.	0.103268	0.35148	0.535873	n.s.	0.215753	0.0452813	0.14173	n.s.	-0.144962	0.183247	0.346838	n.s.	0.217618	0.0166901	0.0466007	n.s.	-0.539794	2.57954e-08	3.65198e-07	n.s.	-1.18712	3.16763e-33	1.76638e-31	sigDOWN	-0.978367	1.30534e-21	2.59965e-20	n.s.	-0.792978	1.0012e-09	2.67282e-09	n.s.
329207	Rbm44	RNA binding motif protein 44	uc007bzv.1	chr1	chr1_91143603_91146602					-2.03005	3.48089e-19	1.14751e-16	sigDOWN	-2.51489	1.13649e-32	1.09898e-29	sigDOWN	-1.66129	1.14386e-14	7.68826e-13	sigDOWN	-2.19873	7.06686e-25	3.45594e-22	sigDOWN	-0.461758	0.000401909	0.00370456	n.s.	0.294893	0.023566	0.0613008	n.s.	-0.101323	0.715458	0.809677	n.s.	-1.93679	3.14165e-11	2.4032e-10	sigDOWN	-3.08138	1.33948e-21	2.66375e-20	sigDOWN	-0.914757	7.01239e-31	6.22657e-30	n.s.
223921	Aaas	achalasia, adrenocortical insufficiency, alacrimia	uc007xvl.2	chr15	chr15_102349260_102352259	5		chr15:102350428-102350890	7	-0.0830859	0.0835265	0.209075	n.s.	0.0361874	0.407177	0.662342	n.s.	-0.0583741	0.273558	0.451432	n.s.	-0.0681554	0.189685	0.375057	n.s.	-0.108868	0.120734	0.260843	n.s.	-0.134618	0.0147944	0.0422097	n.s.	-0.0731215	0.219584	0.352962	n.s.	-0.412702	4.83488e-12	4.08751e-11	n.s.	-0.590702	1.34625e-21	2.67332e-20	n.s.	-0.320806	6.52147e-05	0.000115991	n.s.
76483	Lmf1	lipase maturation factor 1	uc033hbw.1	chr17	chr17_25577674_25580673			chr17:25579041-25579410	7	0.830055	1.31261e-06	2.64805e-05	n.s.	0.841328	5.91622e-08	3.10923e-06	n.s.	1.57804	6.03251e-20	9.61271e-18	sigUP	1.54781	3.50451e-20	8.01629e-18	sigUP	1.56553	2.75606e-24	1.41143e-21	sigUP	0.884644	6.08712e-13	1.9549e-11	n.s.	0.899705	5.38926e-12	1.56323e-10	n.s.	1.81756	9.0308e-44	9.49068e-42	sigUP	1.25487	1.42575e-21	2.82708e-20	sigUP	1.01729	1.3413e-16	5.69161e-16	sigUP
54375	Azin1	antizyme inhibitor 1	uc056yym.1	chr15	chr15_38517767_38520766	5		chr15:38518263-38519727	7	-0.109085	0.0804086	0.20337	n.s.	-0.0564437	0.317862	0.580459	n.s.	-0.0540676	0.495465	0.670421	n.s.	0.0853141	0.267148	0.468144	n.s.	-0.0456363	0.43621	0.610993	n.s.	-0.031762	0.540094	0.670567	n.s.	0.0790121	0.210262	0.341692	n.s.	-0.287489	5.09905e-06	1.85917e-05	n.s.	-0.623943	1.64226e-21	3.25167e-20	n.s.	0.183556	0.00111146	0.00174409	n.s.
13527	Dtna	dystrobrevin alpha	uc008efv.2	chr18	chr18_23413909_23416908					-0.15881	0.356509	0.557658	n.s.	0.742093	3.19437e-06	0.000104651	n.s.	-0.299364	0.0786122	0.183549	n.s.	0.924112	1.57241e-08	4.7763e-07	n.s.	1.11237	1.07685e-06	2.73008e-05	sigUP	1.06768	2.90212e-05	0.000213441	sigUP	-1.98813	4.1574e-18	2.88317e-16	sigDOWN	0.337601	0.12967	0.1856	n.s.	2.154	1.76905e-21	3.49766e-20	sigUP	1.70747	8.2514e-27	6.06818e-26	sigUP
641361	Pinlyp	phospholipase A2 inhibitor and LY6/PLAUR domain containing	uc009fpw.1	chr7	chr7_24544506_24547505			chr7:24547006-24547384	7	0.362144	3.22533e-05	0.000415853	n.s.	0.189724	0.0170702	0.0941099	n.s.	0.0461923	0.562283	0.72487	n.s.	0.0953376	0.216659	0.407298	n.s.	0.145081	0.0282383	0.0934682	n.s.	-0.107272	0.035507	0.0848875	n.s.	-0.146257	0.0119114	0.0346536	n.s.	0.144214	0.0132548	0.0247357	n.s.	0.56455	1.84953e-21	3.65148e-20	n.s.	-0.737258	4.69205e-28	3.66771e-27	n.s.
53416	Stk39	serine/threonine kinase 39	uc008jxp.1	chr2	chr2_68470482_68473481			chr2:68470868-68472497	7	0.655878	0.0965238	0.231799	n.s.	0.0401976	0.90543	0.965494	n.s.	0.518757	0.109357	0.23631	n.s.	0.0413444	0.881524	0.939394	n.s.	0.487387	0.00470535	0.0251745	n.s.	-0.1759	0.260765	0.398129	n.s.	0.64764	1.80754e-06	1.70307e-05	n.s.	2.30808	3.01211e-64	1.00369e-61	sigUP	1.25708	2.01555e-21	3.97351e-20	sigUP	1.87626	1.48905e-41	2.03923e-40	sigUP
22349	Vil1	villin 1	uc007bmb.2	chr1	chr1_74407884_74410883					-0.0465671	0.623637	0.779143	n.s.	-0.186695	0.0323189	0.14536	n.s.	0.0329072	0.663788	0.797445	n.s.	-0.172669	0.0192822	0.0765996	n.s.	-0.0715107	0.33889	0.518129	n.s.	-0.185672	0.00243438	0.00945446	n.s.	-0.0796516	0.214198	0.346439	n.s.	-0.379688	3.32693e-09	1.91541e-08	n.s.	-0.632633	2.1014e-21	4.13679e-20	n.s.	-0.536149	1.86353e-09	4.88401e-09	n.s.
74763	Naa60	N(alpha)-acetyltransferase 60, NatF catalytic subunit	uc056zat.1	chr16	chr16_3883119_3886118			chr16:3884215-3884995	7	-0.140356	0.0410854	0.126309	n.s.	0.0415978	0.498912	0.734991	n.s.	-0.0916879	0.28728	0.466423	n.s.	-0.090021	0.281727	0.483175	n.s.	-0.0787132	0.417071	0.593439	n.s.	0.144748	0.0537332	0.118196	n.s.	0.0411801	0.626957	0.743274	n.s.	-0.103939	0.219879	0.292245	n.s.	-0.845204	2.27442e-21	4.47096e-20	n.s.	-0.081894	0.348079	0.389559	n.s.
209446	Tfe3	transcription factor E3	uc009sml.2	chrX	chrX_7765048_7768047	4				-0.036173	0.582485	0.74901	n.s.	0.0336132	0.577198	0.785586	n.s.	0.177385	0.0238485	0.0732236	n.s.	0.0213963	0.780097	0.878043	n.s.	0.208954	0.0193999	0.0711071	n.s.	0.257928	6.2331e-06	5.47857e-05	n.s.	0.175733	0.00579335	0.0191736	n.s.	-0.0489014	0.440859	0.523832	n.s.	-0.628326	2.58307e-21	5.07039e-20	n.s.	0.175126	0.0338891	0.0447417	n.s.
234700	Nrn1l	neuritin 1-like	uc012gjq.2	chr8	chr8_105892067_105895066					0.61104	6.44312e-08	1.89569e-06	n.s.	0.283219	0.00561277	0.0423883	n.s.	-0.155001	0.0953031	0.212614	n.s.	0.316107	0.000456829	0.00373415	n.s.	0.450311	1.26582e-10	9.64662e-09	n.s.	-0.00910419	0.87976	0.9248	n.s.	-0.338154	4.28406e-07	4.75072e-06	n.s.	0.238542	0.00036241	0.000940765	n.s.	0.64614	2.69952e-21	5.29136e-20	n.s.	-0.89458	6.3192e-21	3.42655e-20	n.s.
18171	Nr1i2	nuclear receptor subfamily 1, group I, member 2	uc007zep.1	chr16	chr16_38293325_38296324		3			1.02659	0.000676662	0.00516035	sigUP	1.13342	5.511e-05	0.00114196	sigUP	0.967227	0.000398618	0.00253848	n.s.	0.759999	0.00409482	0.0228731	n.s.	0.758855	4.77223e-07	1.35775e-05	n.s.	-0.502819	0.00894364	0.0277687	n.s.	-0.137203	0.328181	0.471215	n.s.	1.47701	3.42341e-25	1.06782e-23	sigUP	1.34983	2.8329e-21	5.54486e-20	sigUP	-1.74833	9.64737e-28	7.43264e-27	sigDOWN
68275	Rpa1	replication protein A1	uc007kdi.2	chr11	chr11_75346884_75349883	7		chr11:75348087-75348599	7	-0.13822	0.00331891	0.0186148	n.s.	-0.017875	0.676646	0.845819	n.s.	-0.0928573	0.144442	0.289129	n.s.	-0.0155222	0.803236	0.893031	n.s.	-0.223798	0.00971711	0.0429883	n.s.	-0.092958	0.165739	0.283088	n.s.	-0.31897	0.000525091	0.00250744	n.s.	-0.724778	4.40196e-15	5.16663e-14	n.s.	-0.907213	2.87179e-21	5.61294e-20	n.s.	-0.379393	5.34765e-07	1.15289e-06	n.s.
574437	Xlr3b	X-linked lymphocyte-regulated 3B	uc009tlh.1	chrX	chrX_73190679_73193678					0.0899861	0.834116	0.918106	n.s.	-0.263475	0.511049	0.744617	n.s.	-0.133502	0.729305	0.841853	n.s.	-1.12006	0.0025764	0.0157313	sigDOWN	-0.629871	6.63457e-05	0.000878411	n.s.	-0.92513	6.60247e-13	2.10959e-11	n.s.	-1.48554	3.39861e-10	6.9613e-09	sigDOWN	-2.41747	4.06169e-21	8.65691e-20	sigDOWN	-2.81463	2.98834e-21	5.83238e-20	sigDOWN	-1.41463	2.40728e-07	5.36519e-07	sigDOWN
18484	Pam	peptidylglycine alpha-amidating monooxygenase	uc007cfo.1	chr1	chr1_98094133_98097132			chr1:98095048-98095891	7	0.282854	0.106389	0.248659	n.s.	-0.25437	0.10473	0.309866	n.s.	-0.114487	0.523606	0.693545	n.s.	0.950679	1.77984e-08	5.3365e-07	n.s.	0.866587	0.00110753	0.00829224	n.s.	2.32614	1.8113e-19	1.13433e-17	sigUP	-0.128429	0.606684	0.727063	n.s.	0.613479	0.0151786	0.0279361	n.s.	2.11968	3.01212e-21	5.87041e-20	sigUP	3.04177	3.52113e-78	1.51213e-76	sigUP
18412	Sqstm1	sequestosome 1	uc007irx.2	chr11	chr11_50209321_50212320			chr11:50210278-50210941	5	-0.397504	0.00631699	0.0303806	n.s.	-0.203178	0.123758	0.341212	n.s.	-0.311837	0.0143961	0.0491254	n.s.	-0.340514	0.00634831	0.0324907	n.s.	-0.0114941	0.923648	0.960561	n.s.	0.16644	0.126325	0.229774	n.s.	-0.23793	0.0764371	0.15647	n.s.	-0.14261	0.287668	0.36689	n.s.	-1.34738	3.09215e-21	6.01779e-20	sigDOWN	1.76404	8.0505e-57	1.84235e-55	sigUP
232156	Slc4a5	solute carrier family 4, sodium bicarbonate cotransporter, member 5	uc012enx.1	chr6	chr6_83235875_83238874					0.0534369	0.522263	0.702338	n.s.	0.0809607	0.291525	0.554784	n.s.	-0.115396	0.182216	0.341778	n.s.	-0.0649401	0.443561	0.638403	n.s.	-0.182024	0.0090809	0.0408944	n.s.	-0.0861554	0.15743	0.272124	n.s.	0.00735113	0.910814	0.946944	n.s.	-0.630507	2.14669e-21	4.71513e-20	n.s.	-0.646978	3.48718e-21	6.77694e-20	n.s.	-0.204488	0.028007	0.0374018	n.s.
74486	Osbpl10	oxysterol binding protein-like 10	uc009rym.1	chr9	chr9_115065779_115068778					-0.128309	0.0994781	0.236934	n.s.	-0.261107	0.000171441	0.00289495	n.s.	-0.142918	0.056942	0.144122	n.s.	-0.166158	0.022062	0.0847922	n.s.	0.00803025	0.937464	0.967776	n.s.	-0.336562	3.07559e-07	3.67574e-06	n.s.	-0.350013	1.26788e-07	1.58045e-06	n.s.	-0.580628	2.49246e-19	4.54633e-18	n.s.	-0.631136	3.64698e-21	7.07743e-20	n.s.	-0.533078	4.2447e-10	1.16422e-09	n.s.
319675	Cep295	centrosomal protein 295	uc009ofw.3	chr9	chr9_15333806_15336805					-0.403226	1.30083e-05	0.00019293	n.s.	-0.366784	1.23026e-05	0.000329242	n.s.	-0.829992	7.61435e-12	3.02484e-10	n.s.	-0.360307	0.0023335	0.0145467	n.s.	-0.450685	8.53565e-10	5.33082e-08	n.s.	0.0913292	0.192566	0.316521	n.s.	0.125023	0.185273	0.31157	n.s.	-1.15467	3.35591e-32	1.74328e-30	sigDOWN	-0.932793	3.65579e-21	7.08445e-20	n.s.	-0.620689	1.42533e-08	3.50141e-08	n.s.
16498	Kcnab2	potassium voltage-gated channel, shaker-related subfamily, beta member 2	uc008wao.2	chr4	chr4_152476050_152479049			chr4:152477340-152478334	7	2.3712	1.99772e-14	2.67509e-12	sigUP	1.10588	9.94011e-05	0.00185085	sigUP	2.64928	7.51445e-21	1.36628e-18	sigUP	1.71577	1.03418e-10	5.39221e-09	sigUP	1.80873	1.29043e-15	2.54176e-13	sigUP	0.969378	6.28098e-05	0.000418074	n.s.	1.71408	5.19734e-16	2.76288e-14	sigUP	2.93053	5.99923e-39	4.90787e-37	sigUP	2.02477	3.72265e-21	7.20381e-20	sigUP	3.72848	1.77273e-104	1.28468e-102	sigUP
53420	Syt5	synaptotagmin V	uc009exy.1	chr7	chr7_4545068_4548067	7				0.183677	0.131821	0.287804	n.s.	-0.0678571	0.537304	0.760945	n.s.	-0.498385	1.50724e-05	0.000149689	n.s.	-0.385356	0.000572521	0.00453857	n.s.	-0.837672	1.10648e-09	6.74584e-08	n.s.	-0.0445616	0.684688	0.784962	n.s.	0.353194	0.00184803	0.0073566	n.s.	-1.04443	5.43357e-18	8.58189e-17	sigDOWN	-1.17427	3.78868e-21	7.3212e-20	sigDOWN	0.285896	0.024532	0.0330274	n.s.
69456	Commd10	COMM domain containing 10	uc008evz.1	chr18	chr18_46957376_46960375			chr18:46958730-46959130	7	0.0594048	0.290963	0.487571	n.s.	0.189317	0.000194719	0.00322652	n.s.	0.00319773	0.963539	0.981393	n.s.	0.11583	0.0902108	0.228092	n.s.	0.389798	2.50359e-05	0.000395722	n.s.	-0.118293	0.195716	0.320353	n.s.	-0.149669	0.0597367	0.129011	n.s.	0.584841	1.70208e-13	1.67535e-12	n.s.	0.760782	3.86551e-21	7.45913e-20	n.s.	-1.05587	1.92146e-35	2.04868e-34	sigDOWN
229658	Vangl1	VANGL planar cell polarity 1	uc008qrt.1	chr3	chr3_102195477_102198476					1.61798	0.000140203	0.00142213	sigUP	0.873987	0.0192119	0.102264	n.s.	1.75054	0.000198369	0.00139271	sigUP	2.13181	5.79563e-06	8.8096e-05	sigUP					3.19245	4.29762e-05	0.000301725	sigUP	1.22837	0.000244268	0.00129641	sigUP	2.94067	1.46319e-21	3.29326e-20	sigUP	2.75256	3.99988e-21	7.70752e-20	sigUP	4.80522	3.64706e-42	5.1206e-41	sigUP
16423	Cd47	CD47 antigen (Rh-related antigen, integrin-associated signal transducer)	uc007zkh.1	chr16	chr16_49854154_49857153			chr16:49855197-49856024	7	0.298994	0.292273	0.488566	n.s.	1.41975	4.87172e-08	2.65655e-06	sigUP	0.545133	0.0486431	0.127893	n.s.	2.52151	1.43996e-19	3.09418e-17	sigUP	0.741768	0.0266742	0.0897057	n.s.	2.1341	4.90623e-12	1.36861e-10	sigUP	0.367798	0.261498	0.40029	n.s.	1.21886	0.000123812	0.00035262	sigUP	2.92188	4.08174e-21	7.85419e-20	sigUP	5.92162	0	0	sigUP
18037	Nfkbie	nuclear factor of kappa light polypeptide gene enhancer in B cells inhibitor, epsilon	uc056zew.1	chr17	chr17_45554200_45557199	4		chr17:45555603-45556285	7	-0.370831	0.0225958	0.0806675	n.s.	-0.0447164	0.766135	0.896428	n.s.	0.00254597	0.984069	0.991902	n.s.	-0.373915	0.00235316	0.0146435	n.s.	-0.551382	0.00078846	0.00635283	n.s.	-0.159332	0.263722	0.401546	n.s.	0.128958	0.22438	0.358327	n.s.	-0.537865	5.57673e-07	2.33423e-06	n.s.	-1.10183	4.43739e-21	8.52653e-20	sigDOWN	-0.232182	0.0595484	0.0761051	n.s.
74973	4930500L23Rik	RIKEN cDNA 4930500L23 gene	uc029vpu.1	chr5	chr5_139522251_139525250		1			1.97664	0.000104801	0.00111528	sigUP	1.19395	0.0077453	0.0539473	n.s.	1.17217	0.00253188	0.011985	sigUP	0.301546	0.375558	0.578616	n.s.	0.963017	4.56093e-06	9.5404e-05	n.s.	0.546569	0.00273277	0.0103847	n.s.	0.0577913	0.739682	0.826493	n.s.	0.719776	5.21579e-05	0.00015945	n.s.	1.61057	4.45467e-21	8.54772e-20	sigUP	-0.428017	0.0371365	0.0487837	n.s.
109594	Lmo1	LIM domain only 1	uc009jdk.2	chr7	chr7_109169020_109172019	5		chr7:109169529-109170130	7	-0.139133	0.00677612	0.0320992	n.s.	0.0452326	0.333191	0.596839	n.s.	-0.319752	2.07961e-07	3.32503e-06	n.s.	-0.245352	3.93904e-05	0.000462829	n.s.	0.0532694	0.389069	0.567017	n.s.	-0.097549	0.0220204	0.0580399	n.s.	-0.125021	0.0108747	0.0322889	n.s.	0.160188	0.00108777	0.00257828	n.s.	0.472862	4.51303e-21	8.64755e-20	n.s.	-0.0869683	0.115129	0.140901	n.s.
67414	Mfn1	mitofusin 1	uc008owj.2	chr3	chr3_32530054_32533053					0.110358	0.157794	0.324468	n.s.	-0.0130772	0.853472	0.943136	n.s.	-0.018401	0.803948	0.890293	n.s.	0.0602887	0.40406	0.605172	n.s.	0.0568452	0.306092	0.485699	n.s.	-0.0892088	0.0611816	0.130991	n.s.	-0.70334	6.89718e-26	1.23986e-23	n.s.	-0.652379	1.2994e-22	3.19288e-21	n.s.	-0.645757	4.57063e-21	8.74565e-20	n.s.	-0.180993	0.00226928	0.00344929	n.s.
21400	Tcea2	transcription elongation factor A (SII), 2	uc012cmu.2	chr2	chr2_181678810_181681809	3		chr2:181680144-181680698	7	-0.848361	0.00121171	0.00823996	n.s.	-1.46208	2.91653e-09	2.31171e-07	sigDOWN	-1.34242	5.1734e-10	1.47922e-08	sigDOWN	-0.833892	3.20682e-05	0.000387716	n.s.	-0.808885	3.57648e-05	0.000533426	n.s.	-0.0309588	0.851245	0.905715	n.s.	-0.650044	0.000218805	0.00117736	n.s.	-1.97981	7.77031e-25	2.35907e-23	sigDOWN	-1.86662	5.15765e-21	9.85508e-20	sigDOWN	-0.879314	2.78536e-12	8.9422e-12	n.s.
208846	Daam1	dishevelled associated activator of morphogenesis 1	uc007nux.2	chr12	chr12_71829568_71832567			chr12:71831096-71831860	7	-0.0909012	0.231609	0.4212	n.s.	-0.1499	0.0398764	0.167703	n.s.	0.0134527	0.873043	0.93178	n.s.	0.163741	0.0493784	0.150696	n.s.	-0.114934	0.305753	0.485375	n.s.	0.366721	0.000132939	0.000802052	n.s.	0.503247	2.88317e-11	7.41807e-10	n.s.	0.455569	1.68188e-09	1.0078e-08	n.s.	0.734528	5.67777e-21	1.08338e-19	n.s.	0.477454	5.72901e-11	1.68207e-10	n.s.
69747	Zswim7	zinc finger SWIM-type containing 7	uc007jip.2	chr11	chr11_62279896_62282895	8		chr11:62281245-62281934	7	0.126959	0.0447336	0.134194	n.s.	0.0701505	0.223278	0.478523	n.s.	0.0748708	0.216769	0.384518	n.s.	0.0612401	0.29715	0.499844	n.s.	0.228535	0.00483845	0.0257467	n.s.	-0.0248315	0.647338	0.755849	n.s.	-0.00239408	0.965706	0.981012	n.s.	0.192796	0.000510266	0.0012874	n.s.	0.52404	6.27624e-21	1.1959e-19	n.s.	-0.232752	9.66815e-05	0.000169083	n.s.
239027	Arhgap22	Rho GTPase activating protein 22	uc007szm.2	chr14	chr14_33215323_33218322					0.978248	0.011497	0.0481699	n.s.	0.47831	0.161932	0.398646	n.s.	0.13078	0.65964	0.794429	n.s.	-0.230017	0.391714	0.593445	n.s.	-0.275362	0.367115	0.546849	n.s.	-0.900748	0.00416478	0.0148827	n.s.	1.00148	0.000256421	0.00135364	sigUP	5.01074	2.02398e-38	1.58009e-36	sigUP	4.10648	6.31427e-21	1.20147e-19	sigUP	1.96142	1.43878e-20	7.63367e-20	sigUP
75731	Idnk	idnK gluconokinase homolog (E. coli)	uc007qti.2	chr13	chr13_58156149_58159148	5				0.409753	3.88719e-10	2.08634e-08	n.s.	0.198643	0.000772702	0.00959593	n.s.	0.23408	0.000207132	0.00144209	n.s.	0.212093	0.000469095	0.00381244	n.s.	0.44381	1.03619e-08	4.59043e-07	n.s.	-0.00774107	0.917887	0.948637	n.s.	-0.109354	0.0918961	0.180395	n.s.	0.25312	8.94172e-05	0.000261701	n.s.	0.603838	6.48605e-21	1.23244e-19	n.s.	-0.283889	0.00107368	0.00168703	n.s.
52432	Ppp2r2d	protein phosphatase 2, regulatory subunit B, delta	uc009kfe.1	chr7	chr7_138844886_138847885	8		chr7:138845952-138847068	7	0.138944	0.211673	0.397555	n.s.	0.0544588	0.591279	0.793899	n.s.	0.113806	0.321338	0.504376	n.s.	0.190044	0.0872461	0.222684	n.s.	0.290348	1.76447e-05	0.000298422	n.s.	0.10707	0.112792	0.210288	n.s.	0.212516	0.0274898	0.0691904	n.s.	0.46472	1.26305e-06	5.03819e-06	n.s.	0.919798	6.68087e-21	1.2677e-19	n.s.	0.0761967	0.319726	0.360508	n.s.
94178	Mcoln1	mucolipin 1	uc009krq.1	chr8	chr8_3499019_3502018	6		chr8:3500175-3500966	7	-0.117951	0.0782305	0.199531	n.s.	-0.10297	0.0899407	0.282562	n.s.	-0.0426844	0.589084	0.745514	n.s.	-0.038862	0.614337	0.770667	n.s.	-0.357834	0.000427581	0.00390187	n.s.	-0.0172079	0.815108	0.880013	n.s.	-0.0163501	0.780852	0.859413	n.s.	-0.425934	5.99315e-13	5.54332e-12	n.s.	-0.575809	6.70481e-21	1.27047e-19	n.s.	-0.938659	8.921e-22	5.08092e-21	n.s.
109168	Atl3	atlastin GTPase 3	uc008glg.2	chr19	chr19_7492938_7495937	8		chr19:7493994-7494992	7	-0.280254	3.94793e-05	0.000495798	n.s.	-0.203528	0.00101941	0.0118315	n.s.	-0.165842	0.00776008	0.0299329	n.s.	-0.128598	0.0342803	0.117204	n.s.	-0.387231	1.94776e-07	6.28141e-06	n.s.	0.049832	0.436967	0.578798	n.s.	-0.264116	0.00033478	0.00170472	n.s.	-0.604142	4.85185e-16	6.2475e-15	n.s.	-0.723899	6.91137e-21	1.3078e-19	n.s.	-0.518545	5.00344e-11	1.47433e-10	n.s.
108115	Slco4a1	solute carrier organic anion transporter family, member 4a1	uc008oje.2	chr2	chr2_180459478_180462477	4				0.459221	0.000219984	0.00205996	n.s.	0.10971	0.33111	0.594573	n.s.	0.0296362	0.807602	0.892443	n.s.	0.651895	6.77686e-08	1.74744e-06	n.s.	0.223468	0.0877239	0.20997	n.s.	0.0363436	0.67937	0.780652	n.s.	-0.288653	0.00473877	0.0162096	n.s.	-0.279533	0.00598307	0.0120633	n.s.	-1.00349	6.93771e-21	1.31097e-19	sigDOWN	0.566483	2.00655e-06	4.10886e-06	n.s.
71138	Tmem217	transmembrane protein 217	uc008btc.2	chr17	chr17_29548094_29551093			chr17:29549645-29549948	7	1.01378	0.00705622	0.0330696	sigUP	0.74491	0.0225723	0.113882	n.s.	0.721762	0.0292292	0.0856819	n.s.	0.440391	0.164273	0.340702	n.s.	0.678097	0.00161696	0.0111721	n.s.	-0.289129	0.169271	0.287708	n.s.	0.196019	0.313373	0.456137	n.s.	1.92086	5.2367e-25	1.62231e-23	sigUP	1.72447	6.95742e-21	1.31288e-19	sigUP	0.436784	0.000141084	0.000242741	n.s.
20733	Spint2	serine protease inhibitor, Kunitz type 2	uc009gbk.1	chr7	chr7_29280478_29283477	5		chr7:29281338-29282228	7	0.0499346	0.356085	0.557236	n.s.	0.00998651	0.839508	0.935905	n.s.	0.26472	5.73818e-06	6.3478e-05	n.s.	0.0142629	0.803006	0.89294	n.s.	0.0250201	0.733233	0.845024	n.s.	0.239034	0.000661924	0.00317404	n.s.	0.402955	3.84764e-10	7.74174e-09	n.s.	1.01834	1.52297e-56	3.48246e-54	sigUP	0.611218	6.97579e-21	1.31453e-19	n.s.	0.979046	1.85241e-62	5.06375e-61	n.s.
78073	6720468P15Rik	RIKEN cDNA 6720468P15 gene	uc029tsz.1	chr19	chr19_57507566_57510565					0.571503	2.83901e-06	5.17985e-05	n.s.	0.326613	0.00309248	0.0274855	n.s.	0.363426	7.14224e-07	9.88207e-06	n.s.	0.240878	0.000601211	0.00474478	n.s.	0.196248	0.0101915	0.0444118	n.s.	0.100954	0.267253	0.405371	n.s.	-0.0557786	0.463305	0.604842	n.s.	0.886856	1.60613e-31	8.03772e-30	n.s.	0.723091	7.34269e-21	1.38176e-19	n.s.	-0.513983	0.000235685	0.000396725	n.s.
107975	Pacs1	phosphofurin acidic cluster sorting protein 1	uc008gci.1	chr19	chr19_5271608_5274607			chr19:5272606-5273458	3	-0.40693	1.3388e-07	3.61625e-06	n.s.	-0.292116	3.29544e-05	0.000749223	n.s.	-0.254902	0.00113248	0.00609984	n.s.	-0.175916	0.0218201	0.0842048	n.s.	-0.252795	0.00955212	0.0424491	n.s.	0.106757	0.207596	0.335286	n.s.	-0.0714136	0.452659	0.594954	n.s.	-1.10834	3.34704e-30	1.56066e-28	sigDOWN	-0.931684	7.49083e-21	1.4077e-19	n.s.	-0.264114	0.00173184	0.00266528	n.s.
71704	Arhgef3	Rho guanine nucleotide exchange factor (GEF) 3	uc007sto.2	chr14	chr14_27113399_27116398			chr14:27114754-27115256	3	0.0483202	0.758396	0.869745	n.s.	0.675913	1.24113e-06	4.66387e-05	n.s.	0.156299	0.269989	0.447898	n.s.	0.6061	5.33114e-06	8.2149e-05	n.s.	0.338696	0.000158579	0.0017794	n.s.	0.534971	6.29993e-12	1.73803e-10	n.s.	0.0508407	0.480529	0.620486	n.s.	0.581168	3.80679e-16	4.97688e-15	n.s.	0.670287	8.34223e-21	1.56554e-19	n.s.	0.425636	7.50156e-09	1.87829e-08	n.s.
101943	Sf3b3	splicing factor 3b, subunit 3	uc009nlb.1	chr8	chr8_110845304_110848303	8		chr8:110846501-110846804	7	-0.0968906	0.0719697	0.188637	n.s.	-0.0604241	0.218588	0.473227	n.s.	-0.172164	0.00180671	0.00900623	n.s.	-0.0856138	0.113306	0.265912	n.s.	-0.0326982	0.607376	0.754142	n.s.	0.126373	0.00775577	0.0247556	n.s.	-0.0063129	0.876931	0.925074	n.s.	-0.253732	4.56821e-10	2.97336e-09	n.s.	-0.393439	8.70249e-21	1.63091e-19	n.s.	-0.28586	6.29492e-10	1.70703e-09	n.s.
21814	Tgfbr3	transforming growth factor, beta receptor III	uc008yma.2	chr5	chr5_107288096_107291095			chr5:107288823-107289663	7	0.46754	0.0414021	0.127017	n.s.	0.760948	0.000526417	0.00712948	n.s.	0.0610903	0.741836	0.849336	n.s.	0.29838	0.111701	0.263804	n.s.	-0.229737	0.368645	0.548048	n.s.	-0.0665522	0.792576	0.865326	n.s.	0.19654	0.288578	0.429239	n.s.	1.50244	1.98274e-16	2.6557e-15	sigUP	1.72878	9.64517e-21	1.8051e-19	sigUP	0.333064	0.0502702	0.0649151	n.s.
52004	Cdk2ap2	CDK2-associated protein 2	uc008fym.1	chr19	chr19_4095851_4098850			chr19:4096843-4097602	7	0.116808	0.00332411	0.0186235	n.s.	0.142972	7.51689e-05	0.00147741	n.s.	0.0514681	0.25683	0.432892	n.s.	0.00441221	0.920569	0.961666	n.s.	0.110388	0.088938	0.211945	n.s.	-0.12261	0.0078044	0.0248981	n.s.	0.00415492	0.929963	0.958807	n.s.	0.382793	5.81072e-16	7.43316e-15	n.s.	0.451726	9.80583e-21	1.83266e-19	n.s.	-0.401109	3.85096e-12	1.2253e-11	n.s.
67389	C1qtnf12	C1q and tumor necrosis factor related 12	uc008wfp.2	chr4	chr4_155960812_155963811			chr4:155962386-155962712	4	0.0600284	0.531326	0.709083	n.s.	-0.429815	2.86199e-06	9.58732e-05	n.s.	0.225174	0.0418948	0.113995	n.s.	-0.186892	0.0877149	0.223415	n.s.	-0.218651	0.0126725	0.0521354	n.s.	0.941712	8.06437e-07	8.74513e-06	n.s.	0.10078	0.202188	0.331568	n.s.	-0.00738916	0.925326	0.944335	n.s.	0.816501	1.03358e-20	1.92907e-19	n.s.	0.480649	3.28215e-12	1.04791e-11	n.s.
100088	Rcc1	regulator of chromosome condensation 1	uc008vbd.2	chr4	chr4_132344251_132347250	7		chr4:132345094-132345800	5	-0.0876465	0.324729	0.524346	n.s.	-0.118249	0.147415	0.379528	n.s.	-0.147322	0.0460656	0.12273	n.s.	-0.238267	0.000984102	0.00720523	n.s.	-0.0885441	0.487579	0.656064	n.s.	0.0188536	0.842405	0.899346	n.s.	0.256399	0.000578691	0.00271593	n.s.	-0.234132	0.0016876	0.00383628	n.s.	-0.725107	1.09216e-20	2.03562e-19	n.s.	0.0602955	0.423703	0.466483	n.s.
11637	Ak2	adenylate kinase 2	uc008uvu.2	chr4	chr4_128991724_128994723		7	chr4:128993047-128993583	7	-0.025784	0.555086	0.727788	n.s.	-0.028558	0.472888	0.715548	n.s.	-0.000478201	0.990877	0.995904	n.s.	0.00809429	0.842478	0.918034	n.s.	0.058457	0.247778	0.423498	n.s.	-0.15712	2.15367e-05	0.000163583	n.s.	-0.0683096	0.240776	0.377615	n.s.	-0.140398	0.0157658	0.0289117	n.s.	-0.559983	1.13402e-20	2.11075e-19	n.s.	-0.000984226	0.984759	0.987171	n.s.
76571	Styxl1	serine/threonine/tyrosine interacting-like 1	uc008zyw.2	chr5	chr5_135776886_135779885	2		chr5:135777891-135779152	7	0.0639123	0.556308	0.728337	n.s.	0.528833	1.20841e-07	5.88185e-06	n.s.	0.420511	6.94657e-05	0.000557534	n.s.	0.247816	0.0174231	0.0712293	n.s.	0.629412	0.000157071	0.00176867	n.s.	0.482121	0.00181171	0.0073794	n.s.	0.306429	0.0349913	0.0843421	n.s.	0.630678	3.48592e-06	1.29909e-05	n.s.	1.3722	1.17314e-20	2.18061e-19	sigUP	1.30706	3.03244e-15	1.17662e-14	sigUP
654470	Tctn1	tectonic family member 1	uc033ilv.2	chr5	chr5_122262961_122265960					0.0445756	0.618105	0.77515	n.s.	0.0611419	0.44538	0.693158	n.s.	0.0901903	0.270794	0.448593	n.s.	0.0656224	0.410762	0.610741	n.s.	0.126378	0.192041	0.356511	n.s.	-0.0785422	0.312166	0.454057	n.s.	0.0438122	0.515078	0.649949	n.s.	-0.287717	1.9617e-05	6.483e-05	n.s.	-0.653712	1.22609e-20	2.27593e-19	n.s.	-1.34488	8.84815e-41	1.17587e-39	sigDOWN
77048	Cep83	centrosomal protein 83	uc007gvw.1	chr10	chr10_94687290_94690289			chr10:94688297-94689126	7	-0.173314	0.0740799	0.192327	n.s.	-0.221065	0.0130153	0.0775139	n.s.	-0.261802	0.00211699	0.010296	n.s.	-0.164562	0.0474518	0.146591	n.s.	-0.421464	3.01206e-07	9.27006e-06	n.s.	-0.0757654	0.328898	0.472021	n.s.	-0.0476948	0.469637	0.610599	n.s.	-0.328007	8.61605e-07	3.53279e-06	n.s.	-0.641969	1.23341e-20	2.28641e-19	n.s.	-0.156173	0.0363683	0.0478514	n.s.
16429	Itln1	intelectin 1 (galactofuranose binding)	uc007doq.2	chr1	chr1_171533795_171536794		6			0.732327	0.271551	0.466135	n.s.	-0.402432	0.192383	0.440561	n.s.	1.35794	0.0310716	0.0899353	n.s.	0.0284804	0.911925	0.957081	n.s.					-0.680235	0.00180525	0.00735786	n.s.	-0.552257	0.222377	0.356252	n.s.	-0.592536	0.229142	0.302673	n.s.	-3.83655	1.23574e-20	2.28763e-19	sigDOWN
18032	Nfix	nuclear factor I/X	uc009mnd.2	chr8	chr8_84772870_84775869					1.01803	3.79336e-11	2.51245e-09	sigUP	0.841756	1.26963e-09	1.07696e-07	n.s.	0.639286	8.20811e-05	0.000644916	n.s.	0.867024	5.65015e-08	1.49219e-06	n.s.	0.435655	0.00982715	0.043316	n.s.	1.71163	6.4525e-58	2.88634e-55	sigUP	0.843737	1.96448e-13	7.07123e-12	n.s.	1.16648	2.88315e-23	7.63363e-22	sigUP	1.09777	1.27261e-20	2.35269e-19	sigUP	0.21738	0.0256173	0.0343987	n.s.
213054	Gabpb2	GA repeat binding protein, beta 2	uc008qir.1	chr3	chr3_95216443_95219442	7		chr3:95217488-95218104	3	-0.201887	0.343763	0.545009	n.s.	-0.176107	0.351941	0.614678	n.s.	-0.679289	0.00290963	0.0134851	n.s.	-0.579467	0.00852187	0.0407475	n.s.	-1.25392	0.000207821	0.00219895	sigDOWN	-0.401792	0.134718	0.241221	n.s.	-0.0279138	0.885379	0.930152	n.s.	-2.00974	3.0012e-17	4.34347e-16	sigDOWN	-2.10486	1.38987e-20	2.56601e-19	sigDOWN	-0.968595	0.00405821	0.00599299	n.s.
269473	Lrig2	leucine-rich repeats and immunoglobulin-like domains 2	uc008qud.1	chr3	chr3_104478374_104481373					-0.140001	0.0539076	0.153661	n.s.	0.0589272	0.366992	0.62804	n.s.	-0.153385	0.047153	0.124855	n.s.	0.131449	0.0769108	0.204184	n.s.	-0.0123117	0.848886	0.916108	n.s.	-0.120047	0.10594	0.200923	n.s.	-0.244371	0.000252858	0.00133742	n.s.	-0.531066	2.46419e-15	2.95573e-14	n.s.	-0.642479	1.42362e-20	2.62476e-19	n.s.	-0.356019	1.84803e-06	3.79666e-06	n.s.
78920	Dlst	dihydrolipoamide S-succinyltransferase (E2 component of 2-oxo-glutarate complex)	uc007ogl.1	chr12	chr12_85128941_85131940	6				-0.210216	0.0160395	0.0622731	n.s.	-0.0825756	0.293541	0.556286	n.s.	0.0609113	0.532393	0.701091	n.s.	-0.109428	0.257656	0.45767	n.s.	-0.0717751	0.600845	0.749914	n.s.	0.124513	0.228585	0.359858	n.s.	-0.435779	0.000357727	0.00180542	n.s.	-0.633323	1.78987e-07	8.07836e-07	n.s.	-1.21522	1.4318e-20	2.6363e-19	sigDOWN	-0.25347	0.0720602	0.0908359	n.s.
217122	Gm11545	predicted gene 11545	uc007kzk.2	chr11	chr11_94759683_94762682					-0.249895	0.000347556	0.00302599	n.s.	0.0297231	0.640552	0.825005	n.s.	-0.072857	0.268995	0.446857	n.s.	-0.0801728	0.209352	0.398849	n.s.	-0.0301438	0.679913	0.807582	n.s.	0.400833	5.84217e-21	4.40802e-19	n.s.	0.0322395	0.62992	0.745569	n.s.	-0.0173791	0.795006	0.840208	n.s.	-0.644267	1.45376e-20	2.67313e-19	n.s.	-0.308664	2.42331e-07	5.39833e-07	n.s.
20744	Strbp	spermatid perinuclear RNA binding protein	uc008jnd.2	chr2	chr2_37701849_37704848			chr2:37702648-37703884	7	-0.07352	0.202542	0.385548	n.s.	0.0249817	0.632024	0.820528	n.s.	-0.195539	0.000788683	0.0044866	n.s.	-0.0886138	0.119053	0.274449	n.s.	-0.0999418	0.0821805	0.20087	n.s.	0.0287674	0.549477	0.677982	n.s.	-0.321332	6.74373e-11	1.61354e-09	n.s.	-0.593048	3.78384e-33	2.08447e-31	n.s.	-0.470934	1.47651e-20	2.7113e-19	n.s.	-0.242685	3.17692e-06	6.39521e-06	n.s.
97287	Mtmr14	myotubularin related protein 14	uc012eqb.1	chr6	chr6_113236343_113239342	8		chr6:113237616-113238113	7	-0.123719	0.0053352	0.0267036	n.s.	0.0187981	0.64036	0.824904	n.s.	-0.0511393	0.38807	0.572756	n.s.	0.0544766	0.349034	0.553619	n.s.	-0.0953961	0.412956	0.589483	n.s.	-0.25642	0.00496411	0.0171519	n.s.	-0.259774	0.0199323	0.0530408	n.s.	-0.532382	1.93875e-06	7.51195e-06	n.s.	-1.08347	1.62215e-20	2.97474e-19	sigDOWN	-0.20566	0.0232734	0.0314364	n.s.
242700	Ifnlr1	interferon lambda receptor 1	uc008vgw.2	chr4	chr4_135684957_135687956	1				1.69356	0.000918195	0.00661949	sigUP	0.889901	0.0646571	0.230554	n.s.	1.9306	2.67148e-08	5.397e-07	sigUP	1.90617	9.38659e-09	3.00498e-07	sigUP	1.09986	0.000211851	0.0022287	sigUP	1.22592	6.95326e-05	0.000457163	sigUP	1.46056	1.79014e-09	3.20348e-08	sigUP	2.35282	1.22113e-24	3.62676e-23	sigUP	2.11698	1.81444e-20	3.3229e-19	sigUP	3.26326	1.64267e-68	5.39059e-67	sigUP
21351	Taldo1	transaldolase 1	uc009kkv.2	chr7	chr7_141390660_141393659	5		chr7:141391889-141392415	7	0.264314	4.69657e-05	0.00057107	n.s.	0.142871	0.0152826	0.0867609	n.s.	0.257055	0.000273285	0.00183558	n.s.	0.191845	0.00558551	0.029295	n.s.	0.335857	4.24242e-07	1.22333e-05	n.s.	0.276168	8.67962e-08	1.15528e-06	n.s.	0.205481	0.000452279	0.00220287	n.s.	0.448629	1.27585e-14	1.42524e-13	n.s.	0.55147	1.82232e-20	3.33286e-19	n.s.	0.406387	7.32971e-12	2.29027e-11	n.s.
110596	Arhgef28	Rho guanine nucleotide exchange factor (GEF) 28	uc007roi.1	chr13	chr13_98204940_98207939			chr13:98205788-98206478	7	1.62072	2.18797e-13	2.33357e-11	sigUP	1.24603	7.71846e-10	6.86848e-08	sigUP	1.27745	2.70684e-11	9.59709e-10	sigUP	0.570314	0.00150688	0.0102388	n.s.	0.542595	3.65191e-05	0.0005399	n.s.	0.356736	0.000136938	0.000823404	n.s.	0.352302	0.000719637	0.00327941	n.s.	0.882782	4.94627e-17	7.05386e-16	n.s.	0.98485	1.83384e-20	3.34946e-19	n.s.	0.00563764	0.958097	0.963796	n.s.
13803	Enc1	ectodermal-neural cortex 1	uc007rod.2	chr13	chr13_97239605_97242604	1		chr13:97240817-97241892	5	2.47519	1.25519e-06	2.54637e-05	sigUP	1.52892	0.000723506	0.00917347	sigUP	2.71695	4.81424e-11	1.62175e-09	sigUP	2.22147	4.15282e-08	1.13043e-06	sigUP	0.438937	0.472436	0.642792	n.s.	1.71363	6.18371e-06	5.43897e-05	sigUP	2.184	1.29303e-09	2.36801e-08	sigUP	3.74159	3.81909e-24	1.08701e-22	sigUP	3.29466	1.97306e-20	3.59893e-19	sigUP	5.93379	1.05478e-105	7.89042e-104	sigUP
27402	Pdhx	pyruvate dehydrogenase complex, component X	uc008lil.3	chr2	chr2_103072014_103075013	7		chr2:103073379-103073940	7	-0.288345	0.000990102	0.00706416	n.s.	-0.0463886	0.560115	0.776118	n.s.	-0.239605	0.00039651	0.00252733	n.s.	-0.321061	9.09559e-07	1.77433e-05	n.s.	-0.0166508	0.737162	0.847359	n.s.	-0.0818391	0.0784864	0.158863	n.s.	-0.0203819	0.645588	0.756758	n.s.	-0.190899	1.68592e-05	5.63294e-05	n.s.	-0.423925	1.99769e-20	3.639e-19	n.s.	-0.383447	1.20565e-14	4.49985e-14	n.s.
229363	Gmps	guanine monophosphate synthetase	uc008pke.1	chr3	chr3_63974643_63977642			chr3:63976058-63976587	7	-0.27688	6.37327e-10	3.26897e-08	n.s.	0.00180783	0.964533	0.988969	n.s.	-0.184336	0.00136282	0.00713453	n.s.	-0.0650607	0.242779	0.440124	n.s.	-0.138408	0.0101576	0.0442875	n.s.	-0.162207	0.000212057	0.00120509	n.s.	-0.350274	5.05395e-15	2.33491e-13	n.s.	-0.332649	1.12131e-13	1.13476e-12	n.s.	-0.427635	2.02016e-20	3.67502e-19	n.s.	-0.279058	1.72709e-09	4.53751e-09	n.s.
223825	Mroh2b	maestro heat-like repeat family member 2B	uc056yyd.1	chr15	chr15_4897237_4900236		4			0.873835	5.3224e-06	9.07184e-05	n.s.	0.887865	4.56579e-07	1.96519e-05	n.s.	0.295998	0.0162729	0.0542506	n.s.	0.479863	6.1579e-05	0.000676987	n.s.	0.659709	7.62618e-12	7.68803e-10	n.s.	-0.232143	0.0121143	0.0356251	n.s.	-0.260934	0.00145725	0.00598947	n.s.	0.431894	1.11609e-07	5.17408e-07	n.s.	0.769912	2.18536e-20	3.97026e-19	n.s.	-0.216017	0.0176003	0.0241153	n.s.
12580	Cdkn2c	cyclin dependent kinase inhibitor 2C	uc008ucr.1	chr4	chr4_109663873_109666872	4		chr4:109665678-109667173	7	0.536309	0.0532554	0.152301	n.s.	0.421054	0.10266	0.306545	n.s.	0.847224	1.97873e-05	0.000188338	n.s.	0.794076	3.28377e-05	0.000394331	n.s.	0.226646	0.231665	0.405192	n.s.	0.724137	2.15149e-06	2.10362e-05	n.s.	0.354912	0.0547679	0.12018	n.s.	1.10245	4.47673e-10	2.9166e-09	sigUP	1.66342	2.32731e-20	4.22254e-19	sigUP	1.00453	2.58385e-07	5.74216e-07	sigUP
217835	Rin3	Ras and Rab interactor 3	uc007oud.2	chr12	chr12_102282141_102285140			chr12:102282947-102283476	5	0.0482043	0.579	0.746789	n.s.	0.0145149	0.857625	0.945493	n.s.	0.147727	0.113026	0.241733	n.s.	0.135329	0.134762	0.299326	n.s.	0.162697	0.0196685	0.0718243	n.s.	-0.00394074	0.95828	0.974357	n.s.	-0.208803	0.000201079	0.00109622	n.s.	0.21074	0.000151128	0.000423096	n.s.	0.522241	2.36614e-20	4.2873e-19	n.s.	-0.313125	1.97808e-06	4.05346e-06	n.s.
67784	Plxnd1	plexin D1	uc009djn.1	chr6	chr6_115993506_115996505	2		chr6:115993394-115994758	7	2.11352	1.44985e-15	2.50357e-13	sigUP	0.915646	6.92071e-05	0.00138271	n.s.	2.5828	6.95091e-24	1.76032e-21	sigUP	2.26124	2.63881e-19	5.42371e-17	sigUP	1.58778	7.31996e-05	0.000948558	sigUP	1.97401	2.31711e-15	1.01121e-13	sigUP	2.562	3.49081e-19	2.66433e-17	sigUP	3.01754	4.74764e-27	1.7069e-25	sigUP	2.57591	2.4148e-20	4.36968e-19	sigUP	3.87682	2.64023e-86	1.35558e-84	sigUP
269693	Ccdc60	coiled-coil domain containing 60	uc008zey.1	chr5	chr5_116287486_116290485					0.279747	1.99476e-05	0.000275824	n.s.	0.00317947	0.957956	0.986451	n.s.	0.0809499	0.227496	0.397922	n.s.	-0.036475	0.577676	0.743038	n.s.	0.135816	0.0453287	0.130944	n.s.	0.00829304	0.891401	0.93102	n.s.	-0.062699	0.325887	0.468807	n.s.	0.439211	6.89254e-12	5.72785e-11	n.s.	0.598396	2.42458e-20	4.38156e-19	n.s.	-0.00873553	0.916215	0.926941	n.s.
319156	Hist1h4d	histone cluster 1, H4d	uc007puh.2	chr13	chr13_23580102_23583101			chr13:23581611-23581916	4	0.17789	0.47142	0.659974	n.s.	-0.120059	0.598564	0.799316	n.s.	0.182974	0.490198	0.66558	n.s.	-0.865093	0.0010797	0.00777272	n.s.	0.942457	0.0231874	0.0809699	n.s.	2.4359	3.91554e-16	1.80302e-14	sigUP	0.800083	0.0133995	0.0381622	n.s.	0.306952	0.340232	0.422146	n.s.	-3.45515	2.45647e-20	4.43334e-19	sigDOWN	1.26178	6.60069e-06	1.29246e-05	sigUP
270757	Bpifc	BPI fold containing family C	uc007gnj.2	chr10	chr10_86010361_86013360		7			-0.607683	0.480738	0.667346	n.s.	0.978946	0.234195	0.491252	n.s.	-0.122265	0.83285	0.906901	n.s.	-0.928688	0.114324	0.267284	n.s.	-0.0327056	0.833616	0.907843	n.s.	-0.870821	4.24544e-05	0.000299235	n.s.	-0.0702195	0.710067	0.806241	n.s.	-0.280884	0.137228	0.194907	n.s.	-1.88964	2.49676e-20	4.5001e-19	sigDOWN	1.3478	6.96558e-21	3.76093e-20	sigUP
74096	Hvcn1	hydrogen voltage-gated channel 1	uc008zku.2	chr5	chr5_122208229_122211228					0.0796362	0.378956	0.580561	n.s.	0.0472155	0.562464	0.776704	n.s.	0.065131	0.426975	0.609559	n.s.	0.0692295	0.387075	0.589698	n.s.	0.185061	0.037079	0.113173	n.s.	-0.047877	0.427704	0.570682	n.s.	-0.0453317	0.50718	0.642856	n.s.	-0.334395	1.01613e-06	4.10697e-06	n.s.	-0.656926	2.52284e-20	4.5411e-19	n.s.	-1.78471	6.93622e-55	1.49861e-53	sigDOWN
56228	Ube2j1	ubiquitin-conjugating enzyme E2J 1	uc008sfp.1	chr4	chr4_33029925_33032924	7		chr4:33030829-33031959	5	-0.0986672	0.0775825	0.198647	n.s.	-0.164506	0.0012838	0.0140752	n.s.	-0.145102	0.0135741	0.047022	n.s.	-0.205464	0.000354871	0.00302997	n.s.	-0.224649	0.000676902	0.00565322	n.s.	0.148187	0.0168697	0.0470272	n.s.	0.0373668	0.551452	0.680696	n.s.	-0.51627	3.99938e-16	5.19881e-15	n.s.	-0.612827	2.607e-20	4.68642e-19	n.s.	0.313396	2.24492e-08	5.43138e-08	n.s.
14766	Adgrg1	adhesion G protein-coupled receptor G1	uc009mxl.2	chr8	chr8_94975609_94978608		8			-0.0380258	0.545625	0.719939	n.s.	0.0454114	0.4261	0.67725	n.s.	0.0153905	0.804418	0.890574	n.s.	-0.0937719	0.118446	0.27346	n.s.	-0.071786	0.431215	0.606287	n.s.	0.258664	6.09819e-06	5.37486e-05	n.s.	-0.010084	0.895952	0.936892	n.s.	-0.32202	3.1033e-05	9.86211e-05	n.s.	-0.741848	2.67284e-20	4.79847e-19	n.s.	-0.231944	0.00371068	0.00549611	n.s.
11988	Slc7a2	solute carrier family 7 (cationic amino acid transporter, y+ system), member 2	uc009lng.1	chr8	chr8_40860867_40863866	4		chr8:40862123-40862833	7	0.0112598	0.864794	0.936736	n.s.	0.136017	0.023784	0.118186	n.s.	0.0521583	0.445206	0.625573	n.s.	0.0449145	0.498999	0.683333	n.s.	-0.139603	0.00433897	0.0236767	n.s.	0.182538	0.000509181	0.00253478	n.s.	-0.00954553	0.862442	0.915367	n.s.	-0.317862	8.51493e-09	4.65414e-08	n.s.	-0.526312	2.8917e-20	5.17681e-19	n.s.	0.190158	0.0034082	0.00507564	n.s.
13841	Epha7	Eph receptor A7	uc012dbe.2	chr4	chr4_28811631_28814630			chr4:28812869-28815750	7	1.16361	3.83015e-08	1.20645e-06	sigUP	0.897295	2.19707e-06	7.71635e-05	n.s.	0.734854	0.000458787	0.0028575	n.s.	0.416341	0.0393183	0.128275	n.s.	0.349403	0.0820197	0.200515	n.s.	2.05401	5.11968e-19	3.09778e-17	sigUP	-0.468296	0.0239456	0.0619828	n.s.	1.32465	1.53013e-10	1.07314e-09	sigUP	1.91936	2.89495e-20	5.17681e-19	sigUP	2.42383	2.02753e-45	3.1841e-44	sigUP
58207	Slc43a3	solute carrier family 43, member 3	uc008kjo.1	chr2	chr2_84935390_84938389					-0.318274	0.0126595	0.0518719	n.s.	-0.33934	0.00361981	0.0305441	n.s.	-0.121714	0.182063	0.341582	n.s.	-0.209298	0.0185	0.074304	n.s.	-0.546051	1.55232e-07	5.27171e-06	n.s.	-0.132167	0.126794	0.23028	n.s.	0.0929485	0.213411	0.345534	n.s.	-0.314713	3.06623e-05	9.75567e-05	n.s.	-0.724405	2.89123e-20	5.17681e-19	n.s.	-0.420529	7.52827e-07	1.60019e-06	n.s.
71206	Katnal2	katanin p60 subunit A-like 2	uc008fqw.1	chr18	chr18_77045797_77048796			chr18:77047265-77047473	7	-0.382056	1.07431e-05	0.000164203	n.s.	0.134857	0.0876644	0.277879	n.s.	-0.460832	2.78173e-07	4.33999e-06	n.s.	-0.274834	0.00151046	0.0102445	n.s.	-0.00532321	0.927649	0.962922	n.s.	-0.189557	8.55077e-05	0.000546978	n.s.	-0.202127	1.40612e-05	0.000104689	n.s.	-0.0893612	0.0543954	0.0867659	n.s.	-0.442878	2.92514e-20	5.22395e-19	n.s.	-0.337132	4.15925e-11	1.2321e-10	n.s.
20014	Rpn2	ribophorin II	uc008now.1	chr2	chr2_157277598_157280597	5		chr2:157278863-157279666	7	-0.00893641	0.87492	0.942315	n.s.	0.0884744	0.0837053	0.270652	n.s.	-0.028221	0.649993	0.788352	n.s.	0.0539421	0.375546	0.578616	n.s.	-0.243802	0.0465941	0.133515	n.s.	-0.198425	0.0302978	0.0747716	n.s.	-0.128706	0.194395	0.32184	n.s.	-0.356484	0.000334541	0.000873901	n.s.	-0.958069	2.97901e-20	5.31321e-19	n.s.	-0.409805	3.60227e-06	7.22948e-06	n.s.
66646	Rpe	ribulose-5-phosphate-3-epimerase	uc007bij.1	chr1	chr1_66699384_66702383			chr1:66700753-66701351	7	-0.0699267	0.161526	0.329203	n.s.	0.0147755	0.746035	0.885825	n.s.	-0.181558	0.00306909	0.0140906	n.s.	-0.0777745	0.193613	0.380254	n.s.	-0.317583	8.67449e-07	2.2619e-05	n.s.	-0.191636	0.00107487	0.00478588	n.s.	-0.168323	0.00791309	0.0249616	n.s.	-0.591132	5.42801e-20	1.043e-18	n.s.	-0.613354	3.04846e-20	5.43e-19	n.s.	-0.997862	2.35873e-37	2.7441e-36	n.s.
57028	Pdxp	pyridoxal (pyridoxine, vitamin B6) phosphatase	uc007wru.1	chr15	chr15_78912419_78915418	4		chr15:78913721-78914620	7	0.668421	6.07576e-05	0.000705031	n.s.	0.0307613	0.837885	0.935179	n.s.	0.451008	0.00235139	0.0112546	n.s.	0.156	0.277517	0.47886	n.s.	0.415398	0.00851397	0.0390557	n.s.	0.279183	0.0435615	0.0999377	n.s.	1.56497	9.09914e-22	9.20833e-20	sigUP	2.18564	1.17239e-40	1.04687e-38	sigUP	1.51514	3.18127e-20	5.65918e-19	sigUP	1.21317	4.05292e-27	3.03348e-26	sigUP
12703	Socs1	suppressor of cytokine signaling 1	uc033gxm.1	chr16	chr16_10784037_10787036			chr16:10784215-10786191	5	0.0579807	0.463228	0.652659	n.s.	0.0757051	0.293819	0.556571	n.s.	0.335122	0.000305898	0.00202532	n.s.	0.10719	0.23954	0.436036	n.s.	-0.277111	0.0474591	0.135327	n.s.	0.353101	0.00154755	0.00645458	n.s.	0.919445	3.86829e-14	1.55895e-12	n.s.	1.22572	8.24819e-24	2.26279e-22	sigUP	1.13883	3.24852e-20	5.77129e-19	sigUP	2.43967	2.12948e-172	4.77897e-170	sigUP
67475	Ero1lb	ERO1-like beta (S. cerevisiae)	uc007plt.1	chr13	chr13_12564383_12567382			chr13:12565827-12566382	7	-0.00593057	0.950304	0.979139	n.s.	-0.139314	0.10707	0.314065	n.s.	-0.137625	0.138275	0.280665	n.s.	-0.116588	0.201003	0.389111	n.s.	-0.209899	0.0175136	0.0661115	n.s.	-0.188977	0.0567364	0.123222	n.s.	-0.203622	0.00268612	0.0100185	n.s.	-0.00574987	0.932881	0.949941	n.s.	0.627852	3.2958e-20	5.8477e-19	n.s.	-0.199832	0.00348378	0.00517933	n.s.
226432	Ipo9	importin 9	uc007cte.1	chr1	chr1_135428992_135431991	6		chr1:135429954-135430720	7	-0.244669	0.00014125	0.00143075	n.s.	-0.077208	0.181328	0.426403	n.s.	-0.161271	0.0181719	0.0590544	n.s.	0.00338828	0.959168	0.981027	n.s.	-0.165787	0.0336367	0.105526	n.s.	-0.263355	0.000705623	0.0033513	n.s.	-0.132317	0.0979595	0.189995	n.s.	-0.514925	1.3322e-10	9.43784e-10	n.s.	-0.768619	3.43241e-20	6.08217e-19	n.s.	-0.992169	3.57542e-22	2.07631e-21	n.s.
268759	9930012K11Rik	RIKEN cDNA 9930012K11 gene	uc007unh.2	chr14	chr14_70158003_70161002	7				-0.0958181	0.587318	0.752234	n.s.	-0.970228	8.75784e-10	7.69893e-08	n.s.	-0.920009	9.71412e-07	1.30581e-05	n.s.	-1.30343	1.33429e-12	9.95938e-11	sigDOWN	-1.27806	1.2016e-10	9.21199e-09	sigDOWN	0.0366927	0.824635	0.887562	n.s.	-0.0133329	0.941614	0.965109	n.s.	-2.87191	3.73893e-48	5.26611e-46	sigDOWN	-1.84801	3.46803e-20	6.13733e-19	sigDOWN	-1.74695	3.66431e-25	2.48708e-24	sigDOWN
22446	Xlr3c	X-linked lymphocyte-regulated 3C	uc009tln.1	chrX	chrX_73263891_73266890					0.210834	0.574964	0.74317	n.s.	-0.181314	0.600432	0.800263	n.s.	0.110802	0.783501	0.877694	n.s.	-0.851952	0.0456933	0.142629	n.s.	-0.140672	0.400952	0.578417	n.s.	-0.609657	0.00328101	0.0121867	n.s.	-1.24441	1.39272e-06	1.34469e-05	sigDOWN	-1.38434	8.86834e-08	4.16069e-07	sigDOWN	-2.69275	3.58104e-20	6.32914e-19	sigDOWN	0.453531	0.0022841	0.00346991	n.s.
67544	Fam120b	family with sequence similarity 120, member B	uc008aok.2	chr17	chr17_15394702_15397701			chr17:15396035-15396270	7	-0.226738	0.00239333	0.0142334	n.s.	-0.163704	0.0152766	0.0867607	n.s.	-0.210788	0.0266464	0.0797667	n.s.	-0.335176	0.000333801	0.0028783	n.s.	-0.305667	0.000172935	0.00191034	n.s.	0.0495028	0.518461	0.651719	n.s.	-0.374292	2.00976e-08	2.90862e-07	n.s.	-0.886246	3.2046e-39	2.65341e-37	n.s.	-0.637042	3.64023e-20	6.42544e-19	n.s.	0.0237726	0.773586	0.800214	n.s.
14786	Grb7	growth factor receptor bound protein 7	uc011yeb.1	chr11	chr11_98445334_98448333					3.27712	5.78316e-08	1.73522e-06	sigUP	1.68393	0.000813551	0.00998356	sigUP	3.2017	3.72511e-08	7.16818e-07	sigUP	2.1754	0.000119502	0.00118186	sigUP	0.824057	0.0151315	0.0594988	n.s.	1.0893	0.00212959	0.00847302	sigUP	1.54315	1.70912e-08	2.51888e-07	sigUP	2.90494	5.86637e-29	2.48131e-27	sigUP	2.37485	3.66039e-20	6.45267e-19	sigUP	3.42482	2.49898e-47	4.22488e-46	sigUP
73139	Cenpv	centromere protein V	uc007jjf.2	chr11	chr11_62537762_62540761	8		chr11:62538502-62539437	7	0.0612842	0.536833	0.7134	n.s.	-0.0918748	0.311647	0.574547	n.s.	0.00129792	0.989062	0.994955	n.s.	-0.0586217	0.528007	0.7059	n.s.	0.276174	0.000552411	0.00479168	n.s.	0.179048	0.0317453	0.0776126	n.s.	0.223892	0.00715549	0.0229264	n.s.	0.524459	2.22313e-10	1.51181e-09	n.s.	0.770633	3.97598e-20	6.99997e-19	n.s.	0.177077	0.0258035	0.0346219	n.s.
432508	Cpsf6	cleavage and polyadenylation specific factor 6	uc007hdd.2	chr10	chr10_117375474_117378473			chr10:117375821-117377176	7	-0.0797446	0.151851	0.316647	n.s.	0.0486635	0.338793	0.60282	n.s.	-0.0148649	0.760823	0.862442	n.s.	-0.100583	0.0349484	0.118796	n.s.	-0.267109	0.00272737	0.0167475	n.s.	0.030358	0.69842	0.795174	n.s.	0.11709	0.0891125	0.176086	n.s.	-0.139377	0.0429214	0.0704544	n.s.	-0.668927	4.12858e-20	7.25929e-19	n.s.	0.167411	0.0300874	0.0400034	n.s.
70466	Ckap2l	cytoskeleton associated protein 2-like	uc008mhp.2	chr2	chr2_129295713_129298712	7		chr2:129296979-129297296	4	-0.482976	1.2581e-08	4.56218e-07	n.s.	-0.558711	3.9495e-13	5.61643e-11	n.s.	-0.593417	2.0739e-07	3.31965e-06	n.s.	-0.883007	4.17966e-15	4.55969e-13	n.s.	-0.324623	0.00519145	0.0271401	n.s.	0.541591	8.19417e-09	1.35042e-07	n.s.	0.224659	0.0233733	0.0607083	n.s.	-0.558819	2.81437e-08	1.4246e-07	n.s.	-0.955194	4.26037e-20	7.48139e-19	n.s.	0.70418	1.41519e-23	8.92205e-23	n.s.
228413	Prrg4	proline rich Gla (G-carboxyglutamic acid) 4 (transmembrane)	uc008lkh.1	chr2	chr2_104847961_104850960			chr2:104849275-104849927	3	-0.171155	0.734284	0.855348	n.s.	-1.32421	0.00591193	0.0441114	sigDOWN	-1.40606	0.00106629	0.00577518	sigDOWN	-2.46482	6.39651e-09	2.10966e-07	sigDOWN	-0.998465	0.00228372	0.0146266	n.s.	0.634922	0.0497646	0.111304	n.s.	0.913357	0.000987219	0.00430907	n.s.	-2.72904	3.22109e-15	3.82666e-14	sigDOWN	-3.52452	4.29855e-20	7.53874e-19	sigDOWN	-0.568954	0.0366593	0.0481979	n.s.
117149	Tirap	toll-interleukin 1 receptor (TIR) domain-containing adaptor protein	uc009oss.2	chr9	chr9_35198406_35201405	7		chr9:35199771-35200100	7	-0.0269807	0.855727	0.931451	n.s.	-0.558464	3.50299e-05	0.000790215	n.s.	-0.501132	0.000106016	0.000806179	n.s.	-0.468743	0.000260392	0.00234023	n.s.	-0.20272	0.0523086	0.145147	n.s.	0.241819	0.0174264	0.0481929	n.s.	-0.129236	0.305639	0.448078	n.s.	-1.60858	3.78349e-34	2.28717e-32	sigDOWN	-1.23787	4.32249e-20	7.57101e-19	sigDOWN	0.80658	3.20538e-12	1.02481e-11	n.s.
70097	Sash1	SAM and SH3 domain containing 1	uc007eiv.1	chr10	chr10_8884571_8887570			chr10:8885738-8886703	7	0.595549	0.0218271	0.0785611	n.s.	-0.0541468	0.817547	0.923266	n.s.	0.529882	0.059865	0.149552	n.s.	1.12705	1.04669e-05	0.000146788	sigUP	0.303635	0.356382	0.53629	n.s.	1.61718	1.0046e-10	2.34751e-09	sigUP	0.418003	0.0603364	0.129895	n.s.	1.19593	7.83356e-08	3.70832e-07	sigUP	2.01731	4.5851e-20	8.0207e-19	sigUP	0.3696	0.0784898	0.098459	n.s.
27084	Xlr5c	X-linked lymphocyte-regulated 5C	uc009tlo.1	chrX	chrX_73289016_73292015					0.917711	0.0777811	0.198945	n.s.	1.06676	0.02613	0.125961	n.s.	0.70974	0.0687012	0.165814	n.s.	-0.5415	0.150319	0.321507	n.s.	0.18634	0.191628	0.356148	n.s.	-0.0737172	0.704115	0.799695	n.s.	-0.35202	0.0928178	0.181725	n.s.	-1.34894	4.45848e-10	2.90609e-09	sigDOWN	-2.38489	4.95711e-20	8.66036e-19	sigDOWN	-1.92669	6.51697e-08	1.51913e-07	sigDOWN
56195	Ptbp2	polypyrimidine tract binding protein 2	uc008rdk.2	chr3	chr3_119781889_119784888			chr3:119782568-119783431	7	-0.0944775	0.107089	0.249731	n.s.	-0.0427415	0.420249	0.673484	n.s.	-0.138676	0.0313103	0.090418	n.s.	-0.0261947	0.675644	0.812032	n.s.	-0.0352604	0.565378	0.721609	n.s.	-0.117452	0.0247487	0.063742	n.s.	-0.044771	0.44356	0.586827	n.s.	-0.322989	3.57783e-08	1.78395e-07	n.s.	-0.555639	5.30326e-20	9.25328e-19	n.s.	-0.209038	0.000566656	0.00091872	n.s.
66905	Plin3	perilipin 3	uc008dbn.1	chr17	chr17_56289012_56292011		8			-0.0665899	0.456173	0.64713	n.s.	0.0561794	0.489067	0.72853	n.s.	-0.130918	0.154213	0.302958	n.s.	0.0220036	0.807614	0.895601	n.s.	-0.15402	0.233299	0.406685	n.s.	-0.547508	3.04444e-07	3.64199e-06	n.s.	-0.392031	0.000589388	0.00275856	n.s.	-0.631562	4.21125e-08	2.07554e-07	n.s.	-1.10297	5.48948e-20	9.56415e-19	sigDOWN	0.495865	5.51898e-09	1.39773e-08	n.s.
76594	Dnajc18	DnaJ heat shock protein family (Hsp40) member C18	uc008emq.2	chr18	chr18_35701645_35704644			chr18:35703037-35703240	7	0.284887	0.0135415	0.0546065	n.s.	0.310471	0.00328438	0.0286298	n.s.	0.262208	0.0030403	0.0139856	n.s.	0.223532	0.00890957	0.0421748	n.s.	0.181042	0.0396766	0.118675	n.s.	0.100299	0.221469	0.351394	n.s.	-0.372074	4.39325e-07	4.85604e-06	n.s.	0.216223	0.00276158	0.00600202	n.s.	0.669877	5.49543e-20	9.56415e-19	n.s.	-0.0950917	0.205446	0.240621	n.s.
75124	Nxnl2	nucleoredoxin-like 2	uc007qme.1	chr13	chr13_51169525_51172524			chr13:51171307-51171584	7	1.06068	2.53996e-07	6.31939e-06	sigUP	0.601445	0.000955637	0.0113063	n.s.	1.18621	1.15206e-12	5.35687e-11	sigUP	1.30978	3.81242e-16	5.00627e-14	sigUP	0.965597	0.00485755	0.0258269	n.s.	0.867866	0.000188588	0.001091	n.s.	1.15369	9.33735e-07	9.49158e-06	sigUP	2.36762	1.82178e-24	5.36403e-23	sigUP	2.09568	5.54506e-20	9.63824e-19	sigUP	2.94993	8.80173e-25	5.84569e-24	sigUP
321000	Lrif1	ligand dependent nuclear receptor interacting factor 1	uc008qwh.1	chr3	chr3_106683487_106686486					-1.11549	9.20961e-08	2.58386e-06	sigDOWN	-1.05312	1.20768e-08	7.89538e-07	sigDOWN	-1.47998	7.25429e-16	5.86931e-14	sigDOWN	-1.203	6.39372e-12	4.29743e-10	sigDOWN	-0.175392	0.271813	0.450022	n.s.	-0.15425	0.276321	0.415751	n.s.	-0.334128	0.0243997	0.0629673	n.s.	-2.03507	2.66014e-36	1.84481e-34	sigDOWN	-1.49502	5.61837e-20	9.75326e-19	sigDOWN	0.134995	0.255594	0.293985	n.s.
235779	Nlrp4g	NLR family, pyrin domain containing 4G	uc029xgz.1	chr9	chr9_124347331_124350330		8			-0.11947	0.0123961	0.0511426	n.s.	0.0709771	0.101766	0.305229	n.s.	-0.15101	0.030605	0.0887971	n.s.	-0.0518971	0.443396	0.638403	n.s.	-0.0717072	0.135009	0.281107	n.s.	-0.160821	0.00115172	0.00506686	n.s.	-0.168316	0.00486354	0.0165865	n.s.	-0.557483	1.69789e-20	3.40126e-19	n.s.	-0.565642	5.96383e-20	1.03398e-18	n.s.	-0.915007	1.05446e-43	1.56582e-42	n.s.
13200	Ddost	dolichyl-di-phosphooligosaccharide-protein glycotransferase	uc008vkt.1	chr4	chr4_138303238_138306237	8		chr4:138304655-138305288	7	0.0283103	0.655526	0.802194	n.s.	0.0781713	0.172327	0.413345	n.s.	0.022724	0.765648	0.865351	n.s.	0.0248117	0.740728	0.853164	n.s.	-0.273598	0.0171849	0.0651327	n.s.	-0.219411	0.0187588	0.0511324	n.s.	-0.125357	0.129031	0.236082	n.s.	-0.182381	0.0273057	0.0471646	n.s.	-0.788448	6.78928e-20	1.1756e-18	n.s.	-0.613579	9.14808e-15	3.44669e-14	n.s.
14707	Gng5	guanine nucleotide binding protein (G protein), gamma 5	uc008rrk.1	chr3	chr3_146498336_146501335			chr3:146499303-146500456	5	-0.270048	0.000229764	0.00213636	n.s.	-0.388879	8.63747e-09	5.93775e-07	n.s.	-0.296299	0.000216686	0.00149904	n.s.	-0.645249	3.37287e-16	4.51264e-14	n.s.	-0.170288	0.0850491	0.20532	n.s.	0.256301	0.000639087	0.00308105	n.s.	-0.105055	0.153197	0.269584	n.s.	-0.595693	2.9065e-15	3.47407e-14	n.s.	-0.708412	7.58522e-20	1.31176e-18	n.s.	0.0186678	0.817079	0.839524	n.s.
192897	Itgb4	integrin beta 4	uc007mjh.1	chr11	chr11_115973225_115976224	3		chr11:115974663-115975209	7	1.07786	0.00695812	0.03279	sigUP	0.570655	0.108354	0.316042	n.s.	-0.0977776	0.783828	0.877852	n.s.	-0.687744	0.0496802	0.151227	n.s.	-0.294945	0.168521	0.328148	n.s.	-0.36724	0.122261	0.224358	n.s.	-0.866807	2.16562e-05	0.000153857	n.s.	-1.33943	1.29288e-10	9.18055e-10	sigDOWN	-2.06658	8.0835e-20	1.39617e-18	sigDOWN	-1.19178	1.84812e-06	3.79666e-06	sigDOWN
12982	Csf2ra	colony stimulating factor 2 receptor, alpha, low-affinity (granulocyte-macrophage)	uc008icj.2	chr19	chr19_61226919_61229918			chr19:61225094-61227914	2	-0.885301	9.1531e-10	4.39622e-08	n.s.	-1.20962	1.05846e-19	3.74461e-17	sigDOWN	-2.08725	1.80852e-31	1.83203e-28	sigDOWN	-1.12643	1.09958e-11	7.08828e-10	sigDOWN	-1.70323	3.3665e-33	3.07867e-30	sigDOWN	0.276239	0.0696115	0.144735	n.s.	0.186415	0.189843	0.316721	n.s.	-1.99415	3.08943e-36	2.121e-34	sigDOWN	-1.39445	8.15642e-20	1.40698e-18	sigDOWN	-0.961132	1.23398e-08	3.04101e-08	n.s.
52897	Rbfox3	RNA binding protein, fox-1 homolog (C. elegans) 3	uc033gbu.1	chr11	chr11_118759542_118762541					1.87433	9.18801e-05	0.000996054	sigUP	1.13692	0.00857491	0.0578507	n.s.	2.61468	1.67598e-07	2.73204e-06	sigUP	1.92253	7.60419e-05	0.000800614	sigUP	1.49355	0.00167371	0.0114652	sigUP					0.51498	0.0853033	0.170108	n.s.	2.53734	3.60878e-22	8.58941e-21	sigUP	2.39181	8.84758e-20	1.52428e-18	sigUP	1.85134	3.25352e-10	8.99274e-10	sigUP
69296	Tmigd3	transmembrane and immunoglobulin domain containing 3	uc008qvh.3	chr3	chr3_105869358_105872357		3			1.02448	0.0651473	0.17556	n.s.	2.04507	5.81028e-05	0.00119543	sigUP	1.9067	0.00018389	0.00130684	sigUP	1.70031	0.000276347	0.00246178	sigUP	1.88026	3.53435e-05	0.000529863	sigUP	-1.13291	0.00220593	0.00871439	sigDOWN	-0.222165	0.555238	0.683885	n.s.	1.73509	2.09822e-07	9.36181e-07	sigUP	2.99269	9.03561e-20	1.55472e-18	sigUP	2.61311	8.5192e-10	2.28482e-09	sigUP
53598	Dctn3	dynactin 3	uc008sji.2	chr4	chr4_41721664_41724663	6		chr4:41722983-41723275	7	0.199756	2.42838e-05	0.000325542	n.s.	0.130737	0.00265004	0.0245146	n.s.	0.332895	2.12541e-10	6.42698e-09	n.s.	0.105749	0.0373933	0.124016	n.s.	0.371332	1.08788e-08	4.78632e-07	n.s.	-0.104292	0.0151061	0.0429227	n.s.	0.0867866	0.137138	0.247621	n.s.	0.61708	4.74911e-26	1.59416e-24	n.s.	0.542084	9.33878e-20	1.60486e-18	n.s.	0.3236	1.88715e-06	3.8734e-06	n.s.
22634	Plagl1	pleiomorphic adenoma gene-like 1	uc011xaf.1	chr10	chr10_13059004_13062003			chr10:13060922-13061266	7	0.369218	0.00220949	0.0133871	n.s.	0.154771	0.156953	0.393264	n.s.	0.0519207	0.568933	0.730059	n.s.	0.0866373	0.323161	0.527942	n.s.	0.56699	3.03206e-09	1.54046e-07	n.s.	-0.013521	0.833913	0.894423	n.s.	-0.104006	0.115874	0.216326	n.s.	0.420202	1.91714e-10	1.32016e-09	n.s.	0.606171	9.39794e-20	1.613e-18	n.s.	-0.953468	6.84482e-26	4.80761e-25	n.s.
234593	Ndrg4	N-myc downstream regulated gene 4	uc009mys.2	chr8	chr8_95676585_95679584	7		chr8:95677520-95678593	7	0.103538	0.116965	0.265755	n.s.	0.138393	0.0212522	0.109507	n.s.	0.244194	0.00196659	0.00965725	n.s.	0.284347	0.00025318	0.00228555	n.s.	-0.0381168	0.644215	0.781272	n.s.	0.257941	1.56525e-05	0.000123846	n.s.	-0.258372	0.000895224	0.00396195	n.s.	-0.748148	1.09381e-21	2.49894e-20	n.s.	-0.737765	9.67782e-20	1.65895e-18	n.s.	0.251593	0.000152339	0.000261041	n.s.
14380	G6pd2	glucose-6-phosphate dehydrogenase 2	uc008xly.2	chr5	chr5_61807343_61810342					-0.140387	0.0296518	0.0993056	n.s.	0.0186476	0.750212	0.88824	n.s.	0.0145298	0.833788	0.907435	n.s.	-0.0518604	0.440486	0.636554	n.s.	-0.1563	0.0894931	0.212694	n.s.	-0.0860838	0.233902	0.366019	n.s.	-0.0145152	0.856759	0.912247	n.s.	-0.156126	0.0529101	0.0846537	n.s.	-0.764689	1.03609e-19	1.77382e-18	n.s.	-0.528843	2.58408e-11	7.74888e-11	n.s.
98733	Obsl1	obscurin-like 1	uc007bpo.2	chr1	chr1_75504953_75507952	2		chr1:75505202-75506384	3	1.54981	0.00107885	0.00754882	sigUP	0.509213	0.245738	0.50452	n.s.	3.7087	3.55778e-18	4.13577e-16	sigUP	2.1596	9.12911e-08	2.29219e-06	sigUP	0.78298	0.0756432	0.189374	n.s.					2.43851	1.12086e-14	4.90128e-13	sigUP	2.71338	7.1036e-21	1.48393e-19	sigUP	2.75508	1.04088e-19	1.77979e-18	sigUP	4.03404	4.22837e-97	2.60326e-95	sigUP
212989	Best2	bestrophin 2	uc009mov.1	chr8	chr8_85012909_85015908		4			0.322001	0.0522016	0.150175	n.s.	0.0160715	0.915191	0.968456	n.s.	0.11935	0.253546	0.429349	n.s.	-0.227508	0.022172	0.0850676	n.s.	0.238192	0.0138366	0.0556203	n.s.	0.128045	0.091303	0.178934	n.s.	0.185937	0.00628738	0.0205646	n.s.	0.536832	3.56188e-15	4.21319e-14	n.s.	0.622184	1.06957e-19	1.82655e-18	n.s.	-0.712386	5.77604e-21	3.14305e-20	n.s.
59093	Pcbp3	poly(rC) binding protein 3	uc007fva.2	chr10	chr10_76960448_76963447			chr10:76961631-76962132	5	-0.167929	0.0730333	0.190667	n.s.	0.214823	0.0116763	0.0713415	n.s.	-0.514497	3.04249e-06	3.57487e-05	n.s.	-0.0662073	0.530958	0.708338	n.s.	-0.0728084	0.403289	0.580538	n.s.	-0.113538	0.0492214	0.110377	n.s.	-0.93228	9.87899e-34	3.85619e-31	n.s.	-0.874961	5.89942e-30	2.66e-28	n.s.	-0.718671	1.07742e-19	1.83767e-18	n.s.	0.112232	0.102703	0.12673	n.s.
69104	March5	membrane-associated ring finger (C3HC4) 5	uc012bld.1	chr19	chr19_37206045_37209044	6		chr19:37207047-37208023	7	0.0089214	0.818959	0.90961	n.s.	0.0284979	0.42089	0.673918	n.s.	-0.0437716	0.586449	0.743454	n.s.	-0.00873968	0.911731	0.957081	n.s.	0.0454938	0.32806	0.508275	n.s.	0.0285688	0.447688	0.589338	n.s.	-0.577799	6.59212e-31	2.00137e-28	n.s.	-0.518271	3.27202e-25	1.02294e-23	n.s.	-0.4663	1.10183e-19	1.87696e-18	n.s.	-0.376684	1.3922e-20	7.39634e-20	n.s.
381629	Atraid	all-trans retinoic acid induced differentiation factor	uc008www.3	chr5	chr5_31047140_31050139	7		chr5:31048258-31048709	7	0.333543	3.84668e-09	1.62671e-07	n.s.	0.267921	1.55613e-07	7.47406e-06	n.s.	0.290112	1.55099e-07	2.5488e-06	n.s.	0.267523	5.88929e-07	1.22466e-05	n.s.	0.255119	0.000341204	0.0032643	n.s.	-0.0584495	0.40584	0.548759	n.s.	0.0201422	0.732307	0.821074	n.s.	0.257616	1.04026e-05	3.59889e-05	n.s.	0.536097	1.1361e-19	1.93293e-18	n.s.	-0.307475	1.83795e-05	3.46474e-05	n.s.
71670	Acy3	aspartoacylase (aminoacylase) 3	uc008fxx.2	chr19	chr19_3985070_3988069					0.853893	0.0026809	0.0156548	n.s.	0.28247	0.260701	0.521295	n.s.	0.295905	0.223359	0.393109	n.s.	1.12433	1.92579e-06	3.4268e-05	sigUP	1.29345	5.66431e-09	2.66618e-07	sigUP	0.0892394	0.664685	0.769141	n.s.	-0.646314	0.000267189	0.00140398	n.s.	0.0906211	0.605257	0.678011	n.s.	1.63586	1.17775e-19	2.0013e-18	sigUP	-0.406141	0.0273968	0.0366362	n.s.
74168	Zdhhc16	zinc finger, DHHC domain containing 16	uc008hms.1	chr19	chr19_41936523_41939522					-0.218631	0.0192746	0.0714852	n.s.	0.147015	0.0834617	0.270286	n.s.	-0.0183368	0.855143	0.920294	n.s.	0.0317217	0.747842	0.857735	n.s.	-0.0212037	0.891441	0.940358	n.s.	0.0107068	0.941339	0.963336	n.s.	-0.225816	0.0255215	0.065185	n.s.	-0.496575	9.68403e-07	3.92824e-06	n.s.	-1.00207	1.18242e-19	2.00673e-18	sigDOWN	-0.308554	0.0103405	0.0146025	n.s.
101540	Prkd2	protein kinase D2	uc009fig.2	chr7	chr7_16841402_16844401	7		chr7:16842620-16843085	4	0.0591339	0.534152	0.711574	n.s.	-0.2051	0.0188545	0.101141	n.s.	0.257208	0.00316219	0.01442	n.s.	0.0971899	0.251872	0.450479	n.s.	0.23262	0.0359685	0.110592	n.s.	-0.0854423	0.281921	0.422179	n.s.	-0.171978	0.0237996	0.0616515	n.s.	-0.530126	2.30698e-12	2.01522e-11	n.s.	-0.716631	1.25885e-19	2.1338e-18	n.s.	-0.44004	9.50543e-08	2.18862e-07	n.s.
99662	Eps8l3	EPS8-like 3	uc008qxo.2	chr3	chr3_107875730_107878729					-0.244769	0.344331	0.545467	n.s.	0.394737	0.0987751	0.299547	n.s.	-0.73658	3.70437e-05	0.000324293	n.s.	-0.165963	0.338163	0.542776	n.s.	-0.138147	0.272551	0.450815	n.s.	-0.105435	0.241611	0.37583	n.s.	-0.674619	9.57975e-09	1.48557e-07	n.s.	-1.15074	2.94023e-22	7.03492e-21	sigDOWN	-1.11522	1.31457e-19	2.22548e-18	sigDOWN	-1.88997	2.1611e-24	1.40578e-23	sigDOWN
18514	Pbx1	pre B cell leukemia homeobox 1	uc007dle.2	chr1	chr1_168430670_168433669					2.50897	3.71524e-09	1.58499e-07	sigUP	1.89042	1.95309e-07	9.19793e-06	sigUP	3.01876	1.22735e-25	4.70439e-23	sigUP	1.52012	3.52772e-10	1.64573e-08	sigUP	1.33476	0.00376564	0.0212496	sigUP	2.21894	1.37406e-12	4.18737e-11	sigUP	2.84433	1.28586e-15	6.48243e-14	sigUP	3.15285	1.23104e-21	2.78913e-20	sigUP	2.82755	1.38471e-19	2.34132e-18	sigUP	3.38456	2.3653e-59	5.88745e-58	sigUP
20597	Smpd1	sphingomyelin phosphodiesterase 1, acid lysosomal	uc009iyf.2	chr7	chr7_105552860_105555859					-0.223878	0.00420203	0.02219	n.s.	0.0448821	0.52838	0.755909	n.s.	0.0665649	0.450654	0.630332	n.s.	-0.109568	0.201222	0.389327	n.s.	-0.227363	0.193634	0.35825	n.s.	-0.355624	0.0121942	0.0358021	n.s.	0.0320975	0.799932	0.874084	n.s.	-0.266008	0.0357818	0.0598642	n.s.	-1.20982	1.44099e-19	2.43348e-18	sigDOWN	0.0436326	0.74034	0.770002	n.s.
67445	C1qtnf4	C1q and tumor necrosis factor related protein 4	uc008ktq.1	chr2	chr2_90884286_90887285					-0.441319	0.193696	0.373522	n.s.	-1.27626	8.07489e-05	0.00156378	sigDOWN	-0.238419	0.47024	0.648701	n.s.	-1.62834	1.09472e-06	2.08393e-05	sigDOWN	-0.361932	0.222583	0.394864	n.s.	0.415933	0.237186	0.370234	n.s.	0.898659	0.000213619	0.00115309	n.s.	-1.49314	5.26741e-07	2.21494e-06	sigDOWN	-3.46607	1.45356e-19	2.45167e-18	sigDOWN	0.262994	0.135452	0.163757	n.s.
100855	Tbc1d14	TBC1 domain family, member 14	uc008xet.1	chr5	chr5_36580290_36583289			chr5:36581524-36582470	6	-0.0907492	0.0764737	0.196467	n.s.	-0.0386755	0.405954	0.661317	n.s.	-0.103619	0.12546	0.260814	n.s.	0.0777262	0.235236	0.430633	n.s.	-0.0440102	0.417191	0.593544	n.s.	0.0343414	0.434108	0.57683	n.s.	0.101602	0.0225716	0.0589399	n.s.	-0.218896	8.89568e-07	3.62893e-06	n.s.	-0.416001	1.48032e-19	2.49066e-18	n.s.	-0.0886585	0.110333	0.135329	n.s.
110382	C8b	complement component 8, beta polypeptide	uc012dhv.1	chr4	chr4_104764817_104767816		4			0.401007	9.13095e-07	1.9335e-05	n.s.	0.281263	0.000145883	0.00254636	n.s.	0.0196877	0.769739	0.867623	n.s.	0.265398	5.10676e-05	0.000574795	n.s.	0.384089	2.6647e-07	8.32102e-06	n.s.	-0.133453	0.0173146	0.0479578	n.s.	-0.278845	5.08327e-07	5.51609e-06	n.s.	0.0540522	0.330373	0.411595	n.s.	0.508491	1.47939e-19	2.49066e-18	n.s.	-0.880397	3.79214e-48	6.57903e-47	n.s.
338370	Nalcn	sodium leak channel, non-selective	uc011zqp.1	chr14	chr14_123625645_123628644			chr14:123626727-123627093	7	-0.00613774	0.971293	0.989646	n.s.	0.198016	0.186846	0.433424	n.s.	-0.352647	0.0543892	0.139218	n.s.	-0.0121133	0.9403	0.971892	n.s.	0.378256	0.0533896	0.147221	n.s.	-0.353552	0.00934819	0.0288409	n.s.	0.188675	0.189405	0.316262	n.s.	-0.471125	0.00109284	0.00258848	n.s.	1.36233	1.51492e-19	2.54574e-18	sigUP	0.0374958	0.77046	0.797336	n.s.
18642	Pfkm	phosphofructokinase, muscle	uc007xlw.2	chr15	chr15_98110560_98113559					-0.369467	0.00422547	0.0222712	n.s.	-0.557724	2.79958e-06	9.4437e-05	n.s.	-0.31629	0.0187814	0.0605909	n.s.	-0.425271	0.00127123	0.00891623	n.s.	-0.395174	0.00679237	0.0331034	n.s.	-0.278105	0.034863	0.0836192	n.s.	-0.0446518	0.68369	0.786707	n.s.	-0.581136	1.97917e-07	8.8683e-07	n.s.	-1.04912	1.57991e-19	2.65169e-18	sigDOWN	-0.848034	3.48791e-10	9.61959e-10	n.s.
21973	Top2a	topoisomerase (DNA) II alpha	uc007lid.1	chr11	chr11_99022690_99025689			chr11:99023930-99024182	5	-0.23426	0.00200382	0.0124264	n.s.	-0.248687	0.000280593	0.00433902	n.s.	-0.114734	0.100861	0.221975	n.s.	-0.192703	0.0046342	0.0252179	n.s.	-0.207829	0.0132311	0.0537598	n.s.	0.0667992	0.350585	0.494624	n.s.	0.0651137	0.4003	0.544223	n.s.	-0.0764694	0.32314	0.403969	n.s.	-0.724688	1.68604e-19	2.82635e-18	n.s.	-0.321537	3.97913e-08	9.41753e-08	n.s.
100502698	Rubcn	RUN domain and cysteine-rich domain containing, Beclin 1-interacting protein	uc007yzk.2	chr16	chr16_32837002_32840001	8				-0.0231517	0.750351	0.866497	n.s.	-0.0671934	0.31462	0.577957	n.s.	-0.0474678	0.512442	0.68522	n.s.	0.0513932	0.467773	0.65813	n.s.	0.139426	0.0180514	0.0675766	n.s.	-0.0162265	0.748182	0.833444	n.s.	-0.223598	5.04141e-05	0.000325808	n.s.	-0.417965	3.54836e-14	3.78732e-13	n.s.	-0.514878	1.75152e-19	2.93251e-18	n.s.	-0.89131	6.65378e-42	9.23959e-41	n.s.
66322	Krt88	keratin 88	uc007xtg.2	chr15	chr15_101446245_101449244		6			0.634183	0.0146079	0.0580833	n.s.	-0.243289	0.315597	0.578537	n.s.	0.869619	0.00160838	0.0081698	n.s.	-0.132858	0.618316	0.773141	n.s.	0.428344	0.000857378	0.00677593	n.s.	-1.45393	1.07213e-19	6.99399e-18	sigDOWN	-0.395163	0.00286912	0.0105797	n.s.	0.0258034	0.846317	0.882086	n.s.	-1.26308	1.77147e-19	2.96228e-18	sigDOWN	0.989786	1.64291e-15	6.47575e-15	n.s.
14629	Gclc	glutamate-cysteine ligase, catalytic subunit	uc009qtm.2	chr9	chr9_77753035_77756034	4		chr9:77754517-77755223	7	0.738794	1.20621e-05	0.000180558	n.s.	0.223504	0.141878	0.370834	n.s.	0.42605	0.0230761	0.0713152	n.s.	0.635138	0.000534885	0.00426644	n.s.	0.591873	2.39335e-05	0.000382547	n.s.	1.0419	1.01861e-14	4.02463e-13	sigUP	1.07274	1.7366e-11	4.67958e-10	sigUP	1.809	3.69665e-30	1.71781e-28	sigUP	1.42516	1.78288e-19	2.97772e-18	sigUP	1.78941	2.76547e-45	4.30411e-44	sigUP
223881	Rnd1	Rho family GTPase 1	uc007xni.1	chr15	chr15_98675962_98678961			chr15:98677158-98677482	7	1.49191	7.7843e-12	6.17001e-10	sigUP	0.934704	8.99446e-07	3.55817e-05	n.s.	1.20382	7.92104e-11	2.58839e-09	sigUP	0.840256	3.02751e-06	5.06322e-05	n.s.	1.33074	1.79093e-06	4.29387e-05	sigUP	2.24859	1.81669e-28	2.39517e-26	sigUP	1.02034	2.47543e-10	5.19498e-09	sigUP	2.19115	4.46251e-40	3.88324e-38	sigUP	1.44886	1.83227e-19	3.05647e-18	sigUP	3.43757	3.26255e-151	5.10058e-149	sigUP
231642	Alkbh2	alkB homolog 2, alpha-ketoglutarate-dependent dioxygenase	uc008yze.1	chr5	chr5_114126719_114129718			chr5:114127429-114128285	7	0.0268606	0.694839	0.829629	n.s.	-0.0728322	0.255016	0.515111	n.s.	-0.147877	0.021864	0.068389	n.s.	-0.0702985	0.261133	0.461424	n.s.	-0.0879035	0.282449	0.461425	n.s.	-0.09481	0.193402	0.317561	n.s.	0.427626	9.47123e-12	2.657e-10	n.s.	0.449433	7.11015e-13	6.50193e-12	n.s.	0.569515	1.84901e-19	3.08063e-18	n.s.	0.365925	5.16911e-07	1.11543e-06	n.s.
219140	Spata13	spermatogenesis associated 13	uc007ufc.2	chr14	chr14_60632743_60635742			chr14:60634606-60635216	7	1.34316	1.162e-09	5.47236e-08	sigUP	0.615674	0.00144876	0.0154517	n.s.	1.29625	2.37422e-11	8.46008e-10	sigUP	1.42089	5.65603e-14	5.20869e-12	sigUP	1.4336	1.0425e-13	1.43518e-11	sigUP	1.27275	5.26872e-20	3.51153e-18	sigUP	1.32741	2.07694e-10	4.46149e-09	sigUP	2.15599	8.96372e-25	2.70336e-23	sigUP	1.83147	1.90685e-19	3.17312e-18	sigUP	3.84233	1.213e-124	1.28838e-122	sigUP
11432	Acp2	acid phosphatase 2, lysosomal	uc008kvf.2	chr2	chr2_91201412_91204411			chr2:91202694-91202906	7	0.00926865	0.87756	0.943658	n.s.	-0.0373107	0.492378	0.730447	n.s.	0.112852	0.0613693	0.152203	n.s.	-0.0392783	0.498448	0.682796	n.s.	-0.065936	0.231113	0.404558	n.s.	0.0190941	0.753778	0.837116	n.s.	-0.0794292	0.148478	0.263145	n.s.	-0.211105	0.000120727	0.000344554	n.s.	-0.512651	1.92525e-19	3.19985e-18	n.s.	-0.257622	2.94172e-05	5.42493e-05	n.s.
230770	Tmem39b	transmembrane protein 39b	uc008uyb.1	chr4	chr4_129695339_129698338	6		chr4:129696538-129697004	7	0.115409	0.041782	0.12775	n.s.	0.143853	0.00531746	0.0408383	n.s.	0.0542901	0.340209	0.524894	n.s.	-0.155503	0.00467692	0.0254033	n.s.	-0.0597557	0.522166	0.68518	n.s.	0.116404	0.0224143	0.0589044	n.s.	0.172337	0.000210742	0.00114116	n.s.	-0.205754	9.93438e-06	3.44738e-05	n.s.	-0.432723	1.97383e-19	3.2766e-18	n.s.	-0.303887	3.17486e-06	6.39199e-06	n.s.
17775	Laptm4a	lysosomal-associated protein transmembrane 4A	uc007naf.1	chr12	chr12_8919807_8922806	7		chr12:8921581-8922636	7	-0.0493441	0.455525	0.646768	n.s.	-0.453173	3.96329e-14	6.3875e-12	n.s.	-0.100526	0.0713135	0.170307	n.s.	-0.338611	4.35039e-10	1.92804e-08	n.s.	-0.374599	8.86477e-06	0.000168892	n.s.	-0.240017	8.7476e-07	9.38849e-06	n.s.	-0.324027	4.86295e-07	5.30652e-06	n.s.	-0.653744	4.24319e-24	1.20022e-22	n.s.	-0.600545	2.03804e-19	3.37909e-18	n.s.	-0.520659	1.21337e-19	6.13477e-19	n.s.
16548	Khk	ketohexokinase	uc008wwn.1	chr5	chr5_30920395_30923394	2		chr5:30921399-30921713	5	0.76189	0.00496166	0.0252877	n.s.	0.890211	2.99042e-05	0.000685245	n.s.	1.85101	7.61615e-10	2.07716e-08	sigUP	1.404	4.38153e-07	9.42927e-06	sigUP	0.625119	0.054523	0.149701	n.s.	0.34239	0.3845	0.527997	n.s.	0.129235	0.6042	0.725295	n.s.	1.93443	6.30257e-17	8.92288e-16	sigUP	2.18366	2.10409e-19	3.48437e-18	sigUP	3.15019	1.01948e-68	3.35343e-67	sigUP
20334	Sec23a	SEC23 homolog A, COPII coat complex component	uc007npw.1	chr12	chr12_59010518_59013517	8		chr12:59013376-59013679	7	-0.0423292	0.399878	0.599242	n.s.	0.00711292	0.875332	0.953563	n.s.	-0.0940025	0.182439	0.342042	n.s.	0.106335	0.120131	0.276306	n.s.	-0.200155	0.000599593	0.00512114	n.s.	-0.0713513	0.156046	0.270201	n.s.	0.0781918	0.161187	0.28042	n.s.	-0.329955	4.24885e-09	2.39966e-08	n.s.	-0.522783	2.16689e-19	3.58403e-18	n.s.	-0.698616	4.09894e-26	2.91578e-25	n.s.
66914	Vps28	vacuolar protein sorting 28	uc007wlc.2	chr15	chr15_76624585_76627584					0.0284149	0.74112	0.86043	n.s.	-0.0423206	0.585952	0.790333	n.s.	-0.175817	0.0588693	0.147715	n.s.	-0.278491	0.00194769	0.0125157	n.s.	-0.555708	2.3078e-09	1.21397e-07	n.s.	-0.148486	0.0279804	0.07033	n.s.	0.0180083	0.800126	0.874087	n.s.	-1.21106	5.17722e-58	1.30984e-55	sigDOWN	-0.674126	2.20469e-19	3.64214e-18	n.s.	-0.838714	1.23233e-27	9.44198e-27	n.s.
18415	Hspa4l	heat shock protein 4 like	uc008pbk.1	chr3	chr3_40744113_40747112	8		chr3:40745020-40745862	7	-0.448894	6.61773e-12	5.39271e-10	n.s.	-0.121813	0.0400668	0.16826	n.s.	-0.474422	6.96432e-12	2.79796e-10	n.s.	-0.220175	0.00110897	0.00794804	n.s.	-0.323584	3.91062e-06	8.34462e-05	n.s.	0.193066	0.00431384	0.0153178	n.s.	-0.132527	0.0264118	0.0669457	n.s.	-0.434776	4.06667e-13	3.82374e-12	n.s.	-0.553113	2.27353e-19	3.75133e-18	n.s.	-0.773805	1.90554e-36	2.1228e-35	n.s.
73166	Tm7sf2	transmembrane 7 superfamily member 2	uc008ggw.1	chr19	chr19_6066351_6069350					-0.0860345	0.582063	0.748743	n.s.	-0.422656	0.00297405	0.0267843	n.s.	-0.263681	0.038098	0.105735	n.s.	-0.011553	0.926625	0.964629	n.s.	-0.702736	0.000200989	0.00215156	n.s.	0.0141471	0.927355	0.954956	n.s.	0.18919	0.149496	0.264459	n.s.	-0.346673	0.00831723	0.0162747	n.s.	-1.2793	2.27765e-19	3.75358e-18	sigDOWN	-1.56933	5.37403e-13	1.81227e-12	sigDOWN
216343	Tph2	tryptophan hydroxylase 2	uc007haw.2	chr10	chr10_115183523_115186522					0.930848	0.000360083	0.00310505	n.s.	0.962841	7.97867e-05	0.00154927	n.s.	0.340728	0.0623234	0.154011	n.s.	0.155071	0.382615	0.584725	n.s.	0.242388	0.00195403	0.0128757	n.s.	0.133954	0.209707	0.337563	n.s.	0.0644025	0.41065	0.554159	n.s.	0.715246	1.53221e-19	2.84416e-18	n.s.	0.723079	2.32443e-19	3.82607e-18	n.s.	0.167899	0.0566112	0.0725579	n.s.
69641	Wdr20	WD repeat domain 20	uc007pbu.1	chr12	chr12_110736449_110739448	8		chr12:110737531-110738875	7	-0.0784351	0.272664	0.467438	n.s.	-0.115218	0.0778711	0.258471	n.s.	-0.0836658	0.214422	0.382028	n.s.	-0.174198	0.00791839	0.0384715	n.s.	-0.278731	0.00016424	0.00183008	n.s.	0.059399	0.30677	0.448447	n.s.	0.0379145	0.521082	0.654803	n.s.	-0.167366	0.00470834	0.00971388	n.s.	-0.556349	2.59846e-19	4.27198e-18	n.s.	-0.748828	1.39798e-21	7.87508e-21	n.s.
15220	Foxq1	forkhead box Q1	uc007pzj.2	chr13	chr13_31556670_31559669			chr13:31557824-31560098	7	0.583592	0.01438	0.0573203	n.s.	0.31591	0.131322	0.354121	n.s.	1.34104	1.13247e-13	6.34808e-12	sigUP	0.9864	1.10295e-08	3.44539e-07	n.s.	0.224342	0.529533	0.691555	n.s.	1.44082	1.28012e-06	1.31963e-05	sigUP	1.66	1.41833e-15	7.09789e-14	sigUP	1.70547	2.6426e-16	3.49837e-15	sigUP	1.73913	2.64676e-19	4.34615e-18	sigUP	0.692159	0.0281108	0.0375296	n.s.
29876	Clic4	chloride intracellular channel 4 (mitochondrial)	uc008vgd.1	chr4	chr4_135271261_135274260	6		chr4:135272184-135273228	7	-0.10751	0.0734884	0.19158	n.s.	-0.109793	0.0454691	0.183815	n.s.	0.0410544	0.559615	0.722613	n.s.	0.0213161	0.754348	0.861991	n.s.	-0.262461	6.79511e-05	0.000894356	n.s.	0.0242893	0.650221	0.758218	n.s.	0.16009	0.00463137	0.01589	n.s.	-0.0734065	0.193494	0.261977	n.s.	-0.52722	2.70726e-19	4.44017e-18	n.s.	0.324317	1.91394e-08	4.65569e-08	n.s.
226090	Ermp1	endoplasmic reticulum metallopeptidase 1	uc008hdu.1	chr19	chr19_29646921_29649920			chr19:29647798-29648439	7	0.142512	0.0103439	0.0444736	n.s.	0.0252601	0.618693	0.812433	n.s.	-0.0829741	0.153231	0.301799	n.s.	-0.000878165	0.987602	0.99511	n.s.	-0.239032	0.000120608	0.00142187	n.s.	0.237035	0.000658877	0.00316064	n.s.	-0.0599481	0.398011	0.542244	n.s.	-0.68034	1.36359e-21	3.07923e-20	n.s.	-0.660013	2.79227e-19	4.5741e-18	n.s.	0.547205	2.37091e-20	1.24721e-19	n.s.
57314	Nelfcd	negative elongation factor complex member C/D, Th1l	uc008ofc.1	chr2	chr2_174414304_174417303	5		chr2:174415809-174416135	7	-0.235293	0.000709318	0.0053811	n.s.	-0.264235	2.80606e-05	0.000653004	n.s.	-0.308692	0.000108925	0.0008252	n.s.	-0.186193	0.0174468	0.0712849	n.s.	-0.215029	0.0516024	0.143748	n.s.	-0.329799	0.000186614	0.0010816	n.s.	-0.358466	0.000116298	0.000683091	n.s.	-0.499998	7.66593e-08	3.63526e-07	n.s.	-0.872525	2.99304e-19	4.89712e-18	n.s.	-0.39509	0.000917551	0.00145094	n.s.
70510	Rnf167	ring finger protein 167	uc007jvs.1	chr11	chr11_70646089_70649088			chr11:70646813-70647305	7	-0.0643459	0.343544	0.54478	n.s.	0.160945	0.00876653	0.0586254	n.s.	0.135238	0.0904645	0.204229	n.s.	0.07998	0.298819	0.501699	n.s.	0.101765	0.236976	0.411055	n.s.	-0.155255	0.0451063	0.102854	n.s.	-0.0327687	0.661954	0.768894	n.s.	-0.177194	0.0174653	0.0316669	n.s.	-0.702365	3.03866e-19	4.95988e-18	n.s.	-0.336591	0.000199913	0.00033926	n.s.
72096	Eef1akmt2	EEF1A lysine methyltransferase 2	uc009kcm.1	chr7	chr7_132851148_132854147			chr7:132852378-132852664	7	-0.94575	2.30838e-09	1.02083e-07	n.s.	-1.11848	1.10842e-14	1.86949e-12	sigDOWN	-0.9134	3.86792e-09	9.2193e-08	n.s.	-1.02699	3.78711e-12	2.67208e-10	sigDOWN	-0.542781	0.000511217	0.00448295	n.s.	-0.169345	0.22647	0.357652	n.s.	-0.176797	0.253077	0.390932	n.s.	-1.46768	2.75667e-18	4.49422e-17	sigDOWN	-1.55269	3.03574e-19	4.95988e-18	sigDOWN	0.306776	0.00624807	0.00904638	n.s.
66220	Zdhhc12	zinc finger, DHHC domain containing 12	uc008jbe.1	chr2	chr2_30092136_30095135			chr2:30093435-30093955	4	0.0742324	0.349152	0.549886	n.s.	0.073681	0.300847	0.563344	n.s.	-0.153111	0.0923364	0.207563	n.s.	-0.120155	0.175195	0.356426	n.s.	-0.248173	0.00315038	0.0186993	n.s.	-0.00749843	0.908505	0.942909	n.s.	0.000423935	0.994694	0.996517	n.s.	-0.665337	2.57526e-24	7.4858e-23	n.s.	-0.595013	3.14771e-19	5.13175e-18	n.s.	0.0803098	0.23571	0.273033	n.s.
14913	Guca1a	guanylate cyclase activator 1a (retina)	uc008cvc.1	chr17	chr17_47399085_47402084		3			2.87959	3.97668e-07	9.34875e-06	sigUP	2.00015	4.03606e-05	0.000885675	sigUP	4.82257	9.89571e-16	7.79672e-14	sigUP	1.48858	0.000392383	0.00328306	sigUP	2.29555	7.00476e-06	0.000137338	sigUP					1.29424	0.00035874	0.00180919	sigUP	2.78029	4.12944e-16	5.35768e-15	sigUP	3.24119	3.26088e-19	5.3099e-18	sigUP	6.40228	1.66556e-72	6.16344e-71	sigUP
100198	H6pd	hexose-6-phosphate dehydrogenase (glucose 1-dehydrogenase)	uc008vxh.2	chr4	chr4_150001737_150004736	1				1.74569	2.78719e-14	3.54482e-12	sigUP	1.30449	2.03359e-10	1.92792e-08	sigUP	2.24337	6.98696e-26	2.83112e-23	sigUP	2.062	3.2506e-22	1.09762e-19	sigUP	1.35435	1.08073e-07	3.86497e-06	sigUP	2.27683	7.13751e-18	3.88684e-16	sigUP	1.55994	9.15341e-11	2.10883e-09	sigUP	2.29321	1.02205e-21	2.33891e-20	sigUP	2.16894	3.2697e-19	5.31794e-18	sigUP	3.12894	6.3881e-70	2.18926e-68	sigUP
14537	Gcnt1	glucosaminyl (N-acetyl) transferase 1, core 2	uc008gxm.2	chr19	chr19_17355168_17358167		1	chr19:17356353-17356764	7	0.44673	0.408699	0.606526	n.s.	0.774286	0.118705	0.333298	n.s.	1.46235	0.000859407	0.00482124	sigUP	1.953	4.23689e-06	6.79724e-05	sigUP	0.50034	0.493144	0.660569	n.s.	3.68567	1.01509e-16	4.90886e-15	sigUP	0.280265	0.616107	0.734169	n.s.	3.62522	2.2012e-10	1.49989e-09	sigUP	5.5595	3.30351e-19	5.36654e-18	sigUP	5.88276	6.21585e-101	4.13815e-99	sigUP
338521	Fa2h	fatty acid 2-hydroxylase	uc009nmf.2	chr8	chr8_111392322_111395321			chr8:111393456-111393988	4	-0.0862026	0.183151	0.359779	n.s.	-0.0593797	0.312502	0.575526	n.s.	-0.219313	0.0162609	0.0542234	n.s.	-0.00494278	0.955744	0.979715	n.s.	-0.223673	0.042021	0.123819	n.s.	0.140341	0.0210708	0.0560441	n.s.	0.13167	0.0897555	0.177023	n.s.	-0.274997	0.00040101	0.00103214	n.s.	-0.724515	3.40197e-19	5.51992e-18	n.s.	-0.649644	8.55139e-14	3.02451e-13	n.s.
[truncated: 14,194 more rows]

## Sheet: Legend
Table S2: Differential gene expression analysis of oocytes at d9, d14 and FGO stage for Kdm2aKO, Kdm2bKO, Kdm2bΔCxxC, Kdm2aKOKdm2bΔCxxC, Kdm2aKOKdm2bKO, Ring1KORnf2KO mutants and respective controls.
