# Supplementary material for: Preventing CpG hypermethylation in oocytes safeguards mouse development
Source: Dev Cell. 2025 Dec 1;60(23):3285–3303.e9. doi: 10.1016/j.devcel.2025.08.005 (PMC12687725; doi:10.1016/j.devcel.2025.08.005)
Supplement: Table S3. DNA methylation levels at CpG islands for ctrl, Kdm2bΔCxxC, Kdm2aKOKdm2bΔCxxC, Kdm2aKOKdm2bKO FGOs, and ctrl and Kdm2amatKOKdm2bmatKO 4-cell embryos at both maternal and paternal genomes, related to Figures 7 and S7 [file mmc4.xlsx]

## Sheet: CGI methylation levels
CGI.ID	CGI cluster Figure 7A	ENTREZID	SYMBOL	FGO.Ctrl_ (belonging to Kdm2aKO Kdm2bΔCxxC)	FGO.Mut_ Kdm2bΔCxxC	FGO.Mut_ Kdm2aKO Kdm2bΔCxxC	FGO.Mut_ Kdm2aKO Kdm2bKO	4-cell_ Ctrl_Total_ (belonging to Kdm2aKO Kdm2bKO)	4-cell_ Mut_Total_ Kdm2aKO Kdm2bKO	4-cell_ Ctrl_MAT_ (belonging to Kdm2aKO Kdm2bKO)	4-cell_ Mut_MAT_ Kdm2aKO Kdm2bKO	4-cell_ Ctrl_PAT_ (belonging to Kdm2aKO Kdm2bKO)	4-cell_ Mut_PAT_ Kdm2aKO Kdm2bKO	CGI cluster FGO - 4-cell Figure 7F
chr7:30233445-30233688	1	66411	Tbcb	0.175926	0.809816	0.582569	0.326923	0.40625	0.421053	0.235294	0.478261	0	0.259259	low - low
chr11:115447897-115448233	1	100628623	Mir3968	0.298507	0.611872	0.905473	0.644444	0.279412	0.688119	0.2	1	0	0.814815	medium - high
chr16:18836679-18837010	1	72307	2510002D24Rik	0.552529	0.842105	0.856115	0.903226	0.297806	0.232456	0.164384	0.178808	0	0.0833333	high - medium
chr17:28689642-28689865	1	224661	Slc26a8	0.0546075	0.706452	0.879581	0.860465	0.164251	0.181818	0.0625	0.6	0	0.047619	high - medium
chr12:87102114-87102587	1	64242	Ngb	0.576642	0.94717	0.992308	0.973684	0.5	0.462733	0.294118	0.804348	0.384615	0.0350877	high - high
chr18:45559316-45560643	1	140492	Kcnn2	0.457431	0.726736	0.957672	0.991848	0.236842	0.318362	0	1	0	0	high - high
chr11:74896413-74898204	1	104662	Tsr1	0.476591	0.713881	0.954631	0.904977	0.482906	0.371362	0.320755	0.818182	0	0	high - high
chr15:101412211-101412817	1	110310	Krt7	0.264045	0.723214	0.908309	0.76	0.280702	0.273504	0.5	0.84375	0	0.0384615	high - high
chr2:25195268-25195834	1	227612	Tor4a	0.201794	0.861925	0.940653	0.973684	0.205128	0.33156	0.421053	0.833333	0	0.00934579	high - high
chr5:110101342-110101919	1	403178	Plcxd1	0.347826	0.691824	0.938144	0.910714	0.275862	0.40625	0	1	0	0.153846	high - high
chr3:75956177-75957134	1	73124	Golim4	0.381264	0.663534	0.96648	0.957198	0.166667	0.248908	0.32	0.877551	0.0625	0	high - high
chr2:149830394-149831294	1	433485	Syndig1	0.359551	0.62565	0.969325	0.918129	0.119171	0.444625	0.171429	0.944444	0.0588235	0.037037	high - high
chr19:27323136-27323508	1	240595	Kcnv2	0.160305	0.842767	0.967949	0.984615	0.47619	0.327684	0.421053	1	0.434783	0.159091	high - high
chr11:83853231-83853459	1	21410	Hnf1b	0.304348	0.684685	0.901408	1	0.0192308	0.247706	0	1	0	0.15	high - high
chr11:98959605-98960112	1	19401	Rara	0.111111	0.832215	0.884422	0.989011	0	0.47549	0	0.972973	0	0.0294118	high - high
chr14:55635504-55635849	1	75751	Ipo4	0.0958904	0.730435	0.870968	0.900901	0.42623	0.395349	0.5	0.794872	0	0	high - high
chr10:120898368-120899190	1	320183	Msrb3	0.203426	0.684636	0.678679	0.976744	0.266667	0.45	0.647059	0.987179	0.0512821	0.0078125	high - high
chr3:88536237-88537018	1	100316808	Mir1905	0.015015	0.713799	0.961276	0.9819	0.140212	0.803819	0.238095	0.84	0.5	0.923077	high - high
chr11:49250479-49250859	1	17308	Mgat1	0.115702	0.642487	0.977273	0.970588	0.344828	0.383673	0.583333	0.833333	0	0.025	high - high
chr11:105986062-105986263	1	100379610	Gm11651	0.03125	0.655914	1	0.982456	0.25	0.873563	0.285714	0.84375	0.2	0.875	high - high
chr15:100280852-100281074	1	75002	Tmprss12	0.39726	0.581897	0.915254	0.820896	0.0178571	0.314465	0	1	0	0	high - high
chr1:58445082-58445545	1	70225	Ppil3	0.58156	0.797927	0.930502	0.641379	0.375691	0.308824	0.411765	0.8	0.0952381	0.0377358	genebodies
chr4:126058282-126058808	1	230751	Oscp1	0.590659	0.695238	0.720497	0.94702	0.533333	0.343173	0.702703	0.857143	0	0.0116279	genebodies
chr2:25054381-25054705	1	56876	Nsmf	0.542601	0.684932	0.95279	0.540541	0.245283	0.295964	0.541667	1	0	0	genebodies
chr9:65460868-65461342	1	27965	Spg21	0.538745	0.973856	0.903537	0.311321	0.323171	0.217391	1	0.102564	0	0	genebodies
chr13:117220565-117221184	1	13723	Emb	0.453846	0.77193	0.907643	0.516129	0.557377	0.650847	0.571429	0.846154	0.705882	0.333333	genebodies
chr7:4865969-4866227	1	67441	Isoc2b	0.567164	0.786885	0.675676	0.494382	0.339623	0.176	0.6	0.291667	0.0666667	0	genebodies
chr11:69235603-69236622	1	14919	Gucy2e	0.58982	0.761755	0.532824	0.620603	0.370892	0.268874	0.810811	0.754717	0.176471	0	genebodies
chr7:120842730-120843703	1	13631	Eef2k	0.525199	0.837004	0.868313	0.82618	0.459184	0.450245	0.714286	0.818792	0.0952381	0.0125	genebodies
chr14:30549035-30549614	1	21881	Tkt	0.354379	0.898496	0.768908	0.514925	0.299065	0.334112	1	0.792453	0	0.0677966	genebodies
chr15:103537683-103538175	1	58200	Ppp1r1a	0.466165	0.986667	0.967949	0.928058	0.483146	0.335749	0.75	0.943396	0	0.025	genebodies
chr19:6831102-6831499	1	100628576	Mir5046	0.421965	0.95283	0.966216	0.857143	0.27451	0.360434	0.5	0.8	0	0	genebodies
chr4:135398085-135398364	1	230822	Ncmap	0.350515	0.935484	0.785714	0.7	0.901961	0.40553	0.891304	0.461538	0.88	0.238806	genebodies
chr2:34913764-34914039	1	74016	Phf19	0.318182	0.853081	0.929204	0.93617	0.388889	0.583851	1	1	0.25	0	genebodies
chr7:80363080-80363296	1	140481	Man2a2	0.329268	0.993289	0.986301	0.97479	0.8	0.950704	0.75	1	0.75	0.941176	genebodies
chr8:3279069-3279608	1	16337	Insr	0.554865	0.6133	0.943396	0.948529	0.802632	0.221729	0.896552	0.97619	0	0	genebodies
chr19:37687047-37687836	1	546726	Cyp26c1	0.4377	0.763636	0.970588	0.823529	0.460526	0.470862	1	0.901961	0	0	genebodies
chr9:108597043-108597760	1	74443	P4htm	0.374741	0.793478	0.985	0.751825	0.257778	0.258333	0.866667	0.761905	0	0.0833333	genebodies
chr17:46496689-46496998	1	381101	Dnph1	0.535168	0.527897	0.98	0.97479	0.310976	0.345324	0.461538	1	0	0	genebodies
chr11:70615353-70615727	1	668433	4930544D05Rik	0.397887	0.719388	0.861789	0.862069	0.34375	0.424893	0.866667	0.8125	0	0	genebodies
chr8:71405904-71406421	1	234396	Ankle1	0.395924	0.631879	0.815238	0.908046	0.423567	0.473743	0.555556	0.898305	0.0357143	0	genebodies
chr7:80904821-80905187	1	68039	Nmb	0.292308	0.659259	0.981132	0.983607	0.444444	0.248804	1	0.761905	0	0	genebodies
chr19:37686443-37686657	1	546726	Cyp26c1	0.270073	0.742424	0.971014	0.952381	0.441667	0.3	0.947368	1	0	0.0263158	genebodies
chrX:7728375-7728692	1	54637	Praf2	0.406977	0.556	0.850394	1	0.625	0.532967	1	0.793103	0	0.0625	genebodies
chr7:97331856-97332573	1	622320	Kctd21	0.476667	0.712727	0.408019	0.508929	0.484536	0.418129	1	0.784615	0	0.0714286	genebodies
chr4:152115852-152116278	1	85030	Tnfrsf25	0.413043	0.683099	0.900621	0.797619	0.330645	0.446097	0.861111	0.959184	0.192308	0.127273	genebodies
chr13:55835493-55835739	1			0.5875	0.986486	0.704545	0.95	0.653846	0.491803	1	1	0	0.4
chr18:65083647-65084030	1			0.594595	0.96347	0.960212	0.953846	0.648148	0.474048	1	1		0.15
chr9:108115256-108115488	1			0.596685	0.961326	0.839161	0.944134	0.368932	0.615764	0.428571	1	0	0.833333
chr5:8367114-8367320	1			0.577778	0.969388	0.976471	1	1	0.395349	1	1		0
chr8:84771981-84772332	1			0.586538	0.979757	0.976744	0.98	0.155556	0.340502
chr15:76183533-76183795	1			0.571429	0.989418	0.976636	1	0.772727	0.957692	0.933333	1	0.777778	0.958763
chr19:5081795-5082054	1			0.557692	0.954545	0.966912	0.988095	0.525	0.3	1	1		0.125
chr7:19304862-19305262	1			0.567766	0.950413	0.900498	0.95082	0.552632	0.306011	0.5	0.909091		0
chr15:26543390-26543737	1			0.59375	0.769231	0.977778	0.941176	0.323529	0.25	1			0
chr17:25837032-25837307	1	214951	Rhbdl1	0.573333	0.940367	0.944444	0.615385	0.480315	0.212245		1		0
chr11:94601623-94601864	1	264895	Acsf2	0.62037	0.736842	0.991071	0.884615	0.323529	0.175439				0
chr13:65259752-65260060	1			0.604938	0.859375	0.974874	0.974026	0.639175	0.540773
chr14:118533925-118534141	1			0.534483	0.965909	0.924242	1	0.390244	0.921875			0.416667	0.666667
chr3:105705195-105705526	1	109050	Inka2	0.553846	0.929825	0.869048	0.638889		0.271429		0.9		0
chr13:55830598-55831485	1	18740	Pitx1	0.597222	0.826705	0.81203	0.880435	0.501441	0.169742	0.967742		0	0.0169492
chr5:31092577-31093652	1	22784	Slc30a3	0.596354	0.702213	0.746809	0.845238	0.583333	0.377551	0.9	1		0
chr6:143833413-143833654	1			0.608	0.715517	0.957447	0.966292	0.472222	0.337931
chr13:112989616-112989915	1			0.580311	0.789809	0.728643	0.765432	0.225352	0.331126	0.157895	0.5625	0.333333	0.324675
chr6:108140206-108140507	1			0.581395	0.742857	1	1	0.653061	0.401869	0.9	0.684211
chr8:70905910-70906644	1	270058	Map1s	0.637681	0.592	0.923077	0.978723	0.52	0.2125	0.954545	1		0
chr4:142238828-142239522	1			0.515537	0.79803	0.341853	1	0.527778	0.193133	1	0.838235	0.0857143	0.0147059
chr7:143829998-143830360	1			0.474654	0.832298	0.964126	0.362903	0.175676	0.462069	0.4	0.948718	0	0
chr15:82224181-82224403	1	72049	Tnfrsf13c	0.581967	0.817073	0.716667	0.567797	0.366667	0.32973
chr7:29171123-29171848	1	101809	Spred3	0.571429	0.882353	0.924324	0.983051	0.288889	0.314103				0.107143
chr13:65257356-65257582	1			0.589286	0.813084	0.94898	0.988636	0.402299	0.230769
chr15:101231560-101231985	1			0.557047	0.852713	0.727273	0.564706	0.309859	0.394619	1	0.833333	0	0
chr18:61692186-61692411	1			0.568627	0.72028	0.956044	0.983051	0.869565	0.353383	1	0.9		0
chr3:8462764-8463058	1	620966	Gm6194	0.561905	0.782609	0.969231	1	0	0.362745		1	0	0
chr8:105613933-105614532	1	100316712	Mir1966	0.565217	0.829493	0.95679	0.983607	0.625	0.353448
chr8:10153864-10154340	1			0.486239	0.869048	0.54007	0.844828	0.542636	0.350806	0.72973	0.72093	0	0.0526316
chr9:107570820-107571092	1			0.464	0.962617	0.848739	0.556962	0.636364	0.821839
chr2:164967877-164968857	1	57138	Slc12a5	0.548148	0.846341	0.954704	0.94702	0.34058	0.322581	0.555556	1		0.04
chr15:98609354-98610114	1			0.529851	0.824074	0.79845	0.878049	0.192982	0.284553	0.8	1	0	0
chr4:137681528-137681896	1			0.47561	0.712575	0.646552	0.957447	0.272	0.287066		0.92	0	0.0526316
chr8:121752999-121753739	1			0.506631	0.969136	0.891139	0.932489	0.860465	0.708399	1	1	0.666667	1
chr8:47392429-47392641	1			0.443038	0.835443	0.45098	0.785714	0.263158	0.802469	0	1	0.416667	0.823529
chr2:130634980-130635229	1			0.54375	0.587209	0.8107	0.56044	0.449153	0.376238	1	1	0
chrX:13485965-13486707	1			0.589109	0.691327	0.916944	0.925926	0.690265	0.299392	0.857143	1	0	0
chr14:56864979-56865307	1			0.521127	0.831081	0.889764	0.846939	0.41791	0.282051	1	1	0	0
chr13:53118693-53118926	1			0.490099	0.902527	0.937107	0.974026	0.164557	0.323333	0.888889	0.833333	0	0.0275229
chr6:113755143-113755487	1			0.5	0.831776	0.992701	0.991304	0.808	0.925466	0	0.5625		0.933333
chr8:70842584-70842831	1			0.452128	0.932584	0.923077	0.964912	0.652174	0.525	0	0.928571	0.5	0
chr8:84701558-84701900	1	17095	Lyl1	0.4875	0.838323	0.980645	0.885714	0.255319	0.288889
chr5:137530754-137531997	1	102465227; 14693	Mir6418; Gnb2	0.456757	0.841549	0.888	0.804348	0.44	0.301703		1		0
chr11:85829288-85829622	1			0.466667	0.839623	0.970149	0.969231	0.320755	0.189781	1	1	0	0
chr9:123156819-123157109	1			0.45122	0.888889	0.984375	0.969697	0.465278	0.231405	1	0.952381	0.0769231	0
chr16:93919530-93919755	1			0.434783	0.941176	0.989691	0.962617	0.560976	0.313725	0	1	0	0.24
chr14:55106008-55106321	1	11766	Ap1g2	0.465753	0.85	0.953846	1	0.0909091	0.224638	0	1		0.0833333
chr4:148951661-148952711	1			0.437666	0.961003	0.959677	0.967136	0.327869	0.299595
chr6:6005798-6006428	1			0.432836	0.930556	0.940741	0.977273	0.724138	0.292887		1		0
chr4:48552523-48552845	1			0.375	0.962963	0.756757	0.9	0.262712	0.739884	0.0833333	0.461538	0.714286	0.833333
chr19:42599907-42600107	1			0.403846	0.819149	1	0.947368	0.777778	0.777778	0.714286	0.857143		0.714286
chr6:29473992-29474402	1			0.433735	0.799257	0.95288	0.993827	0.482759	0.422222	0.666667	0.969697	0	0
chr8:87468769-87469125	1			0.362903	0.967391	0.857143	0.84	0.0571429	0.465969	0	0.888889	0	0.15
chr2:4603472-4604164	1			0.47619	0.772853	0.991416	1	0.311628	0.385787	0.95	0.8	0.105263	0
chr11:116282866-116283520	1			0.378151	0.836066	0.881188	0.955224	0.526946	0.339474	0.837209	0.958333	0.0322581	0.0379747
chr2:121307043-121307283	1			0.384615	0.945205	0.96	1	0.315068	0.302817
chrX:111462528-111463635	1			0.366667	0.822034	0.975	0.956989	0.272727	0.42029	0	1		0
chr17:31849938-31850142	1			0.347826	0.978723	0.954955	1	0.388889	0.877193		1		1
chr7:128009920-128010402	1			0.36338	0.926606	0.983471	0.983471	0.161111	0.247312	0.5	1	0	0.0217391
chr12:69790527-69790799	1	74724	4930512B01Rik	0.380208	0.818182	0.869159	0.954023	0.595745	0.4			0.294118	0.478261
chr13:12702082-12702878	1			0.360825	0.943182	0.910112	1	0.282609	0.5
chr14:43122171-43122402	1			0.321033	0.825328	0.670968	0.869565	0.345157	0.564236	0.666667	1	0.403846	0.622
chr8:87662428-87663031	1			0.336842	0.898917	0.928105	0.992647	0.131313	0.248447			0	0
chr12:24493516-24493726	1			0.3	1	1	1	0.372549	0.108491	0.857143	0.928571	0	0.0151515
chr1:56969620-56969873	1			0.311765	0.841379	0.661654	0.677778	0.666667	0.388489				0
chr11:84869569-84870994	1	217039	Ggnbp2	0.635246	0.553792	0.922034	0.756757	0.454545	0.217636		0.84		0.0181818
chr2:158695913-158696204	1			0.293578	0.972028	1	1	0.587156	0.512048	0.695652	0.947368	0.25	0.62
chr16:55905332-55905830	1			0.269531	0.933824	0.965986	0.957447	0.193182	0.344828	0.444444	0.96875	0	0.0315789
chr19:57701969-57702185	1			0.290698	0.875	1	0.975	0.351351	0.43956	0			0.833333
chr10:79724469-79724789	1			0.233184	0.993103	0.941748	0.982143	0.423423	0.580189	0.142857	1	0.3	0.523077
chr7:45176124-45176699	1			0.546875	0.619835	0.977778	0.885714	0.613208	0.724299	0.571429	0.666667	0	0
chr2:157020679-157021147	1			0.272464	0.869369	0.962025	0.979866	0.5	0.676871	0.272727	0.904762	1	0.4
chr8:105293310-105293568	1			0.263158	0.875536	0.986111	1	0.333333	0.6
chr5:122763761-122764027	1			0.22963	0.952381	0.953704	0.973684	0.527273	0.551331	1	0.849057		0.117647
chrX:101384707-101385003	1	14618	Gjb1	0.336842	0.824	0.869732	0.735849	0.316667	0.572464	0.2	1		0.75
chr1:78215958-78216242	1			0.448718	0.724771	0.961538	0.916667	0.51	0.286957	0.928571	0.733333		0
chr1:89928657-89928995	1			0.35	0.764103	0.735537	0.684211	0.419355	0.133758	1	0.25	0	0
chr9:121788891-121789132	1			0.454545	0.680272	1	0.925	0.959184	0.966851	1	0.866667	0.923077	1
chr8:25518749-25519478	1			0.41806	0.683983	0.985075	0.770992	0.18593	0.19544	0.625	1	0	0
chr9:42520790-42521113	1			0.448276	0.72	0.875912	0.925	0.396226	0.47099	0.875	0.913043		0.1
chr7:19369865-19370296	1			0.247368	0.893782	0.941799	0.915	0.659574	0.428198	0.764706	0.764706		0
chr2:31759788-31760031	1			0.443548	0.673077	0.95	1	1	0.474138	1	0.675676		0
chr15:54746046-54746301	1	18133	Nov	0.48374	0.614379	0.947674	0.951923	0.589286	0.265306
chr7:13043323-13044478	1			0.497797	0.678652	0.878866	0.814685	0.423077	0.214552	0.852941	0.971429	0.212121	0.0223881
chr16:18976403-18976773	1			0.513889	0.544872	0.962185	0.901099	0.113636	0.796875	0	0.860215	0.153846	0.765306
chr11:70459544-70459769	1	66102	Cxcl16	0.425	0.647887	0.989899	0.901639	0.310345	0.262411		1		0
chr8:26780601-26780822	1			0.427632	0.684615	0.946903	0.933333	0.561404	0.268293	0.551724	0.909091	0.2	0.0833333
chr4:137296350-137296787	1			0.192935	0.967568	0.96063	0.974359	0.225225	0.912791	0	1	0.538462	0.947368
chr14:21847625-21848111	1	69156	Comtd1	0.473684	0.638249	0.895288	0.919355	0.573333	0.385768
chr4:154983837-154984038	1			0.5	0.594096	0.885057	0.897436	0.2	0.421296		0.916667	0.2	0.454545
chr9:108578299-108578872	1	83669	Wdr6	0.380192	0.677903	0.962963	0.819149	0.480952	0.511041	0			0.142857
chr7:4789017-4789622	1	664968	Tmem238	0.183365	0.83391	0.814332	0.684783	0.278846	0.220022	1	0.8		0
chr5:143373016-143373258	1			0.447427	0.6	0.957055	0.947826	0.354167	0.170455	0.962963	0.967742	0.0434783	0
chr2:181697243-181697469	1	277496	Lkaaear1	0.407115	0.69375	0.925	0.95	0.127273	0.163265		0.6	0	0
chr13:52978362-52978809	1			0.205021	0.877419	0.848485	0.77027	0.23	0.308642	0.5	0.916667	0
chr2:178407226-178407650	1			0.237226	0.726161	0.794737	0.733333	0.12232	0.156373	0.0821918	0.514706	0.0434783	0
chr7:126847587-126847941	1	13446	Doc2a	0.402516	0.675214	0.948052	0.984733	0.24	0.330097
chr5:65379605-65379952	1			0.186364	0.895522	0.96988	1	0.0540541	0.410319
chr5:124725053-124725342	1			0.372263	0.706271	0.889952	0.961353	0.194118	0.37884	0.466667	0.880597	0.0722892	0.0833333
chr4:107854243-107854448	1			0.17757	0.863158	0.969697	1	0.714286	0.876652		1		0.794118
chr11:75445299-75445783	1			0.205628	0.927711	0.952555	0.866029	0.284768	0.850282	0.0222222	0.921053	0.916667	0.833333
chr8:87470093-87471082	1			0.137066	0.958333	0.889845	0.894737	0.122172	0.329268	0.2	0.985714	0.0166667	0.0588235
chr11:58097729-58098142	1			0.211111	0.819549	0.887324	1	0.047619	0.472222
chr19:5082455-5082810	1			0.138889	0.948805	0.947977	0.993671	0.426573	0.445607	1	1	0	0.0930233
chr11:32213279-32213481	1			0.156863	0.901099	0.97	0.971429	0.519608	0.882759	0.4375	0.961538	0.5	0.944444
chr2:38354450-38354890	1			0.116667	0.873469	1	0.971963	0.182927	0.517606	0.818182	1		0.142857
chr1:104993909-104994456	1			0.351528	0.705882	0.86036	0.992308	0.257353	0.326034	0.448276	0.976744		0.0185185
chr8:105518523-105519317	1	15484	Hsd11b2	0.38535	0.658703	0.777358	0.945205	0.465347	0.3125
chr17:29326591-29326916	1			0.444444	0.559184	0.925926	0.903614	0.027027	0.282258	0.2	0.928571		0.0465116
chr8:71481003-71481718	1			0.0768246	0.939535	0.968326	0.986726	0.122744	0.425697	0.133333	0.869565		0.0566038
chr9:121762635-121763050	1			0.117096	0.918803	0.985149	0.960784	0.339869	0.915129	0.1	0.941176	0.653846	0.964286
chr2:38356683-38357170	1			0.142857	0.85906	0.909091	1	0.171271	0.345679	0.142857	0.909091	0	0
chr17:23610340-23610614	1			0.300971	0.754286	0.98324	1	0.3	0.386628
chr12:112173829-112174216	1			0.147541	0.831276	0.985795	0.980392	0.338129	0.974453	0	0.941176		0.888889
chr7:19520008-19520251	1	69547	Nkpd1	0.338235	0.655172	0.885417	1	0.604651	0.345679
chr11:115393395-115394020	1			0.0786713	0.96962	0.927778	0.987097	0.0342466	0.288889	0	1		0.0285714
chr9:119339621-119340000	1	17874	Myd88	0.259587	0.676301	0.926056	0.817259	0.434783	0.249406	1			0
chr1:181923510-181923713	1			0.156863	0.95	0.826087	0.97561	0.380952	0.375	0.8	0.911765	0	0.113208
chr8:70787694-70787998	1			0.0550847	0.9125	0.990991	0.935897	0.1	0.285047		0		0.166667
chr6:85190027-85190668	1			0.168155	0.795745	0.935961	0.961039	0.147436	0.231767	0.25	0.833333	0.0444444	0.017094
chr10:22159929-22160147	1	379043	Raet1e	0.121739	0.873563	0.973214	0.857143	0.16	0.62963	0.285714	0.769231		0
chr3:49382595-49382798	1			0.340909	0.636364	0.981481	1	0.234043	0.416216
chr18:36765216-36765542	1	213236	Dnd1	0.174129	0.795238	0.954545	0.980392	0.129032	0.255396	0.142857		0	0
chr7:43675144-43675617	1			0.0789474	0.907317	0.944915	0.971014	0.518182	0.28169	0		0.5	0.351852
chr5:24324956-24325266	1			0.142857	0.770115	0.949153	1	0.326923	0.351351			0.5	0
chr11:21996656-21997043	1			0.257463	0.72973	0.952055	0.949367	0.0661765	0.208791	0			0
chr11:8624301-8624839	1			0.261006	0.704301	0.94964	0.87234	0.289655	0.130178	0.909091	0.909091	0	0
chr12:112175531-112175832	1			0.0157303	0.896552	0.959184	0.957746	0.52381	0.803636
chr5:37821293-37821605	1	93895	Msx1os	0.0176211	0.869822	0.956284	0.958333	0	0.370079		0	0	0
chr12:83620902-83621162	1			0.213592	0.75	0.96875	1	0.463415	0.308219	0.2	0.214286		0.0909091
chr17:46652983-46653195	1			0.00921659	0.864078	0.978632	0.986842	0.158537	0.867052	0	1	1	0.909091
chr8:85083243-85083513	1			0.178947	0.752294	0.989691	0.97561	0.223684	0.455446
chr4:46614071-46614452	1			0.00380228	0.823077	0.968586	0.967742	0.275449	0.864362	0.03125	1	0.545455	0.942308
chr8:69886007-69886293	1	68709	Cilp2	0.0961098	0.837209	0.969697	0.880597	0.0277778	0.159624
chr2:24678984-24679525	1			0.205534	0.686901	0.968421	0.896774	0.446154	0.615385	0.510204	0.777778	0.166667	0.460674
chr9:62363709-62363954	1			0.0275229	0.832	0.91954	0.901235	0	0.413462
chr11:96344090-96344429	1			0.0760234	0.818182	0.961538	1	0	0.427184		0.857143
chr5:21675773-21676020	1			0.0509804	0.789954	0.985185	0.974359	0.0789474	0.349398		0.428571	0
chr12:112178043-112178291	1			0.0225564	0.819672	0.961905	0.882353	0.3125	0.987013
chr7:4836289-4836843	1			0.235421	0.686441	0.933962	0.961538	0.449704	0.173333	1		0	0.0566038
chr14:34822880-34823080	1			0.119048	0.760563	0.985507	0.942308	0.0666667	0.293578	0	0.96	0	0.0204082
chr7:44527969-44528207	1			0.431579	0.534161	0.911504	0.909091	0.192308	0.466292		1	0	0.0454545
chr17:34679882-34680508	1			0.131313	0.774194	0.957547	0.888889	0.121622	0.378897
chr15:89557773-89558421	1			0.0173913	0.812785	0.943894	0.974138	0.0296296	0.195833
chr10:7867340-7867750	1			0.352159	0.567308	0.966942	0.976744	0.666667	0.385507	0.454545		0.4	0.0232558
chr16:21214367-21214690	1			0.0676692	0.811321	0.982456	0.928571	0.135922	0.279221	0
chr12:105862676-105862932	1			0.165138	0.734848	1	1	0.378378	0.217391	0	1		0.138889
chr7:137198501-137198811	1			0.0413793	0.775701	1	0.902174	0.597015	0.923077	0	0.5		1
chr11:102026467-102026950	1	13384	Mpp3	0.138298	0.867769	0.756098	0.923077	0.514286	0.142857	0.842105			0
chr15:35293627-35294206	1			0.0378486	0.769231	0.97807	0.875	0.0462428	0.265432	0		0	0.116279
chr14:34896264-34896534	1			0.0957447	0.785714	0.9375	0.833333	0.0291262	0.240385			0	0
chr5:121948371-121948923	1			0.319018	0.580357	0.935065	0.909091	0.847458	0.758389	1	1	0	0
chr11:75213820-75214066	1			0.103448	0.779661	0.863636	0.9	0.0217391	0.267606	0	0.764706	0	0
chr1:172481969-172482213	1	93842	Igsf9	0.295082	0.615385	0.814433	0.981132	0.240506	0.299401	0.555556
chr5:119680408-119681017	1			0.189565	0.771588	0.845304	0.852713	0.0860927	0.197487		1	0	0.0526316
chr5:143369996-143370257	1	170935	Grid2ip	0.12782	0.768212	0.724409	0.836957	0.69697	0.409091
chr5:28459873-28460090	1			0.025974	0.826923	0.788732	0.975	0.0925926	0.230435				0
chr11:100958576-100959309	1			0.0681004	0.74772	0.925301	0.860465	0.0437018	0.27205	0	0.95	0	0
chr2:164485968-164487110	1	52840	Dbndd2	0.268041	0.646465	0.811765	0.933333	0.331522	0.347507	0.27451	0.98		0
chrX:11999032-11999458	1			0.0352113	0.801105	0.777778	1	0.338843	0.330579	0.692308	0.428571		0
chr14:25606733-25608195	1			0.155116	0.697605	0.822967	0.915556	0.152	0.311419	0.0625	0.790123		0
chr15:89547661-89548480	1			0.143731	0.711397	0.743169	0.935897	0.262032	0.40678	0	1	0	0
chr15:35295984-35296887	1			0.0178218	0.70442	0.972696	0.909091	0	0.257367	0	0.847826	0	0.109244
chr11:105988732-105988991	1			0.0324675	0.711409	0.909091	0.974026	0.268519	0.303571			0.5	0
chr15:76002958-76004677	1			0.0265991	0.72496	0.943636	0.970395	0.223969	0.510949	0.0204082	0.95	0.55102	0.196721
chr12:100898890-100899508	1			0.115681	0.690196	0.943396	0.97479	0.109244	0.298551	0.0645161	1	0	0.016
chrX:99216697-99217204	1			0.211628	0.634518	0.980676	1	0.273333	0.28882	0.439024	0.809524	0	0
chr10:80807030-80807650	1			0.242308	0.602151	0.978022	1	0.571856	0.371601	0.738095	0.8	0	0.121212
chr15:103027465-103027814	1			0.0931373	0.685393	0.982759	1	0.156863	0.538462	0.1	1	0	0
chr11:97138645-97139034	1			0.166667	0.629108	0.969512	0.986486	0.127168	0.356287	0	0.818182		0
chr10:81257267-81257857	1	17179	Matk	0.117359	0.676136	0.937173	0.951049	0.260417	0.452954	0.2	1		0.2
chr10:128570121-128570359	1			0.0964912	0.664516	0.920455	0.95	0.21875	0.333333	0	0.444444		0.125
chr17:46445025-46445511	1			0.12549	0.645161	0.89726	0.97561	0.038961	0.441624
chr10:79819405-79819707	1	78906	Misp	0.1875	0.606452	0.970297	1	0.532609	0.859551		1	0.75	1
chr13:55414821-55415130	1	75477	Pfn3	0.164038	0.659164	0.981481	1	0.245098	0.312268	0			0.111111
chr8:22013384-22013586	1			0.025641	0.676471	0.979167	1	0.342105	0.905263	0.2	0.83871	0.5	0.947368
chr3:129218630-129218932	1			0.101617	0.630435	0.978723	0.988024	0.0330579	0.238434			0	0
chr7:28466633-28467711	1			0.0273438	0.653639	0.975113	0.975248	0.034384	0.281174	0.222222	1	0.333333	0
chr15:86031209-86031677	1			0.124352	0.68262	0.967078	0.804511	0.28125	0.827586
chr13:65259085-65259501	1			0.0769231	0.701031	0.979167	0.734104	0.24581	0.332353
chr5:119682708-119682954	1			0.0512821	0.672727	0.891051	0.762712	0.08	0.356061
chr19:4099937-4101176	1			0.0434783	0.755725	0.862903	0.652174	0.310976	0.218905	0.758621	0.945946	0	0
chr18:80971973-80972533	1			0.0471204	0.855346	0.772973	0.450644	0.152778	0.386037	0.153846	0.512195	0.363636	0.444444
chr8:84706721-84707059	1			0.176471	0.781022	0.979592	0.4	0.181818	0.353333
chr10:75837192-75837515	1			0.309353	0.693396	0.892157	0.431818	0.27381	0.396341	0.714286	0.5625	0	0.0769231
chrX:140277531-140278647	1			0.404293	0.566343	0.858657	0.678161	0.5	0.477663	0.619048	1		0
chr1:36770809-36771193	1			0.576577	0.506849	0.802941	0.603448	0.530726	0.52973	0.6875	0.914894	0.210526	0.136986
chr10:79970819-79971364	1	170483	Grin3b	0.375661	0.589655	0.804348	0.645161	0.869347	0.223108	1	1		0.0263158
chr5:137350063-137350612	1	13846	Ephb4	0.3125	0.643519	0.720779	0.671642	0.144737	0.267361
chr8:108175168-108175431	1			0.306931	0.712121	0.578947	0.542857	0.166667	0.171429
chr6:39256729-39257003	1			0.411765	0.834254	0.570093	0.411765	0.20354	0.322581	1	1	0	0
chr14:32165538-32165807	1	27057	Ncoa4	0.496599	0.802198	0.53629	0.415842	0.280702	0.115044				0
chr4:117148867-117149079	1			0.2875	0.938776	0.479167	0.369565	0.614286	0.364807	0.928571	0.594595	0.0666667	0.129032
chr15:36210421-36210805	1			0.335165	0.910959	0.688889	0.209302	0.568182	0.181609	0.941176	0.885714	0	0.025
chr11:98768145-98768493	1			0.422535	0.916667	0.418848	0.232	0.736842	0.694611
chr2:30256208-30256874	1			0.536913	0.714286	0.533965	0.34413	0.592982	0.827655	0.714286	0.7	0.933333	0.936508
chr1:56970859-56971119	1	329160	9130024F11Rik	0.384615	0.730769	0.824176	0.736842	0.436364	0.280303	0.857143	0.75
chr6:53817865-53821098	2	66873	Tril	0.0865613	0.473876	0.570277	0.553078	0.198324	0.234811	0.2	0.306122	0	0.025641	low - low
chr11:3192998-3193699	2	78887	Sfi1	0.502772	0.560816	0.555427	0.533706	0.45611	0.573296	0.315789	0.171806	0.457875	0.586739	low - low
chr13:21981190-21981771	2	195236	Pom121l2	0.0518053	0.222883	0.728814	0.654762	0.0123457	0.235294	0.0833333	0.826087	0	0.0206186	medium - high
chr4:55530172-55533292	2	16600	Klf4	0.0105356	0.41958	0.661227	0.565015	0.0362954	0.458528	0	1	0	0	medium - high
chr13:119487973-119489121	2	67304	3110070M22Rik	0.405629	0.456629	0.543851	0.621377	0.0585938	0.233503	0.352941	0.758621	0	0.0752212	medium - high
chr5:73006846-73007519	2	231290	Slc10a4	0.0225989	0.589552	0.95082	0.887324	0.0916667	0.120594	0.285714	0.578947	0	0.0462963	high - medium
chr17:46628813-46629565	2	71461	Ptk7	0.0599144	0.221511	0.85468	0.967391	0.0224719	0.347023	0	0.411765	0	0	high - medium
chr1:132298559-132299269	2	213417	Klhdc8a	0.0242424	0.201264	0.800595	1	0.00947867	0.220994	0	0.125	0	0.0322581	high - medium
chr12:118198505-118199025	2	13411	Dnah11	0.15641	0.560209	0.854545	0.73125	0.154762	0.265372	0.0526316	0.620253	0	0	high - medium
chr1:86587038-86587467	2	26895	Cops7b	0.203448	0.370166	0.984848	0.655172	0.360825	0.285319	0.44186	0.652174	0	0	high - medium
chr19:5893827-5894172	2	332359	Tigd3	0.2775	0.458182	0.550336	0.724138	0.288	0.278008	0.347826	0.733333	0	0	high - medium
chr4:63410377-63410808	2	100182	Akna	0.0078125	0.124324	0.526316	1	0	0.152866	0	0.529412	0	0	high - medium
chr11:5063953-5064258	2	78926	Gas2l1	0.400545	0.651685	0.368	0.672316	0.291667	0.682836	0	0.575	0.222222	0.636364	high - medium
chr19:59260852-59261467	2	214084	Slc18a2	0.338645	0.521622	0.876777	0.87931	0.305344	0.379421	0.322581	0.980392	0	0.0166667	high - high
chr13:56295881-56296643	2	57266	Cxcl14	0.0615797	0.619744	0.982394	0.90566	0.0917431	0.262391	0.111111	0.769231	0	0	high - high
chr8:119992171-119992439	2	78892	Crispld2	0.015873	0.621212	0.950355	0.975	0.0277778	0.333333	0	1	0	0.0833333	high - high
chr17:74047456-74047922	2	94224	Srd5a2	0.256228	0.492683	0.827815	0.921875	0.0420168	0.153846	0.166667	1	0	0	high - high
chr11:5740729-5741332	2	72046	Urgcp	0.393393	0.370536	0.915966	0.977143	0.0795455	0.492754	0.0208333	0.943662	0	0.0151515	high - high
chr4:152159695-152160507	2	15206	Hes2	0.105691	0.531513	0.978462	0.97235	0.0876494	0.319927	0.0547945	0.904762	0.0454545	0.00833333	high - high
chr5:69340371-69341700	2	243043	Kctd8	0.189417	0.52095	0.94918	0.868966	0.0548926	0.23356	0.0576923	0.913793	0.03125	0.00775194	high - high
chr4:123116260-123117456	2	353371	Oxct2b	0.00840336	0.536058	0.860465	0.962963	0.017301	0.180842	0.0285714	0.955556	0	0.0545455	high - high
chr3:104961366-104962508	2	22414	Wnt2b	0.263383	0.398649	0.887346	0.963504	0.349206	0.386139	0	0.877551	0	0	high - high
chr1:130716677-130717833	2	226418	Yod1	0.021025	0.516981	0.927954	0.966527	0.0442804	0.19225	0.0350877	0.830508	0	0.0232558	high - high
chr9:37255242-37255528	2	56857	Slc37a2	0.119691	0.5	0.943662	1	0.115385	0.270531	0.125	0.866667	0	0	high - high
chr1:58713385-58713657	2	12633	Cflar	0.13198	0.477612	0.964706	0.99	0.0289855	0.157143	0.105263	0.888889	0	0	high - high
chr1:40681007-40682084	2	226999	Slc9a2	0.206019	0.299035	0.96	0.909091	0.0887097	0.303509	0.111111	1	0	0.0169492	high - high
chr6:83135741-83136072	2	20166	Rtkn	0.00729927	0.365217	0.952381	1	0	0.380952	0	1	0	0	high - high
chr4:62519595-62520176	2	17025	Alad	0.0720721	0.307087	0.989362	1	0.155556	0.218085	0.25	0.666667	0	0.104651	high - high
chr7:24333323-24333977	2	69301	Tescl	0.0936613	0.41374	0.986486	0.916201	0.182292	0.288848	0.571429	1	0	0.0138889	high - high
chr9:74861641-74863886	2	15379	Onecut1	0.0545852	0.390383	0.927227	0.917293	0.104218	0.296078	0.444444	0.933333	0.125	0.025641	high - high
chr2:130294739-130295054	2	228598	Ebf4	0.0151515	0.435484	0.887574	0.92	0	0.515152	0	1	0	0.25	high - high
chr1:184810770-184811173	2	66112	Marc1	0.0507726	0.322388	0.988235	0.963504	0.169492	0.25122	0	1	0	0.0882353	high - high
chr8:27227312-27228243	2	11556	Adrb3	0.0883838	0.254954	0.925072	0.966216	0.0291262	0.250965	0	0.967742	0	0	high - high
chr16:97610393-97611183	2	50528	Tmprss2	0.0964912	0.394619	0.88125	0.906667	0.0208333	0.368293	0	0.867647	0.0149254	0.112782	high - high
chr19:19110176-19110732	2	225998	Rorb	0.0480549	0.408353	0.854545	0.967033	0.0113636	0.37037	0	0.909091	0	0	high - high
chr1:93685455-93686634	2	51800	Bok	0.122885	0.302583	0.914747	0.865625	0.203704	0.312565	0.294118	0.983051	0	0.0153846	high - high
chr5:72586975-72587608	2	545758	Gm5868	0.0463576	0.449761	0.932099	0.853448	0.294118	0.41196	0.512821	0.868421	0	0	high - high
chr18:67343628-67343870	2	12683	Cidea	0	0.205263	0.858333	0.977778	0	0.156566	0	0.941176	0	0.00925926	high - high
chr4:126148498-126149680	2	230752	Eva1b	0.0196078	0.252482	0.873418	0.912833	0.0594595	0.495531	0.142857	0.943396	0	0.315068	high - high
chr7:45174752-45175049	2	102465638	Mir7055	0.0462428	0.274194	0.872483	0.910448	0.0510204	0.432927	0	0.848485	0	0.05	high - high
chr17:6947996-6948787	2	100037282	Rsph3b	0.0938967	0.317308	0.945946	0.831579	0.0111732	0.318807	0	0.849057	0.03125	0.0222222	high - high
chr11:116281205-116281662	2	14428	Galr2	0.0289855	0.221333	0.825301	0.941176	0.105263	0.288401	0	1	0.047619	0	high - high
chr14:12344739-12346366	2	54713	Fezf2	0.0155211	0.314694	0.873156	0.863415	0.00558659	0.283613	0	0.888889	0	0.5	high - high
chr11:71033182-71033484	2	103712	6330403K07Rik	0.0224719	0.267281	1	0.820513	0.0869565	0.396552	0	1	0	0	high - high
chr11:120233788-120238101	2	268515	Bahcc1	0.0155039	0.302357	0.763006	0.926391	0.0254372	0.232743	0.028169	0.947368	0.0588235	0.0275229	high - high
chr19:41743087-41743875	2	20562	Slit1	0.00705882	0.191697	0.757895	0.985294	0.0338983	0.232236	0.03125	1	0	0.0333333	high - high
chr19:42201464-42202340	2	54612	Sfrp5	0.0369357	0.165888	0.780142	0.907285	0.0657277	0.433604	0	1	0	0	high - high
chr1:12990719-12991200	2	240726	Slco5a1	0	0.242353	0.69697	0.981818	0.0434783	0.424324	0.0666667	0.92	0	0.025641	high - high
chr8:12915718-12915971	2	17207	Mcf2l	0	0.327731	0.663551	0.916667	0.0120482	0.268293	0	1	0	0	high - high
chr19:30174875-30175472	2	104174	Gldc	0.0680628	0.366337	0.819672	0.763158	0.231481	0.363265	0.52381	0.767442	0	0.0144928	high - high
chr1:152399919-152400364	2	269132	Colgalt2	0.0639777	0.583333	0.91358	0.778947	0.12426	0.177829	0.217949	1	0.06	0.0221402	high - high
chr17:56119965-56120812	2	76905	Lrg1	0.152	0.446101	0.825916	0.73913	0.119298	0.328767	0.125	1	0	0.0149254	high - high
chr17:64600624-64602201	2	17158	Man2a1	0.0718563	0.169713	0.765235	0.827273	0.0576923	0.240856	0	1	0.125	0.0196078	high - high
chr7:102267203-102268333	2	20866	Stim1	0.130602	0.276134	0.823944	0.801587	0.08125	0.318102	0.157895	0.931818	0	0	high - high
chr7:129256600-129257189	2	381925	Plpp4	0.246795	0.423767	0.550314	0.684211	0.111111	0.379061	0.26087	0.982143	0	0.025641	high - high
chr6:145865537-145866825	2	79362	Bhlhe41	0.0828025	0.223438	0.718377	0.727273	0.045082	0.297665	0.5	1	0	0.107692	high - high
chr2:38710279-38712535	2	26423	Nr5a1	0.0627148	0.123146	0.657658	0.84878	0.0522648	0.299601	0.0731707	0.909091	0	0.0246914	high - high
chr18:70471688-70472128	2	170461	Stard6	0.0967742	0.415301	0.389474	0.840909	0.0526316	0.403846	0	0.882353	0	0	high - high
chr11:70687655-70688177	2	216874	Camta2	0.152027	0.277445	0.805755	0.893617	0.129032	0.354497	0.222222	1	0	0	high - high
chr16:17276225-17278159	2	224019	Tmem191c	0.456491	0.365764	0.803241	0.832447	0.276688	0.310985	0.569231	0.744898	0	0.0547264	genebodies
chr9:57589418-57589804	2	71742	Ulk3	0.497758	0.359823	0.720238	0.951923	0.320755	0.283069	0.888889	0.5	0	0.0784314	genebodies
chr13:98694850-98695186	2	380863	Tmem171	0.458333	0.348214	0.590674	0.804734	0.6	0.249221	0.851852	0.75	0	0.0227273	genebodies
chr3:95881905-95882938	2	229599	Ciart	0.247692	0.476415	0.917404	0.95102	0.513274	0.561165	0.9375	1	0.285714	0.461538	genebodies
chr7:45459576-45460121	2	14325	Ftl1	0.189744	0.425532	0.981818	0.666667	0.153846	0.462094	1	0.444444	0	0	genebodies
chr10:128322414-128322847	2	56530	Cnpy2	0.168498	0.363229	0.788889	0.76087	0.280899	0.347432	1	1	0	0	genebodies
chr2:11778608-11778877	2	50755	Fbh1	0.467532	0.47138	0.868852	0.576923	0.0909091	0.341317	1	1	0	0	genebodies
chr6:21851582-21852160	2	269831	Tspan12	0.25	0.488636	0.679245	0.729167	0.392157	0.4	1	0.970588	0	0	genebodies
chr8:26976645-26979925	2	353310	Zfp703	0.456647	0.590029	0.523944	0.472376	0.406143	0.290672	0.666667	0.554455	0	0.0241935	genebodies
chr7:19157427-19157629	2			0.570312	0.515385	0.421348	0.901639	0.662921	0.356667	0.642857	1	0	0.0483871
chr4:155042785-155043489	2			0.603448	0.406048	0.953608	0.938776	0.417722	0.314721	0.710526	1	0	0
chr5:24474312-24475211	2			0.392954	0.543444	0.815842	1	0.204301	0.338395	0.166667			0
chr10:81346555-81347061	2			0.450617	0.513854	0.809816	0.923077	0.122642	0.287785		1	0	0.016129
chr13:21754134-21754461	2	319169	Hist1h2ak	0.366667	0.5	0.9	0.9375	0.62963	0.202381	1	1		0
chr8:70158500-70158732	2			0.433628	0.442748	0.941667	0.891304	0.0333333	0.154472
chr4:152282860-152283620	2			0.149682	0.670623	0.534591	0.990196	0.405229	0.262185	0.928571	1		0.016129
chr11:83851152-83851457	2			0.0611354	0.674757	0.826087	1	0.0518135	0.438202
chr13:21362791-21363031	2	22758	Zscan12	0.5	0.403141	0.878505	0.912621	0.578947	0.44898	1	1		0
chr19:11868739-11869108	2			0.491329	0.468927	0.813187	0.842105	0	0.272	0	0.888889	0	0.0909091
chr15:98772546-98772852	2			0.0454545	0.654676	0.619231	0.980392	0.0212766	0.228814	0.0454545	0.545455	0	0
chr17:34671163-34672755	2			0.123132	0.609859	0.811953	0.988372	0.204167	0.268701	0.153846	0.925373	0	0.0772727
chr14:57699609-57699956	2			0.0261194	0.672566	0.802326	1	0.141509	0.884393	0	1		0.846154
chr10:128743786-128744155	2	13139	Dgka	0.102941	0.661202	0.835443	1	0.0701754	0.214789		1		0
chr5:138275486-138276046	2			0.208333	0.597973	0.777409	0.877551	0.598361	0.556452	1	0.75	0.333333	0.259259
chr6:55451842-55452596	2	11517	Adcyap1r1	0.222543	0.538043	0.810552	1	0.0777778	0.223553	0.238095		0	0
chr2:28909690-28910009	2			0.146789	0.611511	0.954545	1	0.0344828	0.546667		1
chr16:35651150-35651363	2			0.264957	0.54375	0.962264	1	0.637097	0.4	0.142857	1		0.375
chrX:12140169-12140599	2			0.0648148	0.634518	0.970326	0.97931	0.047619	0.502439	0			0
chr18:38268912-38269114	2			0.201923	0.542169	0.981818	0.977011	0.255319	0.583942		0.9375	0	0.0526316
chr9:110726969-110727405	2			0.0794702	0.619835	0.96875	0.986667	0.204819	0.352332	0	0.928571	0	0.126316
chr7:102249756-102250036	2	56212	Rhog	0.0714286	0.641667	0.956522	0.9375	0.125	0.40678		1		0
chr8:84703918-84704218	2			0.212329	0.578014	0.954839	0.969697	0.124088	0.327231
chr5:136231648-136232338	2			0.0261324	0.636905	0.976526	0.99115	0.0810811	0.263666	0.1		0	0.145833
chrX:135796050-135796497	2			0.201754	0.55814	0.981366	0.978723	0.1	0.630769	0	1		0
chr9:122747130-122747451	2	671232	Topaz1	0.573529	0.336918	0.674797	0.915966	0.409449	0.339286	0.818182	1		0
chr15:11399425-11399731	2	110960	Tars	0.192157	0.572727	0.866667	0.924731	0.0816327	0.530769	0.0714286	1		0
chr1:132067626-132068248	2	213006	Mfsd4a	0.220994	0.581395	0.952191	0.895522	0.110169	0.301493			0	0
chr7:142094380-142095510	2	18218	Dusp8	0.260241	0.515888	0.701717	0.909091	0.152439	0.143969		1	0.142857	0
chr16:90011466-90011735	2			0.157895	0.607843	0.945455	0.966667	0.159091	0.931373	1	1		1
chr10:81021814-81022391	2			0.159329	0.574751	0.984043	0.990741	0.377358	0.384615
chr18:81510366-81510596	2			0.125	0.588235	1	0.95	0.0810811	0.444444	0	1		0.1
chr2:168262793-168263124	2			0.0243408	0.633333	0.971154	1	0.0217391	0.220994	0.111111	1	0	0.0568182
chr9:44287598-44288354	2			0.166904	0.539216	0.981818	0.994845	0.123529	0.40388	0.0701754	0.844444	0	0.0471698
chr10:43456276-43456537	2			0	0.619048	0.962963	0.9375	0.1	0.390728	0.5	0.666667	0	0.0638298
chr19:10940544-10941238	2			0.0857143	0.6	0.922388	0.971338	0.191057	0.282332	0.380952	0.972222	0	0.0378788
chr8:104540740-104541316	2	12354	Car7	0.153465	0.577878	0.96875	0.951613	0.205128	0.31768
chr15:94523227-94523538	2			0.00769231	0.609272	0.929204	0.966102	0	0.120301	0	0.333333	0	0.0967742
chr17:34978287-34978573	2			0.0423077	0.604027	0.981013	0.967742	0	0.325203
chr11:88193458-88193898	2			0.164609	0.556522	0.948387	0.941667	0.0735294	0.208835
chrX:93297071-93297442	2			0.0510753	0.572152	0.981618	0.923529	0.02	0.351171		0		0.037037
chr10:79921031-79921988	2			0.0698925	0.580214	0.931034	0.956522	0.104439	0.288136	0.148148	0.970588	0.0142857	0.0131579
chr2:181494405-181494628	2	241850	Abhd16b	0.00913242	0.6	0.982143	0.9	0.242857	0.64497	0.125	0.875		0.75
chr11:33122878-33123337	2			0.0482456	0.60241	0.936709	1	0.05	0.342857
chr1:20935286-20935502	2			0.0322581	0.593103	0.991803	0.873239	0.0243902	0.264706	0.0769231	0.875		0.0185185
chr11:98960435-98961001	2	19401	Rara	0.00492611	0.589641	0.940541	0.988235	0.00952381	0.504202		1
chr19:6925942-6926340	2	67077	Catsperz	0.0458015	0.588235	0.956044	0.986111	0.0588235	0.386973			0	0.0416667
chr8:14962536-14962751	2			0.131068	0.535135	0.8	0.9	0.333333	0.925926	0.148148	0.75	0.578947	0.969697
chr9:42123867-42124499	2	20660	Sorl1	0.327273	0.412162	0.882075	0.844444	0.681159	0.240196
chrX:147940820-147941130	2			0.348837	0.4375	0.602941	0.939394	0.225806	0.432099	0			0
chr16:57549174-57549464	2	78749	Filip1l	0.0580645	0.563758	0.972973	1	0.0215054	0.11041			0	0
chr15:78672947-78673306	2			0.0310078	0.561983	0.962733	0.987013	0.460674	0.97235	0		1	0.928571
chr7:121500465-121500678	2			0.0508475	0.568182	0.945455	1	0.431818	0.655914	1	1	0.5	0.625
chr4:89276673-89276968	2			0.023622	0.562753	0.990291	0.984848	0.0930233	0.418103	0.0416667	0.375	0	0.242424
chr7:18464334-18464761	2			0.389671	0.310526	0.621795	0.869159	0.291667	0.405941	0.125	1		0.142857
chr10:79533373-79533914	2			0.406685	0.339223	0.973529	0.866029	0.468254	0.512702		1		0.0714286
chr5:140524064-140524679	2			0.0790598	0.566893	0.896321	0.920863	0.312057	0.776163	0	0.689655	0.545455	0.741935
chr16:18777115-18777946	2	12741	Cldn5	0.0869074	0.513784	0.864641	0.940171	0.0548523	0.203514
chr11:59963851-59964242	2	19416	Rasd1	0.137755	0.535865	0.973684	0.911392	0.0821918	0.453704
chrX:13461562-13462055	2			0.408163	0.303116	0.971631	0.990654	0.230769	0.446945	0.153846	0.62	0	0
chr15:79485325-79485795	2			0.0460993	0.52381	0.971119	0.957265	0.365079	0.928251	0.25	0.857143	1	1
chr8:70374474-70375385	2	12845	Comp	0.340909	0.351515	0.970238	0.956284	0.268293	0.375648
chr4:107846211-107846613	2			0.017769	0.530726	0.933333	1	0.0181159	0.158784	0.0769231	0.758621	0	0.0652174
chr6:113759005-113759225	2			0.320225	0.391608	0.948276	1	0.823529	0.938776		1		1
chr8:48228508-48229133	2			0.11236	0.5225	0.948276	0.934211	0.0899471	0.166891		1	0.0666667	0.0230769
chr15:76701487-76701868	2	69572	Mfsd3	0.331169	0.327273	0.899083	0.962264	0.0869565	0.27381
chr4:106839044-106840364	2			0.336303	0.316832	0.825737	0.886275	0.230769	0.177528	0	0.666667	0	0
chr12:86689004-86689313	2			0.0171429	0.520891	0.974684	0.982759	0.0652174	0.292035	0.0625	1	0.0666667	0.0967742
chr6:83142285-83142535	2			0.0515873	0.498084	0.818182	0.934426	0.1	0.246719		0.666667	0.125	0.0294118
chr17:25717395-25717682	2	64337	Gng13	0.292994	0.3125	0.847059	0.944444	0.244444	0.342657	1	0.857143		0
chr8:84976172-84978911	2	16477	Junb	0.210601	0.444444	0.886743	0.93736	0.398664	0.39563
chr11:74589732-74590417	2			0.402397	0.221591	0.884735	0.86911	0.577922	0.2625	0.96	0.849315	0	0.0704225
chr19:4037776-4038074	2	14870	Gstp1	0.155235	0.46988	0.877698	0.981481	0.428571	0.286408	0	0.903226		0.027027
chr2:118926383-118927094	2	72136	Chst14	0.0251142	0.494253	0.90099	0.963303	0.0491803	0.351942
chr13:13437422-13438218	2	18073	Nid1	0.0142857	0.488889	0.987013	0.954545	0	0.75	0	1		0
chr8:69887875-69888140	2	68709	Cilp2	0.0049505	0.484043	0.966667	1	0.027027	0.460432
chr8:70852630-70853049	2			0.114068	0.486275	0.970588	0.895833	0.352381	0.844262	0	0.965517	0.25	0.846154
chr8:123891878-123892617	2			0.181818	0.440129	0.947977	0.866029	0.152778	0.30411	0.0512821	0.951613	0.0384615	0
chr4:123233609-123234080	2	56198	Heyl	0.00769231	0.452333	0.906863	1	0.0384615	0.284116		0.886364	0	0.0215054
chr17:55970425-55970767	2	20420	Shd	0.0439024	0.459459	0.959184	0.991667	0.175439	0.442623				0
chr8:70086829-70087130	2			0.171271	0.401294	0.919643	0.942857	0.0533333	0.183946
chr7:16140565-16141134	2			0.125	0.442177	0.984848	1	0.113281	0.372591	0.25	1	0	0.216667
chr6:113748480-113748845	2			0.0346821	0.451327	0.964706	0.972222	0.769231	0.332046		1		0
chr6:48626969-48627338	2	243373	AI854703	0.160338	0.406433	0.966527	0.946429	0	0.388535	0	1		0
chr7:16906989-16907278	2	19222	Ptgir	0.114754	0.429577	0.978947	1	0.252747	0.512195	0	1		0.125
chr5:110342424-110343045	2			0.132258	0.365422	0.972973	0.990099	0.118421	0.304933	0.1	0.907407	0	0.0357143
chr6:42323652-42323926	2	76156	Fam131b	0.0547945	0.439655	0.95935	0.95122	0.0263158	0.380952		1		0
chr13:77708637-77708971	2	68675	Fam172a	0.205645	0.273292	0.989583	0.9875	0.358974	0.11985		1	0	0
chr3:88332968-88333238	2	71913	Tmem79	0.0828025	0.429412	0.913043	1	0.173077	0.266187
chr8:117436559-117436900	2			0.0516304	0.412214	0.96732	1	0.385714	0.658654
chr10:120552440-120553188	2			0.094431	0.389873	0.982659	0.965517	0.248588	0.405186	0	1		0.0357143
chr14:118922584-118923158	2			0.164356	0.351528	0.954357	0.913793	0.00917431	0.182403			0	0.394737
chr5:28457779-28459206	2			0.0193691	0.401626	0.952	0.974619	0.0321543	0.26143	0.1	1	0	0.0294118
chr7:102250666-102250926	2	56212	Rhog	0.163043	0.307692	1	0.952381	0.0454545	0.390625	0.25			0
chr4:118541902-118542148	2			0.0658436	0.405797	0.986014	1	0.621212	0.557789	0.538462	0.8	1	0.392857
chr3:88643985-88644204	2			0.0346535	0.396947	0.945578	0.977273	0.111111	0.358108		0.714286		0.297297
chr11:120185432-120186075	2			0.0111732	0.408776	0.989744	0.972527	0.025974	0.407895	0	0.831169	0	0.0166667
chr6:84105597-84105971	2			0.15	0.233333	0.990566	0.970874	0.138462	0.209424		1		0
chr6:125081652-125082307	2			0.168103	0.313078	0.941558	0.967742	0.0955882	0.490982	1	0.918033		0
chr9:96536970-96537199	2			0.172619	0.319149	0.891892	0.953488	0.363636	0.329341	0.684211	0.666667		0
chr6:48596934-48597805	2			0.0173913	0.38806	0.938338	0.965909	0.0188679	0.259375	0	1	0	0
chr2:35491357-35491586	2			0.0539216	0.421769	0.970588	0.949153	0.0909091	0.607843	0	1	0	0.0909091
chr2:157040039-157040753	2			0.0655106	0.381282	0.94402	0.969849	0.19863	0.543165	0.0952381	0.982143	0.666667	0.387097
chr10:79818988-79819210	2			0.0502092	0.356568	0.977186	0.991071	0.232877	0.922747	0	1	0.5	0.892857
chr12:98737307-98737722	2			0.150376	0.266447	0.9875	0.95	0.22093	0.23676	0.571429	0.741935	0	0.025641
chr7:37567856-37568089	2			0.0469484	0.369427	0.949153	1	0	0.34058
chr14:17660328-17661154	2			0.168776	0.321951	0.888889	0.898734	0.0461538	0.371765	0.0666667	0.96875	0	0.277778
chr19:44266920-44267204	2			0.0829876	0.336207	0.95302	0.971014	0.376623	0.27037	0.676471	0.928571	0	0
chr15:37279450-37279724	2			0.0533333	0.300578	0.972973	1	0.0956522	0.451613	0	1	0.0789474	0.445946
chr19:3907033-3907265	2	27060	Tcirg1	0.0588235	0.4	0.921053	0.944444	0.27381	0.322751		1
chr17:56428816-56429197	2			0.0546875	0.363036	0.96875	0.977273	0.164894	0.702439		0.875
chr14:60265166-60265612	2	219135	Mtmr6	0.0688073	0.35206	0.935323	0.972414	0	0.316239	0	0.878788		0.0172414
chr2:152736314-152737020	2	15901	Id1	0.0890269	0.354599	0.961477	0.946237	0.0608108	0.283019
chr13:54192028-54192345	2	15466	Hrh2	0.0204082	0.315789	0.925373	1	0.0123457	0.372642		1	0	0
chr4:156214299-156214575	2	74183	Perm1	0.0695652	0.274194	0.939394	1	0	0.920635
chr11:116827685-116828156	2	67622	Mxra7	0.0987842	0.285714	0.925926	0.983784	0.301802	0.169257	0.423077		0	0.363636
chr5:35056883-35057359	2	231134	Dok7	0.0787879	0.271845	0.938776	0.983471	0.0394737	0.235632
chr15:13051273-13051487	2			0.0246914	0.310345	0.948718	0.967742	0.136364	0.662162	0	1		0.621212
chr17:34977522-34977817	2			0.0588235	0.333333	0.986301	0.962963	0.0277778	0.392405	0.0555556	1		0
chr11:36027177-36027405	2			0.0718563	0.343511	0.912162	0.953125	0.298701	0.918182
chr4:152130682-152132303	2			0.0791506	0.246499	0.942509	0.948875	0.0210526	0.438073	0	0.943925	0	0.0116959
chr12:109033232-109034363	2			0.0431125	0.467742	0.96748	0.893258	0.0252252	0.279906	0.0512821		0.0465116	0.0769231
chr7:37569389-37569617	2	243937	Zfp536	0.0526316	0.23913	0.952055	0.967742	0.0943396	0.504065
chr7:16144922-16145340	2			0.0665399	0.381481	0.972727	0.907895	0.0313725	0.142285	0.0227273			0.0243902
chr4:82504347-82506555	2	18028	Nfib	0.123762	0.393258	0.865385	0.955224	0.167785	0.514644		0.815789	0
chr13:48665898-48666361	2			0	0.301775	0.96732	0.972603	0.00840336	0.305556	0	0.742857	0	0.025
chr14:55884761-55885300	2	56410	Cbln3	0.0363636	0.333333	0.884058	1	0	0.301435		1		0
chr15:103366095-103366731	2	16402	Itga5	0.0470588	0.239024	0.961644	0.969231	0.226891	0.350365		1
chr7:29071610-29071960	2			0.0192308	0.237143	0.97561	0.972603	0.0441989	0.318996	0.125	0.428571	0	0
chr11:85837773-85838448	2			0.045388	0.350669	0.951515	0.913043	0.0888889	0.162338	0	1	0	0.011236
chr2:131144621-131145010	2			0.0611111	0.28626	0.94709	0.946108	0.21875	0.554745	0.157895	0.904762	0.181818	0.0357143
chr2:30845209-30845739	2	20204	Prrx2	0.0291005	0.241563	0.945701	0.981132	0.0173913	0.205534	0	1		0
chr2:37793106-37793872	2			0.0684211	0.321429	0.975078	0.923077	0.258824	0.331683	0.692308	0.925926		0.0285714
chr11:97021451-97022581	2			0.123506	0.250685	0.907197	0.956522	0.22905	0.404421	0.666667	0.933333	0	0.0387597
chr4:123990725-123990945	2			0.103627	0.415094	0.858108	1	0.132075	0.335196		1		0
chr1:134556260-134556601	2			0.0645161	0.239669	0.95122	0.923077	0.0740741	0.328125
chr14:54517284-54517542	2	27374	Prmt5	0.0311688	0.285714	0.975	0.928571	0	0.176245
chr16:35660010-35660664	2			0.0866511	0.269663	0.948097	0.906667	0.108108	0.165394	0.147059	0.964286	0	0
chr11:105456518-105456866	2	632687	March10	0.292264	0.256267	0.790698	0.988235	0.391304	0.434783		0.9		0
chr15:78671940-78672648	2			0.0227273	0.267241	0.964912	0.936782	0.547739	0.749425	0	0.916667	0.789474	0.48
chr7:47132146-47132871	2	19259	Ptpn5	0.0132013	0.260223	0.99	0.953488	0.195122	0.525926		1		0
chr7:140070320-140070711	2			0.026178	0.255102	0.97549	0.953846	0.1	0.518219	0.1	1	0.4	0
chrX:161908243-161909235	2			0.278884	0.311688	0.713528	0.953368	0.137931	0.344512		1		0
chr12:87299399-87300330	2	217738	Ism2	0.0235064	0.259662	0.96	0.893491	0.02	0.228602	0	0.57971		0
chr16:13940704-13941101	2	93734	Mpv17l	0.20354	0.293996	0.807692	0.956522	0.235294	0.316973		1	0	0.0247934
chr16:91561653-91561879	2			0.0782609	0.366667	0.833333	1	0.0545455	0.21978	0.130435	0.5	0	0.0322581
chr7:5052793-5053325	2	68992	Zfp580	0.0655738	0.282828	0.90411	0.930233	0.136364	0.234043		1		0
chr1:75482646-75483019	2			0.0764526	0.250936	0.872629	0.978495	0.0833333	0.613372	0	0.950617	0.15	0.192308
chrX:73503079-73503605	2	320707	Atp2b3	0.108696	0.212766	0.882716	0.946667	0	0.350318
chr5:116446559-116446866	2			0.037464	0.280488	0.947059	0.90099	0.015873	0.340206	0	1	0	0.4375
chr7:101836548-101837096	2	16332	Inppl1	0.103691	0.393728	0.95122	0.857143	0.0425532	0.228632		0.270833		0.0666667
chr13:109902500-109903358	2	100316683	Mir1904	0.157025	0.271186	0.793939	1	0.111111	0.429054	0.285714	1		0.0298507
chr7:130766868-130767117	2			0.290909	0.182432	0.852632	0.952381	0.233333	0.359649	0.266667	0.733333	0	0.130435
chr7:144939570-144939821	2	12443	Ccnd1	0.0552147	0.369231	0.818182	1	0.0305344	0.0952381
chr17:46545979-46546435	2			0.0547445	0.336283	0.991803	0.881517	0.103448	0.474576	0	1	0	0.166667
chr15:27665506-27665735	2			0.0654206	0.473118	0.993902	0.835616	0.0410959	0.12844	0	1	0	0.0833333
chrX:60547893-60548176	2	279618	Gm715	0.394737	0.0987654	0.747826	0.941176	0.27	0.571429
chr8:70084174-70085120	2	330790	Hapln4	0.0773481	0.346829	0.82516	0.947059	0.115854	0.423323
chr3:108406846-108407086	2			0	0.19883	0.858268	1	0.139535	0.756906	0	0.777778	0.2
chr8:111889939-111890869	2			0.027933	0.22088	0.901515	0.955056	0.0696721	0.3024
chr5:99037146-99037435	2			0	0.184466	0.857143	1	0.04	0.0116279	0.0833333		0	0
chr4:152363231-152363452	2			0.0568182	0.428571	0.748252	1	0.407407	0.959459	0	1	0.909091	0.8
chrX:75723625-75723957	2			0.0272727	0.20339	0.877049	0.935484	0.225641	0.437037	0.135593	0.965517	0.75	0.166667
chr6:127561173-127561428	2			0.0357143	0.271318	0.868778	0.951613	0.117647	0.215094	0.142857	1	0	0.025641
chr8:70088071-70088514	2			0.0945378	0.320329	0.811404	0.909091	0.339623	0.226611
chr2:105130740-105131061	2			0.0240964	0.386792	0.932961	0.868687	0.025	0.22043	0	0.793103	0	0.059322
chr10:12941181-12941796	2			0.0359086	0.413534	0.728507	0.961165	0.150838	0.210235	0.0833333	0.843137	0.137931	0.0573248
chr8:84705337-84705936	2			0.0425532	0.284553	0.84127	0.945455	0	0.257426
chr14:67235404-67236476	2			0.0205224	0.329154	0.85124	0.918033	0.0199005	0.386301	0	0.75	0.0434783	0.0731707
chr17:26203281-26203664	2			0.231013	0.225806	0.725	0.932039	0.112903	0.338912	0.0833333	0.864865	0	0.0196078
chr2:11778261-11778491	2	50755	Fbh1	0.0526316	0.434555	0.791411	0.865385	0.375	0.186667	0.32	0.52		0
chr13:58807913-58808769	2	18212	Ntrk2	0.0245536	0.428571	0.945455	0.835616	0.0243902	0.27762		0.875	0	0.0714286
chr7:141437322-141437705	2	68267	Slc25a22	0.181818	0.245823	0.736842	0.946237	0.150685	0.188073	0.178571	0.571429		0
chr4:106639013-106639329	2			0.0045045	0.205821	0.845018	0.882979	0.101695	0.325		0.666667		0.275862
chr6:71012836-71013554	2			0.0264026	0.436111	0.899573	0.842912	0.214286	0.215569	0.863636	0.724138	0.0666667	0.0169492
chr11:103363138-103363411	2			0.0387097	0.344262	0.964286	0.84375	0.135135	0.25		1		0
chr8:122432596-122432969	2	13057	Cyba	0.117424	0.325228	0.969957	0.816092	0.193182	0.446886	0.384615	0.890625		0
chr19:41375951-41376186	2			0.0280702	0.306931	0.928571	0.847059	0.1875	0.86014	0.375	0.733333	0	0.96
chr11:85836895-85837410	2			0.0532646	0.372922	0.888889	0.835714	0.23494	0.43617	0.5			0
chr4:148271443-148272130	2			0.0326797	0.378342	0.875	0.847458	0.0188679	0.369527	0.0410959	0.937063	0	0.0540541
chrX:48345388-48345786	2			0.0238095	0.221053	0.825397	0.909091		0.444444		0.625		0
chr8:84799187-84799699	2			0.0403023	0.297927	0.832215	0.857143	0	0.258824
chr14:70641957-70642175	2	14171	Fgf17	0.0865385	0.209091	0.795276	1	0.0307692	0.340426
chr5:34326948-34327301	2			0.0568182	0.312102	0.890244	0.875	0.255319	0.185714	0.0384615	0.727273	0	0.0384615
chr14:31138757-31138962	2			0.053719	0.354949	0.873134	0.841463	0.19469	0.783505	0	1	0.588235	0.428571
chr10:80190442-80190743	2			0.0707317	0.260372	0.912	0.84252	0.0348259	0.214706	0	0.857143		0
chr2:28908497-28908719	2			0.00955414	0.342742	0.898876	0.845238	0.0535714	0.537572	0	1		0.0625
chr4:152273872-152274518	2	100129	Gpr153	0.196998	0.167641	0.759369	0.895652	0.0639269	0.332594		1		0
chr7:19522932-19524694	2			0.0609825	0.424498	0.893432	0.788043	0.286585	0.43222	0.344633	0.810219	0.115942	0.1325
chr5:64821981-64822270	2			0.0540541	0.255	0.960227	0.775362	0	0.628019	0	0.972222	0	0.397059
chr1:78310064-78310738	2	433323	Sgpp2	0.0961145	0.485714	0.948148	0.769231	0.333333	0.292876		1		0
chrX:134541431-134541847	2	30058	Timm8a1	0.245763	0.237986	0.726027	0.814815	0.176471	0.303318		0.1875		0
chr4:152138442-152138880	2			0.0470588	0.276102	0.885714	0.794872	0.0229885	0.310757	0	0.625	0	0
chr19:45815752-45816125	2	80906	Kcnip2	0.031746	0.421769	0.828025	0.767857	0.241379	0.242424				0
chr9:56619644-56620178	2			0.0398551	0.41866	0.908602	0.754717	0.142857	0.485	0	0.86747	0.517241	0.163934
chr7:29019499-29020251	2			0.0253807	0.174658	0.805668	0.959064	0.0291005	0.303438	0.0148148	0.828571	0	0.040724
chr17:46460770-46461013	2			0.01875	0.213483	0.759259	0.904762	0.0392157	0.398649	0.2	1	0	0
chr12:57575939-57576606	2			0.136816	0.487179	0.896552	0.803419	0.190476	0.256972	0.545455	1	0	0
chr8:105268113-105269996	2	26386	Hsf4	0.0146932	0.163861	0.732689	0.979592	0.0247148	0.302271
chr2:105681378-105681589	2			0.0444444	0.165605	0.757576	0.979167	0	0.265537	0	1	0	0
chr2:131179168-131179864	2	12616	Cenpb	0.00967352	0.225166	0.709677	0.957265	0.0362694	0.282895
chr13:56887629-56887879	2			0.0451613	0.182879	0.737931	1	0.140187	0.196581			0	0
chr6:99028421-99028824	2			0.0163934	0.25	0.910891	0.739496	0	0.407767
chr17:79713372-79714228	2	13078	Cyp1b1	0.0278064	0.329738	0.940075	0.707143	0.0317919	0.350459	0
chr12:30002418-30002806	2			0.00938967	0.490196	0.544248	0.928571	0.914894	0.968586
chr9:45672614-45672916	2			0.0848214	0.392857	0.596154	0.98	0.146341	0.328671
chr14:55520578-55520945	2			0.0506757	0.307692	0.68	0.939759	0.0982143	0.0810811	0	1	0.166667	0
chr4:115827937-115828455	2	100465	Mob3c	0.0633803	0.297357	0.663507	0.961538	0.19802	0.243736		1		0.05
chr5:37163078-37163496	2			0.106212	0.201821	0.753571	0.897436	0.0909091	0.37561	0.230769	0.636364	0	0
chr8:69887290-69887526	2	68709	Cilp2	0.0606061	0.609195	0.981308	0.789474	0.0246914	0.313559
chr5:27049332-27049871	2			0.031746	0.610879	0.861472	0.780488	0.0379747	0.405063	0.0714286	0.882353	0	0
chrX:152336573-152336832	2			0.0819672	0.255814	0.907407	0.714286	0.183099	0.195652
chr11:83852037-83852340	2	21410	Hnf1b	0.0582524	0.678571	0.822222	0.735849	0	0.528926	0	1		0.181818
chr2:167597343-167597800	2			0.0612903	0.61039	0.884892	0.724138	0.0392157	0.427746		1	0
chr2:25403028-25403471	2	18146	Npdc1	0.1139	0.611374	0.925781	0.729167	0.0769231	0.289256			0
chr14:57691293-57691751	2			0.0308989	0.285714	0.574803	0.972222	0.156028	0.894472		1
chr2:28911902-28912165	2			0.020979	0.684932	0.621622	0.657143	0	0.261538	0	0.8	0	0.025
chr4:152086474-152087152	2			0.132924	0.275806	0.649867	0.868687	0.0447761	0.355967	0	0.826087	0	0
chr7:127944687-127944904	2			0.0878378	0.530303	0.945274	0.606557	0	0.269912	0	1	0	0.0212766
chr2:28911307-28911551	2			0.0384615	0.596567	0.715302	0.6	0.0121951	0.239234	0	0.666667	0	0
chr5:120439851-120440476	2			0.0310633	0.562748	0.982759	0.540462	0.00930233	0.330116	0	1	0	0
chr7:30973110-30973518	2	54135	Lsr	0.166667	0.24282	0.632075	0.964286	0.251572	0.219731			0
chr3:55782801-55783379	2	17116	Mab21l1	0.0322581	0.465035	0.922727	0.518072	0.032	0.148718		0.666667		0
chr19:59451481-59451824	2			0.0284091	0.47807	0.822785	0.49505	0.0151515	0.149485
chr15:79933430-79933638	2	52609	Cbx7	0.027027	0.425	0.901961	0.586207	0	0.0567376				0
chr19:37690831-37691070	2			0.102439	0.485437	0.787234	0.57037	0.0650407	0.239865	0	1	0	0
chr11:116498664-116498943	2			0.0976744	0.361257	0.906667	0.592	0.181818	0.477273		1		0
chr2:118711071-118711517	2			0.0614754	0.292383	0.790698	0.787879	0.194521	0.273063
chr9:105644569-105644931	2			0.162304	0.502994	0.87234	0.377778	0.479167	0.294444		1	1
chr15:85734825-85736079	2	19013	Ppara	0.101644	0.266444	0.829832	0.742765	0.0784884	0.30127
chr10:127535011-127535219	2	104080	Nxph4	0.346154	0.551724	0.892857	0.363636	0	0.0927835				0
chr11:100713864-100714278	2	14534	Kat2a	0.261261	0.530435	0.815789	0.6	0.255319	0.172249	0			0
chr12:99392017-99393399	2			0.148452	0.257598	0.827195	0.781991	0.0900621	0.386364	0.454545	1	0	0
chr17:57087449-57087687	2	22153	Tubb4a	0.360465	0.521127	0.96337	0.683099	0.515789	0.633205				0
chr3:54794248-54794472	2			0.25	0.546296	0.697368	0.72093	0.488372	0.563636	0	0.692308	0.857143	0.571429
chr4:133200292-133200619	2			0.239669	0.528736	0.70297	0.724138	0.166667	0.339181
chr10:127090961-127091967	2			0.334792	0.287561	0.846405	0.712195	0.486667	0.28877		0.666667		0
chr19:47314026-47314367	2	14218	Sh3pxd2a	0.392157	0.428571	0.820809	0.655172	0.271186	0.177665	0.268293	0.192308		0.047619
chrX:10717163-10718695	2	68041	Mid1ip1	0.434911	0.312175	0.942652	0.618384	0.265957	0.442413	0	0.818182		0
chr1:86303141-86303984	2	227327	B3gnt7	0.456566	0.314607	0.793926	0.544715	0.287582	0.344942	1	0.882353		0
chr19:61225094-61227914	2	12982	Csf2ra	0.350365	0.392139	0.795383	0.677755	0.193642	0.341002
chr5:24387711-24388430	2			0.279018	0.298387	0.8157	0.69697	0.5	0.252033	0.636364	1		0
chrX:170674489-170675049	2			0.397321	0.504237	0.658363	0.630631	0.574468	0.537572
chr15:75884093-75884350	2			0.403509	0.47619	0.691729	0.614458	0.0853659	0.41844	0	0.4		0
chr2:73910624-73911368	2	228033	Atp5g3	0.175476	0.227996	0.877551	0.702381	0.0720721	0.386819	0	1	0
chr3:116423202-116423957	2	229776	Cdc14a	0.336538	0.316609	0.635204	0.67148	0.371901	0.341463	0.588235	0.909091		0.0444444
chr2:181028922-181029150	2			0.0805687	0.251012	0.836957	0.642857	0.581081	0.833333			1
chr10:22273322-22274267	2			0.0666667	0.233871	0.680272	0.835294	0.0294118	0.459559	0	0.810345	0.25	0.0126582
chr15:99056851-99057158	2			0.0615385	0.178404	0.692857	0.868421	0.0882353	0.304688	0	1		0
chr15:78405627-78405862	2	246221	Mpst	0.0177515	0.201835	0.681481	0.77193	0.173469	0.29588	0	0.666667		0
chr3:88254450-88254740	2	58176	Rhbg	0.107981	0.178899	0.649038	0.773585	0.24	0.50289	0.117647	0.765957		0
chr4:155734828-155735595	2	381582	Tmem240	0.0409207	0.210059	0.662651	0.767123	0.0594406	0.483766
chr10:7390666-7393815	2			0.133206	0.288954	0.701493	0.700717	0.04914	0.247759
chr4:133601327-133601686	2	55948	Sfn	0.0990099	0.280576	0.813187	0.455882	0.07	0.373134
chr18:36320050-36320702	2			0.167651	0.329457	0.717718	0.611765	0.327381	0.248876	1	0.8		0
chr11:83418495-83418898	2			0.0336788	0.142292	0.633333	0.9	0.0183486	0.270701	0		0	0
chr17:78624810-78625029	2			0.164179	0.14876	0.626016	0.971429	0.7	0.781022			1	1
chr5:135106864-135107353	2			0.0136307	0.108312	0.629032	0.948718	0.0132159	0.172131	0.25	1	0	0.0588235
chr7:99917343-99917630	2			0.12766	0.142512	0.628099	0.907692	0.142857	0.239057
chr7:144738381-144738679	2	101772	Ano1	0.075188	0.139535	0.599265	1	0	0.223404		1		0
chr11:59249721-59250030	2			0.0155039	0.139344	0.60101	0.911111	0	0.298165
chr18:36993687-36994023	2	353235	Pcdha8	0.138264	0.122112	0.624242	1	0	0.340361				0
chr11:69766015-69766578	2	75580	Zbtb4	0.0147059	0.15	0.610169	0.986111	0.0888889	0.349823	0			0
chr1:34930035-34930639	2			0.0441989	0.099187	0.570201	0.984375	0.0645161	0.287908	0.0961538	0.820896	0	0.00497512
chr3:117575284-117575923	2	75769	Plppr5	0.154762	0.0942408	0.629723	0.877358	0.0181818	0.358553		0.945946	0	0.0151515
chrX:71049981-71050379	2	333639	Mamld1	0.0210773	0.175953	0.572368	0.956044	0	0.756757	0	0.777778
chr17:36947065-36947614	2			0.034413	0.0867725	0.580297	0.909953	0.0822785	0.21021	0.142857	0.9	0	0
chr12:110319823-110320173	2			0.0174292	0.140351	0.557692	0.985294	0.0576132	0.335714	0.0149254	0.981132	0.0555556	0.0728477
chrX:73786897-73787489	2	20832	Ssr4	0.0727273	0.186047	0.548148	0.913793	0.0792079	0.54902		0.333333	0	0
chrX:93288437-93289354	2			0.00619579	0.10034	0.576087	0.932039	0.0181818	0.607492		0.947368
chr11:43775820-43776340	2			0.0301318	0.177011	0.549254	0.969697	0.0126582	0.363946	0	0.926829	0	0.027027
chr10:127063629-127063839	2	12567	Cdk4	0.0585774	0.17033	0.522013	0.93617	0.0169492	0.144231		0.714286	0	0
chr11:121703381-121703627	2	210029	Metrnl	0.0322581	0.269663	0.447154	1	0.209302	0.252747	0.133333	1		0
chr9:89066524-89066900	2			0.140969	0.359477	0.408602	0.888889	0.315789	0.413613	0.157895	0.797101	0	0
chr18:53463721-53465309	2			0.0926302	0.284081	0.570055	0.733333	0.0511464	0.29517	0.157895	0.695652	0.0684932	0.0686695
chr8:4166554-4166994	2	213027	Evi5l	0.35443	0.333333	0.964706	0.179487	0	0.174825		0.15	0	0
chr10:44529429-44529809	2			0.576389	0.409836	0.6	0.516129	0.0705882	0.221477	1	0.666667	0	0
chr5:31200414-31200621	2			0.540541	0.58042	0.581301	0.428571	0.675676	0.626667
chr7:3366696-3366942	2			0.202899	0.262295	0.84507	0.75	0.00769231	0.165939	0	0.727273	0	0
chr2:156991693-156992148	3	29812	Ndrg3	0.0149701	0.0107034	0.848361	0.49505	0.03125	0.0655488	0.0277778	0.238095	0.0666667	0	low - low
chr12:56612960-56613189	3	18094	Nkx2-9	0	0.0201342	0.993976	0.666667	0	0.5	0	0.769231	0	0.340909	medium - high
chr4:126286603-126287116	3	329941	Col8a2	0.00772201	0.00985222	1	0.574713	0.0615385	0.290323	0	1	0.1	0	medium - high
chr11:98386681-98386882	3	18948	Pnmt	0.108108	0.111111	0.745665	0.645161	0.0657895	0.298969	0.133333	0.909091	0	0.25	medium - high
chr4:43523273-43524543	3	22004	Tpm2	0.0347003	0.214932	0.814059	0.559633	0.028169	0.367041	0.0555556	1	0	0	medium - high
chr2:160911650-160912548	3	280635	Emilin3	0.0156006	0.0259128	0.987013	0.57377	0.00934579	0.128664	0	0.644444	0	0.0060241	medium - high
chr14:70442896-70443894	3	67065	Polr3d	0.132911	0.141104	0.765957	0.582996	0.127413	0.398276	0.121951	0.960526	0	0.0409836	medium - high
chr10:75036967-75037300	3	76877	Rab36	0.00566572	0.0217391	0.856164	0.6	0.0206897	0.291429	0.05	0.862069	0	0	medium - high
chr13:21750202-21750626	3	319160	Hist1h4k	0.025	0.176471	0.924051	0.465753	0.2	0.207273	0.333333	0.846154	0	0.125	medium - high
chr9:118476864-118477213	3	13813	Eomes	0.0165563	0.0412844	0.822222	0.555556	0.04	0.252101	0	0.833333	0	0.0208333	medium - high
chr12:83987871-83988465	3	171210	Acot2	0.022069	0.0595041	0.891566	0.534247	0.0183486	0.221769	0.0111732	0.649351	0.027027	0.00757576	medium - high
chr7:101347967-101348189	3	69710	Arap1	0.00531915	0.010989	0.807018	0.526316	0.0338983	0.209205	0	0.933333	0.117647	0	medium - high
chr6:119543536-119544615	3	22419	Wnt5b	0.0213483	0.0152905	0.847737	0.495627	0.0307329	0.207921	0.25	0.894737	0	0	medium - high
chr2:25240769-25241033	3	67859	Cysrt1	0	0.018018	0.880952	0.439024	0	0.274194	0	1	0	0.0384615	medium - high
chr15:102028123-102028430	3	16668	Krt18	0.0078125	0.00512821	0.94186	0.941935	0.0116279	0.212963	0	0.545455	0.0222222	0.0147059	high - medium
chr2:154407701-154408359	3	20648	Snta1	0.00980392	0.0331126	0.964286	0.915789	0.0333333	0.249412	0	0.5	0	0	high - medium
chr5:107403289-107403902	3	384214	Ephx4	0.0582524	0.0564784	0.981043	0.936508	0.0368421	0.267356	0.0408163	0.641304	0	0.0272109	high - medium
chr3:89227367-89227789	3	17829	Muc1	0.027027	0.117647	0.979167	0.975	0.04	0.21875	0.214286	0	0	0.0740741	high - medium
chr15:102144570-102144883	3	16012	Igfbp6	0.0237389	0.0278638	0.932773	0.878049	0	0.239583	0	0.627451	0	0.020202	high - medium
chr9:56864985-56865213	3	121021	Cspg4	0.00343643	0.0382775	0.860465	0.952381	0.0449438	0.149038	0	0.625	0.0666667	0	high - medium
chr15:25414437-25414751	3	70350	Basp1	0.0693069	0.166667	0.862069	1	0.0333333	0.366197	0	0.6	0	0	high - medium
chr11:75454451-75454767	3	192652	Wdr81	0.0153061	0.0619195	0.844262	0.941176	0.0823529	0.325843	0.285714	0.111111	0	0	high - medium
chr3:135212475-135212868	3	229841	Cenpe	0.0454545	0.0478088	0.827338	0.921739	0.0212766	0.112853	0	0.535714	0	0.0103093	high - medium
chr11:115266608-115267269	3	14813	Grin2c	0.00696056	0.0935961	0.792285	0.929134	0.0149254	0.166667	0	0.321429	0	0.0447761	high - medium
chr10:3366239-3367166	3	76142	Ppp1r14c	0.0252525	0.0744249	0.792663	0.909774	0.0384615	0.293785	0	0	0	0.446154	high - medium
chr10:127180240-127180475	3	216441	Slc26a10	0.0933333	0.0774648	0.842105	0.835443	0.03	0.323671	0.0322581	0.333333	0.333333	0.0192308	high - medium
chr5:124477857-124478432	3	80291	Rilpl2	0.00965251	0.055409	0.741648	1	0.00403226	0.176829	0	0.583333	0	0.0133333	high - medium
chr8:88137826-88138511	3	102465649	Mir7071	0.0120337	0.0346821	0.75	0.967742	0.0172414	0.183612	0	0.612903	0.125	0.0153846	high - medium
chr2:130696903-130697789	3	269356	Slc4a11	0.00684932	0.0272277	0.802857	0.793103	0.00938967	0.306502	0.05	0.5	0	0.1	high - medium
chr12:4874229-4874458	3	432628	Mfsd2b	0.0267857	0.04	0.843972	0.742857	0.012987	0.27933	0.047619	0.625	0	0.0392157	high - medium
chr7:45366578-45367777	3	50994	Mtag2	0.0156658	0.0321932	0.82767	0.731544	0.0535714	0.307536	0	0.694915	0	0.114286	high - medium
chr4:116720756-116721309	3	230661	Tesk2	0.0252708	0.0507246	0.919679	0.71519	0.0519481	0.165736	0.0769231	0.377049	0	0.0403226	high - medium
chr19:5272606-5273458	3	107975	Pacs1	0.0584307	0.0884279	0.806548	0.735043	0.0521739	0.192513	0.75	0.5	0	0	high - medium
chr3:95217488-95218104	3	213054	Gabpb2	0.0159236	0.0233766	0.725926	0.82716	0.00729927	0.391045	0	0.647059	0.0625	0.0357143	high - medium
chr5:74194857-74195756	3	68939	Rasl11b	0.186047	0.130763	0.891892	0.643478	0.117117	0.265079	0.166667	0.555556	0.133333	0.0517241	high - medium
chr15:76723404-76724059	3	223665	C030006K11Rik	0.0646617	0.0841121	0.758007	0.758427	0.021164	0.291866	0.125	0.574074	0	0.060241	high - medium
chr15:101052674-101054340	3	668225	Fignl2	0.0193089	0.0376992	0.710598	0.848718	0.00678733	0.170259	0	0.268293	0.0322581	0.0238095	high - medium
chr7:142372042-142372448	3	320802	Ifitm10	0.00660793	0.00462963	0.812749	0.702128	0.00775194	0.221719	0	0.375	0	0.0588235	high - medium
chr7:25680649-25681139	3	232987	B9d2	0.00452489	0.027027	0.87069	0.680851	0	0.131387	0	0	0	0.0384615	high - medium
chr1:74892726-74893136	3	12958	Cryba2	0.0149254	0.0681319	0.943452	0.673913	0.0275862	0.223097	0	0.681818	0	0	high - medium
chr8:121127840-121129274	3	14241	Foxl1	0.0191083	0.010101	0.772967	0.722689	0.0371517	0.264033	0.0434783	0.594595	0.1	0	high - medium
chr12:71111372-71111657	3	75266	Tomm20l	0.0224033	0.0746812	0.715356	0.868932	0.0223881	0.280182	0.0625	0.666667	0	0.147679	high - medium
chr4:21931070-21931603	3	76132	Faxc	0.00258398	0.0724638	0.700599	0.913793	0.0326797	0.246154	0	0.576923	0	0	high - medium
chr11:51856328-51858489	3	76901	Jade2	0.00742574	0.0344828	0.65847	0.885246	0.0133333	0.259459	0	0.5	0.2	0	high - medium
chr1:75505202-75506384	3	98733	Obsl1	0.00825688	0.00689655	0.732899	0.676471	0.00943396	0.21294	0	0.339286	0.0238095	0.0837438	high - medium
chr14:119137599-119139195	3	50787	Hs6st3	0.0110159	0.0146284	0.650577	0.869969	0.012987	0.110412	0	0.181818	0	0.0769231	high - medium
chr17:35234966-35235208	3	66237	Atp6v1g2	0.0676819	0.12126	0.81295	0.54	0.0357143	0.20649	0.0555556	0.585366	0	0	high - medium
chr13:40730164-40731844	3	21418	Tfap2a	0.010772	0.1665	0.865753	0.5	0.0147783	0.170846	0	0.5	0.0833333	0.0108696	high - medium
chr13:73330958-73331558	3	94066	Mrpl36	0.0147275	0.0541761	0.623762	0.869565	0.03	0.209386	0.031746	0.482759	0.0238095	0.0192308	high - medium
chr9:44267883-44268226	3	270151	Nlrx1	0.00296736	0.00643087	0.593407	0.927632	0.047619	0.356546	0	0.545455	0	0	high - medium
chr17:33629089-33629329	3	328801	Zfp414	0.00724638	0.02	0.597222	0.946429	0	0.138095	0	0.0344828	0	0	high - medium
chr19:5609692-5610302	3	81601	Kat5	0.00696864	0.0109589	0.574118	0.953846	0	0.190476	0	0.45	0	0	high - medium
chr15:99055128-99055802	3	19132	Prph	0.00524246	0.0503401	0.930328	0.96875	0.0103093	0.336957	0	0.53125	0	0	high - medium
chr8:27042456-27043091	3	114863	Plpbp	0.0297619	0.0102389	0.962319	0.983193	0.016129	0.415909	0	0.830189	0	0.00970874	high - high
chr11:85832090-85833596	3	21385	Tbx2	0.00113379	0.0293785	0.981043	0.960526	0.0531401	0.353642	0.0666667	0.85	0	0.0208333	high - high
chr7:105481790-105482365	3	109042	Cavin3	0.00947867	0.0292826	0.977273	0.976744	0.00862069	0.316667	0	0.948276	0	0	high - high
chr14:27114754-27115256	3	71704	Arhgef3	0	0.0300188	0.973856	0.975309	0.0160428	0.39	0	1	0.0208333	0	high - high
chr12:111274094-111275908	3	93835	Amn	0.0158172	0.0183968	0.97551	0.951168	0.0284757	0.269072	0.0363636	0.900826	0.0135135	0.0222222	high - high
chr11:95145052-95146306	3	320453	Dlx4os	0.0118812	0.0502874	0.95671	0.984615	0.0153061	0.43222	0	1	0	0.163265	high - high
chr15:25412389-25413695	3	70350	Basp1	0.0250896	0.019774	0.987013	0.932927	0.0142857	0.42233	0.142857	0.928571	0	0	high - high
chr4:130308414-130308909	3	14077	Fabp3	0.00411523	0.015873	0.966942	0.940594	0.0606061	0.41129	0	1	0	0.0350877	high - high
chr5:134986287-134987183	3	12739	Cldn3	0.00810081	0.0436681	0.984	0.954545	0.0215827	0.356784	0	0.878788	0.0526316	0	high - high
chr10:40246730-40247189	3	67239	Rpf2	0.0162413	0.00617284	0.990291	0.931034	0.026455	0.226804	0.0833333	0.982456	0	0.0314136	high - high
chr6:52234023-52235088	3	15395	Hoxa10	0.00577367	0.00930851	0.976974	0.928251	0.028	0.214447	0	0.942029	0	0.0248447	high - high
chr8:71679576-71679972	3	16453	Jak3	0.0168539	0.0035461	0.917098	0.975	0.0163934	0.513333	0	0.965517	0.05	0.2	high - high
chr11:104132525-104133862	3	12921	Crhr1	0.00937866	0.0131681	0.960432	0.917722	0.0413793	0.433628	0	0.9875	0.03125	0.02	high - high
chr14:67231827-67232086	3	13592	Ebf2	0.00934579	0.0254237	0.989583	0.906977	0.0416667	0.416667	0.0869565	0.96	0	0.0952381	high - high
chr7:100894455-100894884	3	207212	Arhgef17	0.00413223	0.00721154	0.924051	0.938462	0.00813008	0.325581	0	0.904762	0	0.0454545	high - high
chr7:139978517-139978805	3	381933	6430531B16Rik	0.0229885	0.0464135	0.960452	0.933333	0	0.38247	0	0.75	0	0	high - high
chr3:61002584-61003400	3	18441	P2ry1	0.00158228	0.0188088	0.921305	0.962687	0.076087	0.22736	0.0847458	1	0	0.0103093	high - high
chr15:89591374-89591953	3	68708	Rabl2	0.0389105	0.0436242	0.935673	0.938144	0.169014	0.160121	0	1	0.179487	0.0176991	high - high
chr11:115491595-115491879	3	50773	Nt5c	0.0140562	0.0209581	0.901235	1	0.0769231	0.247899	0.193548	1	0	0.0188679	high - high
chr11:66525226-66526886	3	380702	Shisa6	0.0115183	0.019945	0.923963	0.935829	0.0116618	0.182084	0	1	0	0.0172414	high - high
chr12:84316741-84317586	3	52708	Zfp410	0.0231405	0.0476879	0.925651	0.97479	0	0.427822	0	0.833333	0	0.026087	high - high
chr2:25577022-25579908	3	381353	Ajm1	0.0124932	0.0208551	0.916331	0.935268	0.0238994	0.316614	0.0294118	0.981818	0	0.0337079	high - high
chr17:47834158-47834650	3	17240	Mdfi	0.0470219	0.0503876	0.916667	0.968085	0.0701754	0.391459	0.047619	0.78	0	0	high - high
chr15:80173239-80174282	3	17309	Mgat3	0.0130354	0.0138191	0.904215	0.954023	0.0108108	0.201068	0.0833333	0.888889	0	0	high - high
chr11:100265544-100265746	3	68239	Krt42	0.0304878	0.0721649	0.945946	0.983051	0.304348	0.896825	0	0.85	0.75	0.962264	high - high
chr2:170497211-170497548	3	13081	Cyp24a1	0	0.0267261	0.901554	0.952381	0.102564	0.47619	0.176471	1	0.142857	0	high - high
chr3:108414222-108414553	3	53883	Celsr2	0.003125	0.0699588	0.922414	0.951613	0.511628	0.849206	0	1	1	0.866667	high - high
chr13:58806418-58807080	3	18212	Ntrk2	0.0146138	0.0277778	0.882609	1	0.0313316	0.16962	0	1	0.1	0	high - high
chr2:104849275-104849927	3	228413	Prrg4	0.0165663	0.0146138	0.908088	0.924419	0.0412371	0.35546	0	0.956522	0	0	high - high
chr3:107458207-107460358	3	99738	Kcnc4	0.0173985	0.0791789	0.915493	0.964856	0.0477612	0.332599	0	0.821429	0.333333	0.0277778	high - high
chr3:135485254-135485846	3	110173	Manba	0.0153374	0.12093	0.975155	0.980198	0.0277778	0.268097	0.0294118	0.94	0	0.0263158	high - high
chr4:152158619-152158840	3	15206	Hes2	0.00480769	0.0353535	0.915663	0.928571	0	0.409836	0	0.884615	0	0	high - high
chr4:135972389-135972692	3	26394	Lypla2	0.0640394	0.101333	0.974138	0.962025	0.0120482	0.290441	0.0384615	0.977273	0	0.0275229	high - high
chr2:93955935-93957253	3	620695	Gm13889	0.00630252	0.033579	0.912195	0.942529	0.0555556	0.306931	0.030303	0.830189	0.047619	0	high - high
chr12:111485151-111486001	3	212539	Gm266	0.00228311	0.101869	0.895674	1	0.0171429	0.320339	0.0350877	0.875	0	0	high - high
chr19:10869479-10869885	3	98170	Tmem132a	0.0285714	0.038961	0.952381	0.903614	0.0294118	0.377483	0.0588235	0.807692	0	0	high - high
chr6:42324108-42324860	3	76156	Fam131b	0.0466667	0.0918367	0.921739	0.961538	0.0987654	0.174377	0.222222	0.790698	0	0.0194175	high - high
chr15:76294356-76295259	3	100503915	Smpd5	0.0191388	0.103325	0.949721	0.942029	0.0223214	0.193798	0.03125	1	0	0.0352941	high - high
chr2:168601194-168602100	3	18019	Nfatc2	0.0131579	0.101243	0.930851	0.946768	0.0372093	0.266807	0	0.961538	0.0833333	0	high - high
chr8:4217072-4217359	3	73072	Prr36	0.00877193	0.121827	0.9375	0.971429	0.025974	0.208791	0	1	0	0	high - high
chr9:14380648-14381181	3	71946	Endod1	0.041847	0.125442	0.935484	0.993789	0.0337838	0.227758	0.0384615	1	0	0	high - high
chr1:190978249-190979451	3	226841	Vash2	0.0129125	0.0114437	0.888393	0.968354	0.0117647	0.398134	0	0.974359	0	0	high - high
chr12:17175492-17176726	3	382571	Kcnf1	0.0584112	0.0819672	0.908425	0.95493	0.11359	0.367041	0	1	0.342857	0.414966	high - high
chr5:137645109-137645485	3	16369	Irs3	0.0190476	0.106695	0.853659	0.984848	0.0337423	0.320261	0	0.846154	0	0	high - high
chr18:35652356-35655329	3	381148	Prob1	0.0274583	0.115726	0.932576	0.965074	0.0411081	0.350655	0.0075188	0.944954	0	0.0287081	high - high
chr11:105292204-105292937	3	17534	Mrc2	0.0173267	0.120163	0.885057	0.96	0.0235294	0.411565	0.0555556	0.833333	0.0625	0.0645161	high - high
chr5:77015851-77016234	3	71868	Thegl	0.0180879	0.0106101	0.899408	0.880597	0.0357143	0.214689	0	1	0.0263158	0.04	high - high
chr6:65671474-65673037	3	68169	Ndnf	0.0168394	0.108911	0.898667	0.936709	0.0441989	0.374194	0.117647	0.981132	0	0	high - high
chr14:55761979-55762879	3	57260	Ltb4r2	0.0184237	0.00777001	0.879265	0.962121	0.0298742	0.219697	0	1	0.0666667	0.0344828	high - high
chr11:119389955-119390810	3	100316690	Mir1932	0.0308123	0.102296	0.894872	0.937107	0.0314961	0.372742	0.03125	0.964706	0.0243902	0.0124224	high - high
chr13:40728310-40728773	3	21418	Tfap2a	0.0211864	0.187675	0.945455	0.976923	0.225	0.235135	0	0.926829	0.923077	0	high - high
chr3:95140180-95140481	3	102465890	Mir8099-1	0.0105263	0.197368	0.941176	1	0	0.235294	0	0.8	0	0	high - high
chr14:78724771-78725265	3	380921	Dgkh	0.0147059	0.0979548	0.960894	0.878788	0.025641	0.233422	0	0.827586	0.1	0	high - high
chr6:87590535-87590802	3	58182	Prokr1	0	0.010274	0.866071	0.9375	0.0232558	0.414773	0	0.941176	0.0357143	0	high - high
chr5:135888064-135888388	3	15507	Hspb1	0.0454545	0	0.855422	0.941176	0.0606061	0.411765	0	1	0	0.0196078	high - high
chr7:28378933-28379348	3	22695	Zfp36	0.0125224	0.0134228	0.942308	0.863636	0.00900901	0.253521	0	0.814815	0	0.0120482	high - high
chr12:84875602-84876670	3	100303738	D030025P21Rik	0.0136752	0.0102564	0.864333	0.933054	0.0153846	0.424188	0.0416667	0.873239	0	0.0465116	high - high
chr19:6933721-6934328	3	16528	Kcnk4	0.0277078	0.133333	0.969697	0.876847	0.0159363	0.230216	0.25	1	0	0.133333	high - high
chr2:170496073-170496799	3	13081	Cyp24a1	0.0164835	0.0757895	0.95935	0.855491	0.0206186	0.397351	0.0344828	0.917647	0.0769231	0.0253165	high - high
chr16:91225321-91227642	3	50913	Olig2	0.0115883	0.208333	0.95466	0.921788	0.0255591	0.262719	0.028169	0.885246	0.0625	0.043956	high - high
chr3:96597432-96598815	3	545554	Ankrd34a	0.0191388	0.21934	0.945619	0.938849	0.0429799	0.451317	0	0.888889	0	0	high - high
chr7:4993507-4994754	3	68490	Zfp579	0.016309	0.0777439	0.901345	0.892361	0.0208333	0.497349	0.0909091	0.978836	0	0.027027	high - high
chr2:168268519-168269229	3	241794	Kcng1	0.0808989	0.148837	0.949782	0.882353	0.0484848	0.475676	0	0.911111	0	0.220588	high - high
chr16:93683221-93683831	3	109857	Cbr3	0.00684932	0.00439078	0.84106	0.942029	0.00738007	0.314741	0	1	0	0.184211	high - high
chr7:140922390-140922913	3	101613	Nlrp6	0.0111732	0.153846	0.866197	0.965517	0.0266667	0.447222	0.0326087	0.885714	0	0.025	high - high
chr5:22745983-22746550	3	269629	Lhfpl3	0.00534759	0.0139165	0.95	0.844444	0.0187793	0.192308	0.0606061	1	0	0.0952381	high - high
chr19:5349181-5349413	3	73720	Cst6	0.0116732	0.00925926	0.839779	0.95122	0.05	0.257235	0.166667	0.9	0.666667	0.0377358	high - high
chr18:13970140-13970852	3	225207	Zfp521	0.00377358	0.175309	0.873529	0.929825	0.0188679	0.557851	0	1	0.25	0	high - high
chr13:74317305-74317657	3	18570	Pdcd6	0.00689655	0.109677	0.853211	0.925	0.0512821	0.22973	0.142857	0.761905	0	0.0140845	high - high
chr8:47287834-47289523	3	71069	Stox2	0.0109769	0.106709	0.836852	0.966346	0.0258621	0.255646	0	1	0	0.0110497	high - high
chr10:52690525-52691622	3	215085	Slc35f1	0.00493827	0.0229008	0.833773	0.976834	0.0218341	0.429864	0.015873	1	0	0.021978	high - high
chr6:83068671-83071455	3	21909	Tlx2	0.0332207	0.0693904	0.870324	0.916388	0.0518053	0.305808	0.305556	0.949153	0.027027	0.019802	high - high
chr10:84440224-84441455	3	77976	Nuak1	0.0167286	0.014437	0.819071	0.982206	0.0140845	0.262238	0	0.818182	0	0.0144928	high - high
chr9:67048091-67049644	3	22003	Tpm1	0.0111789	0.0148731	0.825853	0.957816	0.193396	0.45686	0	0.779661	0.285714	0.20339	high - high
chr11:59964487-59965170	3	19416	Rasd1	0.0149254	0.0703364	0.863636	0.911111	0	0.324232	0	1	0	0	high - high
chr12:17324456-17324844	3	68775	Atp6v1c2	0.0198413	0.0617978	0.868132	0.899329	0.0711111	0.310078	0.0689655	1	0.0625	0.0729167	high - high
chr17:33824457-33824707	3	66416	Ndufa7	0.0097561	0.0309278	0.819048	0.987342	0.0070922	0.229299	0	1	0	0	high - high
chr12:72070106-72071180	3	238252	Gpr135	0.0450055	0.128007	0.976019	0.787172	0.0306122	0.199811	0.112245	0.868852	0	0.00925926	high - high
chr16:93607796-93608245	3	12408	Cbr1	0.00925926	0.0512821	0.816327	0.94382	0.0113636	0.247588	0	0.958333	0	0.025974	high - high
chr3:69316276-69318046	3	242083	Ppm1l	0.0273141	0.129843	0.928	0.791549	0.0374332	0.240609	0.0684932	0.758621	0.03125	0.0392157	high - high
chr8:75212789-75214068	3	75141	Rasd2	0.0789298	0.178851	0.863866	0.819923	0.0245098	0.345339	0.05	0.981481	0	0.037594	high - high
chr1:186967390-186968306	3	110957	D1Pas1	0.0325733	0.0353982	0.806295	0.96988	0.0371622	0.246281	0.0535714	0.967742	0	0.00787402	high - high
chr10:60106381-60107798	3	94214	Spock2	0.0107362	0.10202	0.938967	0.795349	0.0162162	0.410898	0.0277778	0.870968	0	0.0434783	high - high
chr1:87153913-87155085	3	13599	Ecel1	0.0122324	0.0725163	0.787611	0.992701	0.0293255	0.238323	0.102564	0.866667	0	0.0352113	high - high
chr8:125669766-125670321	3	74393	Map10	0.0113154	0.0413043	0.831776	0.897959	0	0.270186	0	0.814815	0	0.106557	high - high
chr5:118027501-118029094	3	57816	Tesc	0.00526316	0.0236941	0.813538	0.928962	0.0296296	0.323091	0	0.981818	0.0606061	0.102041	high - high
chr18:37021446-37022221	3	192164	Pcdha12	0.036	0.0906555	0.765385	0.972973	0.0458716	0.240069	0.0273973	1	0	0.0608696	high - high
chr11:52004137-52004446	3	213084	Cdkl3	0	0	0.935294	0.797101	0.0566038	0.474747	0.125	0.866667	0	0.037037	high - high
chr7:45704791-45705154	3	13170	Dbp	0.0140845	0.0227273	0.919708	0.823529	0	0.342857	0	0.775	0	0.130435	high - high
chr17:15374641-15376785	3	13388	Dll1	0.0100897	0.0231116	0.816964	0.934579	0.0208333	0.36828	0	1	0	0	high - high
chr3:96262984-96263260	3	97122	Hist2h4	0.129252	0.0731707	0.754545	0.93617	0.0769231	0.281818	0.0877193	0.815789	0	0.010101	high - high
chr1:69826864-69827202	3	66722	Spag16	0.0158103	0.0517241	0.772727	0.977273	0.0909091	0.359756	0.111111	1	0	0.0769231	high - high
chr5:72503657-72504432	3	53419	Corin	0.0251969	0.0137694	0.821086	0.910828	0.00787402	0.403397	0	0.901961	0	0	high - high
chr1:9967119-9968330	3	100039596	Tcf24	0.0196592	0.0496592	0.908537	0.835714	0.0294118	0.230997	0.0689655	0.875	0	0.0414201	high - high
chr11:102399570-102400020	3	51799	Rundc3a	0.0133333	0.0151844	0.769231	0.981132	0.0833333	0.432653	0.16	0.828571	0	0	high - high
chr8:23058233-23058885	3	11733	Ank1	0.00996678	0.0401786	0.805556	0.89	0.0677966	0.32766	0.25	0.864865	0	0.0102041	high - high
chr2:69585321-69586490	3	14725	Lrp2	0.0144033	0.00437227	0.808901	0.914062	0.048433	0.313348	0.0454545	0.9375	0	0	high - high
chr4:123322419-123323615	3	64059	Oxct2a	0.0232919	0.0470588	0.877778	0.844311	0.0113208	0.287594	0	0.786885	0	0	high - high
chr5:139543776-139544941	3	22255	Uncx	0.00774194	0.0071599	0.88843	0.838057	0.0347222	0.407018	0	1	0	0.125	high - high
chr9:98842405-98842785	3	623166	Prr23a1	0.0266667	0.0469314	0.772152	0.948718	0.0352941	0.253933	0	0.695652	0	0	high - high
chr7:79617341-79617804	3	56315	Rhcg	0	0.0119904	0.759259	0.981132	0.0437158	0.165644	0.0909091	0.676471	0	0.0131579	high - high
chrX:105120301-105121742	3	107528	Magee1	0.0418006	0.0933457	0.854951	0.82516	0.0289256	0.490161	0	0.8	0.0555556	0.0212766	high - high
chr11:117783095-117783510	3	217356	Tmc8	0.0168067	0.0135501	0.86194	0.847458	0	0.200647	0	0.870968	0	0	high - high
chr1:135283532-135284122	3	215615	Rnpep	0.0190114	0.0293103	0.77551	0.954082	0.0052356	0.25	0.0114943	0.767442	0	0	high - high
chr13:35968257-35969565	3	76487	Ppp1r3g	0.0057947	0.0108844	0.779318	0.945161	0.0254777	0.294118	0.0315789	0.740113	0	0.0384615	high - high
chr5:30814503-30815049	3	100732	Mapre3	0.012987	0.00883002	0.755102	0.979167	0.137097	0.205387	0.0555556	1	0.142857	0.0294118	high - high
chr2:132944990-132945603	3	241639	Fermt1	0.00622407	0.00865801	0.820833	0.864	0.00571429	0.2	0	0.97619	0	0.00892857	high - high
chr11:20332038-20333104	3	55963	Slc1a4	0.00849257	0.0107817	0.774648	0.907563	0.00946372	0.380515	0.0149254	0.9	0	0.0273973	high - high
chr13:54765864-54766389	3	104069	Sncb	0.0119403	0.00404858	0.742647	0.960894	0.0879121	0.537267	0	0.787879	0.75	0.0666667	high - high
chr7:132154428-132154716	3	55987	Cpxm2	0	0.00531915	0.878109	0.776786	0.011236	0.578431	0	0.727273	0	0	high - high
chr4:132329339-132329830	3	71787	Trnau1ap	0	0.00963391	0.757785	0.916201	0.0243902	0.176955	0.0307692	0.945455	0	0.0097561	high - high
chr16:16213152-16213818	3	67451	Pkp2	0.0105263	0.0245399	0.79771	0.833333	0.0188679	0.348786	0	0.692308	0	0	high - high
chr19:48205181-48206752	3	66673	Sorcs3	0.00840336	0.00858896	0.754434	0.875486	0.0607477	0.315682	0	1	0.037037	0	high - high
chr2:164832788-164833426	3	415115	Neurl2	0.00862069	0.0155844	0.782609	0.853659	0.0118343	0.422145	0	0.913793	0.0294118	0	high - high
chr15:82146886-82147958	3	20788	Srebf2	0.0052356	0.0260973	0.745946	0.898876	0.00649351	0.361377	0	0.945455	0	0.028169	high - high
chr19:54045056-54047684	3	11551	Adra2a	0.015816	0.0145202	0.741331	0.872666	0.0264317	0.350324	0.0135135	0.884211	0.0222222	0	high - high
chr1:87264207-87264956	3	98363	Efhd1	0.00253165	0.00646552	0.73913	0.88535	0.0492958	0.337838	0.0909091	0.818182	0	0.2	high - high
chr15:99087197-99088551	3	239659	C1ql4	0.0156794	0.00879121	0.839286	0.781065	0.00530504	0.330258	0	0.839286	0	0.00680272	high - high
chr4:35157039-35157498	3	214944	Mob3b	0.0042735	0.00777202	0.726744	0.985714	0.0263158	0.340517	0	0.972973	0	0	high - high
chr12:80757415-80759425	3	380768	Ccdc177	0.0165531	0.0428903	0.824234	0.785859	0.0476974	0.288593	0.0138889	0.796875	0.0526316	0.109244	high - high
chr7:79792644-79793510	3	17292	Mesp1	0.00575374	0.00462161	0.934866	0.74	0	0.365591	0	0.954545	0	0	high - high
chr10:18022558-18023138	3	73112	Abracl	0.023622	0.0177936	0.806854	0.777778	0	0.403226	0	0.887097	0	0.0142857	high - high
chr6:67534864-67535660	3	56753	Tacstd2	0.00453858	0.0193237	0.711905	0.950617	0.0935252	0.215886	0.046875	0.96	0.35	0.0991736	high - high
chr17:27056927-27057580	3	16440	Itpr3	0.0116959	0.0115237	0.959259	0.731707	0.0192926	0.294333	0	0.964286	0	0	high - high
chr12:85598799-85599797	3	81703	Jdp2	0.00789889	0.0126582	0.846354	0.76087	0.025	0.40239	0.0526316	1	0	0	high - high
chr9:20868534-20868977	3	319278	A230050P20Rik	0.0298851	0.0195059	0.78	0.808081	0.027027	0.284153	0.0338983	0.872727	0	0.0294118	high - high
chr2:128125626-128128313	3	12125	Bcl2l11	0.0314754	0.111196	0.811847	0.763218	0.0652985	0.289556	0.0879121	0.95283	0.0294118	0.00727273	high - high
chr11:117199341-117199881	3	53860	Sept9	0.0147059	0.00436681	0.712329	0.972973	0	0.382143	0	0.795455	0	0	high - high
chr7:12928093-12928689	3	381845	Rnf225	0.0761099	0.23	0.876033	0.631579	0.0706522	0.181818	0.1	1	0	0	high - high
chr9:62026501-62026984	3	74090	Paqr5	0.0115942	0.0318841	0.759336	0.767742	0.0208333	0.309278	0	0.893617	0.0384615	0	high - high
chr16:30008861-30009249	3	100043102	4632428C04Rik	0.0144928	0	0.716418	0.846154	0.0693069	0.34657	0	0.868421	0.0434783	0.0192308	high - high
chr7:45694003-45694347	3	56546	Sec1	0.0149533	0.0402098	0.966443	0.693069	0	0.258575	0	0.943396	0	0.0470588	high - high
chr9:44043489-44043701	3	21838	Thy1	0	0	0.886598	0.688525	0.333333	0.855556	0.0833333	0.970149	0.714286	0.5	high - high
chr4:104366974-104367904	3	13131	Dab1	0.0162075	0.0220913	0.680135	0.98324	0.0220264	0.342373	0	1	0.0555556	0	high - high
chr7:44351978-44353713	3	243961	Shank1	0.00911854	0.0161551	0.872216	0.690476	0.0308642	0.38198	0	0.972973	0.0625	0.102941	high - high
chr16:13109637-13110238	3	50505	Ercc4	0.0020284	0.00934579	0.761329	0.716561	0	0.275362	0	0.839623	0	0.011976	high - high
chr11:102604502-102606498	3	57265	Fzd2	0.0180236	0.0295858	0.68128	0.939103	0.0218855	0.374528	0	0.944444	0.0243902	0.0188679	high - high
chr7:89403438-89403742	3	14366	Fzd4	0.00497512	0.021645	0.663366	1	0.03125	0.293233	0	1	0	0	high - high
chr6:52203746-52204843	3	15402	Hoxa5	0.0125786	0.0190931	0.764268	0.680272	0.0387597	0.219835	0.08	0.884615	0.0322581	0.0119048	high - high
chr3:88214462-88215599	3	100526540	Mir3093	0.00646831	0.00929054	0.688406	0.785953	0.0257732	0.313235	0	1	0	0	high - high
chr10:88459495-88459991	3	20962	Sycp3	0	0.0692308	0.675325	0.886364	0.0136986	0.384298	0	0.869565	0.25	0.142857	high - high
chr7:126798842-126799797	3	11674	Aldoa	0.0346457	0.0529101	0.712644	0.68306	0.0969388	0.396266	0.142857	0.825	0	0.217391	high - high
chr16:20619765-20622355	3	73047	Camk2n2	0.0172712	0.0808511	0.677711	0.903743	0.0381426	0.385392	0.0961538	0.929825	0	0.00862069	high - high
chr6:88874242-88875232	3	319655	Podxl2	0.00820633	0.019037	0.65587	0.890323	0.0266667	0.353242	0.0588235	1	0	0.146341	high - high
chr1:178405660-178406671	3	68226	Efcab2	0.0605327	0.0528634	0.660482	0.856322	0.0357143	0.33125	0.0222222	0.864865	0	0.0190476	high - high
chr18:67464727-67465471	3	225655	Prelid3a	0	0.0294118	0.69281	0.72807	0.0196078	0.215655	0	0.973684	0	0	high - high
chr11:120823574-120824995	3	14104	Fasn	0.0244731	0.0347458	0.622307	0.992188	0.0182149	0.262673	0.0238095	0.955224	0	0.017094	high - high
chr14:77036340-77036901	3	210808	Lacc1	0.0144535	0.00542888	0.63587	0.934579	0.0125	0.364198	0	0.823529	0	0.00925926	high - high
chr7:29289214-29289701	3	68458	Ppp1r14a	0.037931	0.0229277	0.666667	0.74359	0.149171	0.363014	0.0434783	0.75	0.282609	0.0873016	high - high
chr3:87999754-88000469	3	12032	Bcan	0.00968523	0.0125698	0.652459	0.807947	0.045977	0.265957	0	0.840909	0.151515	0.0192308	high - high
chr2:152932772-152933028	3	14239	Foxs1	0.0194175	0.0382979	0.631579	0.933333	0.0625	0.565574	0	1	0	0.208333	high - high
chr11:93955401-93956062	3	18103	Nme2	0.00923788	0.011194	0.638554	0.815534	0.0263158	0.323308	0.0327869	0.921569	0.1	0.00826446	high - high
chr2:74675197-74675530	3	15432	Hoxd12	0.00757576	0.0161943	0.605911	0.90991	0.00862069	0.401993	0	0.837838	0.0625	0	high - high
chr18:37669647-37669911	3	93710	Pcdhga2	0	0.0212766	0.588889	0.90625	0.037037	0.228916	0.166667	1	0	0	high - high
chr7:27372019-27372392	3			0.0093633	0.00880282	1	0.977273	0.0223214	0.238397	0	1		0
chr7:44428836-44429435	3			0.0192308	0.00555556	1	1	0.03125	0.267442	0	1		0
chr2:164833898-164834185	3	415115	Neurl2	0.00381679	0.017341	0.98913	1	0	0.307407		0.5		0
chr17:29237440-29238470	3	240058	Cpne5	0.0140187	0.0128205	0.974453	0.971963	0.016129	0.538058	0	0.94382		0
chr12:108003778-108004350	3	58208	Bcl11b	0.00310559	0.0100503	0.984848	0.985294	0	0.368687
chr7:3181032-3181267	3			0.0319149	0	1	1	0	0.617021
chr13:65562706-65563351	3			0.0416667	0	0.966667	1	0	0.416667
chr17:47975245-47975582	3			0	0	0.992308	1	0.0344828	0.44086
chr19:5068089-5068579	3	70445	Cd248	0.0137931	0.0123457	0.977444	0.981308	0.0724638	0.252551	0.25	1		0
chr11:102224735-102225039	3			0.0168067	0.0140187	0.955556	1	0.0925926	0.701183	0.142857	0.709677	0.454545	0.666667
chr7:140058040-140058403	3			0.0153846	0.0145773	0.948905	0.976744	0.0252525	0.284585	0.0447761	0.935484	0	0.0277778
chr19:6481300-6481505	3			0.0124224	0.0188679	0.986842	0.983871	0.215686	0.834862		1		1
chr5:143287754-143288281	3			0.0107527	0.0128323	0.960432	0.984733	0.0571429	0.520879		1
chr5:31295456-31295933	3			0.0240964	0.0143472	0.952381	0.975207	0.008	0.52521	0		0	0
chr17:35865725-35866068	3	76448	Ppp1r18	0.00512821	0.0168776	0.959677	0.981481	0	0.424138				0
chr9:21037611-21037854	3			0.00793651	0.0130506	0.945946	0.976744	0.025641	0.445833			0	0
chr5:119844998-119845222	3			0.0396825	0.0151515	1	0.967742	0.0434783	0.287671	0.2	0.322581	0	0
chr2:18047483-18048218	3	72668	Skida1	0.00988142	0.00897666	0.973585	0.967033	0.02457	0.310924
chr9:21038619-21038826	3			0.0280374	0	0.99	0.958904	0	0.258475
chr14:52009118-52009656	3			0.0071736	0.0321101	0.964623	0.971223	0.0342466	0.362035	0		0.025641	0.272727
chr6:18030272-18030637	3	22413	Wnt2	0.0234375	0.0119048	0.946809	1	0.12069	0.291667
chr6:52252740-52254111	3			0.0163265	0.0113402	0.972826	0.970803	0.0110497	0.467615	0	0.96875	0.0120482	0.012987
chr2:103819413-103819619	3			0.111111	0.00865801	0.961039	1	0	0.345588	0	0.837838	0	0.030303
chr10:81337881-81338283	3			0.0146628	0.0268007	0.948617	0.981132	0.0543478	0.463878	0	1	0	0
chr4:148151587-148151984	3	50762	Fbxo6	0.00454545	0.0434783	0.985294	0.966667	0.031746	0.183486		1		0
chr4:129491180-129491882	3	68233	Fam229a	0.014	0.0240175	0.941953	0.990099	0.00729927	0.394558	0	0.916667		0
chr14:52006643-52006926	3			0.0125	0.0358744	0.958549	0.974684	0.113636	0.212291	0			0
chr1:87155839-87156120	3	13599	Ecel1	0.015	0.0541401	1	0.97619	0.0151515	0.348837	0	1		0
chr7:27375326-27375567	3			0.00952381	0.04	0.983871	0.975	0	0.318966	0	1	0	0.0384615
chr14:55578336-55578631	3			0.0120482	0.0431034	0.942446	1	0.0217391	0.459016	0	0		0
chr12:113151931-113152237	3	12925	Crip1	0.0116959	0.0407407	0.960526	0.957143	0	0.445455		0.846154	0	0
chr4:116144335-116144681	3	68075	Lurap1	0.0272727	0.0140351	0.977011	0.952381	0	0.390756		0.666667	0
chr8:95825369-95825583	3			0.00680272	0.0379747	0.935484	1	0.0428571	0.408284
chr8:70816821-70817029	3			0	0	0.925676	1	0.0363636	0.45098	0	1		0.027027
chr10:127079604-127080375	3	216439	Agap2	0.012945	0.00481928	0.955734	0.952941	0.00763359	0.216495	0
chr7:28290929-28291283	3	280621	Selenov	0.00413223	0.0182927	0.97619	0.949367	0.0227273	0.453271	0	0.92		0.166667
chr3:99240889-99241581	3			0	0.0502959	0.974359	1	0.010101	0.328671	0	0.923077	0	0.0272727
chr9:21033070-21033764	3	100316681	Mir1900	0	0.0568655	0.957845	0.985714	0.00990099	0.341727	0	0.921053		0
chr7:25367959-25368185	3			0	0.0462287	0.956522	0.99	0.0454545	0.411043	0.047619	0.965517	0	0.25641
chr8:84197391-84197864	3			0	0	0.918367	1	0.0731707	0.365957
chr18:24653653-24654041	3			0.0157303	0.0125523	0.977941	0.932692	0.0116279	0.274131	0	0.904762		0.0444444
chr9:44396934-44397451	3			0.00291545	0.047619	0.947368	0.992754	0.113333	0.172414	0.0714286	0.548387	0.111111	0
chr10:81332457-81333187	3			0.0322581	0.029976	0.968927	0.945455	0.0138889	0.260479
chr10:80208859-80209094	3			0.0240385	0.0240964	0.96	0.9375	0.0227273	0.438819	0	1	0	0.0571429
chr15:103010738-103010979	3	15425	Hoxc6	0.00684932	0.0144231	0.967033	0.932432	0.0217391	0.31068
chr5:31137310-31137593	3	22226	Ucn	0	0.0536585	0.976744	1	0.0277778	0.360544			0	0
chr7:89404109-89404951	3	14366	Fzd4	0.0388514	0.0211268	0.958661	0.943128	0.0204082	0.369048	0	1		0.0243902
chr12:108327676-108328409	3			0.00711744	0.0132827	0.913669	1	0.0707071	0.346715	0	0.971429	0.12	0.228571
chr17:47974184-47974437	3			0.0309278	0.00826446	0.916031	1	0.0307692	0.43617
chr17:26431804-26432317	3			0.0512484	0.0224719	0.985981	0.938776	0.095	0.182796	0.133333	1	0	0.100529
chr12:108318312-108318894	3			0.015493	0.024735	0.986301	0.916667	0.0251889	0.321277	0.0251572	0.946809	0.0344828	0.0268817
chr19:5474522-5474859	3	58859	Efemp2	0.0142857	0.0217391	0.972973	0.916667		0.119048
chr10:80323000-80323834	3			0	0.0106838	0.940959	0.956989	0	0.330827		0.862069	0	0.0142857
chr14:63251555-63251766	3			0.0124224	0.0414747	0.938967	0.954023	0	0.330508	0	0.928571	0	0.163265
chr2:35581519-35583044	3			0.0100167	0.0127186	0.906946	0.984694	0.0833333	0.33528	0.153846	0.935065	0.5	0.028169
chr3:36475548-36475970	3	72282	1810062G17Rik	0.00510204	0.0206186	0.908537	1	0.037037	0.433735	0	1		0
chr11:97536299-97536690	3			0.0144144	0.0208333	0.923954	0.966292	0.0462428	0.481675	0.0714286	0.928571	0.111111	0.263158
chr4:56990051-56990300	3	230235	Frrs1l	0.00493827	0.00779221	0.925	0.95122	0.025974	0.237443			0	0
chr12:71317979-71318774	3			0.010084	0.0685358	0.96124	0.976378	0.0212766	0.180026	0	0.9375	0	0
chr18:60748615-60748978	3	15531	Ndst1	0.0149254	0	0.939024	0.938776	0	0.261194		1	0	0
chr17:21532328-21532782	3			0.033033	0.0134831	0.938053	0.933333	0.0248447	0.228571	0	0.666667	0	0
chr1:75450377-75450680	3	241118	Asic4	0.0140845	0.0184049	0.937824	0.931818	0.023622	0.2397	0
chr15:76517582-76519787	3			0.025732	0.0350776	0.953204	0.93266	0.0255754	0.437881			0	0
chr4:117929413-117929815	3	11876	Artn	0.00301205	0.00507614	0.923423	0.934307	0.0454545	0.496183	0.0769231	1		0
chr9:26733487-26734277	3	76898	B3gat1	0.0227743	0.0532276	0.944444	0.942308	0.0206186	0.160207	0	1		0
chrX:12127758-12128822	3			0.0152284	0.0542453	0.973154	0.936709	0.0182927	0.568345	0		0
chr8:92365567-92365890	3			0.0416667	0.0486111	1	0.939394	0.05	0.372414
chr8:3495873-3496387	3			0	0.0187266	0.939297	0.930435	0.00760456	0.380952	0	1	0	0.0625
chr7:45832443-45834067	3			0.009375	0.0440714	0.984375	0.921986	0.00920245	0.136082	0.1	0.928571	0	0.0714286
chr18:67933012-67934268	3			0.0190931	0.0259259	0.919608	0.974093	0.015873	0.479125	0.0434783	0.910714	0	0.0784314
chr11:64520265-64520799	3			0.010101	0.0549451	1	0.904762	0.0365854	0.195402				0
chr17:68841173-68842033	3			0.00663507	0.0221987	0.945854	0.923077	0.0374532	0.422003	0.0862069	0.978261	0.0185185	0.0465116
chr17:86962878-86963752	3	104215	Rhoq	0.0314607	0.0342857	0.929204	0.971429	0	0.514377		1		0
chr17:87640237-87640518	3			0.00775194	0.0757576	0.971014	1	0.125	0.587786	0	0.666667	0	0.416667
chr5:129225845-129226135	3			0.0449438	0.0230769	0.928144	0.945455	0.181818	0.574257	0	0.872727	0.0666667	0.379747
chr14:70554073-70555129	3	15460	Hr	0.0037037	0.0104712	0.91689	0.955556	0.0164609	0.425856	0	1		0.0166667
chr15:85660762-85661096	3			0.004	0.0172414	0.92	0.95	0.0120482	0.316832
chr11:75794963-75796258	3	13447	Doc2b	0.0290076	0.0318584	0.923977	0.956522	0.0221239	0.180653	0.037037	0.357143		0
chr1:172325701-172326579	3			0.0178174	0.0287879	0.934383	0.924138	0.030837	0.263337			0	0.159091
chr2:32612301-32612626	3			0	0.0689655	0.974843	0.942029	0.01	0.244444	0	0.75	0	0.0166667
chr2:28192940-28193410	3	56177	Olfm1	0	0.0339943	0.896861	0.993976	0.0384615	0.450644
chr15:79163249-79163951	3	20665	Sox10	0.00353357	0.0755495	0.945848	0.959184	0.0261438	0.310518		1	0.173913	0
chr11:104571437-104571657	3			0.0411985	0.0693069	0.977273	1	0.0142857	0.242268	0	1		0.0909091
chr9:21989893-21990218	3	71746	Rgl3	0.00390625	0.0313589	0.893805	1	0.0377358	0.346457		1	0.25	0.0416667
chr2:168926328-168926706	3			0.0139535	0.0214425	0.908333	0.96875	0.05	0.383481	0	0.952381	0.0571429	0.0125
chr11:36047224-36047650	3			0.013468	0.0844371	0.977064	1	0.447368	0.675258
chr14:63943360-63944306	3	20680	Sox7	0.00511073	0.0140306	0.937788	0.912281	0	0.219396	0			0
chr7:27326504-27326773	3			0.00283286	0.0769231	0.966387	0.925926	0.121951	0.312	0	0.625	0	0
chr12:107915285-107917294	3			0.0168563	0.0778928	0.98243	0.946322	0.229345	0.434879	0	1	0.857143	0
chr10:93833671-93834392	3			0.0176991	0.0674157	0.929412	0.98374	0.00847458	0.315315
chr5:138997217-138997731	3			0.0195599	0.0775348	0.931217	0.984733	0.0131579	0.337176
chr8:126138656-126139557	3			0.044843	0.0420736	0.919662	0.922652	0.00925926	0.295218	0.0133333	1	0	0.0121951
chr5:4755939-4756186	3			0.0454545	0.0792683	0.959184	1	0.0454545	0.539568		1		0.166667
chr9:107526630-107527023	3			0.0121951	0.0632911	0.918605	0.979167	0.00684932	0.332155
chr4:129223784-129224458	3			0.0124113	0.0993031	0.969977	0.978723	0.12931	0.536503	0.4	1	0.375	0.242105
chr10:56115145-56115940	3			0.0203528	0.102349	0.978328	0.976667	0.0505051	0.196491	0	0.952381	0.0705882	0.0220588
chr8:25101928-25102511	3	83436	Plekha2	0.0208333	0.0464135	0.959276	0.9125	0.28169	0.569061		0.285714		0.888889
chr9:21036742-21037105	3			0.00508906	0.0229226	0.907407	0.932203	0.00990099	0.344371	0	0.966667	0	0.04
chr4:116820954-116821538	3	242642	Hpdl	0.0241821	0.0291262	0.925333	0.912371	0	0.252772	0	0.8		0.0322581
chr10:79777134-79777458	3			0.00558659	0.0322581	0.875	1	0.22	0.596685	0	1
chr14:57542343-57542656	3			0.0290456	0.128266	0.984733	1	0.0140187	0.368421	0	0.970588	0.0454545	0
chr7:120809822-120810099	3			0.0694444	0.0689655	0.983193	0.933333	0.0666667	0.405405	0.2	1		0.0645161
chr4:129223400-129223662	3			0.03	0.115646	0.980198	1	0.25	0.493506
chr7:36769134-36769366	3			0.0172414	0.108434	0.965035	1	0.0625	0.633333	0.2	0.947368	0	0.607143
chr7:98111295-98111558	3			0.0239234	0.0294118	0.894737	0.979592	0.0434783	0.353659	0	0.888889	0	0.0384615
chr9:119485634-119485943	3			0.0427807	0.123077	0.972727	0.991803	0.430108	0.86217	0.0740741	0.933333	0.789474	0.811475
chr15:80212123-80212389	3			0.0193548	0.100629	1	0.957447	0.159091	0.46748	0.125	1	0	0.152174
chr11:60476669-60477169	3			0.0123457	0.108824	0.991228	0.966667	0.0705882	0.395735			0	0
chr7:27517122-27517401	3			0.0560748	0.104839	0.966887	0.987805	0.230769	0.443548
chr3:34959186-34959396	3			0.0720721	0.111111	0.982143	0.96875	0.701754	0.833333	0.9	0.928571	1	0.285714
chr4:138250167-138250804	3	230863	Sh2d5	0.0337423	0.0506912	0.900568	0.95082	0.0534591	0.436464
chr5:146844948-146845583	3	68895	Rasl11a	0.0144231	0.0581717	0.90873	0.959184	0.00719424	0.318284		1		0
chr9:75314067-75314557	3	14697	Gnb5	0.00851064	0.065534	0.896907	0.97561	0.0932203	0.389423	0			0
chr7:44461515-44462971	3			0.0143505	0.071511	0.88172	0.97235	0.0440771	0.450673	0	1	0.333333	0.186667
chr3:96684840-96685103	3			0.020202	0.122951	0.95625	1	0.0210526	0.28534	0.030303	1	0	0.0294118
chr17:94608158-94608485	3			0.037037	0.0871369	0.914894	1	0.153846	0.21519	0.12	0.8125	0.25	0
chr9:14845269-14845760	3			0.0680272	0.109589	0.980392	1	0.145299	0.242647	0.0714286	0.866667	0.0666667	0.0909091
chr7:38221506-38221808	3			0	0.0938416	0.880734	0.98	0.027027	0.414226
chr3:87997018-87997448	3			0.00992908	0.00729927	0.900383	0.928571	0.025974	0.297009		0.958333	0	0
chr8:71485561-71486027	3			0.013245	0.09375	0.911688	1	0.0105263	0.467456
chr17:29852401-29852613	3			0.0206897	0.0546075	0.867769	1	0.32	0.711864	0.470588	0.701754	0.428571	0.617647
chr5:35678973-35679421	3	78558	Htra3	0.01221	0.101467	0.91866	0.972222	0.152439	0.255507	0			0.136364
chr8:70796817-70797959	3	102466823	Mir7240	0.0100604	0.116492	0.928803	0.980645	0.0361446	0.342491	0.2	0.69697		0.0540541
chr12:105023198-105023957	3			0.0921053	0.123711	1	1	0.183673	0.743243			0.5	0.777778
chr15:76090266-76090659	3	223649	Nrbp2	0	0.0730337	0.891566	1	0.0185185	0.540984
chr15:74529232-74529538	3			0	0.115	0.99422	0.947368	0.0752688	0.244444	0	1	0	0.0526316
chr19:44069464-44069874	3	226144	Erlin1	0.034749	0.0813008	0.930233	0.948276	0.161616	0.18705	0.433333	1		0.025641
chr11:96340803-96341102	3			0	0.123077	0.938462	1	0.04	0.673913
chr7:138829861-138830433	3			0	0.0409836	0.897727	0.971014	0.1	0.638095	0	0.764706	0.25	0.0909091
chr5:135852153-135852385	3			0.00458716	0.0196078	0.874172	1	0.0882353	0.127168			0.25	0
chr2:153054642-153054864	3			0.0181269	0.122363	0.925373	0.978261	0.241379	0.739394				0.285714
chr6:145075574-145075779	3	12035	Bcat1	0.0177778	0.0966543	0.992958	0.921569	0.0238095	0.48366		1	0	0
chr6:134926881-134927491	3			0.011396	0.0195122	0.915152	0.913043	0.0116279	0.253704
chr9:59603033-59603363	3			0.0173913	0.0492958	0.896296	0.943396	0.0277778	0.309091	0	0.888889	0	0
chr8:70487171-70487507	3	67937	Tmem59l	0.00854701	0.0512821	0.907407	0.923077	0.0185185	0.363636
chr11:69326280-69326842	3	16499	Kcnab3	0.0159574	0.0514706	0.889535	0.964706	0.0227273	0.402597		1	0
chr11:69800878-69801634	3			0.0165563	0.104693	0.884211	0.990909	0	0.504587		1
chr8:87660171-87660672	3			0.0126582	0.0797872	0.878788	0.962617	0.0408163	0.515464	0	1		0
chr6:52172475-52172811	3			0.0261194	0.0213523	0.894737	0.939394	0.0615385	0.21267
chrX:73673793-73674047	3			0.0264901	0.115044	0.892857	0.984127	0.123711	0.307087
chr15:95228830-95229252	3			0.0116279	0.0432432	0.919028	0.903226	0.461538	0.865854	0	0.8	1	1
chr9:21287673-21288321	3	215194	Kri1	0.0766667	0.0688623	0.971545	0.909091	0.0301887	0.248718
chr18:37012134-37012411	3	12942	Pcdha11	0.00746269	0.0986842	0.862069	1	0.0425532	0.242291	0
chr5:139553164-139553452	3			0.00990099	0.0133333	0.887097	0.939394	0.047619	0.25641	0	0.888889		0
chr11:96997302-96997682	3			0	0.0187793	0.893617	0.929577	0.0253165	0.413793		0		0
chr6:30175632-30176220	3			0.019802	0.00214592	0.892704	0.916667	0.027972	0.274262	0	0.833333	0.0882353	0
chr11:97534457-97535279	3			0.00450113	0.0205966	0.915167	0.898305	0.0176125	0.277556	0	0.963415	0.0123457	0.138122
chr15:76576292-76576551	3	268822	Adck5	0.0730594	0.0844444	0.890909	0.971429	0.0151515	0.191919		0.0588235	0	0
chr11:103333800-103334313	3			0.00478469	0.0279503	0.881579	0.962733	0.0200803	0.264563	0	0.893617	0	0
chr4:41497501-41499385	3			0.0166587	0.0180067	0.885	0.957929	0.0215827	0.343687	0.0210526	0.947368	0.0615385	0.0634006
chr15:98897983-98898204	3	13363	Dhh	0.0363636	0.00819672	0.895973	0.892857	0.012987	0.520231	0	1
chr4:137276783-137278126	3	22417	Wnt4	0.0324232	0.0151163	0.882979	0.949686	0.0180995	0.212181
chr8:71562621-71563060	3			0.0102041	0.013285	0.933014	0.892308	0.00757576	0.309222		0.903226	0	0
chr2:152735018-152735298	3	15901	Id1	0.0353982	0.0855615	0.99187	0.893617	0.0235294	0.275
chr4:118359957-118360289	3	68180	Hyi	0.105012	0.129464	0.958333	1	0.0123457	0.239521
chr6:85187498-85188423	3	13796	Emx1	0.0203046	0.0678295	0.967742	0.889908	0.00833333	0.262834
chr10:62269717-62269981	3			0.0186916	0.133117	0.965812	0.956522	0.322581	0.766839		0.955556	0.5625	0.444444
chr11:85841845-85842181	3			0	0.00598802	0.914286	0.887097	0.145455	0.277228		0.833333	0.137931	0
chr5:114658049-114658620	3	63873	Trpv4	0.109914	0.163895	0.992701	0.980392	0.0606061	0.340796	0	1		0.11413
chr9:21184004-21184452	3			0.026699	0.114943	0.919118	0.924528	0.195122	0.471795	0.5	1		0.703704
chrX:12133307-12133812	3			0.0200669	0.123016	0.975309	0.931507	0.0291262	0.430921	0.0434783	1		0
chr5:135868183-135869314	3			0.0199667	0.021575	0.903587	0.881356	0.035	0.241228	0.025641	0.698113	0.0714286	0.0952381
chr9:62536504-62537148	3	235431	Coro2b	0.00993377	0.00185874	0.885185	0.963636	0.0378788	0.480916				0
chr16:13754444-13755138	3			0.127358	0.149675	0.947867	0.982759	0.0720339	0.147727	0		0	0
chr10:42635779-42636254	3			0.00961538	0.0265957	0.880734	0.935484	0.0123457	0.457944	0	1
chr9:108339818-108340089	3	14775	Gpx1	0.0601504	0.121739	0.92	0.962963	0	0.291139			0	0
chr14:105895077-105895323	3	24064	Spry2	0.0408163	0	0.924242	0.888889	0	0.433333		0.6	0	0.272727
chr17:29098429-29098663	3	12575	Cdkn1a	0.201117	0.172043	0.992366	0.988764	0	0.225564	0	1		0.0576923
chr11:102467091-102467394	3			0.0280899	0.0265957	0.892857	0.888889	0.0363636	0.277778	0	0.4	0	0
chr8:69888982-69889537	3			0.0252101	0.0826087	0.945946	0.890244	0.0333333	0.361702
chr18:64342726-64343015	3			0.0555556	0.0259067	0.867347	1	0.00892857	0.175439	0	0.8	0	0.0285714
chr19:46317591-46318210	3			0.0238569	0.0190174	0.87234	0.971429	0.0131579	0.196388
chr5:139546514-139547812	3			0.0326241	0.0402414	0.906178	0.876325	0.0107817	0.262666	0	1	0.0285714	0.0382514
chr16:85079905-85080275	3			0.106667	0.0625	0.939516	0.888889	0.0727273	0.419162	0.0833333	0.6875	0.166667	0.25
chr2:129038834-129039540	3			0.0181378	0.124365	0.967532	0.918699	0.0429688	0.162455
chr2:31140951-31142428	3			0.075	0.127731	0.931857	0.962441	0.0787402	0.363524	0.122807	0.984615	0	0.025641
chr4:46620420-46620741	3			0.0122324	0.0441176	0.954545	0.887218	0.0588235	0.564912	0	0.979592	0.5	0.402985
chr2:32614883-32615176	3			0.00877193	0.119816	0.973118	0.9	0.0333333	0.473282	0	0.9		0
chr15:89060096-89060423	3	406218	Panx2	0.0251256	0.146974	0.934641	0.95935	0.0410959	0.506912	0	1	0
chr16:94125182-94125923	3			0.019685	0.0128205	0.870504	0.97351	0.0267857	0.388175	0.0416667	0.818182	0	0.0444444
chr7:29085739-29086296	3			0.0347003	0.165121	0.963731	0.979592	0.144737	0.357016	0.0344828	0.707317	0.206897	0.287234
chr12:110976986-110977510	3			0.0225806	0.150874	0.981481	0.931373	0.18	0.563025	0	0.969231	0.666667	0.531773
chr8:105264401-105264676	3	50788	Fbxl8	0.0110497	0.0104987	0.871508	0.977273	0	0.226115
chr12:109399648-109399930	3			0.0307692	0.150538	0.905172	0.967742	0	0.402367	0	1		0
chr5:110780225-110780666	3	56361	Pus1	0.00779221	0.0283912	0.880282	0.909091	0.00917431	0.188811			0	0.416667
chr10:13964566-13967616	3	15273	Hivep2	0.0688468	0.105496	0.875642	0.943182	0.185606	0.293454		0.965517	0.290323	0.0708661
chr8:70493114-70494351	3			0.0236052	0.0172117	0.873016	0.91875	0.00917431	0.211538
chr4:108406293-108406812	3	67305	Gpx7	0.0161812	0.162162	0.98008	0.974684	0.0165289	0.281991				0
chr4:108879021-108879386	3	69908	Rab3b	0.045082	0.00671141	0.858357	0.986301	0	0.340502	0	1		0
chr11:8664110-8664649	3			0.00904977	0.0350877	0.965035	0.880435	0.75	0.169456	0.777778	0.842105		0
chr2:25616104-25616625	3	77058	Ccdc183	0.00240385	0.0455531	0.869258	0.954128	0.0338983	0.198238	0		0	0
chr9:63953582-63954041	3			0.0327103	0.163102	0.956522	0.975	0.0140845	0.335456	0	0	0	0.5
chr9:119486564-119486773	3			0.0152672	0.17037	0.953368	0.963964	0.5	0.872928	0.25	1	0	0.944444
chr8:83594399-83594751	3	106529	Tecr	0.00584795	0.0236967	0.875	0.907895	0.0645161	0.233533
chr11:96320043-96320393	3			0	0.0135135	0.877193	0.92	0.05	0.392405
chr13:60601762-60602653	3	69635	Dapk1	0.0935961	0.16063	0.948276	0.959538	0.0490798	0.208333			0	0
chr3:108412816-108413074	3			0.029661	0.131222	0.950311	0.911111	0.378378	0.976415	0	1	0.666667	0.916667
chr18:12862136-12862594	3			0.058642	0.208333	0.976879	0.985981	0.0864198	0.165236		1		0.0555556
chr5:76857301-76858505	3			0.0106914	0.0280374	0.876858	0.930864	0.0167064	0.304942	0	0.950495	0.103448	0.020339
chr2:32594073-32594295	3			0.0724638	0.227273	1	1	0.317647	0.93038	0.0714286	0.853659	1	0.959184
chr3:107343038-107343254	3			0.0139535	0.15493	0.946429	0.92	0	0.397163	0	0.833333		0
chr7:45632260-45632776	3			0.00807754	0.203349	0.983607	0.988764	0.13245	0.356643	0	0.933333		0.25
chr2:119758053-119758997	3	17005	Ltk	0.00715564	0.026506	0.933921	0.869863	0.0150376	0.239003
chr17:56123813-56124909	3			0.0138355	0.206081	0.955457	0.989899	0.0274914	0.263651		0.7		0
chr4:130307789-130308064	3	14077	Fabp3	0	0	0.875	0.897959	0	0.345794	0	0.764706		0.037037
chr15:85645975-85646308	3			0.00389105	0.196653	0.986667	0.983333	0.1	0.24359
chr15:89140090-89140792	3	29857	Mapk12	0.0225734	0.0315457	0.860335	0.965812	0.0277778	0.274306	0	1		0
chr4:56740666-56740940	3	11471	Actl7b	0.0625	0.222222	0.979866	1	0.0422535	0.241379
chr11:36008263-36008488	3			0.00606061	0.185393	0.978947	0.947368	0.181818	0.688073
chr3:152165650-152166033	3	54120	Gipc2	0.00991501	0.0149254	0.862069	0.895833	0.0329218	0.208914		0.4		0
chr15:75997523-75999000	3			0.00478469	0.0209895	0.931102	0.868932	0.0271845	0.27519	0.0340909	0.969697	0	0.00598802
chr3:66978755-66979046	3			0.0126582	0.196891	0.960227	0.964286	0.0140845	0.325444	0	1	0	0
chr11:116130559-116131201	3	338364	Trim65	0.0786687	0.180695	0.918519	0.964029	0.20202	0.269877	0	0.980583		0.0327869
chr18:21652713-21653205	3	74644	4930426D05Rik	0.0128205	0.0144231	0.858065	0.923077	0.0333333	0.217822	0	0.833333		0
chr7:126535912-126536266	3			0.0351759	0.0132979	0.962963	0.870968	0.00719424	0.319392	0	0.743243	0	0.0128205
chr7:44312687-44312908	3			0.00990099	0.192623	0.954128	0.94	0.390625	0.935897	0	0.888889	0.5	1
chr7:29024055-29024255	3			0.00757576	0.227586	0.967742	0.956522	0.0864198	0.251366	0			0.1
chr15:79251865-79252763	3			0.359447	0.162304	0.909357	0.833333	0.313305	0.453074	0.244898	1		0.4375
chr8:25976372-25976797	3	52120	Hgsnat	0.0224033	0.0280561	0.85567	0.965116	0.0232558	0.495595		1		0
chr6:136044163-136044450	3			0.0119048	0.23913	0.988235	0.9	0	0.208
chr2:90917418-90918027	3	66461	Ptpmt1	0.00682128	0.0223048	0.857843	0.906977	0.134969	0.441176	0	1		0.363636
chr6:52306030-52306293	3			0.0654762	0.0487805	0.955556	0.849057	0.0140845	0.28972	0	0.888889		0
chr6:21214452-21215805	3	16508	Kcnd2	0.011994	0.00823422	0.854369	0.963964	0.0277778	0.180425	0.0666667	1		0.010989
chr14:20734107-20734688	3	17423	Ndst2	0.080402	0.109453	0.92268	0.882353	0.128834	0.181992	0	1
chr11:89299254-89299456	3			0.125	0	0.977778	0.84	0.047619	0.155172
chr2:92388982-92389543	3			0.0208333	0.176972	0.979899	0.923077	0.0171429	0.358407	0.0666667	0.833333	0	0
chr11:87578374-87578695	3	18952	Sept4	0.012987	0.0198864	0.945946	0.868056	0.0606061	0.313333	0	0.848485		0
chr19:6398555-6398855	3			0	0.226415	0.967213	0.95122	0.0882353	0.598039		0.956522	0
chr2:32311925-32312849	3			0.194605	0.12766	0.919028	0.946429	0.339286	0.281633		0.5		0
chr15:80211359-80211956	3			0.0704225	0.179002	0.949045	0.922078	0.142857	0.451852				0.05
chr9:44498439-44499178	3	80288	Bcl9l	0.00706714	0.2	0.969112	0.910448	0.0135747	0.382114	0	1		0
chr15:98806867-98807094	3	13199	Ddn	0	0.0322581	0.954315	0.862069	0.0731707	0.431818
chr11:97018646-97019200	3	83395	Sp6	0.00746269	0.0147679	0.852535	0.946429	0.04	0.195876		1	0.1	0
chr4:140034426-140034657	3			0.0333333	0.101562	0.960674	0.852459	0.0212766	0.180258
chr3:88621021-88621727	3			0	0.0618557	0.968912	0.857143	0.0298507	0.376437	0	0.957447		0
chr9:66220619-66220866	3			0.0793651	0.188119	0.902439	0.947368	0.1	0.274809	0.210526	0.722222	0	0.0540541
chr7:79508518-79509111	3			0.00766284	0.183417	0.939394	0.901099	0.0183486	0.205584				0
chr7:28378372-28378617	3	22695	Zfp36	0.0238095	0.19685	0.983607	0.909091	0	0.6
chr5:98253875-98254670	3	14176	Fgf5	0.00874126	0.211111	0.939306	0.88785	0.143713	0.238333	0.0909091			0
chr13:55487322-55488154	3	56320	Dbn1	0.00282486	0.00185529	0.851852	0.968944	0.0111111	0.353933	0.0333333		0	0
chr5:113310379-113310993	3			0.0108696	0.0129199	0.847534	0.95	0	0.223235	0			0.2
chr8:25102849-25103169	3	83436	Plekha2	0	0.0359712	0.96124	0.857143	0	0.466667	0	1		0.321429
chr11:59176425-59177354	3			0.0930233	0.144201	0.883513	0.944444	0.128814	0.196581
chr5:135856999-135857220	3			0.00943396	0	0.850877	0.9375	0	0.238095
chr2:130361848-130362462	3			0.0219124	0.0241158	0.850187	0.934307	0	0.172161	0	0.966667	0	0.0144928
chr8:70594348-70595521	3	71780	Isyna1	0.0402341	0.172089	0.895782	0.965116	0.215232	0.272472
chr7:27470399-27470618	3			0	0.2	0.92	0.928571	0	0.241758	0	0.666667		0
chr9:21265197-21265663	3	235040	Atg4d	0.0650224	0.168493	0.936986	0.902299	0.0230415	0.304745	0	0.792453		0.0277778
chr2:91923692-91924059	3			0	0.0137615	0.851351	0.984127	0.030303	0.295918
chr7:7300629-7300903	3			0.00746269	0.0313725	0.85	0.981132	0.162162	0.330508	0	0.8	0.2	0.277778
chr15:78799096-78799374	3			0.00884956	0.0776699	0.963303	0.84507	0.142857	0.871795	0.025641	0.9	0.666667	1
chr11:114786358-114786681	3			0.00254453	0	0.849315	1	0.0215054	0.253669	0			0
chr15:83056532-83056837	3			0	0.0629921	0.880597	0.928571	0.0526316	0.396947	0	0.944444	0	0
chr18:15064646-15064928	3	106931	Kctd1	0.0545455	0.168142	0.884211	0.95	0	0.656934
chrX:44367766-44367980	3	245403	Dcaf12l2	0.00456621	0.00512821	0.851852	1	0.0212766	0.392857	0	1		0
chr8:70488358-70488752	3	67937	Tmem59l	0.0222222	0.00671141	0.941606	0.837838	0.0266667	0.241983
chr7:30072550-30072938	3			0.016129	0.083871	0.954198	0.836735	0	0.415323	0	0.957746	0	0.0377358
chr13:65420136-65420795	3			0	0	0.847826	1	0.133333	0.347518
chr6:99520491-99523049	3			0.21319	0.159539	0.891641	0.918367	0.263158	0.236364	0	1		0
chr13:56752958-56753806	3			0.0180723	0.0168067	0.947273	0.840426	0.0137931	0.208929	0	1		0.015873
chr11:85886268-85886603	3			0.00888889	0.0664336	0.964602	0.833333	0.369565	0.483092	0	0.8	0.666667	0.125
chr15:102990470-102991058	3	15426	Hoxc8	0.00497512	0.0100671	0.845	1	0	0.193133
chr17:26438677-26439351	3			0.0343195	0.0731707	0.985816	0.823529	0.0309278	0.105175	0.0740741	0.25		0.0261194
chr8:94172330-94172845	3	17750	Mt2	0.0100334	0.152778	0.862319	0.9375	0.0190476	0.316327
chr5:143293314-143293710	3			0.020202	0.0151134	0.971154	0.830189	0	0.434211		0.884615		0.540541
chr4:86874034-86874720	3	230379	Acer2	0.123711	0.120339	0.846154	0.935484	0.0227273	0.265854		0.88	0	0
chr17:71310457-71311277	3			0.00183486	0.0131827	0.977273	0.833333	0.00793651	0.423404		1	0	0.236842
chr11:63889138-63889678	3			0.0422535	0.0622837	0.849057	0.956522	0.016129	0.383459	0	1	0	0
chr6:52177164-52177666	3			0.00743494	0.0347594	0.848276	0.929825	0.0232558	0.186364	0	1	0	0.015625
chr7:45795013-45795317	3			0.134228	0.183824	0.894118	0.863636	0.0909091	0.383929	0	1	0	0
chr15:103035732-103035967	3			0.0555556	0.137931	0.986842	0.8125	0.04	0.364583
chr4:138262132-138262776	3	16559	Kif17	0.00490196	0.03125	0.927586	0.843137	0.0322581	0.267532
chr12:117153901-117154247	3			0	0.00932401	0.827957	1	0.025641	0.191489		1	0	0
chr18:37505888-37506400	3			0.0486486	0.14841	0.947761	0.840909	0.0141844	0.235772	0.016129	0.866667	0.03125	0.0350877
chr2:165503862-165504148	3	170441	Slc2a10	0.0124224	0.163934	0.902778	0.86	0	0.0649351				0
chr14:70153177-70153877	3	219158	Ccar2	0.129032	0.138748	0.832808	0.927461	0.147465	0.462725	0	1		0
chr11:97150599-97151802	3	73174	Tbkbp1	0.0145833	0.0596421	0.864486	0.919831	0.00738007	0.319277	0	1		0.235294
chr7:16885082-16886384	3			0.218157	0.098688	0.816949	0.897959	0.230366	0.169854	0.0740741	0.45		0.0217391
chr8:84912538-84913446	3	100503676	Gm38426	0.0080292	0.0140474	0.82567	0.976744	0.033543	0.334054
chr7:65644736-65645333	3	272396	Tarsl2	0.234657	0.0618337	0.807692	0.888889	0.47561	0.185792	1	1		0.0204082
chr12:56611783-56612308	3	18094	Nkx2-9	0.0183486	0.0612245	0.861905	0.901961	0.139706	0.301746		0.828571	0.119048	0.125
chr6:85409139-85409386	3			0.00851064	0.0151844	0.818182	1	0	0.309091	0	1		0.0392157
chr7:29064428-29064665	3			0.0267857	0.176101	0.917808	0.846154	0.0379747	0.275676	0
chr2:153445508-153445831	3	329540	Nol4l	0.100372	0.24	0.992424	0.77707	0.075	0.307692
chr15:99425769-99426050	3			0.0816327	0.204819	0.921739	0.846154	0.333333	0.686441	0.0625	0.666667	1	0.6
chr3:98339181-98339487	3	236539	Phgdh	0.0346535	0.25641	1	0.787879	0	0.390411		1
chr5:136170511-136170738	3	269717	Orai2	0.0720721	0.210191	0.947368	0.797101	0.0152672	0.255411		0		0
chr2:57123389-57124335	3			0.0125261	0.0376471	0.857143	0.881356	0.0191083	0.306122	0	0.964286	0.111111	0.0283019
chr2:168050282-168050608	3			0.0138462	0.0130506	0.81759	0.963855	0.0129032	0.374702	0	0.9375	0	0.0192308
chr3:144198567-144198938	3			0.012766	0.141304	0.931373	0.821429	0	0.256579		0.724138		0
chr3:66973460-66973929	3			0.0113895	0.0422535	0.829843	0.967949	0.019544	0.371571	0	1	0
chr4:126162672-126163337	3	66938	Sh3d21	0.0478469	0.0661417	0.853571	0.902655	0	0.443902		1	0	0.111111
chr17:66379500-66379752	3			0.0689655	0.024	0.823276	1	0.178571	0.659794	0.155556	0.953846	0	0.0638298
chr12:104447004-104447341	3			0.023622	0.228758	0.930556	0.8	0.0408163	0.301587	0	1	0	0
chr4:134251304-134252137	3			0.00930233	0.0475698	0.808696	0.978571	0.00847458	0.301061
chr11:48849542-48849747	3			0.00775194	0.113924	0.824074	0.928571	0	0.152174
chr8:84784222-84785041	3			0.0137825	0.0603814	0.967517	0.80102	0.0155039	0.438111
chr7:70357802-70358206	3			0.0108401	0.224138	0.929515	0.80597	0.0611354	0.346667	0.142857		0
chr4:150101487-150101760	3			0.0192308	0.0613811	0.826484	0.983051	0.247863	0.742574	0	1	0.384615	0.558824
chr4:152125094-152126645	3			0.0308319	0.091853	0.829424	0.907348	0.031401	0.293284	0.0120482	0.854839	0	0.0152284
chr2:74727334-74727642	3	387144	Mir10b	0.0295567	0.133005	0.805085	0.969697	0	0.613636
chr10:59223222-59223431	3	103080	Sept10	0.0454545	0.144737	0.803922	0.931034	0.0178571	0.284314	0.142857	0		0.25
chr7:137309188-137310621	3			0.0101744	0.160432	0.907721	0.808765	0.0227273	0.347701	0.0769231	0.964286	0	0.0423729
chr3:54633258-54633725	3			0.0311419	0.0248139	0.808	0.989011	0.00578035	0.246429
chr15:89457316-89457978	3			0.0320946	0.0429907	0.813223	0.981013	0.060241	0.37428	0	0.612245	0	0.0465116
chr17:28518080-28518436	3			0	0.0576132	0.820988	1	0.0254777	0.241525		1		0
chr7:25686754-25688290	3	21803	Tgfb1	0.00625978	0.0750751	0.821306	0.964286	0.0494505	0.426901	0	0.966667		0.0454545
chr2:30545207-30545480	3			0.0193237	0.0544872	0.824219	1	0.0377358	0.507937	0	0.75		0
chr12:3930251-3930622	3			0.017094	0.0215054	0.804878	1	0.454545	0.591667		0.707317	1	0.533333
chr13:64312396-64312852	3	66129	Aaed1	0.00546448	0.0114504	0.978417	0.8	0	0.2827
chr8:72135057-72135839	3	326618	Tpm4	0.0112045	0.0115274	0.82243	0.940476	0.102804	0.379791
chr2:119270942-119271233	3	228543	Rhov	0.0945946	0.130769	0.770642	0.961538	0.194444	0.356383
chr17:57250576-57250825	3			0.0175439	0.109524	0.916667	0.788732	0.0238095	0.118421	0.2		0	0
chr2:29869113-29869551	3	99151	Cercam	0.0131579	0.100858	0.775424	0.933333	0.0289855	0.36875		1		0
chr17:32113698-32114183	3			0	0.0387755	0.984615	0.78	0.025974	0.26087	0.5	0.923077	0	0
chr6:83758092-83758487	3			0.0326087	0.0736842	0.837079	0.875	0.046875	0.343478	0	1	0
chr1:152624909-152625288	3	19731	Rgl1	0.0181406	0.0597015	0.826087	0.914894	0.202381	0.275362	0.285714	0.681818		0
chr8:71685724-71686100	3			0.0283976	0.00983607	0.789744	1	0.0201342	0.191083	0	0.958333	0	0
chr2:167104811-167105275	3			0.0279503	0.0589888	0.870722	0.860104	0.0217391	0.469565	0	0.926829	0	0.0857143
chr15:6386351-6386893	3	13132	Dab2	0.0167224	0.0301724	0.833333	0.921348	0.0322581	0.315175	0.1		1	0
chrX:151169206-151169700	3			0.00749064	0.0807453	0.817308	0.893333	0.0454545	0.533708	0	1
chrX:7884050-7884621	3	22232	Slc35a2	0.00588235	0.0318021	0.810811	0.948276	0.102041	0.408163	0	0.923077
chr7:45357720-45357941	3			0.0163043	0.0489796	0.813084	0.916667	0.188406	0.467005	0	1	0.2	0.347826
chr8:3630824-3631224	3	20911	Stxbp2	0.0552147	0.109848	0.764706	1	0.18	0.46281	1	0.75		0
chr5:115374024-115374261	3			0.0615385	0.0888889	0.861538	0.87931	0	0.413793	0	1		0.12
chr11:117332159-117332683	3			0.0239362	0.0152439	0.945946	0.798165	0.027027	0.320755		0.96	0	0.0666667
chr2:32966749-32967115	3			0.0434783	0.0669935	0.948276	0.771429	0.0309735	0.309133	0	1		0.0120482
chr7:45346693-45346971	3			0.0176678	0.0748663	0.957576	0.761468	0.0886076	0.522124	0.047619	0.967742	0	0.0958904
chr6:124861154-124861366	3			0.0204082	0.0471698	0.93722	0.797203	0.5	0.887006
chr5:45493175-45493767	3	66988	Lap3	0.0395387	0.0518053	0.816176	0.89916	0.0258303	0.186992	0.181818	0.692308		0.115385
chr11:116238046-116238278	3	14027	Evpl	0	0.0288066	0.783784	0.989362	0	0.365591	0	0.941176		0
chr17:45546789-45547088	3			0.0248139	0.0677419	0.779412	0.978495	0.0505051	0.910714	0.0285714	0.909091		0.820513
chr8:118283569-118284585	3	12554	Cdh13	0.0107672	0.0698027	0.928205	0.790576	0.0154639	0.460722
chr1:75487637-75488078	3			0.0178571	0.0477707	0.788991	1	0.00460829	0.311881	0	0.947368	0	0.0185185
chr8:70803886-70804182	3			0.0377358	0.0571429	0.944444	0.784314	0.0224719	0.39207	0	0.969697		0.0333333
chr15:101077731-101079062	3			0.0123839	0.0352941	0.934924	0.798701	0.0176991	0.530909	0.03125	0.971429	0	0
chr2:165473021-165473271	3	114644	Slc13a3	0.0223464	0.0213415	0.781457	1	0.0289855	0.207921				0
chr16:23983312-23983527	3			0	0.0504202	0.928571	0.8	0	0.178947		1		0
chr7:35203779-35204197	3			0.0237467	0.0832178	0.783562	0.982301	0.0209424	0.388889	0.0714286	0.666667	0	0
chr7:30360398-30360802	3			0.0240175	0.0121212	0.791667	0.976	0.159574	0.398844
chrX:12076862-12081915	3			0.0107444	0.136648	0.767809	0.887013	0.0224138	0.480783	0.0322581	0.944444	0	0.00970874
chr13:21753506-21753794	3	319169	Hist1h2ak	0.0167598	0.0571429	0.773196	1	0.02	0.379487	0.142857	1		0
chr2:147188041-147188301	3			0.019802	0.084507	0.75	1	0	0.380952
chrX:36329942-36330273	3			0.0820896	0.140351	0.819048	0.875	0.25	0.774194		0.75
chr5:108677593-108677836	3			0.016129	0.15534	0.784615	0.870968	0	0.202128			0	0.0454545
chr4:148890979-148891502	3			0.0145278	0.0376569	0.80163	0.913043	0.0392157	0.301746
chr8:84198425-84198684	3			0.0416667	0.0280374	0.82199	0.896552	0.0307692	0.446237
chr5:31138049-31138625	3	22226	Ucn	0.0206298	0.0275779	0.900763	0.84466	0.00677966	0.240271	0	1
chr11:105967811-105968352	3			0.0127226	0.111702	0.883929	0.779412	0.0169492	0.156863	0		0	0.0689655
chr11:95143139-95143388	3			0.019084	0.0249307	0.813559	0.907895	0.0727273	0.363636
chr11:94491102-94491484	3			0.0070922	0.0131148	0.911877	0.819444	0.0252101	0.399209	0	0.714286	0	0
chr7:5051496-5051839	3	68992	Zfp580	0.00675676	0.0195531	0.912548	0.803922	0.0120482	0.0980392				0
chr12:80109955-80110382	3			0.0058309	0.0172414	0.78626	0.974684	0.0810811	0.473451
chr3:129215679-129216190	3			0.00996678	0.0216606	0.938389	0.776119	0.016129	0.206226			0
chr19:4214335-4215570	3	56708	Clcf1	0.0271186	0.00965517	0.804094	0.943775	0.04	0.348178		0.875	0	0
chr9:106464739-106465734	3	436090	Gpr62	0.00952381	0.0109514	0.8	0.935035	0.0486726	0.341191
chr11:69368463-69369239	3	216848	Chd3	0.0107239	0.0161812	0.802083	0.916667	0.0816327	0.377432	0	1
chr11:35120997-35122006	3	20564	Slit3	0.0162791	0.0260323	0.896175	0.84	0.0473373	0.421412	0	1		0.028169
chr17:25792072-25792557	3	214917	Fam173a	0.021021	0.00923788	0.792793	0.957447	0.0232558	0.385042	0	0.9375		0.125
chr1:42696575-42698657	3	18993	Pou3f3	0.0123239	0.119241	0.79322	0.850515	0.0340909	0.309091		1		0
chr11:78490643-78491181	3			0.0441176	0.0865248	0.848485	0.843284	0.0315457	0.276316	0.0333333	1		0.0882353
chr8:121073544-121073839	3			0.016	0.00520833	0.892857	0.831325	0.134328	0.436782	0.4375	1	0	0.105263
chr2:155629339-155629701	3			0.0164835	0.0262097	0.795322	0.955556	0.0375	0.338403
chr6:125313655-125314098	3	17000	Ltbr	0	0	0.894366	0.829268	0.0789474	0.728571	0	1		0
chr2:51147552-51148215	3	74194	Rnd3	0.0110294	0.0344234	0.879227	0.836957	0	0.353468
chr9:21244071-21245179	3			0.0142379	0.00734619	0.888889	0.813953	0.00759494	0.372514	0	0.716981		0.0206186
chr7:70346198-70346406	3			0.00485437	0.00434783	0.940299	0.777778	0.0212766	0.111111		1		0
chr9:21988063-21988280	3	71746	Rgl3	0	0	0.803279	0.914286	0.0238095	0.398305			0	0
chr9:44721183-44721439	3			0.0123457	0.00421941	0.767677	0.981308	0.027027	0.412844		1		0
chr9:108106163-108106582	3			0.100427	0.0737101	0.786561	0.867816	0.24	0.793846		0.9	0.5	1
chr6:42349551-42350532	3	22793	Zyx	0.0207254	0.0578512	0.881517	0.8	0.0298507	0.308197	0	1		0
chr19:45230944-45231579	3			0.00584795	0.0216216	0.865979	0.837209	0.0291262	0.174863	0.0555556		0	0
chr2:130295426-130296228	3	228598	Ebf4	0.00238095	0.0417582	0.889655	0.791667	0.0970149	0.274052		1		0
chr12:85216664-85217055	3			0.0223881	0.0392157	0.758621	0.957447	0.333333	0.60793	0.333333		0.272727	0.432432
chr4:123189042-123189245	3			0.0284091	0.124224	0.766467	0.857143	0.0740741	0.335821	0	0.931034	0.166667	0.05
chr11:102437374-102438878	3			0.0949242	0.111568	0.771684	0.855297	0.0626305	0.318798	0	0.792453	0	0.0275229
chr19:8929381-8930066	3	225898	Eml3	0.033557	0.0758808	0.853242	0.813953	0.205607	0.509881		1		0
chr15:75993678-75993948	3			0.0276817	0	0.852941	0.846154	0.0138889	0.479554		0.958333	0	0
chr12:108006024-108006417	3			0.0142857	0.0215827	0.829897	0.870968	0.0178571	0.171429	0	1		0
chr10:127170599-127171211	3			0.0354839	0.1	0.832685	0.820513	0.0283688	0.415978	0.0454545	0.96	0	0
chr7:24869699-24870221	3	71241	Dmrtc2	0.0199203	0.0189702	0.783582	0.945205	0.0181818	0.52439	0	1		0
chrX:36328332-36329513	3	74365	Lonrf3	0.0546282	0.033239	0.758967	0.944444	0.0651042	0.635179	0.0555556	1
chr9:44326917-44327163	3	13478	Dpagt1	0	0.0428571	0.747475	0.972222	0.0625	0.283133		0.25		0
chr4:34049768-34050143	3	67652	Spaca1	0.0206897	0.016317	0.781553	0.935065	0	0.267081	0	1		0.0266667
chr14:118925060-118925560	3	66573	Dzip1	0.0101351	0.0105634	0.838617	0.848837	0.0347826	0.428571			0.222222	0.5
chr11:116232745-116232982	3			0.0137931	0.0228013	0.751323	0.956522	0.188679	0.858657	0	1	0	0.796296
chr14:118854589-118855037	3			0.0206186	0.0176471	0.847826	0.846154	0.0149254	0.218519		0.828571	0	0
chr8:105258996-105259938	3			0.0147651	0.0630817	0.832618	0.822785	0.0145985	0.378827
chr3:107760065-107760286	3	12977	Csf1	0	0	0.776699	0.952381	0	0.329545
chr10:49788484-49788867	3	14806	Grik2	0.00166389	0.015625	0.854331	0.855072	0.0319635	0.258687
chr11:5861774-5862357	3			0.00851789	0.0145161	0.758974	0.95302	0.185185	0.260274	0	1	0.818182	0.193548
chr10:79755009-79755296	3	67112	Fgf22	0.120805	0.117216	0.782123	0.810811	0.0365854	0.390135	0.0588235	1
chr7:141070294-141071018	3			0.0359408	0.190647	0.87234	0.735294	0.0204678	0.258621	0.0714286	1	0	0
chr1:180777733-180778382	3			0.0271318	0.00777202	0.836431	0.830065	0	0.301887	0	0.8	0	0.0135135
chr10:80491185-80491434	3			0.00704225	0.0173697	0.770588	0.946429	0.223881	0.294545	0	0.785714	0.333333	0
chr3:106721606-106722498	3			0.0322581	0.0360825	0.737179	0.958621	0.0430108	0.290249	0.0540541	0.724138		0
chr10:49783018-49783368	3			0.00537634	0.0169492	0.768707	0.9375	0.0133333	0.339367	0	1	0	0
chr15:99474375-99474776	3	75284	Bcdin3d	0.0398551	0.004329	0.787149	0.902985	0	0.416149	0	0.87234		0.0363636
chr14:55113415-55115427	3			0.0177736	0.0124127	0.79803	0.888889	0	0.332838		1	0	0
chr7:141461773-141462241	3	213573	Cracr2b	0.0116009	0.00743494	0.822034	0.837349	0.039604	0.234266	0.04			0.0416667
chr8:104630591-104630965	3	56437	Rrad	0.012	0.0326633	0.739884	0.972603	0.0155039	0.209366
chr2:173578064-173578438	3	70065	Ankrd60	0.015015	0.0148148	0.744681	0.979592	0.0340909	0.252747
chr7:139085954-139086762	3			0.0160819	0.0123267	0.859416	0.806452	0.0752688	0.498498		1	0	0.0384615
chr10:80888242-80888574	3			0.00289855	0.09375	0.826389	0.808511	0.0537634	0.458937	0	0.833333		0
chr4:8911253-8911702	3			0.038835	0.0342466	0.729614	0.950549	0.0243902	0.545455	0	1	0.333333
chr18:38338764-38339051	3	26384	Gnpda1	0.00359712	0.0149254	0.74359	0.966292	0.0289855	0.215827	0	0.780488		0
chr2:26206331-26206900	3	16871	Lhx3	0.00891266	0.0175695	0.792829	0.868421	0	0.380952		1	0	0
chr4:109981641-109984252	3			0.00858984	0.00357143	0.765823	0.92126	0.00631579	0.304688	0	0.941176	0	0.0403226
chr7:45052639-45054164	3	233210	Prr12	0.034188	0.0453125	0.845133	0.799145	0.113514	0.309659	0.162791	1		0
chr2:157943805-157944466	3			0.0114286	0.00452489	0.864865	0.791209	0.0147783	0.511166		0.769231		0.258065
chr3:88532723-88532934	3	72640	Mex3a	0.0229885	0.0289855	0.803571	0.836735	0	0.396825
chr14:55900148-55900461	3	654795	Sdr39u1	0.00938967	0.00714286	0.773438	0.904762	0.0508475	0.15748	0	0.538462		0.0294118
chr18:61013928-61014346	3	240332	Slc6a7	0.00817439	0.00588235	0.77439	0.887324	0.0397351	0.305842
chr4:109657137-109657719	3			0.0120192	0.0110865	0.773585	0.882353	0.0515464	0.318538		0.9	0	0
chr10:85598646-85598868	3			0.037037	0.00609756	0.721519	0.931034	0.0243902	0.304348	0	1	0.0714286	0
chr17:27511924-27513835	3			0.00530786	0.0215774	0.759571	0.884058	0.0369393	0.242013				0
chr4:46506932-46507525	3			0.088993	0.1875	0.810458	0.767442	0.116883	0.130926	0.21875	0.826667	0	0.0136612
chr1:177322716-177323108	3			0	0.0227273	0.74	0.894737	0	0.326733	0	0.888889	0	0.0540541
chr15:76911249-76911879	3			0.0262697	0.0380148	0.749386	0.899563	0.035461	0.577586	0	0.926829	0	0.142857
chr1:89941590-89942209	3			0.0296496	0.0147493	0.761006	0.848485	0	0.210526		0.5		0
chr15:103032736-103032961	3	15423	Hoxc4	0.047619	0.0487805	0.781818	0.85	0.25	0.681159	0			1
chr7:132812947-132813998	3	77938	Fam53b	0.00283554	0.0122418	0.726688	0.935606	0.0104712	0.2	0	1		0
chr4:134072902-134073113	3			0.00996678	0.00992063	0.730769	0.945946	0.0227273	0.181818
chr5:120438069-120438364	3			0.038961	0.00787402	0.738462	0.913793	0.0645161	0.302158			0	0
chr7:18957479-18958577	3			0.0291096	0.0498282	0.787879	0.832579	0.0342205	0.176056	0.0689655	0.766667	0	0
chr11:103360221-103360913	3			0.00322581	0.0106572	0.739454	0.888889	0.0133779	0.218324	0	1		0.0307692
chr14:118611621-118611930	3			0.657658	0.124138	0.827869	0.653846	0.8	0.849462			1	0.835821
chr16:20629747-20630039	3			0.00311526	0.0538922	0.794521	0.827586	0	0.447368		1
chr11:63919239-63919458	3			0.0041841	0.00900901	0.738095	0.909091	0.0123457	0.188406				0
chr19:53312773-53313868	3			0.020202	0.0152439	0.787149	0.808511	0.0409836	0.369942		1		0
chr5:101659014-101659837	3			0.00967742	0.0256959	0.72428	0.905882	0.0144928	0.272727			0.04	0.2
chr7:79515296-79515887	3			0.0127576	0.0975057	0.830325	0.756522	0.0547945	0.233425	0	0.851852	0.0714286	0.018018
chr11:95796605-95796890	3			0.00974026	0.00445434	0.837004	0.753425	0.0178571	0.219124	0.027027	0.847826	0	0.020979
chr3:34663379-34664473	3			0.00990099	0.0269784	0.847645	0.769231	0.025	0.43804	0	0.947368		0
chr4:9859436-9860095	3			0.0109204	0.00659341	0.724528	0.908571	0.0126582	0.334988	0	0.980769	0	0.010989
chr4:41740725-41741402	3	18391	Sigmar1	0.0282132	0.0183876	0.819121	0.774194	0.00406504	0.287234	0	0.583333		0
chr11:119037207-119037726	3			0.0166113	0.0210084	0.801653	0.790698	0	0.359551		1	0	0
chr12:108306262-108306741	3	214305	Hhipl1	0.011655	0.00838574	0.813953	0.762346	0.0652174	0.312369	0	0.925		0.0222222
chr11:96352945-96353489	3	103889	Hoxb2	0.0108401	0.00446429	0.819372	0.785714	0.0140845	0.140083	0.0416667	0.769231		0.0177515
chr19:44511506-44512067	3			0.0135922	0.0273823	0.865471	0.758621	0.0107527	0.223833	0	0		0
chr12:112678600-112679696	3	382639	Zbtb42	0.0191205	0.0258706	0.923636	0.740458	0.044586	0.133648
chr17:24208766-24209322	3	18209	Ntn3	0.00657895	0.0235149	0.719258	0.977273	0.166667	0.476404
chr8:117498197-117498881	3	234779	Plcg2	0.00298507	0.0200803	0.864706	0.746411	0.0283688	0.458853
chr5:36868376-36870197	3	269643	Ppp2r2c	0.0152439	0.0066313	0.858586	0.726027	0.0111111	0.202899	0	0.947368		0
chr11:102990045-102990356	3			0	0.0725191	0.771739	0.794872	0.0224719	0.207143	0	0.607143	0.1	0
chr19:6399415-6400169	3			0.0253165	0.0196078	0.867347	0.72973	0.0701754	0.452991
chr2:119743826-119744442	3	228550	Itpka	0.0170213	0.0454545	0.883495	0.733333	0.0111732	0.240586
chr5:124249216-124250237	3			0.028169	0.0302714	0.891892	0.737113	0.02	0.143418	0.166667	1		0
chr8:105276318-105276537	3	78688	Nol3	0.0125	0.0165746	0.958333	0.727273	0.0425532	0.432432
chr8:121468777-121468983	3			0.0982659	0.202206	0.835366	0.681818	0	0.371681	0	0.333333		0.222222
chr3:68493637-68495346	3			0.00833333	0.0339343	0.934142	0.712575	0.0495495	0.319515	0	0.943662	0	0
chr8:109961726-109962289	3	73608	Marveld3	0.025	0.143133	0.824	0.697531	0.26087	0.496674
chr15:74563908-74564167	3	107831	Adgrb1	0.0215054	0.0509804	0.897196	0.712329	0	0.377358				0.0666667
chrX:73673148-73673484	3			0.0306122	0.0555556	0.74359	0.846154	0.0610687	0.472727
chr8:12430461-12431350	3			0.0091954	0.0167286	0.746269	0.832335	0.0350877	0.327711	0.0344828	0.83871		0.0113636
chr4:151128693-151129563	3			0.00882353	0.008726	0.75	0.782383	0.0245902	0.225383	0.1	0.777778	0	0
chr1:134556779-134557124	3			0.0172414	0.00714286	0.708333	0.960938	0.0694444	0.344156
chr14:89898191-89899068	3			0.0301205	0.180328	0.77551	0.767442	0.159509	0.212314
chr10:81135308-81135560	3	16969	Zbtb7a	0.0413223	0	0.773585	0.763636	0	0.333333		1		0
chr13:48659890-48660124	3			0.0780142	0.0483871	0.977099	0.714286	0.00990099	0.363636		1	0
chr11:20455180-20455490	3			0.344828	0.0566038	0.733333	0.675325	0	0.341014	0	0.76	0	0
chr17:17827102-17827344	3			0	0.0117647	0.697917	1	0.0689655	0.1875	0.181818	0	0	0
chr5:135023386-135024062	3	20907	Stx1a	0.0214286	0.00377358	0.716535	0.873016	0	0.349265	0	0.888889		0.0487805
chr11:112784500-112785465	3			0.0271493	0.00946372	0.775862	0.761364	0.00990099	0.327068	0		0	0
chr13:67813844-67814098	3	212569	Zfp273	0.0569106	0.126126	0.770833	0.717949	0.012987	0.394366
chr4:129048636-129049248	3			0	0.0110294	0.695946	1	0.0576923	0.355556	0.0512821	1	0	0
chr14:54479455-54479798	3			0.23192	0.163606	0.941463	0.613445	0.0340909	0.382911
chr6:52229856-52230272	3	723820	Mir196b	0.0108303	0.0162866	0.696154	0.982456	0.0483871	0.367769
chr11:95830488-95831358	3			0.0147992	0.020214	0.694444	0.975	0.18254	0.557453	0.142857	0.641026	0.185185	0.443038
chrX:12086983-12092060	3			0.0116845	0.028115	0.717429	0.862252	0.0227273	0.519149	0	0.902913	0	0.0114943
chr10:19849469-19849700	3			0.0220588	0	0.714286	0.852941	0	0.403226		1		0
chr6:146795953-146796187	3			0.00749064	0.0423077	0.73913	0.810127	0.05	0.444444
chr2:131063426-131063752	3			0.0168919	0.0373832	0.694444	0.971831	0.09375	0.403361	0.5	0.769231		0
chr1:134560081-134561744	3	75605	Kdm5b	0.00803859	0.00208768	0.69687	0.878151	0.0148699	0.2
chr11:54303910-54304468	3			0.0242915	0.0564263	0.70229	0.965035	0.037037	0.405882		1	0	0.0196078
chr5:115398435-115398745	3			0.016	0.158491	0.719101	0.782609	0.030303	0.411523			0	1
chr8:84800464-84800685	3			0.0277778	0.06875	1	0.692308	0	0.113475
chr7:142663910-142664388	3			0.0152672	0.0762712	0.755102	0.75	0	0.19375		1	0
chr8:14911445-14911810	3	234094	Arhgef10	0	0.00884956	0.70122	0.857143	0.153846	0.586466	0	0.956522		0.222222
chr17:23546655-23547146	3			0.00540541	0.00564972	0.806452	0.72	0.0202703	0.137931	0	0.48	0	0.0138889
chr19:45079798-45080751	3			0.0114613	0.0183028	0.83905	0.696133	0.0458716	0.268966	0	0.96	0.0645161	0.00662252
chr7:45339483-45339796	3			0.0731707	0.0143885	0.854839	0.6875	0	0.381443	0	0.857143	0	0
chr13:65351765-65352304	3			0.167939	0.00896861	0.84058	0.666667	0.145455	0.303448
chr15:79261073-79262022	3			0.0302419	0.0395634	0.828909	0.685185	0.384615	0.390625	0	0.875	0	0.0232558
chr8:70597634-70598726	3			0.0537849	0.0812686	0.751969	0.77439	0.0236686	0.371019
chr5:113373432-113373649	3			0.0162162	0.0484848	0.685185	0.96	0	0.533333	0	1	0	0.1875
chr9:108825098-108825321	3	107934	Celsr3	0.0217391	0.0185185	0.702128	0.84	0.0243902	0.287129
chr10:43173159-43175099	3	109205	Sobp	0.0290055	0.0959052	0.963054	0.679825	0.0693431	0.457031	0	1		0
chr11:20631786-20632570	3			0.0136986	0.0789474	0.695513	0.961326	0.0952381	0.359127		1	0.148148	0.078125
chr15:76722138-76722934	3	223665	C030006K11Rik	0.0248307	0.0272408	0.832653	0.664706	0	0.301408		0.652174	0	0
chr1:172500079-172500860	3	21346	Tagln2	0.0168067	0.0450704	0.907801	0.678571	0.0183486	0.324324	0	0.909091		0
chr17:35126172-35126539	3	114585	D17H6S53E	0.0142857	0.0170648	0.814516	0.677419	0	0.242236		1
chr7:141338838-141339055	3	98845	Eps8l2	0.0512821	0.0168067	0.760684	0.738636	0.0689655	0.444444	0.5	0.833333		0
chr1:75458559-75458772	3			0.00772201	0	0.679688	0.982143	0	0.321739				0
chr18:73970127-73970413	3			0.0228571	0.0615385	0.847059	0.670886	0.108108	0.622047	0.0294118	1	0.5	0.464286
chr4:12140247-12141000	3	72397	Rbm12b1	0.0263158	0.0181818	0.971698	0.675676	0.0151515	0.192157	0			0.0344828
chr6:112727265-112727536	3			0.0144928	0.0705128	0.693431	0.980392	0.0638298	0.5625	0	1	0	0
chr11:96332716-96333268	3			0.0151899	0.00525394	0.889251	0.669118	0.0289855	0.259053	0	0.458333	0	0
chr10:12868952-12869657	3			0.00598802	0.0156863	0.766355	0.732057	0.0166667	0.167488	0	0.5	0	0
chr14:104473080-104473450	3			0	0.0216346	0.699422	0.820513	0.0340909	0.279661			0	0.287879
chr16:4886294-4886668	3			0.00775194	0.0135135	0.805556	0.680556	0	0.320225	0	1	0	0
chr18:82475042-82475476	3			0.0117302	0.0205128	0.789954	0.707692	0	0.248062	0	0.836066	0	0
chr6:51592543-51592962	3			0.00823045	0.01566	0.699219	0.902439	0.0423729	0.36036	0.0588235	0.970588	0	0.0144928
chr9:21944332-21944561	3			0.011976	0.0546697	0.875	0.666667	0.00657895	0.420455			0
chr7:16062007-16062250	3			0.0555556	0.0114943	0.738095	0.73913	0	0.0416667	0	0.0666667
chr8:4493287-4493562	3	67260	Cers4	0.0392157	0.00900901	0.698795	0.815789	0	0.105882		0.2		0
chr12:49401294-49401752	3			0.00502513	0.00686695	0.781395	0.713004	0.0381679	0.264642	0.0833333	1		0.0145631
chr3:90220724-90220949	3	68328	Rab13	0.04	0.00900901	0.731707	0.75	0.176471	0.264151
chr2:37430662-37431139	3			0.0282051	0.078853	0.818182	0.657895	0.0119048	0.246753	0	0.597938	0	0.0245399
chr15:37232988-37234441	3			0.00517464	0.00720906	0.683246	0.945274	0.0234987	0.251142		1	0.0294118	0.165919
chr2:122301685-122301888	3			0.0296296	0.0547264	0.857143	0.676923	0.0178571	0.273128
chr9:46443406-46443903	3			0.0375	0.0330579	0.73617	0.723684	0.0357143	0.200855	0.142857	0.875	0	0
chr12:76606284-76606504	3			0.0104167	0.0512821	0.674242	1	0.333333	0.851675		1
chr4:129513516-129514562	3	17357	Marcksl1	0.0378378	0.10772	0.903226	0.653333	0.0674847	0.166667
chr2:32583290-32583515	3			0.075	0.0289017	0.763636	0.711538	0.0322581	0.192857
chr11:69834024-69834340	3	216856	Nlgn2	0.00526316	0.077821	0.681818	0.974359	0.0736842	0.441065
chr11:102893199-102893569	3			0.00364964	0.0153584	0.746781	0.725	0	0.33617	0
chr7:4707260-4707474	3			0.08	0.135458	0.701357	0.8	0.0153846	0.520958	0	1		0
chr11:117809663-117810160	3	20973	Syngr2	0.0140845	0.00333333	0.787456	0.686391	0	0.298013		0.733333		0
chr18:80256046-80256924	3	66943	Pqlc1	0.0176282	0.0184659	0.789179	0.691803	0.0355556	0.422256	0	1		0
chr2:32981361-32982066	3	56017	Slc2a8	0.00514139	0.030349	0.864706	0.655172	0.414286	0.373541		0.728395	0.4	0
chr6:54039434-54040338	3			0.0235849	0.143004	0.967249	0.642857	0.0930233	0.249141	0.0967742	0.878788	0	0
chr8:3221034-3221283	3			0.0232558	0.107843	0.677419	0.989583	0.0483871	0.20339	0.0416667	1	0	0
chr11:102276505-102276728	3			0.0110294	0.0343915	0.957983	0.652174	0.0442478	0.23871	0.0212766	0.90566	0	0.0106383
chr8:84200885-84201108	3			0.0133333	0.0206897	0.869565	0.653061	0	0.602941
chr19:24224388-24225004	3	21873	Tjp2	0.0198675	0.0213777	0.751244	0.700565	0.00884956	0.284345	0	0.894737		0
chr13:71959355-71960256	3			0.0124014	0.00704225	0.687898	0.895833	0.00510204	0.287834		1		0
chr4:120282477-120282998	3			0	0.0206897	0.927632	0.647059	0.0125	0.437908			0
chr2:4717463-4718320	3	209645	Bend7	0.0388601	0.0740741	0.691489	0.785714	0.0552147	0.182028	0			0.0384615
chr15:6874086-6874520	3	18414	Osmr	0.010352	0.00895522	0.721569	0.733333	0	0.435685	0		0	0
chr9:107551415-107551915	3			0.023166	0.121864	0.665306	0.815789	0.145038	0.264297
chr16:9992253-9992477	3	14811	Grin2a	0.0123457	0.0152439	0.954248	0.630769	0.0153846	0.38756		1	0	0
chr6:52206447-52206654	3			0.0125	0.0546875	0.736842	0.7	0.0535714	0.156425	0	1	0	0
chr13:23573852-23574792	3			0.00537634	0	0.710843	0.75	0.0305344	0.351351	0.0263158	0.803922	0.0645161	0.0606061
chr18:37498658-37499209	3			0.0236486	0.0447284	0.69685	0.797468	0.0969388	0.365503	0	0.823529	0	0
chr17:32100028-32100473	3			0.00705219	0.0277778	0.68559	0.913793	0	0.377841	0	0.79646	0	0.0677966
chr4:135873512-135874137	3	52830	Pnrc2	0.0569106	0.062724	0.708434	0.756098	0.0192308	0.44484	0	0.904762		0.0425532
chr4:123201323-123201625	3	230718	Nt5c1a	0.00552486	0.0114943	0.659091	0.946237	0.0147059	0.284314		0.690476	0	0.0294118
chr7:19796557-19796825	3	80794	Cblc	0.00549451	0.0298507	0.685	0.793814	0.0173913	0.23348
chr8:119446599-119447443	3	117148	Necab2	0.00671141	0.0405405	0.709091	0.757576	0.049505	0.364238
chr4:135175325-135175822	3			0.0116009	0.0445469	0.687664	0.894444	0.136842	0.883392	0	0.731707	1	1
chr11:58961796-58962215	3			0.0049505	0.0194903	0.912162	0.633333	0.0147059	0.494585
chr7:120504416-120504630	3			0.0377358	0.0307692	0.923077	0.625	0	0.229167	0	0.75	0	0
chr2:35621843-35622339	3	69601	Dab2ip	0.0142857	0.0226415	0.67562	0.866667	0.0162602	0.36612		0.972222	0	0
chr4:127214658-127214981	3			0.00920245	0.072	0.678947	0.924242	0.0138889	0.382114	0.0588235	0.923077	0	0
chr4:46039121-46039800	3			0.0192308	0.0291439	0.745843	0.682692	0	0.333333	0	0.771429	0	0.0298507
chr7:45466568-45466979	3	12028	Bax	0.0992063	0.0704607	0.699115	0.7	0.0406977	0.373522		1		0
chr8:85011158-85011542	3			0.0169492	0.0904523	0.689243	0.893939	0.044586	0.414414
chr11:75172339-75173855	3	387150	Mir132	0.0078329	0.0163265	0.710526	0.763285	0.0316742	0.344952	0	0.741176		0.0204082
chr1:105355963-105356898	3	320311	Rnf152	0.0318907	0.0387658	0.679153	0.862745	0.0888889	0.627193	0.175439	0.935484		0.0238095
chr18:37089893-37090399	3	353236	Pcdhac1	0.04	0.0196721	0.760331	0.666667	0.0125	0.19	0	1		0.0227273
chr8:71689147-71689501	3	16336	Insl3	0.026936	0.013308	0.754545	0.661765	0.0222222	0.371094		1
chr6:48629247-48629757	3			0.00631912	0.0797546	0.909091	0.611111	0.140625	0.257778
chr15:85625627-85626162	3			0.0124378	0.00637959	0.65	1	0	0.137634
chr1:91344458-91345817	3			0.0171709	0.0305543	0.73796	0.663717	0.0424403	0.474374				0
chr17:35866399-35866869	3	76448	Ppp1r18	0.0310078	0.00961538	0.680147	0.772727	0.0113636	0.284314
chr15:84231913-84232333	3	170736	Parvb	0.00298507	0.110193	0.649306	0.89313	0.19697	0.35102	0	1		0
chr18:21651499-21651709	3	74644	4930426D05Rik	0.0138249	0.173913	0.768293	0.636364	0	0.409524
chrX:74023385-74023956	3	751533	Mir718	0.0244755	0.04	0.741667	0.666667	0.0222222	0.54007
chr11:102948560-102948787	3			0.0184049	0.0422535	0.732824	0.666667	0	0.273333	0	0.8		0
chr6:124910091-124910346	3	16768	Lag3	0.00961538	0.0191781	0.643875	0.968992	0.0217391	0.320833		1		0.0227273
chr14:54575688-54577650	3	16475	Ajuba	0.0142466	0.0104457	0.899865	0.61271	0.035533	0.338489
chr7:19065705-19066021	3			0.022449	0.011655	0.658703	0.868421	0.0515464	0.417431		0.794118	0	0
chr9:21165044-21166340	3			0	0.00478469	0.671256	0.795455	0	0.24858	0	0.871429	0	0.0150376
chr2:6129612-6130306	3			0.0185759	0.209507	0.921569	0.579545	0.169935	0.229277	0.235294	0.363636	0	0.0615385
chr8:23149727-23150233	3	101056408	Gm15816	0.0127389	0.0298507	0.713568	0.670213	0	0.398496	0	0.818182
chr15:98894027-98894548	3			0.0151324	0.0478261	0.989305	0.566102	0.017301	0.26864
chr16:18581663-18583035	3			0.0190763	0.00601892	0.649526	0.864865	0.0413437	0.23176	0.0714286	0.823529	0.0212766	0.0294118
chr2:71117867-71118373	3	73649	Cybrd1	0.00843882	0.0141988	0.891566	0.623529	0.0238095	0.397924		1		0
chrX:96095959-96096269	3	17698	Msn	0.0504587	0.0217391	0.657895	0.884615	0	0.382609	0			0.117647
chr11:5057946-5058535	3	75668	Rasl10a	0.00824176	0.0153061	0.627737	1	0	0.101476				0
chr1:34849896-34850178	3	226971	Plekhb2	0.0294118	0.0227273	0.64	1	0.0175439	0.386935		0		0
chr17:25188188-25189036	3	74154	Unkl	0.0562771	0.0496894	0.971292	0.560606	0.0422535	0.336397
chr12:49391302-49391696	3			0.016129	0	0.70354	0.701031	0.00689655	0.418367		1
chr11:30953847-30954096	3	66753	Erlec1	0.0457516	0.151163	0.734848	0.61194	0.0294118	0.292453
chr8:70716817-70717020	3			0.020979	0.011236	0.640449	0.880952	0.3	0.872483		1	0.5	0.974359
chr9:102689980-102690345	3			0.0894737	0.237864	0.832215	0.511111	0.414634	0.0787402	0.767442	0	0.5	0
chr2:147183910-147184553	3			0.00806452	0.0108192	0.717241	0.653061	0.0148515	0.193467
chr8:121082685-121085236	3	15227	Foxf1	0.00971817	0.0106589	0.75105	0.626598	0.0551948	0.245891		1	0.0769231	0.0666667
chr10:78481999-78482372	3			0.0263158	0.0553506	0.647368	0.9125	0.0238095	0.25731	0	0.763158	0.0277778	0
chr5:142718494-142718833	3			0.0268456	0.0299145	0.866279	0.608696	0.242424	0.617391	0.25	0.8	0.625	0.428571
chr2:57116355-57116857	3	18227	Nr4a2	0.0263158	0.0425532	0.643357	0.862069	0.127273	0.283688				0
chr18:80322439-80323222	3			0.00879121	0.0111675	0.65	0.931034	0	0.114376		0.972973		0.00704225
chr4:153432584-153432840	3			0	0.0641509	0.890411	0.6	0.444444	0.912162
chr4:152338345-152339114	3			0.04	0.241379	0.896907	0.517857	0.0434783	0.456522		1	0	0.0769231
chr15:7810072-7811208	3			0.00869565	0.0118577	0.653144	0.887179	0.0717949	0.548387	0	1	0	0.0285714
chr6:113494572-113495133	3			0.0107672	0.0774366	0.817337	0.604255	0	0.315094			0	0
chr15:98776321-98777008	3	22410	Wnt10b	0.025788	0.0766667	0.848837	0.601594	0.0295858	0.341379		0.9375		0
chr12:108002607-108003243	3	58208	Bcl11b	0	0.0172414	0.681818	0.717949	0.0111111	0.28972	0	1		0
chr7:78882497-78882725	3			0.0311111	0.00675676	0.620253	0.871795	0.030303	0.358491		1		0
chr11:84828698-84829305	3	74995	4930502E09Rik	0.00653595	0.0357143	0.902174	0.566176	0.00561798	0.298462	0
chr11:116221936-116223058	3			0.0107681	0.0254433	0.644223	0.792829	0.114983	0.55004	0.0125	0.910112	0.166667	0.383234
chr15:79883410-79883635	3			0	0.0228571	0.907692	0.575	0	0.631818				0
chr5:139051457-139051663	3			0.0185185	0	0.661972	0.757576	0.7	0.857143	0	0.75	1
chr1:62705851-62707032	3			0.00874636	0.00505051	0.617155	0.992424	0.00980392	0.371014	0	1		0.04
chr5:35391594-35392640	3			0.011191	0.209862	0.913545	0.467391	0.0269542	0.17061	0		0	0.0461538
chr4:151485835-151486067	3			0.00724638	0.0114943	0.623853	1	0	0.315436	0	0.55	0	0.22619
chr7:97081448-97082397	3	14389	Gab2	0.00767754	0.0242537	0.9	0.55814	0	0.2		0.457627	0	0.173077
chr13:55420602-55420832	3			0.062963	0.201923	0.991667	0.5	0	0.354331	0	0.916667	0	0
chr1:184956376-184956870	3			0.027027	0.0561224	0.628959	0.888889	0.52381	0.785714	0	0.875	0.25	0.818182
chr2:155592469-155592799	3	14854	Gss	0.0239726	0.0384615	0.813472	0.6	0	0.181818
chr17:46728983-46729187	3	14711	Gnmt	0.00689655	0.035461	0.656347	0.818182	0	0.276151
chr17:29322197-29322448	3			0	0.0367347	0.623037	0.884058	0.0166667	0.423913	0	0.777778	0	0
chr6:8948490-8949356	3	18231	Nxph1	0.0183299	0.0530786	0.82716	0.584416	0.0251572	0.371308			0	0
chr17:45544795-45545946	3			0.0122075	0.0451613	0.632619	0.85446	0.025974	0.246334	0	0.833333	0	0
chr11:95009816-95010566	3	217125	Samd14	0.0393013	0.013624	0.628571	0.92233	0	0.52381
chr17:27684974-27685388	3			0.0117647	0.0116959	0.641975	0.821429	0.0217391	0.292035	0	0.909091	0	0.142857
chr7:25689174-25689551	3			0.0213904	0.0281124	0.830508	0.588235	0.0148148	0.22449	0.0333333	0.54717	0	0
chr9:44253262-44253463	3			0.00943396	0.0701754	0.794286	0.544643	0.0566038	0.86747
chr11:69332082-69332319	3			0.00716846	0.00359712	0.632432	0.818182	0.028169	0.418327	0	1	0	0
chr8:104340505-104341223	3	68119	Cmtm3	0.0261283	0.0285205	0.627507	0.821739	0.0511364	0.241379
chr17:24205295-24206971	3			0.00931315	0.0105871	0.6064	0.889655	0.00531915	0.331337
chr1:75503723-75503961	3			0.00877193	0.0517799	0.910448	0.522222	0.0173913	0.312057	0	0.954545	0	0
chr8:47646766-47647150	3			0	0	0.595238	1	0	0.441667	0	0.877551	0	0.0754717
chr4:127326192-127326489	3			0.0687023	0.019802	0.602564	0.933333	0.09375	0.706422	0.0714286	1		0.818182
chr5:139540306-139541293	3			0.0291971	0.019774	0.61157	0.945205	0.0223214	0.374046	0.0121951	1		0
chr19:5306753-5307815	3			0.0144597	0.0744212	0.615894	0.943662	0.0502793	0.294728	0.0411765	1	1	0.297521
chr4:40473140-40473426	3	320500	Tmem215	0.00411523	0.00896861	0.865079	0.538462	0	0.384615		1	0	0
chr14:55853962-55854326	3	277154	Nynrin	0	0.0454545	0.614583	0.939394	0	0.291667		0.916667		0
chr7:105434960-105435341	3			0.00930233	0.0447761	0.59322	0.97619	0	0.261364	0	0.952381	0	0.163934
chr17:27502680-27502998	3	268934	Grm4	0.00879765	0.0517711	0.6	0.918519	0.339286	0.762887	0.125	0.894737		0.875
chr5:23831091-23831552	3			0.0234742	0.0422535	0.586592	0.924528	0.00653595	0.127334
chr18:36068120-36068831	3			0.0136452	0.00961538	0.810256	0.52381	0	0.440678	0	0.988095	0	0.00854701
chr5:24383419-24383729	3			0.0114943	0.0075188	0.884211	0.51	0.0126582	0.190476	0	0.142857	0	0
chr4:141308454-141309078	3			0.0119048	0.0183246	0.581315	0.977941	0.190476	0.661355
chr10:60686588-60687780	3			0.00996377	0.015873	0.803665	0.540598	0.00995025	0.220588	0	0.611765	0	0.0297619
chr2:36210837-36211072	3			0.011236	0.00334448	0.571429	1	0.00909091	0.276316	0	1	0	0
chr14:16575225-16575781	3	218772	Rarb	0.0205656	0.0114007	0.581081	0.950413	0.038961	0.406417		1		0
chr9:44733684-44734536	3			0.0134228	0.00700117	0.575884	0.978022	0.0297872	0.363874	0	0.893617	0	0.0107527
chr3:99253631-99254149	3	21384	Tbx15	0.0163934	0.0675325	0.949275	0.464286	0.0143369	0.168254
chr2:105128046-105128457	3			0.0291262	0.151786	0.96875	0.4	0	0.333333	0	0.5	0	0
chr15:3979155-3979562	3	106052	Fbxo4	0.00274725	0.0195312	0.902439	0.484076	0.0365854	0.0440529	0.166667		0.03125	0.04
chr12:101957879-101958412	3	110616	Atxn3	0.0249307	0.002849	0.541796	1	0.0143885	0.130208	0	0.190476	0
chr5:134221731-134222230	3			0.0046729	0.0080429	0.546875	0.981481	0.0142857	0.19798	0.025641	0.916667	0	0
chr14:70530832-70531099	3	213469	Lgi3	0.0120482	0.0255319	0.547059	1	0	0.826087				0
chr4:124575211-124575876	3			0.0271493	0.00483092	0.867089	0.460674	0.0401786	0.23219	0	0.492063		0.0833333
chr11:3628952-3629564	3			0.0128755	0.0895522	0.925926	0.441558	0.030303	0.255208	0	0.5	0	0.047619
chr9:35574463-35574663	3			0.0041841	0.0153061	0.969697	0.466667	0	0.358025	0	0.952381		0
chr3:96221317-96221570	3	319176	Hist2h2ac	0.00719424	0.0493827	0.529412	1	0.0126582	0.306667	0		1
chr13:40733527-40733807	3			0.00512821	0.0591133	0.854701	0.458015	0	0.174603		0.25		0
chr9:121704738-121705299	3	215474	Sec22c	0.0111576	0.0111421	0.931319	0.422414	0.0636943	0.431718	0.142857	0.97561		0
chr2:10374002-10374236	3			0	0.015625	0.844444	0.428571	0	0.15942
chr10:80494786-80496182	3	246086	Onecut3	0.02443	0.00626174	0.963889	0.395349	0.0277778	0.324727	0.0384615	0.551282
chr8:93813328-93813675	3	75809	4930488L21Rik	0.013986	0.0215827	0.918519	0.355556	0.0275862	0.231156
chr12:72303787-72304071	3			0	0.075	0.968085	0.346667	0.0192308	0.0163043	0	0		0.0666667
chr1:33757612-33757949	3	213539	Bag2	0.0135659	0.0277186	0.972414	0.333333	0	0.129139				0
chr8:105254204-105254735	3	97440	B3gnt9	0.0801457	0.112069	0.925439	0.28125	0.304688	0.129956
chr16:91228329-91228538	3			0.05	0.0408163	0.935484	0.269231	0.190476	0.25			0	0
chr7:16175322-16175588	3	17537	Meis3	0.0421687	0.137615	0.859504	0.907692	0.0465116	0.324468
chr7:24432198-24433295	3			0.0253165	0.155099	0.864234	0.885496	0.0363196	0.351075	0.666667	1	0	0
chr7:82865932-82870227	4	108797	Mex3b	0.075403	0.372949	0.58831	0.549485	0.122417	0.182426	0.25	0.337079	0	0.00869565	low - low
chr19:6235535-6235910	4	225849	Ppp2r5b	0.0405405	0.105485	0.57037	0.590164	0.0403226	0.0687023	0.0666667	0	0	0	low - low
chr1:4496948-4497608	4	20671	Sox17	0.00857143	0.00872093	0.791262	0.415094	0.00862069	0.169154	0.0136986	0.490196	0	0.00990099	low - low
chr17:35821787-35822437	4	14251	Flot1	0.0140105	0.00263158	0.53871	0.584746	0.0239234	0.226708	0	0.2	0.0645161	0.0169492	low - low
chr9:43745259-43745629	4	58235	Nectin1	0	0.0583333	0.732026	0.45283	0	0.395833	0	0.5	0	0	low - low
chr8:106683003-106683506	4	272538	Tango6	0.0188679	0.014218	0.705036	0.474074	0.0254237	0.133562	0	0.225806	0	0	low - low
chr2:34371055-34372230	4	18516	Pbx3	0.0114416	0.118437	0.733224	0.363431	0.013986	0.233786	0	0.352941	0.0294118	0	low - low
chr19:46356805-46357126	4	75146	Mfsd13a	0.00869565	0.0185185	0.750929	0.285714	0	0.196172	0	0.425926	0	0.038961	low - low
chr11:4118465-4118842	4	67815	Sec14l2	0.0422265	0.0646388	0.629738	0.24424	0.0215054	0.104294	0	0.433333	0.0526316	0.0291971	low - low
chr16:78375948-78377099	4	12228	Btg3	0.0140845	0.0232897	0.6	0.4	0.0148368	0.115068	0	0.291667	0.0540541	0.012987	low - low
chr4:57433888-57434728	4	677884	Pakap	0.0182421	0.0391791	0.579747	0.389189	0.00914634	0.08577	0.0133333	0.142857	0.0142857	0	low - low
chr13:57907482-57908451	4	20745	Spock1	0.0174672	0.0843373	0.576398	0.443526	0.032	0.182464	0.0294118	0.344	0.0384615	0.0140187	low - low
chr2:26408842-26409328	4	64436	Inpp5e	0.00906344	0.0349515	0.521277	0.444444	0.0466667	0.185965	0.04	0.421053	0	0.0135135	low - low
chr9:21073090-21073581	4	68165	Fdx1l	0.0147059	0.0228216	0.509537	0.436709	0.0588235	0.383065	0.0666667	0.442623	0.166667	0.0588235	low - low
chr9:21723350-21723950	4	16835	Ldlr	0	0	0.515873	0.385714	0.0152672	0.217822	0	0.333333	0	0	low - low
chr16:91269578-91271739	4	50914	Olig1	0.00593472	0.159048	0.550532	0.33209	0.0170778	0.277481	0.0138889	0.471014	0.0104167	0.0298507	low - low
chr1:191717735-191719135	4	226856	Lpgat1	0.119626	0.168568	0.609756	0.395349	0.222506	0.211911	0.457143	0.403846	0.0540541	0.0731707	low - low
chr5:115506564-115507056	4	19303	Pxn	0.397959	0.315341	0.916667	0.152318	0.0134228	0.130064	0.030303	0.488636	0	0.00862069	low - low
chr3:34648830-34651366	4	20674	Sox2	0.00663507	0.0614828	0.514069	0.375235	0.0208955	0.15807	0	0.133333	0	0.028169	low - low
chr7:29303884-29305174	4	29861	Dpf1	0.0201439	0.025641	0.40155	0.554455	0.0121212	0.250467	0	0.118421	0	0.0384615	low - low
chr16:56075389-56076128	4	66315	Senp7	0.164286	0.340206	0.75	0.362903	0.0947368	0.0947368	0.222222	0.179487	0	0.0625	low - low
chr17:83514051-83514714	4	20463	Cox7a2l	0.25187	0.493976	0.455128	0.466102	0.25	0.223188	0	0.486957	0	0.00854701	low - low
chr18:46280467-46280868	4	225467	Pggt1b	0.0120069	0.033101	0.485893	0.384615	0.0615385	0.106936	0	0.126316	0	0	low - low
chr13:43365436-43365643	4	68346	Sirt5	0.210526	0.586301	0.510549	0.34507	0.254237	0.0412371	0.833333	0.162791	0	0	low - low
chr7:79464668-79466385	4	18975	Polg	0.39607	0.3355	0.384514	0.447552	0.264624	0.236865	0.288889	0.325581	0	0.185022	low - low
chr12:76403463-76406165	4	15512	Hspa2	0.0116044	0.0148656	0.438635	0.488142	0.0144928	0.156552	0	0.192308	0	0.00909091	low - low
chr5:136986865-136987844	4	26433	Plod3	0.10453	0.203576	0.579618	0.362445	0.144737	0.213208	0.0232558	0.474576	0	0.0104167	low - low
chr1:33906989-33907242	4	320705	Bend6	0.358974	0.358974	0.633333	0.307692	0.111111	0.228346	0.142857	0.391304	0	0.0263158	low - low
chr6:125145375-125146026	4	320678	Iffo1	0.105495	0.179856	0.504967	0.33101	0.0472441	0.147388	0.0384615	0.446809	0	0.0206186	low - low
chr9:22085302-22085696	4	26940	Ecsit	0.00581395	0.0364026	0.766304	0.1	0	0.0570342	0	0.0769231	0	0	low - low
chr8:71488691-71489496	4	70359	Gtpbp3	0.194492	0.333333	0.525862	0.44586	0.163987	0.143704	0.193548	0.389831	0.0606061	0.00833333	low - low
chr13:6648514-6648846	4	56421	Pfkp	0.336538	0.32987	0.437262	0.292929	0.122449	0.100559	0.555556	0.27907	0	0.0222222	low - low
chr17:45733939-45734175	4	72240	1600014C23Rik	0.00796813	0.0139165	0.346801	0.534247	0	0.225131	0	0.172414	0	0.25	low - low
chr15:83171714-83172374	4	109754	Cyb5r3	0.369615	0.273469	0.343195	0.393782	0.231884	0.29235	0.27451	0.571429	0	0.0246914	low - low
chrX:72825027-72825488	4	57249	Gabrq	0.0045045	0.046729	0.0304183	0.663866	0.0606061	0.222222	0.333333	0	0	0.181818	low - low
chr2:30952921-30953415	4	30934	Tor1b	0.00647249	0.0111732	0.412556	0.414365	0.0227273	0.094162	0.00884956	0.309091	0.0588235	0.0204082	low - low
chr19:45233500-45235664	4	16814	Lbx1	0.201204	0.31684	0.295061	0.448203	0.0883459	0.135912	0	0.118644	0.04	0.0153846	low - low
chr6:47877367-47878156	4	101095	Zfp282	0.00460829	0.0153551	0.369347	0.485714	0.0319149	0.140511	0.1	0.25641	0	0.0232558	low - low
chr5:4756414-4758245	4	14362	Fzd1	0.0130354	0.0239155	0.394005	0.437421	0.0251046	0.23906	0.0145985	0.380165	0.0243902	0.0309735	low - low
chr7:19920999-19921235	4	52118	Pvr	0	0.0378788	0.389706	0.472973	0.0192308	0.175	0	0	0	0.0666667	low - low
chr8:124792293-124794928	4	330863	Trim67	0.00623701	0.0954564	0.361918	0.489091	0.0385321	0.298083	0.031746	0.437838	0.0686275	0.056872	low - low
chr12:76765450-76765686	4	211151	Churc1	0.04	0.00377358	0.328571	0.484848	0.0107527	0.0985915	0.0163934	0.513514	0	0	low - low
chr2:30285789-30286877	4	227699	Nup188	0.0238095	0.0311615	0.386963	0.428235	0.0342857	0.19186	0.0666667	0.366667	0.0769231	0	low - low
chr5:137030026-137032778	4	381677	Vgf	0.0177752	0.019124	0.303497	0.51938	0.013597	0.365385	0.0337079	0.3	0	0.0217391	low - low
chr11:97628256-97629965	4	103551	Epop	0.0075431	0.00971731	0.308915	0.504259	0.0185185	0.146699	0.0714286	0.0869565	0	0	low - low
chr17:73709601-73710584	4	71685	Galnt14	0.0313653	0.00455063	0.33389	0.456989	0.0234114	0.0969163	0	0.307692	0	0.0566038	low - low
chr16:4594012-4595147	4	83396	Glis2	0.0677083	0.043038	0.317073	0.477707	0.016129	0.208589	0	0.428571	0	0.0588235	low - low
chr11:120726953-120727208	4	67880	Dcxr	0.0350404	0.0224359	0.290323	0.50365	0.0413793	0.143357	0.142857	0.294118	0	0	low - low
chr6:125164802-125165747	4	14433	Gapdh	0.0426065	0.0333333	0.527132	0.318777	0.010989	0.278409	0	0.333333	0.047619	0.173913	low - low
chr18:67390540-67391610	4	67951	Tubb6	0.0867959	0.246544	0.240764	0.402516	0.0652174	0.0831169	0.0727273	0.223881	0	0	low - low
chr18:80712423-80713971	4	18018	Nfatc1	0.00652529	0.0198886	0.337662	0.428571	0.0105263	0.118065	0	0.186916	0	0	low - low
chr2:151008874-151009479	4	78177	Ninl	0.0123839	0.00241546	0.341709	0.42446	0.0185185	0.211538	0	0.347826	0	0	low - low
chr8:124751249-124752045	4	69627	Fam89a	0.0041958	0.0131363	0.318087	0.401639	0.00699301	0.168874	0	0.25	0.333333	0	low - low
chr5:143112266-143113080	4	108086	Rnf216	0.0547731	0.121951	0.299107	0.414894	0.092	0.158333	0.047619	0.3125	0	0.0333333	low - low
chr9:66945916-66946572	4	67941	Rps27l	0.0232068	0.0384615	0.287791	0.453125	0.0267857	0.0716113	0	0.189655	0.166667	0.01	low - low
chr11:4895283-4895833	4	107829	Thoc5	0.00353982	0.0123894	0.526549	0.255924	0.0377358	0.196765	0.0769231	0.341667	0	0.0172414	low - low
chr16:57606480-57606948	4	66497	Cmss1	0.00588235	0.00767754	0.563291	0.240437	0	0.105882	0	0.285714	0	0	low - low
chr5:138992921-138996221	4	18590	Pdgfa	0.148024	0.11683	0.263297	0.395745	0.105376	0.218459	0.342105	0.391304	0	0.0191083	low - low
chr3:108839985-108840658	4	20912	Stxbp3	0.0300752	0.0721925	0.295238	0.421053	0.0128205	0.0197628	0	0.0333333	0	0	low - low
chr2:181187246-181187935	4	66496	Ppdpf	0.0308789	0.0244821	0.491639	0.309392	0.0131579	0.18097	0	0.333333	0	0	low - low
chr6:52158324-52158942	4	100504068	NA	0.0136364	0.0422164	0.287066	0.406593	0.039886	0.126168	0.05	0.4	0	0	low - low
chrX:163760885-163761112	4	74264	Rnf138rt1	0.0186047	0.0115385	0.341463	0.37037	0	0.185185	0	0.4	0	0	low - low
chr15:76925151-76925767	4	239546	Zfp647	0.0141243	0.0116009	0.228169	0.525	0.0126582	0.23494	0.0144928	0.333333	0.0243902	0	low - low
chr2:5895007-5895538	4	57743	Sec61a2	0.032	0.0336134	0.392473	0.342466	0	0.0876404	0	0.26087	0	0.00680272	low - low
chr16:4679142-4679355	4	78885	Coro7	0.0142857	0.03125	0.450704	0.316667	0.0178571	0.154639	0	0.538462	0	0	low - low
chr16:37776882-37777389	4	14314	Fstl1	0.0034965	0.00726392	0.315789	0.385542	0.0181818	0.117857	0.047619	0.125	0	0	low - low
chr1:138841499-138842069	4	16876	Lhx9	0.0235043	0.0152672	0.20566	0.493333	0.0434783	0.155556	0.0465116	0.254902	0	0.036036	low - low
chr17:28080587-28080888	4	21463	Tcp11	0.00653595	0.025641	0.211896	0.510638	0	0.162602	0	0.142857	0	0	low - low
chr9:55208851-55209485	4	71999	Fbxo22	0.0323887	0.0252765	0.375824	0.331933	0.03	0.169374	0	0.09375	0	0.0714286	low - low
chr7:127386622-127386953	4	78921	9130019O22Rik	0.0171674	0.0403226	0.246988	0.428571	0.0188679	0.151261	0	0.347826	0.08	0.017094	low - low
chr18:77185360-77186116	4	225742	St8sia5	0.00692841	0.00435256	0.314286	0.376997	0.00440529	0.19869	0	0.491803	0.0909091	0.0206186	low - low
chr11:104231064-104232946	4	17762	Mapt	0.00908456	0.0102696	0.308673	0.358862	0.0311284	0.232855	0.0769231	0.364583	0	0.0196078	low - low
chr15:34837349-34837934	4	16539	Kcns2	0.00649351	0.01566	0.349817	0.327511	0.106918	0.202572	0.0196078	0.458333	0	0.137255	low - low
chr17:33684724-33685657	4	76936	Hnrnpm	0.0112045	0.0294511	0.292259	0.379032	0.0304569	0.118758	0.0571429	0.461538	0	0.0227273	low - low
chr8:71671038-71671843	4	382018	Unc13a	0.00249377	0.0028222	0.131019	0.540541	0.0171429	0.191318	0	0.331522	0	0	low - low
chr7:45706652-45707060	4	13170	Dbp	0	0.0105634	0.246154	0.425373	0.0165289	0.275701	0.0666667	0	0	0	low - low
chr18:36940597-36940872	4	353234	Pcdha2	0.015015	0.022293	0.0732484	0.570513	0.00746269	0.0291262	0	0.0416667	0	0	low - low
chr2:5942523-5942803	4	209692	Dhtkd1	0.0103359	0.00280899	0.218023	0.431818	0	0.230769	0	0.258621	0	0	low - low
chr16:85899486-85901102	4	23794	Adamts5	0.00252845	0.00327154	0.237047	0.404537	0.0552995	0.109705	0.0377358	0.421053	0	0.0306748	low - low
chrX:101849380-101850502	4	100042480	Nhsl2	0.0174538	0.0254163	0.127395	0.5086	0.0132159	0.240711	0	0.230769	0	0	low - low
chr6:88627317-88627759	4	74589	Kbtbd12	0.0176322	0.00793651	0.123134	0.5	0.0246914	0.0598802	0.0232558	0.261905	0	0.010101	low - low
chrX:52791110-52791365	4	434778	Ccdc160	0.0304878	0.0649351	0.0952381	0.520833	0	0.0914286	0	0.3125	0	0	low - low
chr15:101491242-101491471	4	100126226	Krt83	0.0117188	0.0547945	0.0699301	0.538462	0.103448	0.617647	0	0.0416667	0.25	0.918919	low - low
chr9:118606599-118607327	4	104099	Itga9	0.012605	0.0141243	0.106383	0.498246	0.00396825	0.161554	0	0.25	0	0	low - low
chr6:83156319-83156590	4	75659	Wdr54	0.00383142	0.0121951	0.102381	0.491228	0.00995025	0.165899	0	0.25	0	0.025641	low - low
chr2:148043877-148046965	4	15376	Foxa2	0.0118086	0.0123031	0.17681	0.453125	0.00980392	0.0809578	0	0.166667	0	0.0178571	low - low
chr5:129715386-129715713	4	66258	Mrps17	0.0104712	0.00943396	0.0865801	0.5	0	0.1	0	0.196721	0	0.05	low - low
chr14:66296845-66297584	4	66854	Trim35	0.0116959	0.00814664	0.158513	0.437276	0.0339806	0.170284	0.027027	0.258065	0	0	low - low
chr5:135250229-135251487	4	14371	Fzd9	0.0100309	0.0108992	0.152916	0.449761	0.0238727	0.215475	0.0555556	0.538462	0	0	low - low
chr1:13660232-13660732	4	212442	Lactb2	0.0113895	0.0112994	0.0219378	0.523179	0	0.156463	0	0.294118	0	0.0229885	low - low
chr10:81194490-81194691	4	69678	Atcayos	0	0.0490196	0.0731707	0.482759	0.0666667	0.192308	0.25	0.375	0	0	low - low
chr5:123572715-123573079	4	77573	Vps33a	0.00452489	0.00253165	0.0214286	0.509804	0.0641711	0.307692	0.0365854	0.337349	0.105263	0.235	low - low
chr13:91741440-91741695	4	74156	Acot12	0.00641026	0.00558659	0.0446809	0.508671	0.0689655	0.130435	0.0625	0.217391	0.190476	0.166667	low - low
chr6:83109004-83109669	4	68499	Mrpl53	0.13806	0.158485	0.710407	0.57529	0.0489796	0.12483	0.0294118	0.727273	0.00980392	0.00985222	medium - high
chr1:86669613-86670874	4	18159	Nppc	0.010582	0.0196877	0.625	0.665625	0.0130719	0.358553	0.0285714	0.75641	0	0.0273973	medium - high
chr5:33430440-33435552	4	672284	Nkx1-1	0.0109756	0.0146341	0.597663	0.666667	0.030025	0.354238	0	0.807692	0	0.0181818	medium - high
chr14:21984959-21988506	4	218820	Zfp503	0.119144	0.49527	0.484987	0.521654	0.0614525	0.288262	0.157895	0.886792	0	0.11236	medium - high
chr6:65381246-65381614	4	243407	C130060K24Rik	0.135889	0.106818	0.592233	0.567901	0.0957447	0.191489	0.318182	0.909091	0	0	medium - high
chr13:38658550-38659185	4	66143	Eef1e1	0.0363196	0.0399181	0.564865	0.654867	0.0193237	0.288496	0	0.727273	0	0.0166667	medium - high
chr7:140857048-140857659	4	54399	Bet1l	0.0328638	0.118304	0.521445	0.553488	0.122807	0.225131	0.222222	0.828571	0.166667	0.0555556	medium - high
chr19:6184251-6184665	4	622554	Majin	0	0.0918367	0.484277	0.638298	0.037037	0.25	0	0.941176	0	0.04	medium - high
chr4:119108686-119109270	4	20525	Slc2a1	0.0186335	0.00742115	0.618705	0.577273	0.406667	0.541667	0	0.833333	0.324324	0.0588235	medium - high
chr14:79768454-79771419	4	18530	Pcdh8	0.00997653	0.0984	0.488587	0.596019	0.0137931	0.249311	0.0344828	0.778626	0	0.0193237	medium - high
chr15:75981449-75982225	4	223648	Ccdc166	0.00977654	0.0305742	0.603524	0.551282	0.0205656	0.153236	0	0.954545	0.0612245	0.0277778	medium - high
chr4:151988596-151989048	4	69876	Thap3	0.00461894	0.00786164	0.792271	0.456311	0.0391061	0.223077	0.0714286	1	0	0.05	medium - high
chr2:127362916-127363630	4	11552	Adra2b	0.038961	0.0799136	0.459391	0.603774	0.0322581	0.338753	0.0327869	0.866667	0	0	medium - high
chr7:83882225-83884593	4	80889	Tlnrd1	0.0118708	0.0298879	0.439294	0.688657	0.0298013	0.207156	0.0222222	0.733333	0.0645161	0.00681818	medium - high
chr19:41206046-41207150	4	24087	Tll2	0.0154394	0.0316122	0.484945	0.650964	0.009375	0.256506	0.05	0.730769	0	0.047619	medium - high
chr2:157078240-157079868	4	320706	Soga1	0.0205128	0.0122574	0.490031	0.62	0.0139535	0.323077	0.0196078	0.851064	0	0.0194805	medium - high
chr2:132879248-132879758	4	320974	Lrrn4	0.0498812	0.0166415	0.712951	0.501976	0.038835	0.28673	0.0540541	0.6875	0	0.0526316	medium - high
chr8:22411482-22411770	4	57312	Mrps31	0	0.019802	0.595041	0.514286	0.0183486	0.134615	0.0952381	0.666667	0	0.025	medium - high
chr11:77348101-77348664	4	237860	Ssh2	0.0283912	0.0131148	0.675585	0.490909	0.045977	0.27957	0.2	0.75	0.0588235	0.04	medium - high
chr18:36348472-36349252	4	66060	Cystm1	0.00490196	0.00621118	0.488827	0.555901	0.0295359	0.332759	0	0.826087	0	0.0190476	medium - high
chr11:4946997-4948241	4	380684	Nefh	0.0127505	0.0131497	0.449458	0.567398	0.0323276	0.275408	0.047619	1	0.0149254	0.12234	medium - high
chr7:127393092-127393508	4	101604	E430018J23Rik	0.00322581	0.00423729	0.486936	0.566372	0.0882353	0.246006	0	0.777778	0.333333	0	medium - high
chrX:20059888-20061120	4	60322	Chst7	0.0126965	0.0327471	0.796117	0.268623	0.0375427	0.229927	0	1	0	0.0172414	medium - high
chr11:98438656-98439061	4	103742	Mien1	0.0337079	0.0143737	0.510417	0.525	0.015748	0.354515	0	0.882353	0	0	medium - high
chr11:75165308-75169327	4	15248	Hic1	0.00751011	0.0189989	0.344427	0.67686	0.0168599	0.376471	0	0.788991	0	0.0318471	medium - high
chr12:8498974-8500446	4	11852	Rhob	0.0108035	0.00495458	0.332487	0.642857	0.133333	0.370474	0.0208333	0.715789	0	0.0719424	medium - high
chr13:48261041-48262467	4	15904	Id4	0.0109804	0.0703485	0.587554	0.402321	0.0276243	0.186624	0	0.578947	0.0217391	0	medium - high
chr2:30171414-30172135	4	13804	Endog	0.0538642	0.0147493	0.53869	0.445578	0.0201511	0.185759	0	0.707865	0.0214286	0.0142857	medium - high
chr15:103146760-103147150	4	432989	D930007P13Rik	0.0625	0.0769231	0.587719	0.384615	0.246154	0.32967	0.291667	1	0	0.0504202	medium - high
chr17:33999257-34000398	4	14972	H2-K1	0.0227273	0.042333	0.495177	0.485623	0.0396825	0.236	0	0.636364	0.02	0.0690789	medium - high
chr12:86881768-86884934	4	238330	Irf2bpl	0.0134436	0.0087477	0.504642	0.417288	0.0315534	0.247828	0	0.576	0.0416667	0.0869565	medium - high
chr11:72441059-72441539	4	18432	Mybbp1a	0.0163265	0.0144695	0.37	0.601942	0.0178571	0.306383	0.0263158	0.882353	0	0	medium - high
chr7:140047767-140049321	4	17703	Msx3	0.0061082	0.0115063	0.390102	0.578082	0.0103093	0.295359	0	0.692308	0	0.0416667	medium - high
chr9:121777770-121778530	4	72330	Klhl40	0.0125945	0.0461201	0.369718	0.58547	0.00844595	0.334683	0	0.8	0.0113636	0.0131579	medium - high
chr2:180333678-180335011	4	100036520	Gata5os	0.0123001	0.0345489	0.241497	0.662192	0.00787402	0.288575	0	0.76087	0	0.0121951	medium - high
chr7:112158294-112158511	4	50781	Dkk3	0.1875	0.372093	0.833333	0.285714	0.075	0.503145	0.111111	0.860465	0	0.0243902	medium - high
chr10:22148533-22151691	4	319887	E030030I06Rik	0.0221857	0.0601647	0.372405	0.59205	0.03125	0.331361	0.056338	0.738318	0	0.00943396	medium - high
chr4:148159636-148160791	4	230904	Fbxo2	0.00222222	0.0133843	0.425134	0.529412	0.0185185	0.276639	0.333333	0.78125	0	0.015873	medium - high
chr11:54866336-54866984	4	15254	Hint1	0.31433	0.584022	0.45	0.308271	0.20303	0.127753	0.434783	0.744681	0	0.00934579	medium - high
chr3:108225839-108226768	4	17306	Sypl2	0.00431034	0.0232172	0.417553	0.538776	0.0243902	0.425447	0.0526316	0.940476	0	0.00952381	medium - high
chr16:4679543-4679826	4	78885	Coro7	0.00925926	0.0077821	0.413502	0.530864	0	0.173184	0	0.645161	0	0.0217391	medium - high
chr2:127541036-127541535	4	192212	Prom2	0.0136986	0.00912409	0.284464	0.637255	0.0483871	0.108475	0	0.826087	0.08	0.013245	medium - high
chr5:66745587-66746388	4	77569	Limch1	0.0293454	0.0152027	0.262162	0.640625	0.0274725	0.404762	0.037037	0.772727	0.0232558	0.107143	medium - high
chr4:53779617-53779874	4	21350	Tal2	0.0165017	0.0374532	0.327014	0.597701	0	0.388112	0	0.882353	0	0	medium - high
chr7:35584486-35585570	4	243923	Rgs9bp	0.00374181	0.00858369	0.449653	0.467262	0.0225	0.146214	0.027027	0.886792	0.0508475	0.00564972	medium - high
chr8:95352142-95353477	4	17388	Mmp15	0.0107759	0.0470367	0.439024	0.463551	0.0169492	0.263771	0.0178571	0.811594	0.0263158	0.0173913	medium - high
chr17:56183692-56184086	4	28106	Mydgf	0.00209205	0.0175439	0.255474	0.606667	0.00704225	0.173745	0.00877193	0.714286	0	0.0229008	medium - high
chr4:89688124-89688810	4	242523	Dmrta1	0.0121827	0.0172786	0.307522	0.567347	0.0233463	0.182176	0.0740741	0.822581	0	0.0387097	medium - high
chr11:72266200-72267320	4	237831	Slc13a5	0.0657174	0.145224	0.248705	0.621333	0.00552486	0.205882	0	0.9	0	0	medium - high
chr10:116418101-116418397	4	67342	Kcnmb4os1	0.0106952	0.015625	0.141066	0.647059	0.0373134	0.345745	0	0.703704	0.0689655	0.191489	medium - high
chr12:111038404-111040347	4	217864	Rcor1	0.180461	0.202229	0.469731	0.366812	0.164835	0.105626	0	0.625	0	0	medium - high
chr11:100414050-100414856	4	66180	P3h4	0.0127592	0.00449944	0.190265	0.641667	0.00452489	0.209451	0	0.712766	0	0.0158103	medium - high
chr9:108691976-108693007	4	19087	Prkar2a	0.0298954	0.159671	0.396355	0.539474	0.0269784	0.235945	0.0833333	0.770833	0	0	medium - high
chr9:99629583-99630044	4	72507	Dzip1l	0.0323383	0.0147493	0.0328283	0.670051	0.0192308	0.349282	0	0.794872	0	0.0392157	medium - high
chrX:53756477-53756727	4	75514	1700013H16Rik	0.22619	0.180328	0.450704	0.385714	0.172414	0.401869	0.241379	1	0	0.125	medium - high
chr1:192770641-192771138	4	226861	Hhat	0	0.00724638	0.192878	0.625954	0	0.265861	0	0.902439	0	0.0277778	medium - high
chr15:81693573-81695044	4	214685	Chadl	0.237288	0.30226	0.409189	0.360194	0.249333	0.344984	0.352941	0.742138	0.320388	0.371324	medium - high
chr3:36151115-36151512	4	241944	D3Ertd254e	0.00416667	0.0189702	0.116981	0.637931	0.0390244	0.232877	0.0480769	0.760563	0.0517241	0.0186916	medium - high
chr11:60931509-60932362	4	26397	Map2k3	0.0178282	0.00170648	0.337945	0.518519	0.0134228	0.332068	0	0.740741	0	0.0384615	medium - high
chr14:57057458-57058246	4	14611	Gja3	0.00619835	0.0127971	0.22108	0.568323	0.03125	0.369412	0	0.774194	0.0833333	0.00892857	medium - high
chr10:62339926-62340434	4	70162	Hk1os	0.0558659	0.010929	0.0206897	0.622222	0.0222222	0.263736	0	0.7	0.0714286	0.129032	medium - high
chr4:40970627-40971509	4	74164	Nfx1	0.0470219	0.0550725	0.38255	0.503268	0.023622	0.276382	0	0.73913	0	0.015625	medium - high
chr17:72917883-72918436	4	77889	Lbh	0.00673401	0.0165094	0.203883	0.563636	0	0.522388	0	1	0	0	medium - high
chr19:25673382-25673957	4	100503074	2610016A17Rik	0.00662983	0.00650054	0.383693	0.459119	0.021148	0.248663	0	0.777778	0	0	medium - high
chr1:191317792-191318143	4	66208	Nenf	0.00671141	0.0209497	0.217054	0.56044	0.0138889	0.131285	0	0.722222	0	0.0434783	medium - high
chr3:117360093-117360314	4	229791	Plppr4	0.0124481	0.00869565	0.322917	0.514019	0.0172414	0.148352	0	0.7	0	0	medium - high
chr6:29507709-29508070	4	333088	Kcp	0.0052356	0.0307167	0.0294118	0.616883	0.0306122	0.275304	0.08	0.676471	0	0	medium - high
chr3:89319628-89322016	4	13638	Efna3	0.0259366	0.0595568	0.360284	0.46888	0.0211864	0.248424	0	0.80597	0	0	medium - high
chr5:147894524-147895104	4	71706	Slc46a3	0.00407332	0.0111576	0.190981	0.554688	0.00877193	0.371831	0.0714286	0.84058	0	0.015873	medium - high
chr13:23581611-23581916	4	319156	Hist1h4d	0	0.0204082	0.308271	0.5	0.0597015	0.172269	0.0625	0.692308	0.08	0.0113636	medium - high
chr3:102935375-102936230	4	20957	Sycp1	0.0480349	0.0723307	0.353923	0.440367	0.012605	0.311943	0.00970874	0.802469	0.0238095	0.167382	medium - high
chr11:72488846-72490209	4	216892	Spns2	0.0133779	0.0140625	0.299051	0.505848	0.0280899	0.360544	0.0625	0.968254	0	0.0545455	medium - high
chr9:18473545-18473789	4	72230	Zfp558	0.03125	0.039604	0.319767	0.4375	0.0263158	0.194245	0.0588235	0.88	0	0.0128205	medium - high
chr16:91464947-91465266	4	100503120	A930006K02Rik	0	0	0.350993	0.421053	0.0243902	0.288288	0	0.9	0	0.0344828	medium - high
chr7:45628419-45629081	4	69903	Rasip1	0.0187573	0.00976139	0.337748	0.397849	0.011236	0.191781	0.0625	0.566038	0	0.0178571	medium - high
chr11:70229718-70229932	4	12029	Bcl6b	0	0	0.552632	0.245614	0.030303	0.526316	0	0.761905	0.0909091	0	medium - high
chr5:35388400-35389468	4	15371	Hmx1	0.00647948	0.0109409	0.111221	0.578947	0.0303571	0.180495	0.0320513	0.786517	0.0294118	0	medium - high
chr6:72355134-72355938	4	232086	Tmem150a	0.0233645	0.0398773	0.278986	0.462264	0.115942	0.179537	0.272727	0.647059	0.0526316	0	medium - high
chr2:91070078-91070641	4	68427	Slc39a13	0.0101351	0.00677966	0.365617	0.368421	0.016	0.129032	0	0.666667	0	0.0204082	medium - high
chr17:8800758-8802426	4	23984	Pde10a	0.00745474	0.0338696	0.254884	0.496674	0.01	0.185142	0.047619	1	0	0.0357143	medium - high
chr11:75510204-75510808	4	280408	Rilp	0.024	0.00967352	0.425566	0.323171	0.0538117	0.303571	0	0.952381	0.1	0.0701754	medium - high
chr7:25619129-25619635	4	66349	Dmac2	0.00458716	0.0516899	0.346021	0.369369	0.0326797	0.252632	0.0322581	0.617021	0.0540541	0	medium - high
chr11:70228976-70229457	4	12029	Bcl6b	0.00416667	0.0220126	0.436275	0.28125	0	0.364706	0	0.681818	0	0	medium - high
chr11:69965386-69966864	4	53624	Cldn7	0.00727273	0.0153677	0.307808	0.389558	0.0243056	0.28547	0	0.904762	0.0909091	0	medium - high
chr18:37674502-37674796	4	93711	Pcdhga3	0.0180723	0.0368098	0.245614	0.460674	0.0571429	0.236364	0	0.8125	0.285714	0	medium - high
chr4:114907119-114909560	4	100040736	Foxd2os	0.0104167	0.0093361	0.23649	0.433245	0.018648	0.214121	0	0.6875	0.0333333	0	medium - high
chr9:114367956-114368395	4	75116	4930520O04Rik	0	0.00941176	0.25167	0.430769	0.0215827	0.382134	0.0169492	0.661417	0	0.0125786	medium - high
chr19:32387474-32389832	4	67188	2700046G09Rik	0.00574163	0.0328947	0.298324	0.36532	0.0208333	0.159757	0	0.636364	0.0243902	0.0342466	medium - high
chr6:29215985-29216355	4	23917	Impdh1	0.0132075	0	0.161687	0.516484	0.208633	0.388325	0	0.807692	0.533333	0.209877	medium - high
chr19:7422097-7423728	4	108899	2700081O15Rik	0.0204962	0.0355515	0.206306	0.445434	0.0224215	0.373494	0	0.876812	0.0555556	0.0697674	medium - high
chr18:36961682-36962396	4	12941	Pcdha5	0.0245399	0.0248619	0.0523952	0.578125	0.0188679	0.151648	0	0.8125	0	0	medium - high
chr4:47208249-47208819	4	12819	Col15a1	0.00353357	0.00343053	0.0924025	0.53125	0.0075188	0.245902	0	0.629032	0	0.0294118	medium - high
chr6:72788140-72789661	4	21415	Tcf7l1	0.0176471	0.0163432	0.274542	0.372093	0.0171429	0.101928	0	0.666667	0	0.111111	medium - high
chr13:51845658-51847742	4	23882	Gadd45g	0.00958702	0.00529661	0.261905	0.393443	0.0608696	0.248555	0.0740741	0.77551	0.111111	0.123894	medium - high
chr18:12305495-12305853	4	225187	Ankrd29	0	0.00241546	0.18851	0.465347	0	0.101266	0	1	0	0	medium - high
chr3:107595122-107597090	4	11694	Alx3	0.0131422	0.0105708	0.254917	0.38126	0.0332326	0.189931	0.0434783	0.833333	0.0357143	0	medium - high
chr5:136243854-136244139	4	23921	Sh2b2	0.0235849	0.011655	0.0323625	0.549383	0.0416667	0.370968	0	1	1	0.181818	medium - high
chr11:102945903-102946867	4	23829	C1ql1	0.00862069	0.00390117	0.238462	0.39196	0.010101	0.164683	0	0.638889	0	0	medium - high
chr15:79108815-79109661	4	27008	Micall1	0.00534759	0.0201729	0.0743707	0.503226	0.0128205	0.232877	0.0322581	1	0	0	medium - high
chr17:32189105-32189426	4	71932	Ephx3	0	0.0164271	0.0852713	0.514286	0.0326797	0.180272	0	0.818182	0	0	medium - high
chr5:33721593-33723909	4	14184	Fgfr3	0.00690131	0.0215431	0.102115	0.476923	0.015444	0.314906	0.0204082	0.714286	0	0	medium - high
chr11:116109511-116110468	4	217333	Trim47	0.0131579	0.0104712	0.127273	0.466292	0.17381	0.24188	0	0.642202	0.25	0.156522	medium - high
chr5:72167823-72168213	4	27784	Commd8	0.0423729	0.00760456	0.0753968	0.5	0.487805	0.48951	0.166667	0.723404	0.888889	0.428571	medium - high
chr12:55598838-55600814	4	56856	Insm2	0.0125165	0.0173734	0.157168	0.436214	0.00891266	0.245564	0	0.579545	0	0	medium - high
chr9:58311656-58313120	4	16949	Loxl1	0.0106007	0.0104257	0.030303	0.529412	0.021164	0.256163	0.111111	0.814815	0	0.0229885	medium - high
chr2:130576489-130576970	4	18429	Oxt	0.00724638	0.0109589	0.128319	0.45098	0.0135135	0.408416	0.0185185	0.74359	0	0.0526316	medium - high
chr5:114091133-114091484	4	68666	Svop	0.205128	0.156352	0.514523	0.481203	0.493671	0.216667	1	0	0	0	matKO: mat hypo
chr2:30178229-30178634	4	227695	Spout1	0.00666667	0.00877193	0.646617	0.748031	0	0.122222	0	0.375	0	0.05	high - medium
chr11:72214905-72215645	4	67279	Med31	0.0017331	0.0342717	0.593583	0.844828	0.00357143	0.220833	0.030303	0.53211	0	0.00943396	high - medium
chr19:10456555-10457813	4	278795	Lrrc10b	0.00994475	0.0150693	0.556845	0.825342	0.0211382	0.17942	0.0588235	0.580645	0.0204082	0.00952381	high - medium
chr2:130423678-130424824	4	319513	Pced1a	0.0159669	0.0715517	0.546436	0.844444	0.0456989	0.237674	0	0.647619	0.0892857	0.00478469	high - medium
chr7:24531433-24531907	4	210146	Irgq	0.0015625	0.017199	0.576271	0.78607	0.0215054	0.291375	0	0.4375	0.0357143	0.0731707	high - medium
chrX:51679909-51681589	4	50786	Hs6st2	0.0128458	0.0538117	0.5	0.847059	0.0109589	0.319737	0.030303	0.561224	0	0	high - medium
chr16:20716049-20718012	4	245841	Polr2h	0.0729167	0.253116	0.632964	0.58529	0.0666667	0.232082	0.25	0.5	0	0.00819672	high - medium
chr9:64020165-64023250	4	17130	Smad6	0.0055794	0.015401	0.571587	0.699588	0.0231884	0.237931	0.0588235	0.565789	0	0.0128205	high - medium
chr18:37006604-37006879	4	12943	Pcdha10	0.0368664	0.11583	0.424658	1	0.0125	0.220833	0	0.5	0	0	high - medium
chr9:50561131-50561392	4	66654	Tex12	0.0075188	0.0823529	0.416667	0.97561	0	0.517928	0	0.630435	0	0	high - medium
chr2:164785609-164786389	4	101113	Snx21	0.0627558	0.183871	0.524064	0.589474	0.032967	0.233068	0.0298507	0.397727	0	0	high - medium
chr18:36947610-36948159	4	192163	Pcdha3	0.0375427	0.0573477	0.394984	0.913793	0.138462	0.273356	0	0.46	0	0.155963	high - medium
chr1:40325810-40326019	4	107527	Il1rl2	0.00961538	0.0152284	0.411765	0.877551	0	0.193798	0	0.535714	0	0.0508475	high - medium
chr17:34957342-34959315	4	15511	Hspa1b	0.0710059	0.171735	0.45098	0.724138	0.055814	0.307487	0	0.48	0	0.0169492	high - medium
chr16:43979331-43980136	4	332175	Zdhhc23	0.0290381	0.0497238	0.524416	0.665072	0.0882353	0.154399	0	0.347826	0.230769	0.0273973	high - medium
chr12:83950623-83951672	4	71952	Riox1	0.200859	0.113548	0.425554	0.638655	0.0544919	0.160959	0.0909091	0.307692	0	0.0105263	high - medium
chr17:67697111-67697827	4	16772	Lama1	0.00538213	0.0131579	0.390505	0.902597	0.0263158	0.271984	0	0.344828	0	0	high - medium
chr13:72628318-72631991	4	328287	Gm20554	0.0136842	0.157729	0.437683	0.704174	0.025	0.213994	0.0429448	0.671875	0	0.0387931	high - medium
chr3:45379654-45381683	4	72511	2610316D01Rik	0.0071885	0.0156344	0.669323	0.531847	0.0972222	0.270619	0	0.482759	0	0.220588	high - medium
chr2:13793076-13793793	4	241230	St8sia6	0.00888099	0.0260304	0.370149	0.88764	0.0269058	0.149918	0.15	0	0	0	high - medium
chr11:69881011-69881431	4	216858	Kctd11	0.00348432	0.00790514	0.617391	0.575758	0.0169492	0.293785	0	0.565217	0	0	high - medium
chr4:131836380-131838503	4	19273	Ptpru	0.0146939	0.0162602	0.606061	0.571816	0.0547368	0.334746	0	0.5625	0	0.22093	high - medium
chr3:54915757-54916067	4	329641	Sertm1	0.00924214	0.0126354	0.439189	0.675214	0.00518135	0.171975	0	0.52381	0	0	high - medium
chr12:44221676-44222279	4	100039062	Gm2027	0.0215264	0.00995733	0.3125	1	0.0168067	0.179298	0.0238095	0.357143	0	0.0325203	high - medium
chr10:127164981-127166258	4	14421	B4galnt1	0.007109	0.0142077	0.427073	0.658163	0.0204082	0.353409	0	0.5	0	0	high - medium
chr4:121039610-121039816	4	12840	Col9a2	0.0218978	0.0150754	0.26087	1	0.0147059	0.159483	0.025641	0.382979	0	0	high - medium
chr11:114675373-114676005	4	117160	Ttyh2	0.0171756	0.014733	0.381988	0.744681	0	0.300885	0	0.568182	0	0	high - medium
chr1:71556949-71557367	4	108147	Atic	0.0225989	0.0188172	0.381517	0.75	0.015625	0.178947	0.047619	0.492537	0	0.020202	high - medium
chr10:72654758-72655041	4	52696	Zwint	0.0223464	0.0214592	0.336207	0.780488	0.0198675	0.103943	0.02	0.28125	0	0	high - medium
chr6:113482497-113483395	4	171508	Creld1	0.00484653	0.0169622	0.343075	0.78	0.0441989	0.286479	0.0526316	0.603604	0	0.0202429	high - medium
chr6:90325048-90325311	4	71797	Chst13	0.0267857	0.0266272	0.274648	0.85124	0.0188679	0.192623	0	0.52381	0.125	0.0434783	high - medium
chr19:41829932-41830950	4	14296	Frat1	0.00725514	0.00727273	0.260544	0.863248	0.0245399	0.309698	0.0434783	0.671053	0	0	high - medium
chr6:52191054-52192226	4	15401	Hoxa4	0	0.0292758	0.335766	0.736527	0	0.216867	0	0.36	0	0	high - medium
chr3:121532088-121532457	4	213603	Slc44a3	0	0.0292683	0.459559	0.546798	0	0.286325	0	0.504587	0	0.0505051	high - medium
chr19:5085286-5085687	4	381199	Tmem151a	0.00557103	0	0.226361	0.86875	0	0.128205	0	0.483871	0	0.0338983	high - medium
chr1:136050822-136051352	4	226439	Ascl5	0.0368272	0.0185529	0.253211	0.810458	0.0197368	0.108046	0.0322581	0.4	0	0	high - medium
chr10:85871824-85872309	4	103136	Pwp1	0	0.00575816	0.180282	0.961905	0.031746	0.197411	0.125	0.5	0	0	high - medium
chr5:30949879-30950098	4	57742	Abhd1	0	0.00328947	0.204545	0.875	0.0117647	0.16092	0	0.421053	0	0	high - medium
chr9:64385643-64387233	4	214058	Megf11	0.0137825	0.0133556	0.347567	0.688103	0.0338164	0.286149	0	0.5	0	0	high - medium
chr16:26105189-26105929	4	210530	P3h2	0.0143098	0.00868307	0.177496	0.897959	0.0265487	0.0949367	0	0.218391	0	0	high - medium
chr19:47865358-47865909	4	68214	Gsto2	0.0202206	0.00307692	0.307947	0.68	0.0159574	0.271605	0.0121951	0.666667	0.0344828	0	high - medium
chr4:119415184-119415588	4	73332	Ccdc30	0.00320513	0.00395257	0.368243	0.647799	0.00625	0.205279	0	0.642857	0	0.047619	high - medium
chr9:97018038-97019105	4	211949	Spsb4	0.00725953	0.00872274	0.273204	0.693227	0.0287356	0.27153	0.05	0.647059	0.05	0.027027	high - medium
chr13:23752386-23752774	4	319172	Hist1h2ab	0.0222222	0	0.157895	0.846154	0	0.224852	0	0.526316	0	0	high - medium
chr11:97500138-97500979	4	100141474	4933428G20Rik	0.0412371	0.0395399	0.227618	0.781065	0.0236967	0.235595	0.0540541	0.628571	0	0.0163934	high - medium
chr12:49383078-49385808	4	15228	Foxg1	0.0142712	0.0118644	0.347032	0.640704	0.0309278	0.256962	0	0.642857	0	0.025641	high - medium
chr2:158361334-158361609	4	68108	Snhg17	0.00480769	0.0176991	0.212598	0.733333	0.0273973	0.151899	0	0.365854	0	0	high - medium
chr18:36931569-36932215	4	116731	Pcdha1	0.142202	0.102639	0.176849	0.756098	0.0358974	0.132251	0.0740741	0.4375	0.0163934	0.0179641	high - medium
chrX:134601155-134601915	4	11605	Gla	0.0122951	0.024	0.208609	0.736842	0.0144928	0.150538	0	0.136364	0	0.0454545	high - medium
chr13:23751126-23751454	4	319172	Hist1h2ab	0.025974	0.0253165	0.030303	0.869565	0	0.05	0	0.133333	0	0	high - medium
chr2:35979113-35979865	4	74410	Ttll11	0.00361664	0.00742574	0.138249	0.833333	0.026	0.203552	0.0506329	0.576271	0	0.00735294	high - medium
chr11:51650413-51651139	4	212706	N4bp3	0.00557103	0.0106952	0.327078	0.633333	0.0122699	0.246418	0	0.537313	0.0136986	0.00990099	high - medium
chr10:86300265-86300837	4	21859	Timp3	0.031348	0.028481	0.0917431	0.805556	0.0519481	0.352025	0	0.611111	0	0	high - medium
chr3:95559527-95559728	4	67981	Hormad1	0.0216216	0.0277778	0.187166	0.714286	0.0128205	0.122995	0	0.25	0	0	high - medium
chr8:23411368-23412492	4	20377	Sfrp1	0.00244499	0.00356189	0.158745	0.77551	0.00516796	0.251634	0.0149254	0.507576	0	0.0218978	high - medium
chr2:27027818-27028189	4	227659	Slc2a6	0.0112676	0.0169492	0.196667	0.698795	0.025	0.157233	0.0555556	0.285714	0.25	0.030303	high - medium
chr18:61786475-61786885	4	106877	Afap1l1	0.025974	0.00668896	0.132231	0.742424	0.025	0.194444	0	0.666667	0	0	high - medium
chrX:134307985-134308217	4	102920	Cenpi	0.0135135	0.0424242	0.394904	0.597561	0	0.112745	0	0.233333	0	0	high - medium
chr13:31807183-31808773	4	17300	Foxc1	0.00732601	0.0133215	0.329288	0.598214	0.0121528	0.210695	0	0.25	0	0.037037	high - medium
chr6:15720723-15721404	4	16543	Mdfic	0.00842697	0.024961	0.22268	0.684848	0.0131579	0.456376	0	0.701754	0.0322581	0.149254	high - medium
chr4:53011804-53012331	4	66536	Nipsnap3b	0.0137615	0.00392157	0.220056	0.666667	0	0.030581	0	0.416667	0	0	high - medium
chr8:66486225-66486647	4	66282	Tma16	0	0.00589971	0.145729	0.730159	0.027933	0.0803571	0.0384615	0	0.012987	0.0652174	high - medium
chr11:97698898-97700716	4	22658	Pcgf2	0.0177049	0.0118191	0.147396	0.701422	0.0118483	0.196721	0	0.576271	0	0	high - medium
chr13:37993604-37994322	4	107513	Ssr1	0.34414	0.468843	0.536697	0.5	0.373134	0.126362	0.444444	0.58209	0.125	0	high - medium
chr2:150688517-150688951	4	114889	Vsx1	0.00378788	0.0119048	0.129594	0.688776	0.0540541	0.21692	0	0.703704	0	0.00719424	high - medium
chr7:16842620-16843085	4	101540	Prkd2	0.0430108	0.0588235	0.347518	0.57	0.138889	0.105263	0.375	0.3	0	0.0227273	high - medium
chr10:24149291-24149738	4	53331	Stx7	0.0387597	0.00724638	0.062069	0.706897	0.0377358	0.251029	0.0625	0.483146	0	0	high - medium
chr3:87783727-87783939	4	18211	Ntrk1	0.00574713	0.0247934	0.0229008	0.725806	0.0481928	0.315476	0	0.4	0.25	0.272727	high - medium
chr10:75316883-75317710	4	11540	Adora2a	0.00495868	0.0202977	0.153571	0.649123	0.0352113	0.328622	0.0655738	0.541667	0	0.00819672	high - medium
chrX:48452906-48454662	4	56501	Elf4	0.0117271	0.013766	0.0842105	0.666667	0.0133333	0.228512	0	0.291667	0	0	high - medium
chrX:134474996-134476624	4	74469	Taf7l	0.0531697	0.110697	0.0621693	0.685185	0.0116279	0.290909	0.030303	0.425532	0	0.142857	high - medium
chr15:82340992-82341413	4	338368	Pheta2	0.00452489	0.00486618	0.12069	0.647059	0.0126582	0.545894	0	0.645833	0	0	high - medium
chr16:14317137-14317486	4	66086	Fopnl	0.00763359	0.00371747	0.363402	0.52381	0	0.284133	0	0.55	0	0.0769231	high - medium
chr7:98308967-98309678	4	66190	Acer3	0.0127119	0.0111888	0.0209974	0.681034	0.030303	0.189142	0.0306122	0.611111	0.0322581	0.00847458	high - medium
chr2:25557658-25558140	4	59022	Edf1	0.020979	0.00457317	0.164179	0.635417	0.0070922	0.0463679	0	0.15	0	0.0102041	high - medium
chr2:167188126-167190391	4	16500	Kcnb1	0.0220234	0.043771	0.251621	0.569767	0.0300546	0.244737	0.0666667	0.457143	0.0333333	0	high - medium
chr12:79006771-79007452	4	268567	Tmem229b	0.0169492	0.0176991	0.02	0.654255	0	0.247423	0	0.602941	0	0	high - medium
chr14:79300719-79301843	4	66214	Rgcc	0.018622	0.0105171	0.174797	0.611253	0.037037	0.397805	0.03125	0.598214	0.111111	0.17	high - medium
chr17:28141589-28142823	4	268935	Scube3	0.00604595	0.0109034	0.17962	0.600575	0.015625	0.23301	0	0.6	0	0	high - medium
chr15:11037027-11037461	4	239336	Rxfp3	0.0117371	0.00928793	0.196291	0.597884	0.0376344	0.137931	0	0.608696	0.0175439	0.00980392	high - medium
chr9:119102657-119102968	4	320256	Dlec1	0.0188285	0.00749064	0.134615	0.613636	0.015625	0.177885	0.25	0.611111	0	0.0357143	high - medium
chr2:128863831-128864202	4	70370	Fbln7	0.0141343	0.0224215	0.0338983	0.636364	0.0537634	0.354396	0	0.324324	0.3	0.140351	high - medium
chr6:122819749-122820314	4	60611	Foxj2	0.00645856	0.00713267	0.0343949	0.638037	0.0828402	0.218684	0	0.377778	0.5	0.333333	high - medium
chr11:32532759-32533545	4	20868	Stk10	0.0078125	0.0126582	0.0460317	0.626374	0.00877193	0.157963	0	0.514286	0	0.03125	high - medium
chr8:22227234-22227497	4	56229	Thsd1	0.00831025	0.0273224	0.00520833	0.607477	0.0208333	0.269841	0	0.557143	0.0357143	0	high - medium
chrX:142305514-142305959	4	66240	Kcne1l	0.00881057	0.0376176	0.123596	0.605634	0	0.364286	0	0.520548	0	0	high - medium
chr9:81631676-81633537	4	319405	D430036J16Rik	0.00973574	0.0164084	0.120837	0.588235	0.0136054	0.22179	0	0.588785	0	0.0384615	high - medium
chr11:103080196-103080630	4	72469	Plcd3	0	0.00759494	0.230897	0.529032	0.0294118	0.201923	0	0.46875	0.142857	0.0588235	high - medium
chr9:110857872-110858267	4	235631	Prss50	0.0298507	0	0.222997	0.51269	0	0.214286	0	0.536585	0	0.0265487	high - medium
chr7:111122169-111122925	4	75479	1700012D14Rik	0.00531915	0.0227642	0.224409	0.520468	0.00819672	0.147475	0	0.446429	0	0	high - medium
chr17:35861175-35861583	4	106582	Nrm	0.00978474	0.020595	0.226966	0.515385	0	0.227384	0	0.5	0	0	high - medium
chr11:100759517-100760117	4	380728	Kcnh4	0	0.00266667	0.157798	0.540984	0.0362319	0.230769	0.047619	0.555556	0	0	high - medium
chr9:87015365-87015971	4	382089	Ripply2	0.013289	0.0106762	0.0665362	0.552632	0.025974	0.123711	0.037037	0.431373	0.0384615	0.00900901	high - medium
chr11:22000853-22002260	4	18423	Otx1	0.00960219	0.0393773	0.124679	0.511401	0.0235294	0.257143	0	0.54717	0	0.101124	high - medium
chr10:78425634-78425967	4	13014	Cstb	0	0.0026738	0.0292276	0.542857	0	0.0885246	0	0.361702	0	0.0230769	high - medium
chr1:192854887-192855455	4	214791	Sertad4	0.0136986	0.0134357	0.0435897	0.529762	0.0137931	0.19403	0	0.461538	0	0.02	high - medium
chr13:43784971-43785437	4	12522	Cd83	0.0252101	0.0623656	0.665399	0.738318	0	0.341121	0	0.962963	0	0.0566038	high - high
chr8:71463108-71463773	4	64296	Abhd8	0.0176991	0.0512249	0.645714	0.753846	0.154696	0.435115	0.047619	0.9	0	0.130435	high - high
chr10:22158442-22158777	4	379043	Raet1e	0	0.0307018	0.675	0.724138	0.0991736	0.443182	0.046875	1	0.0714286	0.0212766	high - high
chr11:61377877-61378155	4	67473	Slc47a1	0.0190476	0.0666667	0.659341	0.742857	0.0641026	0.376963	0	0.978261	0.151515	0.0135135	high - high
chr11:112781359-112783154	4	20682	Sox9	0.0116959	0.0123457	0.633641	0.769531	0.0149813	0.365325	0.0526316	0.882353	0.037037	0.122449	high - high
chr12:84698479-84699093	4	627191	Syndig1l	0.0296736	0.00715564	0.637681	0.747826	0.0454545	0.370115	0.25	0.777778	0	0.1	high - high
chr10:45289302-45289796	4	78977	Popdc3	0.0113636	0.0145587	0.619608	0.741935	0.00288184	0.185629	0.0107527	0.922078	0	0.00775194	high - high
chr6:29433166-29433739	4	68794	Flnc	0.00643087	0.0177936	0.609375	0.84127	0.0336134	0.344615	0	1	0	0.0952381	high - high
chr4:148130563-148131294	4	70433	Draxin	0.0152672	0.0257353	0.602273	0.843137	0.0187266	0.262332	0	0.7	0.0277778	0	high - high
chr17:43629720-43630425	4	210510	Tdrd6	0.0105263	0.00913838	0.605735	0.74	0.0430108	0.438031	0.047619	0.828125	0.0769231	0.111111	high - high
chr12:108463315-108463666	4	68519	Eml1	0.017094	0.0166667	0.547085	0.963636	0.133758	0.853881	0	0.813953	0.304348	0.860465	high - high
chr2:91921472-91922372	4	12672	Chrm4	0.00518135	0.00827586	0.550523	0.903226	0.0174216	0.432773	0	0.846154	0	0	high - high
chr14:14345542-14346567	4	16188	Il3ra	0.030888	0.0133333	0.582353	0.810811	0.0189873	0.306358	0.0434783	1	0.0384615	0	high - high
chr5:67607246-67608749	4	330096	Shisa3	0.00968188	0.0112179	0.550967	0.937984	0.0199601	0.357955	0	1	0.030303	0.276923	high - high
chr8:12385052-12386496	4	434280	Sox1ot	0.00603865	0.0151692	0.526578	0.948718	0.00383142	0.244147	0	1	0	0	high - high
chr2:31469998-31470326	4	11898	Ass1	0.0131579	0.011194	0.524272	0.95	0.0222222	0.390511	0	0.944444	0	0	high - high
chr13:21721498-21722451	4	319186	Hist1h2bm	0.0108696	0	0.512821	0.964286	0.0434783	0.342412	0	0.671429	0.0833333	0.12963	high - high
chr4:98817049-98817762	4	242553	Kank4	0.0186667	0.00909918	0.587927	0.785276	0.0490798	0.312187	0	0.846154	0.0576923	0.0420168	high - high
chr5:37245657-37246424	4	12933	Crmp1	0.0224949	0.0141988	0.510152	0.922581	0.0247934	0.319018	0.0454545	1	0	0	high - high
chr17:26841125-26841502	4	18091	Nkx2-5	0.0132743	0.00909091	0.510324	0.943662	0.0233918	0.369369	0.0652174	1	0	0	high - high
chr8:122550734-122551714	4	234839	Piezo1	0.0066778	0.014333	0.557746	0.793296	0.004	0.221338	0	0.931818	0	0.175	high - high
chrX:98890405-98891060	4	94190	Ophn1	0.0414634	0.0967742	0.498339	0.978495	0.0431655	0.568807	0	0.972973	0	0.222222	high - high
chr2:105398701-105399448	4	19672	Rcn1	0.00682128	0.00831025	0.547386	0.782609	0.015625	0.247379	0	0.795918	0	0.0140845	high - high
chr1:180330556-180332867	4	277333	Gm5069	0.00942408	0.0124896	0.478908	0.919355	0.0170648	0.235991	0	0.882353	0	0.0104167	high - high
chr2:13009970-13011291	4	227580	C1ql3	0.00550964	0.0189036	0.505455	0.865672	0.0243902	0.29588	0.05	0.735294	0	0.0136986	high - high
chr10:39926752-39927081	4	72045	Mfsd4b2	0.0125945	0.0127119	0.527273	0.783784	0.0163934	0.152047	0	1	0	0	high - high
chr1:132880311-132880946	4	16980	Lrrn2	0.00754717	0.00700117	0.491713	0.874016	0.018315	0.292017	0	1	0	0	high - high
chr4:107802490-107803693	4	16975	Lrp8	0.0151844	0.0232897	0.527473	0.770701	0.0189873	0.282908	0.1875	0.913043	0	0	high - high
chr18:15061857-15064339	4	106931	Kctd1	0.0115741	0.141372	0.499546	0.800532	0.034713	0.300199	0.0392157	0.972222	0.0153846	0.060241	high - high
chr19:6840108-6840737	4	56613	Rps6ka4	0.0351288	0.0339893	0.460385	0.95935	0.0216216	0.403893	0	1	0.1	0.0588235	high - high
chr11:121702215-121702990	4	210029	Metrnl	0.0143113	0.161473	0.432763	0.9125	0.0125	0.273942	0	0.846154	0	0	high - high
chr11:116531531-116534153	4	20698	Sphk1	0.00952381	0.0118092	0.477222	0.857143	0.0266393	0.361963	0.027027	0.905797	0.0196078	0.00671141	high - high
chr8:11312172-11313231	4	12826	Col4a1	0.00986842	0.01	0.47424	0.869969	0.0250784	0.214485	0	1	0.047619	0.0581395	high - high
chr4:46535838-46536076	4	74735	Trim14	0.0119048	0.00420168	0.568282	0.71875	0	0.175879	0	0.8	0	0.0175439	high - high
chr16:16829033-16829374	4	50525	Spag6l	0.0240385	0.0384615	0.451977	0.90566	0.0645161	0.317391	0.0697674	0.940299	0	0	high - high
chr17:57105297-57105796	4	100169874	Gm11110	0.0170068	0.0163934	0.412	0.964706	0.0104167	0.333333	0	1	0	0	high - high
chr11:73047668-73048396	4	66874	Ncbp3	0.0245614	0.0379939	0.501946	0.788793	0.0547945	0.263039	0.4375	0.833333	0	0.0123457	high - high
chr11:113618683-113619757	4	20606	Sstr2	0.00522648	0.0122951	0.534856	0.711538	0.0163934	0.391724	0	0.962264	0	0	high - high
chr17:28575498-28575772	4	328789	Lhfpl5	0.19708	0.168044	0.378917	0.82	0.115385	0.323353	0.0434783	0.735294	0	0.0277778	high - high
chr6:24955039-24956261	4	319832	Tmem229a	0.0138504	0.0245719	0.539286	0.7	0.0560472	0.376588	0	1	0	0	high - high
chr3:83765932-83767030	4	20319	Sfrp2	0.0168856	0.0442225	0.520202	0.72043	0.025641	0.288546	0	0.823529	0	0	high - high
chr10:52545618-52545918	4	22639	Zfa-ps	0.0123457	0.178344	0.477778	0.677778	0.0980392	0.352459	0.0869565	0.8	0	0.178571	high - high
chr8:122576479-122576995	4	11821	Aprt	0.128821	0.056686	0.509383	0.715789	0.0473373	0.255121	0	1	0	0	high - high
chr19:5447473-5448842	4	14283	Fosl1	0.00815217	0.0229759	0.486239	0.743119	0.0388693	0.234043	0	0.936508	0	0.00555556	high - high
chr10:128933616-128934211	4	16404	Itga7	0.00874636	0.0200401	0.369565	0.968254	0.0212766	0.331933	0	0.8125	0.166667	0	high - high
chr11:33200453-33204334	4	27140	Tlx3	0.00659341	0.0837367	0.487179	0.721332	0.02079	0.326186	0.02	0.727273	0	0.0193237	high - high
chr6:65778883-65779338	4	70779	Prdm5	0.0174419	0.0066313	0.448549	0.769231	0.0140187	0.174026	0	0.978261	0	0	high - high
chr11:65269836-65270263	4	214384	Myocd	0.00598802	0.0027027	0.383632	0.893617	0	0.311258	0	0.909091	0	0	high - high
chrX:102250048-102252330	4	434825	Gm14858	0.0145852	0.0139679	0.433371	0.773649	0.0136187	0.43319	0.0377358	1	0	0	high - high
chr2:124609841-124610930	4	214968	Sema6d	0.00780379	0.0330882	0.363868	0.9375	0.00507614	0.309859	0	0.928571	0	0	high - high
chr7:45369934-45370619	4	22342	Lin7b	0.0511509	0.0811744	0.483871	0.662651	0.0689655	0.171233	0	0.863636	0	0.021978	high - high
chr18:36975140-36975478	4	12939	Pcdha7	0.0544747	0.0755396	0.337705	0.965217	0	0.199153	0	1	0	0	high - high
chr11:69340314-69341045	4	80515	Rnf227	0.012987	0.0156766	0.43578	0.835	0.00934579	0.127204	0	0.97561	0	0.0169492	high - high
chr19:44835973-44837015	4	73322	1700039E22Rik	0.0137931	0.0314342	0.40315	0.840517	0.042735	0.360577	0	0.857143	0	0	high - high
chr9:118478481-118479486	4	13813	Eomes	0.015213	0.0169173	0.466071	0.678392	0.016129	0.348511	0	1	0	0	high - high
chr7:135410479-135410801	4	270004	Foxi2	0	0.00769231	0.360417	0.857143	0.030303	0.165217	0	1	0.148148	0.0181818	high - high
chr3:54755447-54755887	4	55994	Smad9	0.0237741	0.0883838	0.348148	0.878378	0.0175439	0.264529	0	0.782609	0	0.11828	high - high
chr7:139943713-139944962	4	22286	Utf1	0.00827815	0.0167015	0.412552	0.81768	0.00704225	0.245516	0	0.8125	0	0	high - high
chr14:122474009-122476299	4	69248	2610035F20Rik	0.0232868	0.0247973	0.398682	0.807463	0.0531088	0.415851	0.010101	0.772727	0	0.048951	high - high
chr9:30942521-30943344	4	30806	Adamts8	0.00584795	0.00929152	0.395738	0.811224	0.0461095	0.262533	0.0178571	0.79661	0.0952381	0.108333	high - high
chr9:22307328-22307755	4	235050	Zfp810	0.0135135	0.0149813	0.427273	0.7	0.0125	0.316993	0	0.966102	0	0.0547945	high - high
chr4:132303103-132303330	4	242681	Rab42	0.0125	0.0210843	0.301075	0.962963	0.0111111	0.404908	0	0.787879	0.117647	0	high - high
chr12:56696495-56697281	4	18511	Pax9	0.0114155	0.0129171	0.342412	0.851351	0.0559441	0.366606	0.0833333	0.875	0	0.166667	high - high
chr12:71309569-71310456	4	59036	Dact1	0.0225989	0.00655738	0.310056	0.930233	0.0147059	0.142857	0	0.933333	0.0606061	0.0186916	high - high
chr3:132949462-132950223	4	114249	Npnt	0.0202899	0.00693241	0.316008	0.927273	0.0229008	0.400651	0.0487805	0.814815	0	0.027027	high - high
chr7:111779799-111780283	4	233733	Galnt18	0.0144578	0.047619	0.279503	0.980392	0.133333	0.366071	0	0.916667	0.5	0.133333	high - high
chr5:64969938-64970438	4	100124451	Mir574	0.0159363	0.017316	0.325581	0.904762	0.0227273	0.244898	0	1	0.0714286	0.00806452	high - high
chr5:30945307-30945586	4	68567	Cgref1	0	0.00860215	0.32646	0.85	0.047619	0.494898	0.0454545	0.957447	0	0.0967742	high - high
chr10:19850510-19851710	4	76157	Slc35d3	0.00742312	0.0194301	0.282	0.882591	0.00442478	0.356979	0	0.874126	0	0.0131579	high - high
chr18:37143449-37144497	4	353237	Pcdhac2	0.0411585	0.0219638	0.357224	0.753769	0.0650407	0.346101	0.5	0.9375	0	0.0102041	high - high
chr15:89378614-89379158	4	70113	Odf3b	0	0.00735294	0.348361	0.777778	0.0103093	0.449782	0	0.893617	0	0	high - high
chr12:85473439-85474752	4	14281	Fos	0.0127042	0.0267112	0.376361	0.706731	0.0333333	0.412214	0	0.947368	0	0.02	high - high
chr3:89764399-89764652	4	11444	Chrnb2	0.00595238	0.039749	0.276817	0.86747	0.017094	0.244635	0	1	0	0	high - high
chr2:36230569-36230872	4	19224	Ptgs1	0.013624	0.00760456	0.257919	0.861111	0.0337079	0.265306	0.0882353	1	0	0.037037	high - high
chr17:8433486-8434837	4	20997	T	0.00519481	0.00768049	0.29711	0.847291	0	0.318182	0	0.815789	0	0	high - high
chr9:79718443-79719250	4	12816	Col12a1	0.00936768	0.0271739	0.245763	0.940476	0.030303	0.303887	0	1	0	0	high - high
chr1:184882562-184883166	4	226777	C130074G19Rik	0.0139241	0.00808625	0.286957	0.839779	0.0414201	0.220657	0	1	0.0625	0.147727	high - high
chr9:8543991-8544648	4	22068	Trpc6	0.0126812	0.0123023	0.395731	0.671569	0.00645161	0.312349	0	0.953488	0.125	0.00990099	high - high
chr6:52229019-52229288	4	723820	Mir196b	0.00555556	0	0.298343	0.785714	0.0175439	0.22807	0	0.772727	0	0	high - high
chr5:21186154-21186505	4	212167	Gsap	0.00934579	0.0101523	0.240838	0.954198	0.039604	0.310345	0	0.9	0.0869565	0	high - high
chr10:13473746-13474522	4	215789	Phactr2	0.00712251	0.00901804	0.281304	0.818898	0.0193133	0.333333	0.00952381	0.831683	0	0.0212766	high - high
chr1:12991486-12992784	4	240726	Slco5a1	0.0179641	0.0325733	0.269953	0.813084	0.0245098	0.487113	0.025	0.9375	0	0	high - high
chr5:138279871-138280582	4	50878	Stag3	0.0266667	0.00527009	0.256716	0.823529	0.034188	0.229917	0.0625	0.875	0.5	0.0222222	high - high
chr5:100719410-100719687	4	15442	Hpse	0	0.00706714	0.357759	0.706667	0.0909091	0.315789	0.333333	1	0	0	high - high
chr14:70890938-70891230	4	14586	Gfra2	0	0.0403226	0.174497	0.961538	0.0120482	0.215686	0	1	0	0.025	high - high
chr8:13493807-13494518	4	14456	Gas6	0.0421286	0.045	0.251719	0.810924	0.0234375	0.473684	0	0.846154	0	0	high - high
chr6:116460727-116461210	4	11689	Alox5	0.00431034	0.0145985	0.218284	0.855769	0.0157068	0.165865	0.0153846	0.875	0	0.0324074	high - high
chr15:95527747-95528712	4	54003	Nell2	0.002849	0.0233853	0.207576	0.912281	0.0259067	0.319101	0	1	0	0	high - high
chr7:140787635-140787929	4	74075	Syce1	0	0.0408163	0.19214	0.882353	0.0384615	0.348571	0.142857	0.909091	0	0.0487805	high - high
chr2:28917679-28918145	4	54422	Barhl1	0.0135135	0.0155039	0.34127	0.689655	0.0078125	0.28125	0.0227273	0.828571	0	0	high - high
chr6:71707651-71708424	4	52250	Reep1	0.00426439	0.00735294	0.163987	0.914692	0.00578035	0.282555	0	1	0.0714286	0	high - high
chr2:84658927-84659321	4	100270744	Btbd18	0.0114943	0.0583756	0.126582	1	0.0149254	0.206557	0	0.866667	0	0	high - high
chr2:31640033-31640352	4	381359	Prdm12	0.0181818	0.01	0.236967	0.80916	0.0190476	0.31457	0	0.85	0.0526316	0	high - high
chr1:135918710-135919286	4	18772	Pkp1	0.0132626	0.00927357	0.274194	0.771429	0.0387097	0.395492	0	0.972222	0	0	high - high
chr16:31933754-31934042	4	239827	Pigz	0.00865801	0.0273973	0.221374	0.811765	0.030303	0.391304	0.0666667	0.833333	0	0.016129	high - high
chr15:7812911-7814065	4	14573	Gdnf	0.0108696	0.00817996	0.366925	0.643939	0.0187793	0.100877	0	1	0	0	high - high
chr2:24474101-24474420	4	18510	Pax8	0.00694444	0.00582242	0.194004	0.84058	0.0260417	0.123506	0.0327869	0.941176	0.0188679	0.0211268	high - high
chr7:101301739-101302154	4	73683	Atg16l2	0.00877193	0	0.106667	0.970588	0	0.303867	0	0.916667	0	0	high - high
chr11:61342438-61342941	4	380701	Slc47a2	0.0226415	0.0114068	0.202505	0.788618	0.0283019	0.373585	0	0.78125	0	0	high - high
chr11:63131385-63131600	4	18858	Pmp22	0	0.0222222	0.285714	0.722772	0	0.549296	0	1	0	0	high - high
chr15:85336123-85336899	4	54138	Atxn10	0.00890208	0.0165017	0.0849057	0.91875	0.00704225	0.322511	0	0.763636	0	0.0438596	high - high
chr18:4352895-4353504	4	73915	4833419F23Rik	0.0338346	0.0277778	0.220544	0.768421	0.101695	0.444	0.0425532	0.944444	0	0	high - high
chr17:72919338-72919599	4	77889	Lbh	0.0105263	0.0434783	0.181818	0.782609	0	0.524194	0	0.875	0	0	high - high
chr12:44328641-44329689	4	319504	Nrcam	0.00833333	0.0193492	0.230159	0.724014	0.0159574	0.16129	0	0.76	0	0	high - high
chr16:17804236-17804603	4	224024	Scarf2	0.0134529	0.0279188	0.0802469	0.876712	0.025641	0.264463	0	0.736842	0.0769231	0.0208333	high - high
chr7:80114974-80115663	4	269951	Idh2	0.004158	0.0160321	0.074774	0.843049	0.207627	0.431111	0	0.791667	0.25	0.0985915	high - high
chr4:43875352-43875866	4	53614	Reck	0.0348432	0.0101215	0.0485437	0.827586	0.0204082	0.194888	0	0.850746	0.0689655	0.00699301	high - high
chr7:16309425-16310589	4	170770	Bbc3	0.0347222	0.0127389	0.140594	0.770833	0.0227273	0.242331	0	0.833333	0	0	high - high
chr9:103008327-103008896	4	24059	Slco2a1	0.00544959	0.0153846	0.14881	0.762162	0.0483871	0.378462	0	0.789474	0	0.0163934	high - high
chr2:75981548-75981815	4	78802	Ttc30a1	0.00877193	0.00621118	0.131783	0.75	0	0.203636	0	0.833333	0	0	high - high
chr12:85177184-85177532	4	18654	Pgf	0.0115607	0.0175439	0.227891	0.675159	0.02	0.284247	0	1	0	0	high - high
chr6:85125993-85126193	4	545861	Gm5878	0	0.0147059	0.0223881	0.765625	0	0.276596	0	1	0	0	high - high
chr7:122288862-122289880	4	18751	Prkcb	0.0114504	0.0140515	0.157159	0.683871	0.0153257	0.34714	0.0625	0.966667	0	0.027027	high - high
chr1:23101888-23102262	4	66755	4933415F23Rik	0.015748	0.120805	0.152	0.695122	0.0361446	0.246154	0	1	0.166667	0	high - high
chr19:4711754-4712638	4	20743	Sptbn2	0.0153061	0.0135135	0.109497	0.670833	0.0265487	0.206557	0	1	0	0	high - high
chr12:70227324-70227871	4	110095	Pygl	0.0178117	0.00643087	0.114894	0.633333	0	0.208333	0	1	0	0.0350877	high - high
chr13:23622098-23622643	4	319179	Hist1h2be	0.531915	0.710744	0.179856	0.486911	0.266667	0.174573	0.916667	0.807692	0	0.0151515	genebodies
chr10:95414387-95417095	4	70523	5730420D15Rik	0.383929	0.274799	0.545202	0.515086	0.236111	0.320359	0.68	0.677249	0	0.0214286	genebodies
chr2:28467965-28468400	4			0.0328358	0.0851064	0.693827	0.675127	0.0176991	0.326284	0.0740741	0.97619	0	0.00925926
chr15:81523004-81523405	4			0.00469484	0.015873	0.69258	0.669492	0.00847458	0.234742	0	0.598131	0	0.0223881
chr18:80707592-80708663	4			0.0122511	0.0137143	0.659864	0.754601	0.0232558	0.202465	0	0.5	0	0.0166667
chr9:108831850-108832944	4			0.00311042	0.0134048	0.716797	0.646512	0.0175747	0.313673	0.0208333	0.857143	0	0.0166667
chr10:127239296-127239520	4			0.012987	0.0462185	0.674157	0.642857	0.230769	0.765217	0	0.34375	1	0.962963
chr9:121759209-121760621	4	270210	Zfp651	0.0229709	0.0155945	0.678674	0.662162	0.195489	0.375	0.153846	0.95		0
chr15:74516054-74519799	4			0.0180556	0.0148984	0.639419	0.76155	0.0336134	0.293091	0	0.681818	0.0625	0.0465116
chr7:27364108-27364543	4			0.00437956	0.0163551	0.684366	0.640449	0.004	0.190231	0	0.666667	0	0.0240964
chr9:114752945-114753212	4			0.0165094	0.0526316	0.658824	0.690647	0.0344828	0.218543	0	0.742857	0	0.0078125
chr10:80471873-80472160	4			0.0398551	0.101227	0.722222	0.597015	0	0.419355		0.857143	0	0
chr18:64339971-64341500	4	225631	Onecut2	0.0306569	0.0110375	0.715753	0.621053	0	0.335413	0	0.692308		0
chr8:70892118-70892887	4			0.0267857	0.133333	0.736211	0.570621	0.0404412	0.16683	0.136364	0.555556	0.015625	0.0200803
chr15:76522005-76523889	4	170729	Scrt1	0.0125561	0.0388413	0.70219	0.630252	0.0245902	0.339502	0
chr3:30595183-30595631	4			0	0.0103806	0.6625	0.716418	0.010929	0.243781	0	1	0	0
chr1:74884302-74885613	4	260298	Fev	0.0108696	0.00775194	0.630303	0.755102	0.0288462	0.432161		0.0769231		0
chr8:83668051-83668778	4	19216	Ptger1	0.00294551	0.0248227	0.626113	0.803738	0.0995146	0.396055
chr15:25843039-25843573	4			0.00701754	0.00378788	0.655556	0.69697	0.470588	0.277273		0.928571		0
chr5:136083809-136084146	4	54153	Rasa4	0	0.0147059	0.643939	0.733333	0.0169492	0.277778	0	1		0.0454545
chr9:108339272-108339614	4	14775	Gpx1	0.00657895	0.0879765	0.722222	0.551282	0	0.345277		0.875	0	0
chr11:118569080-118570409	4			0.00797872	0.0188111	0.585062	0.869198	0.0310559	0.316547	0	0.903226	0	0
chrX:12936820-12937040	4	245350	AA414768	0	0.149351	0.698795	0.542857	0.0169492	0.201342
chr5:120694415-120695104	4			0.0189873	0.080315	0.622711	0.739837	0.011236	0.224252	0.0196078	0.85		0
chr18:11054060-11055229	4			0.00358852	0.00847458	0.608983	0.84127	0.0554371	0.332816	0	0.628571	0.142857	0.0382979
chr15:89180328-89181243	4			0.0259319	0.0260688	0.606127	0.81746	0.0660377	0.179262	0.111111	0.903226		0.0540541
chr7:100930753-100932371	4			0.0100908	0.0125945	0.619921	0.714953	0.0180723	0.179766		0.888889		0
chr8:70315715-70316080	4	14559	Gdf1	0.0166667	0.070922	0.594595	0.837209	0.04	0.482143
chr12:80114376-80114598	4	12192	Zfp36l1	0	0.047619	0.578947	0.888889	0.030303	0.134409	0	0.5		0
chr17:29093603-29095714	4			0.0127226	0.0122905	0.576414	0.824348	0.0260586	0.320475	0.0461538	0.776596	0.0294118	0.0258065
chr12:112950186-112950690	4			0	0.020979	0.555556	0.941176	0	0.225806
chrX:71050988-71051289	4	333639	Mamld1	0.00847458	0.0314961	0.564626	0.897959	0.611111	0.610526				0
chr4:127233649-127233920	4			0.00198807	0.0458453	0.554913	0.929293	0.0102041	0.359621	0	0.69697		0.0697674
chr2:29751442-29751901	4			0.0331492	0.0292276	0.548077	0.955823	0.025641	0.5	0.0625	0.931818	0	0.0333333
chr9:106650798-106651012	4			0.0118812	0.0353535	0.606742	0.708333	0	0.307339
chr9:21852371-21852764	4	319899	Dock6	0.00826446	0.0272109	0.551587	0.888889	0.00869565	0.321429	0			0
chr7:143459056-143461477	4	12577	Cdkn1c	0.0249666	0.131138	0.604188	0.743733	0.020202	0.17867	0		0	0
chr1:106712494-106712947	4	12043	Bcl2	0.00873362	0.0229508	0.56682	0.835714	0.00854701	0.391892
chr11:117779901-117780140	4			0.0114286	0.017341	0.559585	0.924731	0	0.353659	0	0.589744	0	0.0243902
chr11:57831408-57831734	4	15110	Hand1	0.00374532	0	0.547541	0.932927	0.011976	0.589958
chr10:43021061-43022094	4			0.0119454	0.0170854	0.536585	0.954198	0.0408163	0.175355	0.06	0.958333	0	0.0122699
chr8:71511518-71511749	4	84094	Plvap	0.00429185	0.125731	0.522727	0.921569	0.0114943	0.152174			0	0
chr4:130006651-130006973	4			0	0.0217391	0.571429	0.803279	0.021978	0.327068
chr19:12501008-12501800	4	207521	Dtx4	0	0.0103806	0.543353	0.882682	0.0413534	0.148077	0	1		0.03125
chr8:70601287-70601573	4			0	0	0.730337	0.583333	0.0731707	0.191489
chr9:11277647-11277855	4			0.0699588	0.0218579	0.550725	0.878788	0.113208	0.248062	0.2	0.962963	0	0
chr15:76197967-76198334	4			0.0186916	0.0332226	0.587209	0.796296	0.00854701	0.328302	0.0434783	0.674419	0	0.0204082
chr8:123442954-123443317	4	23854	Def8	0.0138504	0.0364964	0.553191	0.815385	0.0740741	0.292517		0.645161		0
chr17:15536497-15536863	4			0.0172414	0.034188	0.546296	0.896552	0.00943396	0.415663	0	0.672414		0
chr7:27329389-27329692	4			0.0075188	0.0220994	0.698718	0.583333	0.0530303	0.092233	0.0689655	0.8	0	0
chr10:130444796-130445008	4			0	0	0.514563	0.958333	0.0530973	0.286885	0.0652174	1	0.0625	0.0434783
chr4:120746777-120747625	4	60613	Kcnq4	0.018315	0.0325342	0.556777	0.840426	0.0115942	0.180778				0
chr2:29747250-29747646	4			0.0172414	0.0236887	0.554286	0.795276	0.0163934	0.360494	0	0	0	0.0666667
chr17:23785849-23786246	4	76917	Flywch2	0.00884956	0.00621118	0.50641	0.983607	0.0549451	0.329032
chr8:4258390-4259352	4	330695	Ctxn1	0.281619	0.302977	0.502119	0.742424	0.335878	0.322289				0
chr14:33351095-33351520	4			0.00555556	0.0174731	0.511945	0.909836	0	0.0745342	0			0
chr9:37384548-37384857	4			0.0176211	0.0100167	0.514851	0.945946	0.0142857	0.241477	0	1		0.0363636
chr11:120011988-120012305	4			0.00247525	0.0167598	0.704348	0.565217	0.567164	0.843137	0	1	0.6	0.740741
chr8:88454054-88454653	4			0.00914634	0.0100756	0.552083	0.773913	0	0.193627
chr5:123489274-123489478	4	381741	Lrrc43	0.0125	0.0078125	0.534884	0.807692	0	0.246269	0			0.285714
chr11:94521256-94521557	4			0.0229358	0.016129	0.507246	0.965517	0.0215827	0.225256	0.0263158	1	0	0
chr4:64017530-64017827	4			0.0182371	0.0748299	0.502564	0.931507	0.0151515	0.446667	0	1	0	0
chr2:152105396-152106004	4	76650	Srxn1	0.00894855	0.0210843	0.503836	0.94	0.0208333	0.20438		0.982456		0
chr4:117109396-117109611	4			0	0.0078534	0.5	0.947368	0.104167	0.882353	0	1	0.6	0.875
chr7:45215794-45216153	4	21677	Tead2	0.02	0.0120482	0.564246	0.766234	0	0.346939		0.916667	0	0
chr6:131433655-131434025	4			0.00434783	0.0119904	0.539216	0.789474	0.0185185	0.338542	0.0666667	1	0	0.0714286
chr7:141291934-141292381	4	13491	Drd4	0	0.00729927	0.494118	0.919355	0.05	0.253112	0	0.627451		0.0125
chr1:86018290-86018836	4			0.00792079	0.0152439	0.526992	0.844961	0.0432277	0.213178	0			0
chr2:93014697-93015265	4	100042784	Prdm11	0.0268817	0.00865801	0.506667	0.90625	0	0.311111		1		0
chr9:114781226-114782048	4	102545	Cmtm7	0.00526316	0.0108992	0.480707	0.975904	0.021978	0.331155		0.849315	0.0833333	0
chr15:85537342-85537789	4			0.0106838	0.0273973	0.514124	0.863636	0.0245902	0.218121		0.933333	0	0.0135135
chr19:40873134-40873549	4			0.0185185	0.00598802	0.559524	0.778761	0.0172414	0.231608	0	0		0
chr15:98167781-98168736	4	239650	Ccdc184	0.0185185	0.066823	0.494681	0.992424	0.010101	0.449275
chr19:6401469-6401689	4			0	0.0161943	0.524823	0.870968	0	0.490566		0.928571	0	0.25
chr11:112783818-112784076	4			0.00757576	0.0151515	0.482759	0.975	0.0833333	0.205882	0.181818		0	0
chr2:92370593-92371064	4	228366	Large2	0.00796813	0.015625	0.487395	0.951389	0.0366972	0.247312
chr1:93176598-93176931	4			0.0106383	0.00858369	0.515723	0.840278	0.0549451	0.614286	0	0.913043	0	0
chr6:52314581-52314803	4	14028	Evx1	0.0671642	0.225806	0.45614	0.878788	0	0.473684		0.923077	0
chr8:3492968-3493611	4	140482	Zfp358	0.038961	0.00793651	0.59292	0.6875	0.00684932	0.387665	0			0
chr8:126584078-126584337	4			0.0208333	0.0948276	0.529412	0.818182	0.027027	0.474359
chr2:30093435-30093955	4	66220	Zdhhc12	0.0133929	0.148438	0.475	0.890909	0.0618557	0.278912	0.2		0	0
chr7:84605729-84606302	4	14085	Fah	0.05	0.00684932	0.492063	0.9	0	0.176923	0	0.7		0
chr3:105458910-105459252	4			0.00641026	0.135762	0.504902	0.842105	0.286307	0.52815	0.536585	0.648649	0.0833333	0.818182
chr2:156420601-156421386	4	13821	Epb41l1	0.0110664	0.0124031	0.483816	0.946429	0.0242424	0.239437
chr5:142529775-142530207	4	56522	Papolb	0.00954198	0.0353357	0.475	0.935484	0.00990099	0.187654	0	1		0
chr11:116969040-116969281	4			0.00746269	0.153846	0.569378	0.8125	0	0.25	0	0.457143	0	0.12963
chr5:47986122-47986390	4			0	0.0289389	0.489362	0.823529	0.027027	0.241379	0.0571429	1		0
chr4:109977333-109978615	4	242620	Dmrta2	0.0111111	0.00880503	0.487179	0.863158	0.0226244	0.337398	0	1		0
chr13:21402453-21402738	4	72739	Zkscan3	0	0.0145631	0.494949	0.831169	0	0.0918367
chr15:78899458-78900015	4	20401	Sh3bp1	0.0286885	0.00377358	0.559603	0.740113	0.0163934	0.290043	0.166667		0	0
chr2:87526008-87526220	4			0	0.0280374	0.458333	0.931034	0.0138889	0.623529		0.857143	0	0
chr13:48663075-48663631	4	12022	Barx1	0.0125628	0.00675676	0.494208	0.81	0.0136054	0.359375		0.4	0	0
chr10:31608596-31609655	4	268291	Rnf217	0.0119956	0.0164339	0.470231	0.940928	0.00574713	0.356557	0.0357143	1		0.00917431
chrX:60547376-60547586	4	279618	Gm715	0.0307018	0.0253165	0.470588	0.96875	0.0357143	0.40625
chr1:75375226-75375786	4	100503248	Gm15179	0.00323625	0.0210896	0.471591	0.871287	0.057971	0.330033	0	1		0
chr12:86947871-86948080	4	217732	Cipc	0.0137931	0.0542169	0.481818	0.846939	0	0.218543		0.625	0	0.0357143
chr7:45327233-45327446	4			0.162162	0.112745	0.525074	0.851351	0.057971	0.526502	0.166667	0.846154		0.266667
chr3:8766970-8767194	4			0.0212766	0.00625	0.443299	0.982143	0	0.28481	0	0.9		0.222222
chr15:30646538-30647251	4			0.0183727	0.00493305	0.438809	0.949153	0.078125	0.360748	0.0454545	1	0	0.407407
chr7:30553246-30553517	4	243912	Hspb6	0.16	0.155556	0.550388	0.784091	0.192308	0.188119		1		0
chr7:143464851-143465112	4			0.0142857	0.0305344	0.445545	1	0.0606061	0.15
chr4:109979981-109980420	4			0.0160514	0.0302267	0.459627	0.888889	0.0353982	0.245614				0.0434783
chr2:147185734-147186032	4	18088	Nkx2-2	0.026178	0.0338983	0.459854	0.904762	0.0333333	0.20979
chr5:111957838-111958080	4			0.124183	0.0163043	0.43617	0.94	0.576471	0.265823
chr11:106159789-106160697	4	67803	Limd2	0.0283286	0.0602582	0.461682	0.864198	0.0458716	0.225455
chr14:28518281-28518538	4			0.104061	0.0362538	0.41896	0.921569	0.136	0.285185	0.3	1		0
chr9:4260539-4260842	4			0.290909	0.147059	0.473684	0.921348	0	0.412281	0	0.25		0
chr7:19094815-19095521	4	20475	Six5	0.0650195	0.131687	0.651811	0.580357	0.0598592	0.141892	0	0.257143		0.0224719
chr12:74283974-74284332	4	74284	1700086L19Rik	0.0167224	0.00959233	0.422472	0.982456	0.025974	0.207237
chrX:102178467-102178786	4			0.0273973	0.0318302	0.466165	0.842466	0	0.273381	0	0.578947	0	0.0169492
chr15:103014201-103015327	4	15424	Hoxc5	0.0204778	0.018018	0.449132	0.900383	0.047619	0.349301		0.636364		0
chr2:162908308-162908538	4			0.0408163	0.189189	0.506329	0.781818	0	0.348718	0	0.511111		0
chr17:71869552-71870004	4			0.00519481	0.00564972	0.422145	0.989691	0.00970874	0.398773	0	0.770833	0	0.09
chrX:101254033-101255222	4	54601	Foxo4	0.0203488	0.0849858	0.58221	0.683908	0.0595238	0.208914		0.166667	0	0
chr7:19361075-19361367	4			0.0140845	0.00904977	0.858407	0.38	0.0294118	0.221106	0.181818	0.5625	0	0.0833333
chr8:22166149-22166413	4	23954	Nek3	0.166667	0.280374	0.625	0.526316	0.28125	0.118056				0
chr3:95172328-95173803	4			0.0145503	0.0507497	0.427027	0.958333	0.0106101	0.298673	0	0.92	0	0.046875
chrX:75966480-75966827	4			0.03125	0.0956175	0.428962	0.826667	0.0149254	0.49711	0.037037	0.621622	0	0.0454545
chr19:37697200-37699255	4	13082	Cyp26a1	0.00668896	0.0164051	0.563025	0.699048	0.0218069	0.292155	0	0.705882		0
chr6:87810996-87812372	4	69834	Rab43	0.0825359	0.112278	0.435226	0.886275	0.0627451	0.236986	0			0
chr1:75236420-75236960	4	56812	Dnajb2	0.0993228	0.323263	0.56338	0.574713	0.3125	0.301724	0.75
chrX:9328025-9328246	4			0.244019	0.196429	0.449153	0.777778	0.12	0.626263	0.181818	0.875		0
chr5:74620011-74620304	4			0.016	0.120879	0.394558	0.971429	0.296296	0.429952	0	0.5	0	0.535714
chr3:104967850-104968183	4			0.240385	0.193262	0.496667	0.676923	0.297297	0.367769	0.466667	0.864865	0.0666667	0.0769231
chr2:90889416-90890446	4			0.00992411	0.0322398	0.873786	0.351351	0.0292308	0.0996226	0	0.75	0.0645161	0.015625
chrX:101794172-101794751	4			0.013587	0.0716511	0.430168	0.921348	0.0243902	0.507874	0	0.928571		0
chr12:57196712-57197162	4			0.00797872	0.00188324	0.441176	0.869048	0.0482759	0.156109	0	0.95	0	0.021978
chr5:8912766-8913010	4			0.073913	0.170213	0.581699	0.580645	0.017094	0.341317	0	1	0	0
chr1:78216545-78217797	4			0.0166205	0.196217	0.573209	0.522167	0.120968	0.309068	0.0833333			0
chr6:29170252-29171278	4			0.00891089	0.00832342	0.539512	0.725632	0.0328358	0.179433	0	0.947368	0	0.0192308
chr8:71595910-71596248	4	100037278	Fam129c	0.177419	0.232804	0.515571	0.580247	0.180851	0.221805			0.333333	0
chr3:95995452-95996253	4	67220	Plekho1	0.0982143	0.277978	0.484756	0.700704	0.0117647	0.395683				0
chr19:5559933-5561254	4	18426	Ovol1	0.0305398	0.164456	0.58988	0.58042	0.0349854	0.321739
chr6:52175602-52176167	4	72628	Hoxaas3	0	0.0172414	0.482456	0.78125	0.0322581	0.300493				0
chr4:155770103-155770791	4			0.00497512	0.0128355	0.546164	0.685065	0.018018	0.303783	0.0222222	0.666667	0	0.042654
chr7:127769766-127770211	4	269999	Orai3	0.0952381	0.0804954	0.466019	0.8	0.0285714	0.414925		1		0
chr4:115063135-115063623	4			0.0335878	0.250653	0.497854	0.698324	0.305344	0.4447
chr8:92355698-92360826	4	71296	Crnde	0.0138099	0.16208	0.544785	0.678088	0.0188902	0.250447
chrX:8206310-8206720	4	53627	Porcn	0.017094	0.0961538	0.546429	0.687898	0.0375	0.615385		0.939394
[truncated: 12,694 more rows]

## Sheet: Legend
Table S3: DNA methylation levels at CpG islands for ctrl, Kdm2bΔCxxC, Kdm2aKOKdm2bΔCxxC, Kdm2aKOKdm2bKO FGOs, and Ctrl and Kdm2amatKOKdm2bmatKO 4-cell embryos at both, maternal and paternal genomes.
