# Supplementary material for: Preventing CpG hypermethylation in oocytes safeguards mouse development
Source: Dev Cell. 2025 Dec 1;60(23):3285–3303.e9. doi: 10.1016/j.devcel.2025.08.005 (PMC12687725; doi:10.1016/j.devcel.2025.08.005)
Supplement: Table S4. Expression values for total, maternal, and paternal gene transcripts in Kdm2bΔCxxC, Kdm2aKOKdm2bΔCxxC, Kdm2aKOKdm2bKO, and respective control 2-cell embryos, related to Figures 6, 7, and S7 [file mmc5.xlsx]

## Sheet: Expression values
GENE ANNOTATION										2-cell embryos: Total						2-cell embryos: Maternal						2-cell embryos: Paternal
ENTREZID	SYMBOL	GENENAME	tx_name	Chr	promoterID	Cluster Figure 2D	Cluster Figure S3B	CGI.ID	CGI cluster Figure 7A	Ctrl_ Kdm2bΔCxxC	Mut_ Kdm2bΔCxxC	Ctrl_ Kdm2aKO Kdm2bΔCxxC	Mut_ Kdm2aKO Kdm2bΔCxxC	Ctrl_ Kdm2aKO Kdm2bKO	Mut_ Kdm2aKO Kdm2bKO	Ctrl_ Kdm2bΔCxxC	Mut_ Kdm2bΔCxxC	Ctrl_ Kdm2aKO Kdm2bΔCxxC	Mut_ Kdm2aKO Kdm2bΔCxxC	Ctrl_ Kdm2aKO Kdm2bKO	Mut_ Kdm2aKO Kdm2bKO	Ctrl_ Kdm2bΔCxxC	Mut_ Kdm2bΔCxxC	Ctrl_ Kdm2aKO Kdm2bΔCxxC	Mut_ Kdm2aKO Kdm2bΔCxxC	Ctrl_ Kdm2aKO Kdm2bKO	Mut_ Kdm2aKO Kdm2bKO
497097	Xkr4	X-linked Kx blood group related 4	uc007aeu.1	chr1	chr1_3669999_3672998			chr1:3670620-3671074	7	2.10226	2.58853	1.38606	2.68692	0.628279	2.55612	0.482957	1.13878	0.383244	1.9863	0.287889	1.22316	1.37319	1.37995	0	0.509109	0	0.530928
19888	Rp1	retinitis pigmentosa 1 (human)	uc007aew.1	chr1	chr1_4407742_4410741					0.988987	2.29228	3.05932	3.04844	2.5467	3.34095	0	2.55172	3.82689	3.7522	3.45384	4.03813	0	0	0.611299	0	0	0
20671	Sox17	SRY (sex determining region Y)-box 17	uc007afc.2	chr1	chr1_4495855_4498854	2		chr1:4496948-4497608	4	1.07443	2.374	0.549162	4.01258	2.5576	1.80794	0.435032	2.06753	0	2.64247	1.35834	1.12519	0	0	0.344062	0.458981	1.11964	0
27395	Mrpl15	mitochondrial ribosomal protein L15	uc007aff.3	chr1	chr1_4784227_4787226	8				6.54416	6.58945	6.95345	5.33146	7.17522	6.15379	6.16463	6.12556	6.62931	4.47254	6.96282	5.74851	4.46855	5.06011	4.85793	4.01288	3.86281	1.89881
18777	Lypla1	lysophospholipase 1	uc007afg.1	chr1	chr1_4806393_4809392	5		chr1:4807560-4808103	7	8.77982	8.63482	9.14075	9.12036	8.82515	8.89283	7.33309	7.06034	7.5676	7.53622	7.11721	7.42277	4.60504	3.75929	4.91498	3.91401	4.67967	3.62225
21399	Tcea1	transcription elongation factor A (SII) 1	uc011whu.1	chr1	chr1_4856828_4859827	8		chr1:4857466-4858372	7	8.64379	8.53216	8.71958	8.60493	9.20245	8.68601	10.5739	10.5543	10.6842	10.6929	11.2761	10.7872	7.87325	7.01107	7.48635	5.15075	7.93595	6.74586
58175	Rgs20	regulator of G-protein signaling 20	uc007afk.3	chr1	chr1_5018040_5021039			chr1:5018558-5019711	5	4.2218	4.37052	3.8718	3.80294	2.65725	3.08809	1.65259	2.59476	2.09808	2.47604	0.482293	2.88689	5.28084	5.83718	5.25509	4.61935	3.59872	3.69976
108664	Atp6v1h	ATPase, H+ transporting, lysosomal V1 subunit H	uc007afn.1	chr1	chr1_5081673_5084672			chr1:5083040-5083536	5	8.81596	9.31105	9.22819	9.57206	9.50637	9.00426	8.90805	9.44838	9.28086	9.73146	9.75027	9.22208	6.01525	6.52138	6.7732	6.35381	5.52333	5.77027
18387	Oprk1	opioid receptor, kappa 1	uc007afp.2	chr1	chr1_5586993_5589992					2.90517	3.29051	3.39675	3.41102	3.12508	3.94716	5.29537	5.24627	5.46989	4.87212	5.22168	5.68789	0	0	0.492377	0	0	0
226304	Npbwr1	neuropeptides B/W receptor 1	uc011whw.1	chr1	chr1_5915899_5918898			chr1:5916429-5917474	7	0	0	0.109498	0.306823	0	0	0	0	0	0	0	0	0	0	0	0	0	0
12421	Rb1cc1	RB1-inducible coiled-coil 1	uc007afr.2	chr1	chr1_6213162_6216161		7	chr1:6214431-6215332	7	10.4047	10.2042	10.1891	8.99489	10.4485	10.0919	8.29717	8.34954	8.22724	7.49555	8.20224	8.1078	7.90995	7.69808	7.60852	6.03399	7.9141	7.47573
620393	Alkal1	ALK and LTK ligand 1	uc007afv.2	chr1	chr1_6357831_6360830			chr1:6359083-6359442	5	0.26744	0.696149	0.833528	0.769851	0.941868	0	0	1.28503	1.67014	0	0	0	0	0	0	1.33208	2.05944	0
240690	St18	suppression of tumorigenicity 18	uc007afz.1	chr1	chr1_6728551_6731550					3.06495	2.54498	2.95693	2.56627	2.95976	2.29749	2.80986	2.89705	3.14829	1.51486	2.5742	1.84955	0.255732	0	0	0.270723	0	0
319263	Pcmtd1	protein-L-isoaspartate (D-aspartate) O-methyltransferase domain containing 1	uc007agc.1	chr1	chr1_7087420_7090419			chr1:7088492-7089271	7	6.86917	6.91108	6.73466	6.24206	6.74727	6.36215	7.60759	7.78712	7.62325	7.01488	7.62531	7.19286	5.17094	5.06533	4.57114	3.48885	5.18851	3.89451
71096	Sntg1	syntrophin, gamma 1	uc007agh.2	chr1	chr1_9298378_9301377			chr1:9299216-9300020	7	3.0708	1.71482	3.50155	0.919961	1.14939	0.308518	0.409271	1.10892	1.32544	0.607541	0.54151	0	4.06563	1.99085	4.31844	0.607541	1.24275	0.243058
76187	Adhfe1	alcohol dehydrogenase, iron containing, 1	uc007agl.2	chr1	chr1_9546546_9549545					5.14809	4.95939	5.3042	5.79132	5.28143	5.66525	5.77937	6.04885	6.31947	6.53646	6.51606	6.53319	4.7314	3.11226	3.79059	4.06432	2.3201	3.37644
76982	Vxn	vexin	uc007agp.1	chr1	chr1_9599767_9602766					0	0.660039	0.219829	0.220194	0.447273	0.917467	0	0.588833	0	0	0.637547	1.69537	0	1.32889	1.10323	0	1.07817	0
72481	2610203C22Rik	RIKEN cDNA 2610203C22 gene	uc007agn.2	chr1	chr1_9629593_9632592					6.43867	6.22833	6.4046	7.60475	6.42029	7.8515	8.42642	8.26573	8.35535	9.54967	8.33865	9.88221	2.89374	2.41163	2.91892	1.7145	2.52696	1.76501
17864	Mybl1	myeloblastosis oncogene-like 1	uc056ycd.1	chr1	chr1_9698710_9701709	6		chr1:9699786-9700881	7	7.44216	8.03665	7.53143	6.86196	7.11834	7.34685	5.75925	6.3418	5.81353	4.9592	5.26253	5.39919	3.55216	4.08515	3.28855	2.50383	2.6822	2.42374
70675	Vcpip1	valosin containing protein (p97)/p47 complex interacting protein 1	uc007ags.3	chr1	chr1_9746883_9749882			chr1:9747561-9748645	7	6.34119	6.55649	6.38512	5.36262	6.89054	5.87633	4.56189	4.92145	4.71386	4.01697	5.18482	4.18371	2.8194	2.41721	2.66851	0.193198	3.05814	1.56477
170755	Sgk3	serum/glucocorticoid regulated kinase 3	uc007agx.1	chr1	chr1_9846781_9849780			chr1:9848166-9848530	4	8.0358	8.41569	7.87548	7.94743	7.21525	8.67264	7.61116	8.07833	7.4139	7.52031	6.79341	8.57119	6.41281	6.53727	6.26316	5.69483	5.67304	5.7386
240697	Mcmdc2	minichromosome maintenance domain containing 2	uc011wie.1	chr1	chr1_9907138_9910137					0.807373	2.01617	0.335492	2.71951	1.056	2.74552	0	1.2887	0.7913	3.19048	1.37349	3.40789	0.563038	2.12671	0	1.60041	0.339322	1.876
266793	Snord87	small nucleolar RNA, C/D box 87	uc011wif.1	chr1	chr1_9941044_9944043			chr1:9943786-9944196	7	5.71954	6.59511	6.0011	6.08046	5.80741	4.83348	0	0	4.11202	3.624	2.78924	0	4.47828	3.55165	0	0	4.22789	0
100039596	Tcf24	transcription factor 24	uc033fhz.1	chr1	chr1_9965986_9968985	7		chr1:9967119-9968330	3	3.56837	3.59455	3.36853	1.66051	2.8722	1.10424	5.3867	5.15912	4.90483	3.03163	4.41913	1.81354	1.85701	2.46733	2.48214	0.484128	1.7177	1.63035
69312	Ppp1r42	protein phosphatase 1, regulatory subunit 42	uc007ahc.2	chr1	chr1_10007637_10010636					4.77091	4.20705	4.08036	5.35763	3.85084	3.61357	5.05514	3.95759	3.73753	4.1827	2.62876	0.963063	0	0	0	0	0.958075	0
26754	Cops5	COP9 signalosome subunit 5	uc033fib.1	chr1	chr1_10036660_10039659	5		chr1:10037951-10038215	7	7.28055	7.52694	7.47516	8.28349	7.70594	8.3715	5.59929	5.90752	5.646	6.25682	5.92113	6.31556	1.79346	2.24122	2.10537	0.727929	2.9727	1.61809
211673	Arfgef1	ADP-ribosylation factor guanine nucleotide-exchange factor 1(brefeldin A-inhibited)	uc007ahn.1	chr1	chr1_10231171_10234170			chr1:10232144-10233428	7	9.54128	9.81348	9.65839	9.48944	9.13488	9.68363	8.6597	8.83441	8.67562	8.409	8.13169	8.7819	1.86835	3.12391	2.62872	2.04793	1.91899	1.40485
329093	Cpa6	carboxypeptidase A6	uc007ahr.2	chr1	chr1_10718446_10721445					2.43815	2.63686	2.21435	4.15997	2.82505	3.65903	2.30395	3.1597	2.72176	4.70862	2.42623	3.69593	0	0	0	0	0	0
109294	Prex2	phosphatidylinositol-3,4,5-trisphosphate-dependent Rac exchange factor 2	uc007ahv.2	chr1	chr1_11262463_11265462					8.25745	8.36655	7.43746	7.6498	7.45968	8.87428	9.53681	9.58494	8.71979	8.63061	8.92029	9.9376	1.48651	1.37234	0.896793	0.781773	1.08822	2.469
320492	A830018L16Rik	RIKEN cDNA A830018L16 gene	uc007ahw.2	chr1	chr1_11412605_11415604			chr1:11414061-11414465	7	2.69635	3.86794	2.92463	3.81624	3.44003	4.11834	2.98259	4.42367	3.20725	4.03072	3.93777	4.39184	1.011	0.268571	0.390435	2.22466	0.293468	1.09489
102465961	Mir6341	microRNA 6341	uc033fic.1	chr1	chr1_12424486_12427485					0	0	0	0	0	0	0	0	0	0	0	0	0	0	0	0	0	0
329096	Gm17644	predicted gene, 17644	uc029qmx.1	chr1	chr1_12666063_12669062					1.79338	2.291	3.00894	5.60264	3.23908	3.20362	3.64517	4.47675	4.88898	7.688	5.44715	5.4215	0	0	0	2.02251	0	0
240725	Sulf1	sulfatase 1	uc007aid.1	chr1	chr1_12717045_12720044					2.22459	2.79899	2.9637	3.69614	2.46089	3.46155	2.07559	2.81079	2.05776	3.36289	2.23245	3.52792	0.940066	1.25608	2.17469	1.78417	1.18626	1.34578
240726	Slco5a1	solute carrier organic anion transporter family, member 5A1	uc007aig.1	chr1	chr1_12989464_12992463			chr1:12990719-12991200	2	1.69582	2.47155	2.53126	3.89164	2.33782	3.62452	1.21961	2.83984	2.50532	3.71839	2.35992	3.72153	1.64438	0	0	0	0.373224	0.673287
383491	Prdm14	PR domain containing 14	uc007aik.1	chr1	chr1_13125664_13128663	2		chr1:13126299-13126669	5	6.02391	4.9622	5.14473	3.94935	6.0138	6.47899	6.25578	5.15144	5.25174	4.83912	6.37759	7.22911	6.31909	5.17133	5.74053	2.95894	6.22332	6.09576
17978	Ncoa2	nuclear receptor coactivator 2	uc007aio.1	chr1	chr1_13372584_13375583			chr1:13372747-13374794	5	7.85211	8.04572	8.17236	8.31062	7.28288	8.8333	7.47771	7.81307	7.91597	7.96349	6.91557	8.8308	3.15586	3.05925	3.51287	2.67576	2.23018	2.48635
72265	Tram1	translocating chain-associating membrane protein 1	uc007ait.2	chr1	chr1_13588411_13591410	6		chr1:13589163-13590177	7	8.94045	9.18964	9.24752	9.97259	9.48173	9.71083	8.60621	8.95083	8.93548	9.66092	9.18509	9.39136	5.32762	5.11449	4.99605	4.31208	5.56918	4.5321
212442	Lactb2	lactamase, beta 2	uc007aiu.2	chr1	chr1_13659010_13662009	6		chr1:13660232-13660732	4	8.02666	7.70161	8.12927	7.27634	9.20552	7.93635	8.42724	8.5711	8.4281	8.25279	9.62841	8.4147	8.31134	7.35657	8.40183	6.21063	9.32236	8.04233
381246	Xkr9	X-linked Kx blood group related 9	uc007aiv.1	chr1	chr1_13667271_13670270		3			5.00987	5.06962	5.18284	5.22365	4.93007	5.24672	3.66089	4.52946	3.30948	4.02808	3.8012	4.98483	4.9925	4.57196	5.40681	5.57509	5.30161	5.14968
433273	Gm5523	glyceraldehyde-3-phosphate dehydrogenase pseudogene	uc011wil.1	chr1	chr1_13785430_13788429					1.93552	1.44388	1.56199	0.574369	1.37682	0.400003	1.98804	2.58082	1.70951	1.03744	2.69898	0	2.57167	0	1.70951	0	0.631655	1.07487
14048	Eya1	EYA transcriptional coactivator and phosphatase 1	uc007aiw.1	chr1	chr1_14303071_14306070					6.27723	6.58224	6.50131	7.53073	6.29668	7.22686	5.76927	6.24985	5.95945	6.84508	5.65365	6.29025	0.685643	0	0.301938	0.404653	1.00996	0.749084
17681	Msc	musculin	uc007aja.2	chr1	chr1_14754467_14757466			chr1:14755152-14755803	7	0	0.134744	0	0.28996	0.149312	0	0	0	0	0	0.807508	0	0	0	0	0	0	0
277328	Trpa1	transient receptor potential cation channel, subfamily A, member 1	uc007ajc.1	chr1	chr1_14917363_14920362					3.40265	2.90525	3.38388	4.3635	3.42962	4.42267	3.52437	2.17917	3.14547	4.1942	3.30637	4.4771	0.322104	0.588932	0	0.340548	0.187703	0.35601
98741	Kcnb2	potassium voltage gated channel, Shab-related subfamily, member 2	uc007aje.1	chr1	chr1_15310952_15313951					1.06284	0.877673	1.11489	0.878	1.58305	1.15811	1.38812	1.26118	1.79719	1.56914	1.48376	1.49036	0	0	0	0	0.174202	0
21749	Terf1	telomeric repeat binding factor 1	uc007ajf.2	chr1	chr1_15804146_15807145	5		chr1:15805592-15806108	7	11.2062	11.4057	11.0409	9.35797	10.5688	10.0121	11.9198	11.9724	11.6373	10.0419	11.2499	11.0323	11.1734	11.6378	11.203	9.30584	10.6102	9.60262
226866	Sbspon	somatomedin B and thrombospondin, type 1 domain containing	uc007ajj.1	chr1	chr1_15891223_15894222	8		chr1:15892421-15893052	6	2.80747	3.20145	2.57593	4.16641	2.8342	2.07695	2.79176	4.06516	2.46831	4.39668	3.36099	2.38359	2.67494	2.26277	2.35664	3.26283	0.676584	1.48947
75799	4930444P10Rik	RIKEN cDNA 4930444P10 gene	uc029qmy.2	chr1	chr1_16091826_16094825			chr1:16092957-16093371	6	5.81099	4.78238	6.4901	5.96644	5.97126	7.06577	3.66663	3.41211	5.46387	2.9619	4.7545	5.37356	6.35453	4.79658	6.83452	6.53427	5.90868	7.62452
98711	Rdh10	retinol dehydrogenase 10 (all-trans)	uc007ajm.1	chr1	chr1_16104382_16107381	8		chr1:16104766-16106291	7	8.45559	8.69416	8.82729	8.77747	8.73069	8.61484	8.12969	8.50482	8.56345	8.39987	8.42851	8.38659	5.12876	3.99576	4.77481	4.38333	5.07489	5.28638
29819	Stau2	staufen double-stranded RNA binding protein 2	uc007ajo.2	chr1	chr1_16517803_16520802			chr1:16519744-16520093	7	5.22519	5.8095	6.23584	6.88543	6.3073	6.39097	3.54675	4.11699	4.6571	4.98871	4.4663	4.93873	0.481082	0	0.381706	0.507149	1.06985	0.528898
66799	Ube2w	ubiquitin-conjugating enzyme E2W (putative)	uc033fif.1	chr1	chr1_16617839_16620838			chr1:16618559-16619401	7	8.94046	8.98992	8.6714	8.94649	9.53032	9.04598	7.79804	7.71085	7.21998	6.8043	8.22433	7.36408	4.4948	5.48644	4.91855	1.66145	4.8239	2.58575
67923	Eloc	elongin C	uc007ajv.1	chr1	chr1_16655366_16658365	6		chr1:16656765-16657043	7	14.2224	13.9903	14.1221	13.0863	14.2344	13.8587	13.1595	12.9213	13.079	12.1094	13.2587	12.9473	12.8742	12.5996	12.7243	11.2682	12.7966	12.1935
70397	Tmem70	transmembrane protein 70	uc007ajx.1	chr1	chr1_16663691_16666690	6		chr1:16665147-16665626	7	9.5455	10.1494	9.80497	8.91755	9.97849	9.16894	8.1895	8.8449	8.54476	7.37161	8.80915	8.15668	8.07844	8.58727	8.33151	6.88766	8.4563	7.14332
17087	Ly96	lymphocyte antigen 96	uc011wim.1	chr1	chr1_16686956_16689955					7.18618	7.05465	7.69	6.31076	7.81217	7.65575	6.44447	6.02304	6.57165	5.54887	7.20826	6.96399	4.28158	4.43663	5.48935	4.51199	4.08238	4.94554
57339	Jph1	junctophilin 1	uc007aka.2	chr1	chr1_17096390_17099389			chr1:17096765-17098139	5	2.66446	3.55548	3.77378	2.85922	2.87508	4.17818	2.74585	2.4097	3.03689	1.33269	2.93696	3.94195	1.09867	1.72273	2.02062	1.77819	1.45615	1.95375
14545	Gdap1	ganglioside-induced differentiation-associated-protein 1	uc007akb.2	chr1	chr1_17143873_17146872			chr1:17145468-17145795	7	8.37789	8.77829	8.55031	9.01688	8.62553	8.83669	9.08739	9.50499	9.29311	9.63536	9.33696	9.57173	1.29728	1.30381	1.41858	2.03659	1.59653	1.39554
94227	Pi15	peptidase inhibitor 15	uc007ake.2	chr1	chr1_17600401_17603400		6			5.37522	4.50839	4.10206	3.00311	2.75451	2.94894	3.67651	4.24303	2.33615	2.34936	0.849307	1.22995	5.9452	4.57187	4.71247	2.88752	3.29543	3.34342
102634913	Gm16070	predicted gene 16070	uc007akf.1	chr1	chr1_17726147_17729146					0.334751	0.122155	0	0.264135	0	0.135473	0	0.690776	0	0	0	0	0	0	0	0	0	0
78081	Crisp4	cysteine-rich secretory protein 4	uc007aki.1	chr1	chr1_18135553_18138552		5			0	0	0	0.62587	0	0	0	0	0	0	0	0	0	0	0	0	0	0
654454	Defb44-ps	defensin beta 44, pseudogene	uc007akl.1	chr1	chr1_18222065_18225064		5			0	0	0	0.733172	0	0	0	0	0	0	0	0	0	0	0	0	0	0
654460	Defb18	defensin beta 18	uc007akm.1	chr1	chr1_18235944_18238943					0	0	0	0.690223	0	0	0	0	0	0	0	0	0	0	0	0	0	0
77673	Defb41	defensin beta 41	uc007akn.2	chr1	chr1_18263639_18266638		6			5.33362	5.53406	6.21818	7.68295	4.96291	6.76313	0	0	0	0	1.53011	0	0	0	0	0	0	0
226896	Tfap2d	transcription factor AP-2, delta	uc007akp.1	chr1	chr1_19101522_19104521					1.44629	2.17052	1.5955	2.96537	1.7922	0.944212	0	1.54676	0.980319	3.07758	0	0.77502	1.53953	0	0	0	0	0
21419	Tfap2b	transcription factor AP-2 beta	uc007akq.2	chr1	chr1_19207414_19210413	2				3.21614	3.44188	3.96788	4.1101	4.55624	2.67058	2.07917	1.8481	1.68778	1.02142	1.57089	0.783918	0	0	0	0	0	0
75028	4930486I03Rik	RIKEN cDNA 4930486I03 gene	uc029qnd.1	chr1	chr1_20354954_20357953					0	0	0.283068	2.09001	0.213584	2.27232	0	0	0	2.86994	1.06887	2.43896	0	0	0	0	0	0
241035	Pkhd1	polycystic kidney and hepatic disease 1	uc007akv.1	chr1	chr1_20616558_20619557					2.8278	3.24466	3.14679	4.16415	3.35671	4.06751	3.44361	3.64167	3.75485	4.97858	4.14085	5.09058	2.17179	2.82819	1.99557	1.89283	1.24609	1.5662
723817	Mir133b	microRNA 133b	uc011win.1	chr1	chr1_20677510_20680509		5			0	0	0	0	0	0	0	0	0	0	0	0	0	0	0	0	0	0
16171	Il17a	interleukin 17A	uc007aky.1	chr1	chr1_20729405_20732404					0	0.35554	1.37062	0	0	0	0	1.55702	1.68383	0	0	0	0	0	0	0	0	0
257630	Il17f	interleukin 17F	uc007ala.2	chr1	chr1_20782771_20785770		7			6.29484	7.29175	7.53451	8.76379	8.0765	8.02208	6.89122	7.77686	8.11685	9.28804	8.64046	8.65488	2.36919	3.97217	2.53174	3.13096	2.63394	0
17215	Mcm3	minichromosome maintenance complex component 3	uc007alc.1	chr1	chr1_20818714_20821713	5		chr1:20819889-20820297	7	7.60691	6.82436	6.79145	6.34912	6.9866	7.26929	7.72055	6.9903	7.05047	6.34276	7.20578	7.40551	6.89314	6.02125	5.50134	5.33412	5.80756	6.38734
77741	6720483E21Rik	RIKEN cDNA 6720483E21 gene	uc029qng.1	chr1	chr1_20888974_20891973			chr1:20890435-20890811	5	0.527096	0	0	0.327075	1.3898	1.99735	0	0	0	0	0	2.15534	0	0	0	0	1.44102	0
74229	Paqr8	progestin and adipoQ receptor family member VIII	uc007ale.1	chr1	chr1_20916340_20919339	2				2.22919	3.49331	2.54253	3.78896	2.74177	3.18364	1.8281	3.68787	2.43078	4.72521	2.65832	3.93254	2.44988	3.825	3.32592	2.436	3.62461	3.25723
71877	Efhc1	EF-hand domain (C-terminal) containing 1	uc007alf.2	chr1	chr1_20950126_20953125			chr1:20951663-20951890	7	1.40459	2.31363	1.68437	2.52425	2.16739	2.73706	1.76679	3.20673	1.07267	2.48631	2.93992	2.89772	2.27641	1.29443	2.53134	1.34169	1.37945	0
170829	Tram2	translocating chain-associating membrane protein 2	uc007alg.2	chr1	chr1_21077726_21080725			chr1:21078870-21079694	7	6.75146	7.09545	7.05498	7.44516	7.35194	7.22815	5.82502	6.01651	6.04966	6.36147	6.34336	6.16531	2.70049	3.21932	4.23945	2.61404	3.91934	1.72584
75712	Tmem14a	transmembrane protein 14A	uc007alj.2	chr1	chr1_21217075_21220074					5.33197	5.49347	5.32658	6.22909	7.17303	4.96037	4.75286	4.76345	4.70148	5.1617	6.41597	3.79805	0	1.55475	0	0	0	0
14859	Gsta3	glutathione S-transferase, alpha 3	uc007alk.2	chr1	chr1_21239085_21242084		3			3.72363	4.37422	4.04044	3.82554	2.17473	3.65946	3.5948	4.96856	3.64495	4.76112	2.17553	4.08251	4.43169	3.60489	4.11733	1.81862	1.21354	3.92319
241041	Gm4956	predicted gene 4956	uc007alm.1	chr1	chr1_21296813_21299812		8			4.77645	4.42408	4.64897	2.44159	4.80521	3.69441	6.41002	5.78647	6.04805	3.39785	6.4411	5.60404	2.12481	2.1333	3.70094	0	2.42134	0
368204	Khdc1a	KH domain containing 1A	uc007aln.1	chr1	chr1_21348177_21351176					8.7977	8.91626	8.88288	9.04637	8.6125	9.12924	9.13502	9.45613	9.43867	10.1301	9.06991	10.2309	6.51325	6.21149	6.31406	4.64607	5.66682	4.91165
433278	Khdc1c	KH domain containing 1C	uc007alo.1	chr1	chr1_21366831_21369830					9.7262	9.53427	9.81544	9.12034	9.8188	10.0193	3.98623	3.19549	2.03523	3.26599	1.99967	2.81577	8.84953	8.79574	8.94454	6.99347	8.62982	8.18471
98582	Khdc1b	KH domain containing 1B	uc007alp.2	chr1	chr1_21382056_21385055					13.3218	13.3363	13.1411	14.0544	12.9811	13.5243	14.1316	14.1957	13.9261	14.7373	13.7162	14.2955	8.74906	7.9298	8.6002	6.90559	7.54561	7.76384
226922	Kcnq5	potassium voltage-gated channel, subfamily Q, member 5	uc009uzv.1	chr1	chr1_21485834_21488833					0.91403	0.292065	0.22623	0	0.9998	0.321958	1.34926	1.35595	0	0	0.895106	0	0	0	0	0	0.895106	0
116837	Rims1	regulating synaptic membrane exocytosis 1	uc029qnm.1	chr1	chr1_22804225_22807224			chr1:22805683-22806364	7	0.657423	0.792773	0.782722	0.321705	1.27952	0.86082	0	0	0.471561	0	0.881156	0	0	0	0	0	0	0
66755	4933415F23Rik	RIKEN cDNA 4933415F23 gene	uc007alz.1	chr1	chr1_23100754_23103753			chr1:23101888-23102262	4	0	1.36766	0	0.186786	0	0	0	2.38549	0	0	0	0	0	0	0	0.920331	0	0
387225	Mir30a	microRNA 30a	uc011wip.1	chr1	chr1_23270769_23273768					3.37418	3.7739	3.94387	3.94629	2.84368	3.53551	0	0	0	0	0	3.72591	0	0	0	0	0	0
723964	Mir30c-2	microRNA 30c-2	uc007ama.2	chr1	chr1_23290201_23293200					1.9243	1.27425	2.07732	2.89763	2.52121	1.36782	0	0	0	0	0	0	0	0	0	0	0	0
70155	Ogfrl1	opioid growth factor receptor-like 1	uc007amb.1	chr1	chr1_23381676_23384675		6	chr1:23382682-23383400	7	3.55498	4.18955	3.96866	3.5313	3.96922	3.91307	3.94182	4.81853	4.75211	4.10509	4.18888	4.68682	0	0.659105	0.730921	0	0.71233	0
280645	B3gat2	beta-1,3-glucuronyltransferase 2 (glucuronosyltransferase S)	uc007amd.1	chr1	chr1_23760426_23763425			chr1:23761823-23763204	7	3.80046	4.32507	4.38295	5.62798	3.72264	4.61384	3.71323	4.4304	3.82534	5.09825	3.30085	4.39072	1.54251	1.19226	3.05654	0.747323	1.64395	1.27912
98366	Smap1	small ArfGAP 1	uc007amh.2	chr1	chr1_23920882_23923881			chr1:23921720-23922554	7	6.09332	6.75721	7.33001	6.94589	7.2078	7.13125	4.57809	5.54182	5.72046	5.53345	5.73679	5.63894	2.39448	1.05145	3.19313	1.09282	3.95289	3.12785
68002	Sdhaf4	succinate dehydrogenase complex assembly factor 4	uc007amj.2	chr1	chr1_24004141_24007140	6		chr1:24005372-24005714	7	7.68291	7.7733	8.34353	10.7975	8.55285	8.57201	7.06172	6.85804	7.44623	9.85258	7.73219	7.79824	1.42138	2.60259	2.61769	3.31204	0.950307	4.00207
68187	Fam135a	family with sequence similarity 135, member A	uc007aml.2	chr1	chr1_24098842_24101841			chr1:24099642-24100556	7	7.83574	7.92223	7.89821	7.60932	7.34013	7.95636	7.46009	7.57857	7.59293	7.20458	6.99513	7.73277	5.27709	5.16038	5.11522	3.6302	4.72194	3.58504
12839	Col9a1	collagen, type IX, alpha 1	uc007amp.3	chr1	chr1_24193703_24196702		1			0.832315	0.805898	0.518947	0.807855	0.0690466	0	1.64395	1.50362	0	0.403946	0	0	0	0	0.762986	0.977732	0	0
12823	Col19a1	collagen, type XIX, alpha 1	uc011wir.1	chr1	chr1_24451246_24454245					3.25749	3.35191	3.09041	3.49752	2.58824	3.1052	4.41831	4.32022	4.06865	4.53604	3.64614	4.28811	0.308458	0.880274	1.54373	1.09876	0.261371	0.180602
68421	Lmbrd1	LMBR1 domain containing 1	uc007amt.1	chr1	chr1_24677044_24680043			chr1:24678517-24679083	7	4.17468	4.02771	4.42574	4.23429	5.63818	3.6526	3.76261	3.57228	4.25458	3.58163	4.97489	2.95456	2.17641	1.59788	1.2308	1.38167	3.20796	1.26703
210933	Adgrb3	adhesion G protein-coupled receptor B3	uc007amv.2	chr1	chr1_25227601_25230600					3.77394	3.33124	2.18783	4.87643	3.79063	4.08944	2.76332	2.17002	1.6171	3.38517	2.89369	2.62809	0	0	0	0	0	0
100504323	Gm20172	predicted gene, 20172	uc029qnn.1	chr1	chr1_25276455_25279454					0	0	0	0	0	0	0	0	0	0	0	0	0	0	0	0	0	0
210940	4931408C20Rik	RIKEN cDNA 4931408C20 gene	uc007amz.2	chr1	chr1_26685961_26688960		4			0	0	0	0.549237	0	0	0	0	0	1.31953	0	0	0	0	0	0	0	0
210962	Gm597	predicted gene 597	uc007anb.1	chr1	chr1_28778753_28781752					1.74466	2.20484	1.74895	1.07937	0.140429	1.84433	3.47638	3.78234	2.76852	1.69872	0.768373	3.31798	0	0	0	0	0	0
102465174	Mir6342	microRNA 6342	uc033fii.1	chr1	chr1_29419988_29422987					0	0	0	0	1.12932	0	0	0	0	0	3.19695	0	0	0	0	0	0	0
213109	Phf3	PHD finger protein 3	uc007anf.1	chr1	chr1_30872373_30875372	8		chr1:30873109-30874026	7	7.9606	8.29282	7.79037	7.84256	7.96591	8.29225	7.58336	8.07679	7.34737	7.47001	7.46263	7.89757	3.83902	3.515	3.15745	1.36405	5.18287	3.45001
19243	Ptp4a1	protein tyrosine phosphatase 4a1	uc007anh.1	chr1	chr1_30948256_30951255	6		chr1:30948827-30950216	7	6.50686	6.06045	6.04996	6.01864	5.95755	5.77263	4.5413	3.99729	3.77198	4.1019	4.69731	4.25799	8.80531	8.38699	8.29892	7.83132	8.02238	7.80661
266744	Lgsn	lengsin, lens protein with glutamine synthetase domain	uc007ank.1	chr1	chr1_31174935_31177934					8.59727	8.56362	9.22622	9.03237	9.21287	9.01014	8.75502	8.72297	9.42553	9.10338	9.37883	9.17696	1.95797	2.49865	1.86768	2.4057	2.27685	3.98631
70988	4931428L18Rik	RIKEN cDNA 4931428L18 gene	uc007anj.2	chr1	chr1_31221157_31224156					10.2649	10.229	10.9161	10.8053	10.8574	10.6934	11.8028	11.7972	12.524	12.2499	12.4096	12.2603	2.56387	2.92613	3.75832	2.63896	3.77978	4.6334
226957	Gm4850	THO complex 4 pseudogene	uc011wiu.1	chr1	chr1_31263347_31266346					12.9629	12.9191	12.8255	12.7659	11.1666	12.7707	13.619	13.5466	13.4873	13.2591	11.8506	13.4761	10.072	10.2398	10.359	11.2429	8.28441	8.89665
170771	Khdrbs2	KH domain containing, RNA binding, signal transduction associated 2	uc007anp.1	chr1	chr1_32171306_32174305			chr1:32172541-32173046	7	2.97385	2.93586	3.45793	3.69871	2.99155	3.55077	2.7328	2.39725	4.14948	4.35997	3.58245	3.38927	2.1794	2.39725	2.55138	1.32345	0.477276	1.75252
408192	Gm9839	predicted gene 9839	uc011wiv.1	chr1	chr1_32519500_32522499					0	0	0	0	0	0	0	0	0	0	0	0	0	0	0	0	0	0
408191	Gm5415	predicted gene 5415	uc011wiw.1	chr1	chr1_32545794_32548793					0	0	0	0	0	0.261919	0	0	0	0	0	0.940529	0	0	0	0	0	0.545589
67503	1700001G17Rik	RIKEN cDNA 1700001G17 gene	uc007ant.3	chr1	chr1_33668324_33671323			chr1:33669554-33670569	7	5.94293	6.08909	6.29498	4.88231	5.20896	5.76515	5.83109	5.60934	5.9831	4.38141	5.16317	5.47941	4.72368	4.90845	5.72462	3.03829	4.00561	3.83528
19335	Rab23	RAB23, member RAS oncogene family	uc007anu.1	chr1	chr1_33718396_33721395	6		chr1:33719826-33720450	7	6.10245	6.12853	5.89666	6.19333	5.74063	6.20154	6.39199	6.48515	5.81579	5.89691	5.45607	6.20201	2.35275	2.10819	1.1747	2.16918	3.13062	1.50511
213539	Bag2	BCL2-associated athanogene 2	uc007any.1	chr1	chr1_33756251_33759250	3		chr1:33757612-33757949	3	3.84042	2.67551	4.23473	3.67496	4.32661	0.436364	4.02727	3.67247	5.5291	4.17513	5.44318	0.860319	3.38884	1.30381	0.639453	3.82647	2.0836	0
98403	Zfp451	zinc finger protein 451	uc007anz.2	chr1	chr1_33813096_33816095	6		chr1:33814131-33814690	7	7.29903	7.61826	7.00909	7.98372	7.56846	7.81218	6.31661	6.9344	6.28963	7.44842	6.98838	7.23877	3.67718	3.62406	2.98649	3.44937	4.02082	2.56297
433287	Gm15455	predicted gene 15455	uc011wiy.1	chr1	chr1_33837415_33840414					9.17678	9.20289	8.95356	8.45749	8.27293	8.84513	9.8733	9.76834	9.80043	8.8732	8.91114	9.71714	9.27471	9.35879	8.80624	8.48211	8.14029	8.48318
320705	Bend6	BEN domain containing 6	uc007aod.1	chr1	chr1_33906122_33909121	7		chr1:33906989-33907242	4	6.86767	6.40733	6.88657	6.83574	5.78986	6.05467	5.01011	5.3826	4.55395	5.27777	4.74665	4.4748	7.59888	6.90029	7.75527	7.19291	6.19175	6.33024
102466987	Mir6896	microRNA 6896	uc033fij.1	chr1	chr1_34115859_34118858					7.63564	7.34794	7.12921	6.81392	6.13671	7.8562	0	3.56328	3.20446	0	0	0	0	0	0	0	0	0
13518	Dst	dystonin	uc007aom.1	chr1	chr1_34213769_34216768					5.38279	5.32531	5.22009	5.65575	4.63222	5.86207	6.21732	6.01022	5.88857	6.32837	5.26881	6.77473	1.55174	0.474353	1.47191	1.95541	1.74869	0.518286
100628580	Mir5103	microRNA 5103	uc029qns.1	chr1	chr1_34431700_34434699	8				4.08928	1.98429	4.32299	3.67417	0.866553	3.64738	4.41919	0	5.98708	3.56719	0	4.57402	3.48509	0	3.1381	0	2.73643	0
69668	Ccdc115	coiled-coil domain containing 115	uc011wja.1	chr1	chr1_34438173_34441172			chr1:34439242-34440138	7	10.1303	9.68778	9.80032	9.27307	9.67894	9.19078	10.835	10.482	10.5014	10.0321	10.4808	10.1336	10.2104	9.57529	9.9241	8.38312	9.53682	8.37364
19253	Ptpn18	protein tyrosine phosphatase, non-receptor type 18	uc007aos.1	chr1	chr1_34458246_34461245	8		chr1:34459408-34459964	7	4.86496	4.98283	4.72816	5.4009	4.11178	5.94917	5.55917	5.7565	5.30325	5.64722	4.58525	6.54961	4.31709	4.09567	3.99471	4.44494	3.44085	4.47139
21755	Prss39	protease, serine 39	uc007aov.1	chr1	chr1_34496930_34499929					1.42121	0.888797	0.870614	1.2529	1.10556	1.46586	1.42138	0	0	1.47837	1.51832	2.24967	2.37741	1.82248	0	0	0	0
12627	Cfc1	cripto, FRL-1, cryptic family 1	uc007aow.1	chr1	chr1_34534148_34537147					0	0.868631	0.700348	2.42817	0	2.59969	0	2.53205	1.2947	4.10176	0	4.40497	0	0	1.2947	0	0	0
21756	Prss40	protease, serine 40	uc011wjb.1	chr1	chr1_34559444_34562443					1.59684	1.74994	0.950815	2.09465	1.28136	3.84762	2.57572	2.74715	1.05995	3.70822	1.3645	4.58487	0	0	1.05995	0	0	0
211383	Amer3	APC membrane recruitment 3	uc011wjc.1	chr1	chr1_34578193_34581192	1		chr1:34579530-34579840	7	0.266639	0	0.0872699	0	0	0	0.649398	0	0.283957	0	0	0	0.649398	0	0	0	0	0
241051	AA619741	PHD finger protein 19 pseudogene	uc011wjd.1	chr1	chr1_34634711_34637710					7.39533	7.78683	7.33965	8.3745	7.45864	6.91077	7.58104	7.97146	7.50468	8.75214	7.73028	7.46508	0	0.953284	0.774884	1.57426	1.19552	1.02828
226970	Arhgef4	Rho guanine nucleotide exchange factor (GEF) 4	uc007api.1	chr1	chr1_34800222_34803221			chr1:34801702-34802059	5	4.16077	3.02951	3.87397	3.08657	3.81645	4.53774	2.79307	2.19719	1.64067	2.95107	1.06911	4.47475	3.3909	3.09932	3.49671	0.506731	4.01386	1.86962
214469	Fam168b	family with sequence similarity 168, member B	uc007apj.2	chr1	chr1_34841551_34844550	8		chr1:34842535-34843165	7	5.59619	5.96154	6.30132	6.56867	6.47792	6.89407	4.64484	5.3928	5.28957	6.19729	5.45845	6.05794	3.99239	2.97785	3.88128	0.853756	4.25662	2.03963
226971	Plekhb2	pleckstrin homology domain containing, family B (evectins) member 2	uc007apl.1	chr1	chr1_34848459_34851458			chr1:34849896-34850178	3	5.19336	5.4801	5.4296	6.93427	4.78148	6.47912	6.68537	7.01636	6.85843	8.20565	6.2037	7.95497	0.749952	3.09702	2.37118	1.29346	1.6242	1.71733
50785	Hs6st1	heparan sulfate 6-O-sulfotransferase 1	uc007apn.2	chr1	chr1_36066900_36069899	4		chr1:36068461-36069216	7	6.80533	7.4904	6.90403	7.11375	6.70058	7.78586	7.39701	8.00799	7.41611	7.89641	7.1729	8.54824	5.34371	5.79162	5.37517	3.26007	5.26235	5.24277
102465540	Mir6897	microRNA 6897	uc033fin.1	chr1	chr1_36142814_36145813					4.81701	4.74798	4.76015	3.43356	5.19137	4.69949	0	0	0	0	2.92756	0	0	0	0	0	0	0
320011	Uggt1	UDP-glucose glycoprotein glucosyltransferase 1	uc007apq.2	chr1	chr1_36242803_36245802			chr1:36243892-36244412	7	6.20906	5.82626	5.94493	4.40688	6.29287	5.6969	5.88885	5.40985	5.45999	4.12852	5.92865	5.45955	5.22009	4.58471	4.65387	2.51851	5.10539	3.99249
214854	Neurl3	neuralized E3 ubiquitin protein ligase 3	uc007apt.1	chr1	chr1_36271926_36274925		4			1.53147	0	1.47233	1.14548	2.15182	2.11317	0	0	1.08788	0	2.09359	2.92273	1.30504	0	0	0	0	0
214855	Arid5a	AT rich interactive domain 5A (MRF1-like)	uc007apw.2	chr1	chr1_36306233_36309232	8		chr1:36307617-36308213	7	7.81867	7.92559	7.49537	7.22785	6.88716	7.38694	7.57557	7.76213	7.26877	7.00689	6.54575	7.56158	7.40048	7.57298	6.96499	6.30184	6.33447	6.03808
102465541	Mir6898	microRNA 6898	uc033fio.1	chr1	chr1_36347259_36350258					2.44472	2.46227	3.75638	4.30776	4.56127	4.15006	0	0	0	0	0	0	0	0	0	0	0	0
226976	Kansl3	KAT8 regulatory NSL complex subunit 3	uc007aqa.1	chr1	chr1_36367682_36370681	8		chr1:36368685-36369330	7	6.95411	6.19536	6.73642	6.51744	7.57662	7.05732	6.60206	5.74582	6.19427	6.02915	6.97655	6.94689	6.12517	5.29347	5.92852	3.12844	6.63809	4.88848
100534273	Fer1l5	fer-1-like 5 (C. elegans)	uc033fiq.1	chr1	chr1_36383938_36386937					0.531629	0.124922	0.269392	0.141215	0.435737	0.138528	0.699465	0	0	0.734673	0.759669	0	0	0	0.563107	0	0.759669	0
214895	Lman2l	lectin, mannose-binding 2-like	uc007aqe.1	chr1	chr1_36443740_36446739			chr1:36444876-36445308	7	6.48749	6.81679	6.57879	7.2596	5.74856	6.6797	5.86777	6.50637	6.11441	7.09835	5.5238	6.71628	4.47389	4.89113	4.78527	4.35799	3.44789	3.09673
94220	Cnnm4	cyclin M4	uc007aqg.2	chr1	chr1_36470097_36473096	7		chr1:36471267-36472155	5	7.23391	6.94603	6.83324	6.64761	7.07002	7.01216	4.94788	4.6608	4.72084	4.75237	4.79624	5.3738	5.49544	4.95852	4.57617	3.8199	5.10775	3.79442
94218	Cnnm3	cyclin M3	uc007aqi.1	chr1	chr1_36510376_36513375	8		chr1:36511764-36513006	7	5.65959	5.78251	5.20169	3.75718	5.19618	3.79942	5.94267	6.12433	5.19992	4.18369	5.37564	4.30778	5.66533	5.59755	5.34394	2.82415	5.14387	2.36094
78321	Ankrd23	ankyrin repeat domain 23	uc011wjl.1	chr1	chr1_36534230_36537229					3.57499	2.38017	3.45616	2.28164	4.8041	3.52914	2.94394	2.84482	4.17619	1.12935	5.08108	4.20778	4.14876	1.08705	2.61436	1.98878	4.14851	1.16894
109346	Ankrd39	ankyrin repeat domain 39	uc011wjm.1	chr1	chr1_36545702_36548701	8		chr1:36546911-36547290	7	6.5512	6.55581	6.46361	5.13492	6.76322	6.31508	6.46845	6.33422	5.80097	5.0902	6.70065	6.24383	6.34022	6.79494	6.73041	4.64656	6.27326	5.71731
20353	Sema4c	sema domain, immunoglobulin domain (Ig), transmembrane domain (TM) and short cytoplasmic domain, (semaphorin) 4C	uc056ycm.1	chr1	chr1_36556058_36559057	7		chr1:36556808-36558424	6	3.18927	2.62107	3.44956	2.08548	3.01126	2.38935	1.0659	1.67974	0.877192	1.73448	1.14715	2.22352	3.11343	1.79874	3.40914	2.16716	3.07732	1.50343
381337	Fam178b	family with sequence similarity 178, member B	uc007aqu.2	chr1	chr1_36591833_36594832					6.86775	6.79023	6.68701	6.94978	6.77802	6.94733	7.04348	7.04055	6.77945	7.00311	6.57582	7.16238	4.40197	4.49592	4.40801	2.6688	5.64227	4.04374
12859	Cox5b	cytochrome c oxidase subunit 5B	uc007aqw.1	chr1	chr1_36689987_36692986			chr1:36691323-36691869	7	9.34685	8.65213	8.98392	9.50398	9.44738	8.48276	11.1199	10.5136	10.775	11.1842	11.1916	10.4598	4.23013	4.4908	4.67093	1.53154	4.15194	3.89869
226977	Actr1b	ARP1 actin-related protein 1B, centractin beta	uc007aqx.1	chr1	chr1_36708426_36711425			chr1:36709622-36710148	6	3.89366	3.237	4.26797	3.49994	3.47811	4.60399	2.30495	2.99103	2.81405	3.58637	3.24545	5.13656	4.5646	3.63442	4.58491	2.37711	3.70502	2.57559
71166	4933424G06Rik	RIKEN cDNA 4933424G06 gene	uc007aqy.2	chr1	chr1_36713038_36716037	8				3.31105	3.52392	3.07892	4.53854	2.02531	3.00389	3.04347	3.33988	3.51035	4.80668	2.17668	2.3371	2.20863	0	0.759592	1.54974	0	1.0095
22637	Zap70	zeta-chain (TCR) associated protein kinase	uc033fir.1	chr1	chr1_36763015_36766014					2.31288	1.3701	1.72173	2.76152	2.67946	1.07294	2.69291	0	1.9217	2.28642	2.87292	1.33854	1.71263	0.54498	1.25963	1.55543	1.71245	0
56030	Tmem131	transmembrane protein 131	uc007ard.1	chr1	chr1_36938028_36941027			chr1:36938842-36940122	7	5.36738	5.75724	5.22168	5.96625	5.04474	6.25903	3.63733	4.28403	3.63186	4.38226	3.34238	4.7897	1.87379	1.94234	1.65962	2.00113	2.16445	1.46148
12790	Cnga3	cyclic nucleotide gated channel alpha 3	uc007ari.2	chr1	chr1_37217705_37220704		3			1.99905	1.6105	0.984243	0.428562	0.117316	0.593098	0.608468	0	0.850376	0	0	0	1.36397	1.04076	0.486956	0	0	0
269180	Inpp4a	inositol polyphosphate-4-phosphatase, type I	uc007ark.2	chr1	chr1_37298338_37301337			chr1:37299841-37300507	7	4.44429	5.1254	5.20679	5.86391	4.81168	5.48544	4.27607	4.87289	5.32805	5.76446	4.58717	5.5489	1.7495	1.21567	1.48947	0	1.73675	0.911542
76178	Coa5	cytochrome C oxidase assembly factor 5	uc007aro.2	chr1	chr1_37428604_37431603	8		chr1:37429778-37430415	7	5.71802	5.53164	5.70591	7.02664	6.47397	7.06942	5.66814	5.23001	5.53818	6.9384	6.18743	7.12503	3.25699	2.47674	2.76126	2.24832	4.72527	3.24038
77633	4930594C11Rik	G1 to S phase transition pseudogene	uc011wjs.1	chr1	chr1_37487106_37490105					4.25675	3.97513	3.41909	2.57958	3.30251	3.23668	3.8256	4.49687	3.76616	3.0023	3.05657	3.79715	4.93786	4.04371	3.85263	2.17197	3.25397	3.35265
269181	Mgat4a	mannoside acetylglucosaminyltransferase 4, isoenzyme A	uc007arv.3	chr1	chr1_37539517_37542516					7.39094	7.43519	7.43166	7.30262	7.12605	7.47397	7.90423	7.96907	7.90399	7.86709	7.47341	8.20822	5.39971	5.17853	5.57021	3.86234	5.46777	4.84992
72097	2010300C02Rik	RIKEN cDNA 2010300C02 gene	uc007arw.1	chr1	chr1_37624569_37627568					2.88915	2.48244	2.44982	2.88034	2.34246	3.63937	2.27078	2.38006	2.0683	3.35815	1.6439	3.52441	2.78925	0.766325	1.04589	0	2.16267	1.73762
211484	Tsga10	testis specific 10	uc007asc.1	chr1	chr1_37863799_37866798			chr1:37864613-37865324	7	6.25799	6.57072	6.35974	7.16531	6.64122	7.14876	5.34394	5.76753	5.44671	6.27369	5.86014	6.40307	1.99632	0.809968	1.28095	1.37353	0.27213	0.876789
623661	Lipt1	lipoyltransferase 1	uc007ash.2	chr1	chr1_37870706_37873705					7.07066	7.98536	7.61015	9.31055	8.21727	8.96554	6.52107	7.24826	7.02443	8.72788	7.47934	8.56188	3.62705	5.5708	4.95996	4.16346	5.54946	4.47083
107734	Mrpl30	mitochondrial ribosomal protein L30	uc007asj.1	chr1	chr1_37889053_37892052	7		chr1:37890363-37890782	7	8.61791	8.05965	8.3803	9.04312	7.70545	9.27516	9.91809	9.41478	9.72002	10.3748	9.07596	10.7107	4.49512	4.50563	4.12864	3.91791	4.27921	3.80566
332427	Lyg2	lysozyme G-like 2	uc007ask.1	chr1	chr1_37914994_37917993		3			0.992486	1.65645	0.520314	1.48262	0.71308	1.46401	0	0	0	0	1.0701	0.635721	0.580048	1.80464	0.463335	0.610436	0.632072	0
69541	Lyg1	lysozyme G-like 1	uc007asl.1	chr1	chr1_37956260_37959259					3.32768	2.91241	2.53758	2.32546	2.11806	1.2487	2.21767	2.22631	0	2.28872	0.745082	0	2.21767	3.06328	0.949669	0	0.745082	2.34635
226982	Eif5b	eukaryotic translation initiation factor 5B	uc007aso.1	chr1	chr1_37996510_37999509			chr1:37997824-37998675	7	9.39891	9.01009	9.13746	8.25078	9.22525	8.59033	8.08018	8.1213	7.79042	7.19541	7.70981	7.23676	7.04991	5.93525	6.61399	3.96094	6.57021	5.05842
56210	Rev1	REV1, DNA directed polymerase	uc007asp.1	chr1	chr1_38082328_38085327					7.25093	7.43383	7.12751	6.56328	7.11736	6.79162	7.58338	7.68611	7.35586	6.84284	7.40225	6.97563	4.94852	4.25827	4.49104	3.17723	3.74385	2.89611
16764	Aff3	AF4/FMR2 family, member 3	uc056ycp.1	chr1	chr1_38663456_38666455					4.5569	4.37438	4.77846	3.82803	4.20131	4.79613	3.29437	4.60918	3.97371	3.11643	3.3706	5.09417	4.15548	2.73331	2.95281	2.14076	2.93992	2.67289
381338	Lonrf2	LON peptidase N-terminal domain and ring finger 2	uc007asx.1	chr1	chr1_38819716_38822715	3				3.85419	4.72305	3.68864	4.45968	3.9009	4.43453	4.35583	5.22271	4.34481	4.81379	4.02015	4.57689	0.566451	1.43079	0	1.48093	0.180852	0.343706
98388	Chst10	carbohydrate sulfotransferase 10	uc011wjt.1	chr1	chr1_38896661_38899660	2		chr1:38897865-38898202	7	2.49965	3.67037	2.54821	3.5155	2.59727	3.57208	3.92948	5.09683	3.60662	4.68492	3.9985	4.84124	1.08675	0.811498	1.58829	0	0	1.63035
433292	Nms	neuromedin S	uc007atb.1	chr1	chr1_38937649_38940648					0	0	0	0.565625	0.210085	0.393561	0	0	0	0	0	0	0	0	0	1.02376	0	0
68833	Pdcl3	phosducin-like 3	uc007atc.1	chr1	chr1_38986314_38989313		7	chr1:38987500-38988052	7	7.16659	7.47864	7.55928	6.96524	7.8061	7.19326	8.04172	8.39328	8.51873	7.77983	8.77472	8.11457	4.48949	4.27053	3.83453	2.17451	3.05944	2.90019
102466631	Mir6349	microRNA 6349	uc033fiv.1	chr1	chr1_39185493_39188492					0	0	0	0	0	0	0	0	0	0	0	0	0	0	0	0	0	0
18143	Npas2	neuronal PAS domain protein 2	uc007atd.2	chr1	chr1_39192772_39195771			chr1:39193419-39194435	7	3.78025	4.25056	3.8947	5.37028	4.52641	5.35385	4.75914	5.28928	4.96974	6.34863	5.7002	6.46345	2.21759	0.838652	1.8458	2.01907	2.11497	2.89131
114641	Rpl31	ribosomal protein L31	uc029qnw.1	chr1	chr1_39366351_39369350			chr1:39367435-39368617	7	9.0353	8.4803	8.70803	7.52562	9.04458	7.93283	7.4872	7.43996	7.34745	7.35073	7.23497	7.55001	11.2945	10.6492	11.0254	9.13087	11.4398	9.87392
54610	Tbc1d8	TBC1 domain family, member 8	uc007atg.3	chr1	chr1_39477248_39480247			chr1:39478124-39478997	7	6.185	6.59106	5.87918	6.6442	6.13813	7.72662	6.59028	7.07853	6.30409	7.17045	6.61554	8.27346	2.60219	2.27296	1.89414	2.41104	2.2211	2.61055
52846	Cnot11	CCR4-NOT transcription complex, subunit 11	uc007atj.1	chr1	chr1_39536745_39539744					6.48027	6.42892	6.13157	6.46545	7.85926	6.77138	4.64404	4.99572	5.23792	5.10234	6.51942	5.44366	4.34595	2.51172	2.83246	1.27456	3.55339	0
100217461	Snord89	small nucleolar RNA, C/D box 89	uc011wju.1	chr1	chr1_39547341_39550340					4.6767	5.59284	5.31248	3.69388	5.89461	4.51995	0	0	0	0	0	0	0	0	0	0	0	0
67702	Rnf149	ring finger protein 149	uc007atl.3	chr1	chr1_39575848_39578847	5		chr1:39576526-39577527	7	7.40471	7.51208	7.3867	6.08384	6.95423	6.70121	6.12578	6.3475	6.20146	4.67941	5.62974	5.49204	6.34692	5.75589	5.95612	4.74712	5.7891	5.16775
263764	Creg2	cellular repressor of E1A-stimulated genes 2	uc007atm.1	chr1	chr1_39649683_39652682			chr1:39650442-39651282	7	1.40901	1.37529	0.833807	2.67548	1.36943	2.38537	0	1.8857	0.295652	3.59348	2.15924	3.76935	2.4484	0.677133	0	0.962696	0.868232	0
619289	Rfx8	regulatory factor X 8	uc007atn.2	chr1	chr1_39719490_39722489					0.764348	0.888224	0.460001	1.03423	0.55961	0.962069	0.984208	1.79255	0	1.02937	0	0	0.574454	0	0	0	0.346737	0
100042065	Gm3646	predicted gene 3646	uc007ato.2	chr1	chr1_39803833_39806832					0	0	1.00056	0	0	0	0	0	0	0	0	0	0	0	0	0	0	0
73426	1700066B17Rik	RIKEN cDNA 1700066B17 gene	uc007atq.1	chr1	chr1_39845831_39848830		3			0.681596	1.78738	0.549692	1.25931	0	0	0	0	2.08259	0	0	0	0	3.78467	0	0	0	0
26921	Map4k4	mitogen-activated protein kinase kinase kinase kinase 4	uc007ats.1	chr1	chr1_39899413_39902412			chr1:39900473-39901459	7	4.65307	5.06505	4.85552	5.16293	4.18868	5.69921	4.50245	4.65736	4.67185	4.96587	3.90899	5.54883	0.844048	1.00105	0.204279	0.276855	0.634166	0.530855
100047133	Gm16894	predicted gene, 16894	uc007att.2	chr1	chr1_40084352_40087351					0	0.396607	0.780882	2.96992	1.55499	0.435686	0	1.67773	2.11783	4.29153	2.21317	1.78321	0	0	0	0	0	0
16177	Il1r1	interleukin 1 receptor, type I	uc007atw.1	chr1	chr1_40265086_40268085			chr1:40266557-40266876	6	4.69899	4.95101	4.75669	6.24172	4.3081	5.64457	5.68881	5.96593	5.97662	7.24937	5.25858	6.66777	2.36012	1.44112	1.51652	3.68995	1.53162	1.39644
107527	Il1rl2	interleukin 1 receptor-like 2	uc007aty.1	chr1	chr1_40323190_40326189			chr1:40325810-40326019	4	2.59302	2.63093	2.24387	1.85356	3.01182	0.962579	1.12083	2.79047	2.20034	1.17009	1.56439	0	2.35376	0	0.925216	0	0.407358	0
17082	Il1rl1	interleukin 1 receptor-like 1	uc007aua.3	chr1	chr1_40438129_40441128		3			0	0.0787679	0	0.173254	0	0.523747	0	0.475126	0	0.497707	0	1.45013	0	0	0	0	0	0
16182	Il18r1	interleukin 18 receptor 1	uc007aud.1	chr1	chr1_40464052_40467051		6			4.04473	3.30663	4.27626	3.32809	2.81739	5.28975	5.13816	4.23522	5.24865	4.31005	3.74974	6.61509	0	1.1302	1.23533	2.25314	0.987718	0
16174	Il18rap	interleukin 18 receptor accessory protein	uc007aui.1	chr1	chr1_40513862_40516861		6			3.15101	2.8526	3.2734	3.23614	2.3422	2.88432	3.48804	3.40762	3.64051	3.65565	3.22129	3.44761	1.8974	0	1.62557	0	0.46306	0
110895	Slc9a4	solute carrier family 9 (sodium/hydrogen exchanger), member 4	uc007aul.1	chr1	chr1_40578727_40581726		7			3.76882	3.80995	3.77999	4.64823	4.01925	4.57959	4.67698	4.96245	4.76351	5.60916	5.138	5.62543	0.885658	0	0	0.379292	0	0
226999	Slc9a2	solute carrier family 9 (sodium/hydrogen exchanger), member 2	uc007aun.1	chr1	chr1_40680212_40683211			chr1:40681007-40682084	2	1.79379	1.50257	0.306656	3.0211	0.558932	2.82353	0.945149	1.16562	0.959187	3.43948	1.02008	3.10311	2.0302	1.35282	0	0.409577	0	0
211798	Mfsd9	major facilitator superfamily domain containing 9	uc007aup.1	chr1	chr1_40789158_40792157			chr1:40790519-40790811	7	5.1317	4.78318	4.89637	5.36278	4.54166	5.65393	6.93203	6.6774	6.72415	6.96347	6.22732	7.51427	0.424511	0	0.335493	0.789297	0.464734	1.33977
381339	Tmem182	transmembrane protein 182	uc007auq.1	chr1	chr1_40804101_40807100		4			7.11355	6.81655	7.24377	8.13657	6.9515	7.20665	7.90548	7.56038	7.98833	8.73648	7.72191	8.05553	0	0.958657	1.28278	0.997504	1.3563	1.63004
74897	4930448I06Rik	RIKEN cDNA 4930448I06 gene	uc029qny.1	chr1	chr1_41179753_41182752		5			0	0	0	0	0	0	0	0	0	0	0	0	0	0	0	0	0	0
66297	Pantr1	POU domain, class 3, transcription factor 3 adjacent noncoding transcript 1	uc007aut.1	chr1	chr1_42691616_42694615			chr1:42694075-42694484	7	2.90877	3.2109	3.81996	2.92089	1.72239	3.79535	4.17723	4.58273	6.23106	4.26231	3.39143	5.70026	0	0	0	0	0	0
18993	Pou3f3	POU domain, class 3, transcription factor 3	uc007auw.1	chr1	chr1_42695646_42698645	2		chr1:42696575-42698657	3	2.50316	4.36602	3.00505	1.50182	2.16477	0.70813	0.725803	1.5736	1.58562	0.762019	1.29436	1.30044	1.56631	2.6486	2.58578	0	1.06316	0
73100	2900092D14Rik	RIKEN cDNA 2900092D14 gene	uc007aux.2	chr1	chr1_42698836_42701835					1.64714	0.536901	0.423433	0	0.810032	0.487369	0	0	0	0	0	0	1.16605	0	1.27973	0	1.25214	0
66620	Pantr2	POU domain, class 3, transcription factor 3 adjacent noncoding transcript 2	uc033fix.1	chr1	chr1_42711955_42714954	4				1.41846	1.23786	1.72796	1.34738	0.960277	1.32979	0	1.74871	2.19707	0	0	0	0	0	0	0	0	0
104940697	Dalir	DNMT1 associated long intergenic non-coding RNA	uc056ycq.1	chr1	chr1_42749212_42752211					0	0	0	0.563759	0.303574	0	0	0	0	1.02084	0	0	0	0	0	0	0	0
69527	Mrps9	mitochondrial ribosomal protein S9	uc007avb.1	chr1	chr1_42860969_42863968					6.26946	5.73255	5.98479	6.36429	6.55417	6.07127	6.31592	5.56624	5.82574	6.31074	6.54699	6.17318	5.07205	4.84943	4.24277	4.01274	5.2014	3.61308
93690	Gpr45	G protein-coupled receptor 45	uc007avd.2	chr1	chr1_42951372_42954371			chr1:42952793-42953543	5	0.818473	1.11269	0.739953	1.29133	0.79899	1.65938	1.54063	1.72621	1.60666	2.34026	1.43123	1.99658	0	0	0	1.39263	0.277504	1.4377
73122	Tgfbrap1	transforming growth factor, beta receptor associated protein 1	uc007ave.1	chr1	chr1_43090987_43093986	7		chr1:43092248-43092816	7	6.64768	6.91102	6.47894	7.06314	6.33946	7.56223	6.81003	7.29668	6.88747	7.25134	6.61654	7.83908	2.82	3.05009	3.1457	2.89751	3.45568	2.0462
98404	AI597479	expressed sequence AI597479	uc007avj.1	chr1	chr1_43097210_43100209			chr1:43098481-43098954	7	6.97408	7.10285	6.95861	7.90904	7.6996	7.71066	6.83828	7.02309	6.98938	7.9303	7.64312	7.79703	4.09206	3.61513	3.99607	2.63233	5.15001	2.77763
14200	Fhl2	four and a half LIM domains 2	uc007avl.2	chr1	chr1_43195262_43198261		3			4.08682	3.77848	4.19063	4.64048	4.04565	4.44461	1.32946	2.26653	2.88136	2.0775	3.02571	3.68373	2.65439	2.01768	2.49354	2.89559	1.63279	1.42916
17974	Nck2	non-catalytic region of tyrosine kinase adaptor protein 2	uc007avo.2	chr1	chr1_43444251_43447250			chr1:43445847-43446568	7	1.31818	1.19442	0.981782	2.47697	1.59748	2.33738	1.03257	0.610541	0.848159	1.68966	0.903987	2.50582	0	0	0	0.638259	0	0.664452
78896	1500015O10Rik	RIKEN cDNA 1500015O10 gene	uc007avp.2	chr1	chr1_43729102_43732101					3.67156	1.5092	5.63353	4.13783	3.38433	2.55166	0	0	0.915408	0	0.716481	0	2.9905	1.73706	5.52955	3.44081	3.22669	1.8444
67883	Uxs1	UDP-glucuronate decarboxylase 1	uc007avq.1	chr1	chr1_43826209_43829208			chr1:43827315-43828135	7	6.6136	7.1576	7.28343	7.96046	7.57317	8.19889	6.18002	6.60096	6.6704	7.43756	7.08873	7.70091	2.72427	2.38912	3.73757	2.4533	3.79182	3.01062
22019	Tpp2	tripeptidyl peptidase II	uc007avr.1	chr1	chr1_43932507_43935506			chr1:43933653-43934550	7	7.07797	7.12491	6.89649	5.92553	7.38942	6.82157	6.55789	6.6446	6.71092	6.00299	7.27974	6.7312	6.42191	6.29837	5.53587	4.31758	6.03311	4.68095
433294	Mettl21c	methyltransferase like 21C	uc007avv.1	chr1	chr1_44018507_44021506		7			0.961891	0.498066	1.16854	3.08754	1.15359	1.58054	1.94265	0	1.66743	3.91896	1.03787	2.06424	0	1.54131	0	0	0	0
75623	Tex30	testis expressed 30	uc007avy.2	chr1	chr1_44100844_44103843		8	chr1:44101936-44102758	7	10.711	10.7242	10.8323	8.81442	10.297	8.61501	7.61616	7.41589	7.69074	5.33971	7.30065	5.23027	7.37302	7.44094	7.32733	5.02666	6.46595	3.99523
72050	Kdelc1	KDEL (Lys-Asp-Glu-Leu) containing 1	uc007awc.1	chr1	chr1_44117274_44120273					4.77595	4.99808	4.67871	5.32006	4.91791	4.2102	4.31971	4.79494	4.17032	5.03235	4.74899	3.90178	1.89138	1.06506	1.16624	2.63028	1.63567	0
22592	Ercc5	excision repair cross-complementing rodent repair deficiency, complementation group 5	uc007awj.1	chr1	chr1_44146432_44149431	6		chr1:44147611-44148213	7	5.50403	5.69836	5.50317	4.60295	6.02605	4.60287	4.39871	4.73716	5.11992	2.57639	5.67313	3.94974	4.37396	5.14354	4.03356	3.29031	4.06565	2.89204
403183	Mettl21e	methyltransferase like 21E	uc007awk.1	chr1	chr1_44217432_44220431		2			0	0.689933	0.207457	0.301461	0	0	0	0	0	0	0	0	0	0	0.443243	0	0	0
70676	Gulp1	GULP, engulfment adaptor PTB domain containing 1	uc007awl.2	chr1	chr1_44550171_44553170			chr1:44551579-44552491	7	2.94698	3.18738	2.32442	3.54784	3.61595	2.931	3.31472	3.93352	2.86362	3.69009	3.70202	3.56661	0	0	0	0	0	0
75066	4930521E06Rik	RIKEN cDNA 4930521E06 gene	uc029qoa.1	chr1	chr1_44743450_44746449					2.28848	0.228314	2.08517	2.60135	1.3914	2.15022	1.12614	0	0.929869	2.59339	0.728539	1.21618	0	1.13211	0	1.17555	0	0
12825	Col3a1	collagen, type III, alpha 1	uc007awq.2	chr1	chr1_45310038_45313037		5			0.620561	0	0	0	0	0.0376331	0	0	0	0	0	0.242515	0.726341	0	0	0	0	0
12832	Col5a2	collagen, type V, alpha 2	uc007awr.1	chr1	chr1_45501783_45504782					0.435982	0	0	0.163181	0	0	0.368066	0	0	0	0	0	0	0	0	0.207461	0	0
73674	Wdr75	WD repeat domain 75	uc007awt.1	chr1	chr1_45794001_45797000	5		chr1:45795376-45795757	7	9.85075	9.45473	9.75938	8.26045	9.81468	9.23106	7.59123	7.70816	7.52422	6.3842	7.70602	7.12481	8.89981	8.82856	8.91346	7.19477	8.28112	7.43356
53945	Slc40a1	solute carrier family 40 (iron-regulated transporter), member 1	uc011wki.1	chr1	chr1_45925020_45928019					6.15811	6.2355	6.12371	5.19835	4.4398	2.77272	4.98634	4.6238	4.7685	3.85333	3.70448	0	4.1087	5.88819	5.09447	3.64748	3.00383	3.18294
212225	Stk-ps2	serine/threonine kinase 2	uc011wkm.1	chr1	chr1_46028938_46031937		2			0.261439	0.0570423	0.543707	0.297797	0	0	0.354109	0	0	0.374159	0	0	0	0	1.04576	0	0	0
227058	Dnah7b	dynein, axonemal, heavy chain 7B	uc007awy.2	chr1	chr1_46233748_46236747					2.94276	2.63671	2.55577	3.05042	2.19164	3.2058	3.2009	3.16399	2.51189	3.32679	2.77668	3.74889	0	0	0	0	0.217325	0
227059	Slc39a10	solute carrier family 39 (zinc transporter), member 10	uc007axc.1	chr1	chr1_46852010_46855009			chr1:46852697-46854053	7	9.78477	9.83922	9.69147	9.57694	9.44394	9.85687	9.84259	9.84105	9.75844	9.47866	9.46878	9.88263	6.04842	6.37369	6.13361	5.91016	5.4066	5.2834
102466969	Mir6350	microRNA 6350	uc033fiz.1	chr1	chr1_47465626_47468625					0	0	0	0	0	0	0	0	0	0	0	0	0	0	0	0	0	0
56363	Tmeff2	transmembrane protein with EGF-like and two follistatin-like domains 2	uc007axj.1	chr1	chr1_50926023_50929022			chr1:50927048-50928062	7	5.22127	5.72577	4.83025	6.75099	3.77437	6.34545	4.17428	5.13091	3.91217	6.38762	3.50892	6.19552	3.03832	2.31201	2.09179	2.55749	0.934227	1.07097
20324	Cavin2	caveolae associated 2	uc007axk.1	chr1	chr1_51287626_51290625					0	0	0.594056	0.532663	0	0.907174	0	0	1.12754	1.40483	0	1.45013	0	0	0	0	0	0
442821	9330175M20Rik	RIKEN cDNA 9330175M20 gene	uc029qog.1	chr1	chr1_51332280_51335279					0	0	0	0	0	0	0	0	0	0	0	0	0	0	0	0	0	0
109019	Nabp1	nucleic acid binding protein 1	uc007axn.1	chr1	chr1_51476900_51479899	7		chr1:51478160-51478621	7	8.3449	8.45509	9.04501	8.57488	9.13128	9.02209	7.21033	7.56496	8.04061	7.6767	8.26046	8.37547	7.08103	7.31215	7.82524	7.08869	7.92593	7.30582
17912	Myo1b	myosin IB	uc007axr.3	chr1	chr1_51914479_51917478					7.0592	6.69744	7.00958	6.06364	7.78512	6.40253	6.77811	6.61933	6.78255	5.92798	7.46739	6.02518	4.41716	3.47956	4.46251	2.19382	5.08261	4.45324
20849	Stat4	signal transducer and activator of transcription 4	uc011wkn.1	chr1	chr1_51985648_51988647					5.7453	5.96392	6.51747	7.63075	6.33714	7.46136	5.79213	5.94698	6.32823	7.35263	6.17176	7.22457	0.752259	1.61777	1.62997	1.82763	1.33381	1.72129
20846	Stat1	signal transducer and activator of transcription 1	uc007ayd.2	chr1	chr1_52142578_52145577					2.90619	3.42745	3.31325	3.96657	3.30333	3.63258	3.11123	3.18051	3.09055	4.47893	3.39221	3.72391	1.29599	2.52768	2.44764	1.89174	1.59508	0.859347
14660	Gls	glutaminase	uc007ayg.1	chr1	chr1_52205860_52208859	5				7.5157	7.63905	7.56319	6.37224	6.5173	6.73035	6.12412	6.14246	6.01051	4.07664	5.29974	5.08601	5.9652	6.0813	6.02291	4.40133	4.93071	4.54746
17936	Nab1	Ngfi-A binding protein 1	uc007ayh.2	chr1	chr1_52498949_52501948	4				7.20364	7.12971	7.2176	6.71318	6.21242	7.26861	7.76115	7.664	7.80371	7.37173	6.72986	7.99725	4.25794	4.28894	4.4883	3.69914	2.69903	2.63819
227094	Nemp2	nuclear envelope integral membrane protein 2	uc029qol.1	chr1	chr1_52629252_52632251	6		chr1:52630542-52630942	7	2.14005	1.72505	2.06989	2.38006	2.63622	1.81386	2.80007	2.73908	2.87572	3.44295	3.42699	3.00798	1.40973	0.41566	0	1.26947	1.30598	0
98682	Mfsd6	major facilitator superfamily domain containing 6	uc007ayl.3	chr1	chr1_52725819_52728818			chr1:52726792-52727529	7	5.59054	5.50113	5.47225	5.59088	4.92948	5.89808	5.78428	5.9122	5.80942	5.57194	5.12083	6.20942	2.5654	1.85155	2.36757	1.79908	2.32961	0.367007
16329	Inpp1	inositol polyphosphate-1-phosphatase	uc007ayo.2	chr1	chr1_52816189_52819188	3		chr1:52817207-52817862	7	6.21238	6.4623	5.32404	3.55158	5.88349	3.03603	3.56627	2.69248	3.14381	2.07257	3.91231	3.47405	6.29877	6.67796	5.20809	3.22288	5.95213	1.5957
227095	Hibch	3-hydroxyisobutyryl-Coenzyme A hydrolase	uc007ayp.1	chr1	chr1_52843546_52846545					4.94985	2.51871	5.03083	2.29919	6.49754	4.1804	3.39473	0	3.44422	1.29106	5.43606	3.63335	4.95011	3.20482	5.41344	2.60046	6.57025	3.63335
67080	1700019D03Rik	RIKEN cDNA 1700019D03 gene	uc007ayr.1	chr1	chr1_52951341_52954340					6.78186	6.3204	6.90135	6.66453	6.44418	6.52587	5.64742	4.56944	4.77696	4.72436	4.38623	4.7144	2.31702	0	2.01722	0	2.43956	0
17700	Mstn	myostatin	uc007ayt.1	chr1	chr1_53060163_53063162		3			0	0.327324	0.743667	0	0	0	0	0	1.42249	0	0	0	0	0	0	0	0	0
69397	1700019A02Rik	RIKEN cDNA 1700019A02 gene	uc007ayu.1	chr1	chr1_53186118_53189117		8			3.76937	2.79375	3.51451	0.725018	3.40527	1.04718	3.15748	1.22067	4.10163	0	4.09895	1.30881	3.35658	0	0	0	0	0
227099	Pms1	PMS1 homolog 1, mismatch repair system component	uc007ayv.2	chr1	chr1_53295497_53298496			chr1:53296789-53297379	7	4.91398	5.23844	5.21006	5.54839	5.78257	5.80682	5.5623	5.80189	5.78234	5.9158	6.37461	6.41178	1.93528	2.58033	1.53173	1.08903	1.74561	0.480293
72085	Osgepl1	O-sialoglycoprotein endopeptidase-like 1	uc011wkt.2	chr1	chr1_53312124_53315123					6.80704	7.51391	7.10884	8.53727	7.67673	8.18095	8.01071	8.7052	8.22164	9.60984	8.96709	9.41648	4.66905	5.04757	4.45141	4.21279	2.93167	3.10955
70396	Asnsd1	asparagine synthetase domain containing 1	uc007azf.1	chr1	chr1_53345262_53348261					8.68103	8.40456	8.37893	8.20417	8.61466	7.94849	7.13	6.88912	7.32765	7.89082	7.48516	7.2676	0	0	0	0	0	0
627872	Dnah7a	dynein, axonemal, heavy chain 7A	uc029qom.1	chr1	chr1_53705285_53708284			chr1:53706524-53706879	7	3.08357	3.17404	3.07078	3.46573	2.87042	3.20791	1.97339	2.42809	2.36728	2.34884	2.00694	2.57504	1.62791	2.20896	1.80563	2.39839	0.982187	0.642825
98267	Stk17b	serine/threonine kinase 17b (apoptosis-inducing)	uc007azj.2	chr1	chr1_53783716_53786715	4		chr1:53784770-53785369	7	7.82229	8.01485	8.46825	7.5152	7.04773	7.5505	7.04624	7.19509	7.7714	6.19911	6.47876	7.57184	6.00975	6.10626	6.92687	6.42725	4.86138	4.09077
102465783	Mir7681	microRNA 7681	uc033fjb.1	chr1	chr1_53847924_53850923					1.35697	1.3701	0	1.48641	0.912756	1.46777	0	0	0	0	0	0	0	0	0	0	2.82221	0
329152	Hecw2	HECT, C2 and WW domain containing E3 ubiquitin protein ligase 2	uc007azk.2	chr1	chr1_54193535_54196534			chr1:54194343-54195242	7	4.24709	4.38487	4.02932	3.85956	3.95676	3.9941	3.76389	3.84766	3.37815	3.50707	3.7137	3.66625	2.18653	3.0283	1.92445	1.80087	1.79924	0.932358
78016	Ccdc150	coiled-coil domain containing 150	uc007azn.1	chr1	chr1_54249183_54252182			chr1:54250570-54250800	7	1.39908	2.49302	2.35935	2.90267	2.01471	2.52647	0	0.867963	0.701868	0	0	1.50195	0	0	0	0	0	0
98488	Gtf3c3	general transcription factor IIIC, polypeptide 3	uc007azp.1	chr1	chr1_54437472_54440471			chr1:54438758-54439059	7	7.90655	7.98641	7.44398	6.50768	7.47698	6.56368	7.32616	7.45188	6.79978	6.18044	6.8651	6.19413	6.97634	6.81167	6.57201	4.76907	6.33109	4.79511
241062	Pgap1	post-GPI attachment to proteins 1	uc007azr.3	chr1	chr1_54556185_54559184			chr1:54557256-54557805	7	4.64118	4.90011	4.52727	4.55294	4.65007	5.78609	4.22691	4.52246	3.86437	4.59803	4.56806	5.54737	2.14035	1.90605	1.62612	2.42047	1.86818	0.817833
329154	Ankrd44	ankyrin repeat domain 44	uc007azu.2	chr1	chr1_54924888_54927887			chr1:54925726-54926617	7	8.73235	9.14211	9.39345	10.0788	9.07197	9.79747	8.75284	9.23203	9.48665	10.1869	9.22741	9.95	3.87839	2.9829	3.64824	1.5583	3.18919	2.19481
81898	Sf3b1	splicing factor 3b, subunit 1	uc007azw.2	chr1	chr1_54989616_54992615	6				9.42604	8.9971	9.00823	8.0216	9.15957	8.53097	7.21418	7.31307	7.08377	6.75883	7.52378	6.99289	6.40958	5.43719	5.77017	3.99115	5.77252	4.99139
67876	Coq10b	coenzyme Q10B	uc007baa.1	chr1	chr1_55051270_55054269	8		chr1:55052508-55053297	7	9.3065	9.82258	9.6252	10.0242	10.4117	9.06909	7.909	8.24331	8.01862	8.30441	8.79801	7.34133	4.91172	5.05552	5.36054	4.04316	5.38592	3.31523
15528	Hspe1	heat shock protein 1 (chaperonin 10)	uc007bac.2	chr1	chr1_55086648_55089647			chr1:55087411-55088640	7	9.32306	9.26613	9.43317	9.87284	9.31114	8.92107	9.07147	9.20776	9.28623	9.85231	8.97232	8.84979	3.6039	1.93016	3.25386	3.30845	3.36417	2.50633
19070	Mob4	MOB family member 4, phocein	uc007bae.1	chr1	chr1_55129745_55132744	8		chr1:55131058-55131773	7	8.73663	8.89542	8.79017	8.56377	9.66158	8.36007	2.33678	2.93252	2.03584	1.88564	2.60021	1.7078	2.71614	1.33972	0.827945	0.622023	2.53168	0
74013	Rftn2	raftlin family member 2	uc007bah.1	chr1	chr1_55225283_55228282		6			2.57086	3.51135	2.21858	4.38221	3.0063	3.81151	3.49201	4.15265	2.78317	5.6854	4.23221	4.39723	2.27626	3.65774	0.985943	1.89825	2.58071	3.26336
212679	Mars2	methionine-tRNA synthetase 2 (mitochondrial)	uc007baj.1	chr1	chr1_55235677_55238676			chr1:55236986-55237816	7	7.72498	8.0205	7.69046	6.05295	7.75594	6.50362	6.29243	6.97035	6.38947	5.50056	6.7393	5.94378	7.0788	7.22191	7.24094	5.2885	7.08384	5.37629
75388	Boll	boule homolog, RNA binding protein	uc007bal.1	chr1	chr1_55361970_55364969			chr1:55362482-55363657	7	3.9371	4.20684	3.59702	2.48726	3.79886	3.49517	0	0	0	0	0.618594	1.65846	0	0.979094	0.797094	1.60959	0.618594	0
227120	Plcl1	phospholipase C-like 1	uc007ban.2	chr1	chr1_55404446_55407445			chr1:55405583-55406648	7	3.54338	4.26623	3.9921	5.38973	4.11243	5.67194	3.71228	4.59691	4.14629	5.75545	4.3192	6.14422	1.99174	1.99998	1.41725	2.05956	0.99437	0.736558
329159	9130227L01Rik	RIKEN cDNA 9130227L01 gene	uc007bao.2	chr1	chr1_55929741_55932740					6.80023	6.6307	5.81871	6.40806	4.59179	6.52354	7.7785	7.50408	6.8398	7.276	5.76418	7.50364	2.40863	1.79972	1.93617	1.56841	0	0
69356	1700003I22Rik	RIKEN cDNA 1700003I22 gene	uc056yct.1	chr1	chr1_56017478_56020477					1.9205	1.36218	0.561074	2.40217	0	4.31484	3.27319	2.42413	1.41049	2.98529	0	5.94514	0	0	0	0	0	0
71066	Hsfy2	heat shock transcription factor, Y-linked 2	uc007bar.2	chr1	chr1_56635952_56638951					0	1.66319	1.88777	2.11554	1.96746	1.64646	0	1.87114	1.59396	0.952992	1.78332	1.98241	0	0	0	0	0	0
329160	9130024F11Rik	RIKEN cDNA 9130024F11 gene	uc011wld.1	chr1	chr1_56969969_56972968			chr1:56970859-56971119	1	5.73616	5.77376	5.12126	5.90974	5.00955	4.93844	2.40478	3.10009	1.4025	3.34248	2.91867	1.13849	0	1.05804	0	2.14692	0	0
407809	BC055402	cDNA sequence BC055402	uc007bav.2	chr1	chr1_57213497_57216496		1			0	0.271606	0	0	0.04102	0.0809357	0	0	0	0	0	0	0	0.782337	0	0	0	0.485095
75323	4930558J18Rik	RIKEN cDNA 4930558J18 gene	uc007bax.1	chr1	chr1_57376045_57379044	7		chr1:57377475-57378019	7	3.05596	3.91495	2.99545	4.91235	3.04843	4.17948	3.29746	5.19367	4.80913	5.12263	4.29584	5.59785	3.29746	3.75051	1.88887	5.69372	1.56671	2.79262
68115	Maip1	matrix AAA peptidase interacting protein 1	uc007bbc.2	chr1	chr1_57405048_57408047			chr1:57406138-57407067	7	7.50279	7.02972	7.09969	4.08754	7.47151	4.95183	5.3779	5.73114	5.72137	2.6044	5.88023	3.65236	4.76867	4.1569	3.96482	0	3.01291	0.918615
67198	Spats2l	spermatogenesis associated, serine-rich 2-like	uc007bbd.2	chr1	chr1_57773361_57776360			chr1:57774699-57775632	5	1.74007	2.01948	2.21004	2.74226	2.73769	2.32705	0	0	0.29152	0.951814	0.858129	1.98059	0.370297	0.668769	0.741392	0	0.722596	0
51960	Kctd18	potassium channel tetramerisation domain containing 18	uc011wlh.1	chr1	chr1_57968025_57971024			chr1:57969734-57970245	7	8.2476	7.92856	7.86754	7.39307	7.61969	7.84691	6.42156	5.98533	5.84724	5.28584	5.5728	5.67757	6.48982	6.1474	5.7312	4.87223	5.53741	4.39094
68549	Sgo2a	shugoshin 2A	uc011wlj.1	chr1	chr1_57983840_57986839					9.35469	9.24256	8.84326	8.15759	8.60276	7.93172	9.65421	9.52852	9.2005	8.50028	9.04988	8.70913	9.55375	9.45909	9.00449	8.14974	8.57328	7.50751
11761	Aox1	aldehyde oxidase 1	uc007bbl.1	chr1	chr1_58028469_58031468		2			3.32566	2.82501	2.26454	3.31072	2.60082	1.7466	0.733674	0.918834	0	1.40389	0.316682	0.579596	4.27347	3.27549	2.95672	3.72558	3.28006	2.37925
71724	Aox3	aldehyde oxidase 3	uc007bbn.1	chr1	chr1_58120742_58123741					0	0	0.186594	1.6205	0.512836	0.406367	0	0	0.254186	0.85108	0.355789	0	0	0	0	0	0	0
71872	Aox4	aldehyde oxidase 4	uc007bbo.1	chr1	chr1_58208897_58211896					3.67873	3.18112	3.49428	4.74163	3.37102	4.88308	3.63068	2.88248	2.73284	4.70789	3.54327	4.91904	2.91392	2.70582	2.46418	1.08548	1.52304	1.74811
213043	Aox2	aldehyde oxidase 2	uc007bbp.1	chr1	chr1_58276826_58279825					2.82738	2.91513	3.08997	2.13236	2.50118	2.28543	2.34084	2.09682	1.35375	2.08596	1.54582	1.49553	2.22014	1.0174	2.09326	0.89955	1.84689	0.540939
66882	Bzw1	basic leucine zipper and W2 domains 1	uc007bbr.1	chr1	chr1_58391636_58394635	8		chr1:58392749-58393897	7	11.8854	11.6333	11.7061	10.4759	11.6573	11.3197	10.9096	10.7091	10.7801	9.48998	10.638	10.4592	10.5036	10.2261	10.2388	8.71512	10.279	9.73884
12747	Clk1	CDC-like kinase 1	uc007bbt.2	chr1	chr1_58422589_58425588	8		chr1:58423344-58424130	7	10.6622	10.5561	10.5408	9.69384	10.0057	10.3244	10.4611	10.4419	10.3794	9.5393	9.96282	10.3686	8.41624	8.29824	8.42784	6.79522	7.35678	6.98308
70225	Ppil3	peptidylprolyl isomerase (cyclophilin)-like 3	uc007bbv.2	chr1	chr1_58443987_58446986			chr1:58445082-58445545	1	6.0618	5.56887	6.50933	6.77569	6.27662	7.18705	5.82964	5.88934	6.44729	7.08297	5.74987	7.61626	5.82964	4.7377	5.63683	4.96595	5.92815	5.21688
18393	Orc2	origin recognition complex, subunit 2	uc007bce.2	chr1	chr1_58503610_58506609			chr1:58504544-58505162	7	9.78436	9.63527	9.83723	9.77763	9.48877	10.0049	8.55127	8.42003	8.64487	8.86932	8.23438	9.1748	6.992	6.56717	7.08465	4.93307	6.69869	5.95398
213056	Fam126b	family with sequence similarity 126, member B	uc007bcj.2	chr1	chr1_58584834_58587833			chr1:58585920-58586427	7	8.63834	8.73098	8.61973	8.91805	8.64422	8.6716	8.61138	8.85333	8.6673	9.15041	8.81125	8.90291	6.77485	6.0333	6.48304	4.16308	6.18956	5.31456
100504501	Gm20257	caspase 8 pseudogene	uc007bcl.1	chr1	chr1_58651141_58654140					1.82302	2.33584	2.29231	4.5858	4.12078	3.06721	0	0	0	0	2.7313	0	0	0	0	0	0	1.94125
108812	Als2cr12	amyotrophic lateral sclerosis 2 chromosome region 12	uc011wll.2	chr1	chr1_58690946_58693945		1			0.574403	0	0.460032	0.293661	0.288249	0	0	0	0.60792	0	0	0	1.61091	0	0	0	0	0
12633	Cflar	CASP8 and FADD-like apoptosis regulator	uc007bcp.1	chr1	chr1_58711786_58714785			chr1:58713385-58713657	2	3.11989	2.6618	4.11551	2.63743	4.99785	3.15084	3.47753	0	4.20613	0	5.53622	1.64476	4.07398	4.23869	5.39981	2.33529	6.28043	4.64993
12370	Casp8	caspase 8	uc007bct.1	chr1	chr1_58801002_58804001					4.31334	4.83067	5.12565	7.80421	7.029	6.53842	0	0	1.16268	2.48391	0.925332	1.49112	0.622527	0	0	0.654677	0	0
70827	Trak2	trafficking protein, kinesin binding 2	uc007bcv.2	chr1	chr1_58971983_58974982	7		chr1:58973211-58974117	7	8.11522	7.77774	7.47429	7.19439	7.18754	7.98927	7.84406	7.56133	7.17232	6.8424	6.87189	7.74054	7.12443	6.70746	6.60471	5.94105	6.05736	6.32036
227154	Stradb	STE20-related kinase adaptor beta	uc007bda.1	chr1	chr1_58989924_58992923	8				9.81	9.90543	9.89296	10.5851	9.36749	10.7338	1.69797	0.810541	1.10101	1.37435	1.1678	1.81195	0	1.32639	1.10101	0.844989	0.501375	0.877396
73463	Als2cr11	amyotrophic lateral sclerosis 2 (juvenile) chromosome region, candidate 11 (human)	uc011wln.1	chr1	chr1_59068343_59071342					2.72288	2.6129	2.75801	1.73432	2.49138	2.10247	2.69842	2.30804	2.53661	0.875665	2.16532	0.908919	0	0	0	0	0	0
381259	Tmem237	transmembrane protein 237	uc007bdf.1	chr1	chr1_59118883_59121882	8		chr1:59119823-59120480	5	2.60414	4.01129	3.79438	3.57815	4.36285	3.64284	1.98698	3.69455	3.95578	3.55162	4.42059	3.76575	1.47428	3.22696	0	0	0.991207	0
227157	Mpp4	membrane protein, palmitoylated 4 (MAGUK p55 subfamily member 4)	uc011wlo.1	chr1	chr1_59144303_59147302		8			4.17687	3.26659	3.35149	3.4906	4.72249	4.52984	2.10592	3.36793	3.10214	3.00619	4.06922	3.19131	4.13122	0.736388	1.81924	1.26717	3.82949	2.78992
74018	Als2	alsin Rho guanine nucleotide exchange factor	uc007bdl.2	chr1	chr1_59185027_59188026	5				6.9212	6.57172	6.38256	6.04183	7.30026	6.80103	7.04783	6.96295	6.52815	6.33739	7.27176	6.98791	6.24306	5.14002	5.54717	4.36832	6.67162	5.77567
271697	Cdk15	cyclin-dependent kinase 15	uc007bdr.2	chr1	chr1_59255407_59258406					4.07288	4.15255	4.03699	6.21272	4.77044	5.81007	0	1.52185	0	1.57377	0.755142	3.32268	0	0	0	0	0	0
14369	Fzd7	frizzled class receptor 7	uc011wlq.1	chr1	chr1_59480647_59483646			chr1:59481952-59483937	7	8.31726	8.29882	8.60949	6.08747	7.27476	5.68289	5.79606	6.55333	6.30908	4.64961	5.5613	4.59683	7.48062	6.97191	7.61622	4.10937	6.25388	3.54639
381260	Gm973	predicted gene 973	uc007bdv.1	chr1	chr1_59514764_59517763					5.63694	5.95745	5.60716	4.91284	4.65435	4.01936	4.74729	5.20876	5.49353	4.88283	4.54842	3.951	5.67743	5.9993	5.25629	4.14642	4.12226	2.03555
22218	Sumo1	small ubiquitin-like modifier 1	uc007bdx.1	chr1	chr1_59669335_59672334			chr1:59670697-59670900	7	10.3955	10.3002	10.4775	10.5324	10.8716	9.77471	1.51589	0.953818	1.27691	2.57249	2.49788	1.02884	1.51589	0.953818	0	1.57499	1.35023	0
55989	Nop58	NOP58 ribonucleoprotein	uc007bdy.1	chr1	chr1_59683506_59686505			chr1:59684857-59685215	7	11.6813	11.582	11.3448	9.53088	11.6292	11.0951	10.8392	10.7744	10.4789	8.56247	10.8138	10.6113	10.6614	10.6269	10.3795	8.48418	10.7048	10.0886
100217459	Snord70	small nucleolar RNA, C/D box 70	uc011wlr.1	chr1	chr1_59690458_59693457					4.4263	5.05128	4.06552	2.89763	5.20234	4.4645	0	0	0	0	0	0	0	0	0	0	0	0
100217421	Snord11	small nucleolar RNA, C/D box 11	uc011wls.1	chr1	chr1_59703308_59706307					6.2616	6.87213	5.91753	3.13216	4.25343	5.81224	0	0	0	0	0	0	0	0	3.32422	0	0	0
12168	Bmpr2	bone morphogenetic protein receptor, type II (serine/threonine kinase)	uc007bdz.2	chr1	chr1_59762779_59765778			chr1:59762786-59764213	7	7.39418	7.65993	7.65916	7.53729	7.301	7.50306	7.37965	7.72442	7.69055	7.62264	7.34604	7.69439	4.61827	4.03732	4.45358	1.84202	3.9099	3.10589
72750	Fam117b	family with sequence similarity 117, member B	uc011wlt.2	chr1	chr1_59911506_59914505	5		chr1:59912549-59913890	7	8.94331	9.3792	9.00117	9.23437	8.62804	9.1082	9.38596	9.81427	9.34406	9.56416	8.87197	9.42327	5.03457	5.28799	5.38486	2.66126	5.52881	3.31586
70375	Ica1l	islet cell autoantigen 1-like	uc007bec.1	chr1	chr1_60041685_60044684	8		chr1:60042647-60043499	7	6.48009	5.93943	6.54539	5.53413	6.50624	6.28435	6.62906	5.93164	6.16337	5.90288	6.66376	6.62062	5.14671	4.22326	5.36724	1.26855	4.75086	1.84497
57750	Wdr12	WD repeat domain 12	uc007beg.2	chr1	chr1_60097001_60100000			chr1:60098157-60098777	7	7.67164	7.32227	7.86597	5.31209	7.6875	6.26511	6.83813	6.57435	6.86534	4.53561	6.94298	6.02902	6.4919	6.45301	6.98541	3.69024	6.89241	5.01331
241066	Carf	calcium response factor	uc011wlu.2	chr1	chr1_60103811_60106810					4.20692	3.74259	4.22733	2.68236	3.96528	3.38612	4.40429	4.21479	4.51852	3.02812	3.91759	3.53477	2.90225	2.39689	3.07616	1.37325	2.20072	0.35465
269198	Nbeal1	neurobeachin like 1	uc011wly.1	chr1	chr1_60277167_60280166					4.73442	4.52425	4.61586	4.35559	4.26121	4.18943	4.58439	4.78696	4.69543	4.33192	4.42512	4.17502	2.92624	1.38161	0.903791	1.5549	0.70681	0.593939
77951	Cyp20a1	cytochrome P450, family 20, subfamily a, polypeptide 1	uc007ben.1	chr1	chr1_60341872_60344871	8		chr1:60343256-60343657	7	7.87163	7.61745	7.77001	6.75524	7.441	6.91052	8.19047	8.0697	8.33019	7.2513	7.9929	7.61572	7.0051	6.47366	7.06561	4.95352	4.89193	4.4604
329165	Abi2	abl-interactor 2	uc007beq.2	chr1	chr1_60408119_60411118	5		chr1:60409279-60410251	7	5.28515	4.82385	5.02829	5.39973	4.4194	4.68384	2.76881	2.58299	2.61109	3.31328	2.34133	2.54094	1.32637	1.33299	0.992016	1.10177	0.780587	0
77300	Raph1	Ras association (RalGDS/AF-6) and pleckstrin homology domains 1	uc007bet.2	chr1	chr1_60565266_60568265			chr1:60566183-60567260	7	5.10185	5.21798	5.43067	6.16793	5.51005	5.71787	4.1452	4.30064	4.73068	5.31849	4.5863	5.0672	2.1077	2.11615	2.46347	1.3401	2.29777	0.852072
12487	Cd28	CD28 antigen	uc007bev.2	chr1	chr1_60744888_60747887		2			0	0.39975	0	0.164785	0	0.439095	0	0	0	0	0	0	0	0	0	0	0	0
12477	Ctla4	cytotoxic T-lymphocyte-associated protein 4	uc007bfa.2	chr1	chr1_60907525_60910524		6			4.85837	4.1191	3.95371	4.51716	4.38968	5.12333	5.95654	5.2833	4.94969	5.53511	5.36643	6.03095	1.27557	1.28204	0	0	0.479891	0.843911
54167	Icos	inducible T cell co-stimulator	uc011wlz.2	chr1	chr1_60976414_60979413		3			0	0	0	0.852764	0.299001	0	0	0	0	0.901011	0.538718	0	0	0	0	0	0	0
77341	9530026F06Rik	RIKEN cDNA 9530026F06 gene	uc029qot.1	chr1	chr1_61376932_61379931					0	0	1.16179	0	0	0	0	0	0	0	0	0	0	0	2.84122	0	0	0
72823	Pard3b	par-3 family cell polarity regulator beta	uc007bfd.2	chr1	chr1_61637324_61640323			chr1:61638737-61639406	7	4.97181	4.17649	4.83	4.47571	3.50425	5.38495	3.29263	2.67736	3.66794	3.12699	3.45777	4.45769	2.27072	1.10867	1.86189	0.859433	1.18586	2.14543
18187	Nrp2	neuropilin 2	uc007bfi.1	chr1	chr1_62701817_62704816			chr1:62702839-62703748	4	0.349275	0.980465	1.24325	0.480393	0.795329	1.86125	0	0.975438	1.30312	0	0.340636	1.65339	1.54488	0	1.07088	0	0.847149	0.619583
74992	4930487H11Rik	RIKEN cDNA 4930487H11 gene	uc029qou.1	chr1	chr1_62793233_62796232					0	0.259692	0	1.08484	0.150345	0	0	0	0	1.29154	0	0	0	0	0	0	0.812007	0
100380944	Ino80dos	INO80 complex subunit D, opposite strand	uc007bft.2	chr1	chr1_63112971_63115970			chr1:63113486-63114349	7	6.92838	6.91244	7.13086	6.76447	7.31066	7.40727	7.79204	7.9478	7.90806	8.03621	8.18784	8.63468	3.46321	2.95178	5.09832	2.18837	5.72771	2.72473
227197	Ndufs1	NADH:ubiquinone oxidoreductase core subunit S1	uc007bfy.2	chr1	chr1_63175323_63178322	8		chr1:63176548-63177427	7	6.7705	6.21293	6.58549	5.09928	6.4649	5.69002	5.5489	5.64459	5.63553	4.38195	5.72854	4.97237	5.21274	3.85619	4.54469	1.65881	4.66233	3.67743
241070	Gpr1	G protein-coupled receptor 1	uc007bga.3	chr1	chr1_63212782_63215781					6.73972	6.82679	7.09757	8.6093	9.09774	8.05413	7.44427	7.47211	7.89007	9.33139	9.87596	8.89646	2.53381	2.3612	3.05879	1.96855	2.37347	2.02257
73884	Zdbf2	zinc finger, DBF-type containing 2	uc007bgb.2	chr1	chr1_63271769_63274768			chr1:63273064-63273913	7	3.21192	3.79502	2.6587	3.66556	2.57886	4.1619	1.43409	2.10967	1.45246	2.17068	1.36499	2.8522	1.55044	1.81374	0.685141	1.06139	1.0061	0.465587
23792	Adam23	a disintegrin and metallopeptidase domain 23	uc007bgf.2	chr1	chr1_63444404_63447403			chr1:63445716-63446529	7	0.480538	0	0.382436	1.90179	0.116079	1.1566	0	0	1.21636	1.83881	0.469144	1.55344	1.02699	0	0.338817	0	0	0
241073	Dytn	dystrotelin	uc007bgi.1	chr1	chr1_63685428_63688427		3			2.15421	1.41275	1.33762	1.05662	0.581092	0.673921	0	0	1.67531	0	0	1.71857	2.22834	1.95931	0.956229	1.45603	0	0.544208
75619	Fastkd2	FAST kinase domains 2	uc007bgl.2	chr1	chr1_63729125_63732124	6				6.83736	7.01646	7.58064	7.35128	6.99195	6.61117	6.5525	6.88023	7.11996	7.23174	6.86997	6.64545	5.52716	5.93216	6.7049	5.63566	5.71147	5.17
74426	4933402D24Rik	RIKEN cDNA 4933402D24 gene	uc029qow.1	chr1	chr1_63767768_63770767		4			0	0	0	0	0.603834	0	0	0	0	0	0.674433	0	0	0	0	0	0	0
433315	Gm13749	predicted gene 13749	uc007bgm.1	chr1	chr1_63963227_63966226					0	0	0	0	0	0	0	0	0	0	0	0	0	0	0	0	0	0
102466760	Mir6899	microRNA 6899	uc033fjg.1	chr1	chr1_64041002_64044001					6.45387	6.72625	6.63731	7.74466	6.95894	7.74135	0	0	0	0	0	0	0	0	0	0	0	0
93691	Klf7	Kruppel-like factor 7 (ubiquitous)	uc007bgp.2	chr1	chr1_64119927_64122926			chr1:64121614-64122142	7	7.66205	7.97861	8.09485	8.76988	8.06427	8.79725	7.09674	7.53381	7.56199	8.51958	7.90107	8.60888	3.37947	4.24066	4.21699	3.30733	1.73217	4.21268
12912	Creb1	cAMP responsive element binding protein 1	uc007bgt.1	chr1	chr1_64531304_64534303	5		chr1:64532368-64533738	7	5.555	5.33401	5.35627	4.76624	6.1798	4.95288	4.11367	3.9725	3.95634	3.77468	4.60573	3.38902	3.0655	2.93315	3.45445	2.27481	4.24386	2.64719
67099	Mettl21a	methyltransferase like 21A	uc007bgv.1	chr1	chr1_64615707_64618706	8		chr1:64616946-64617792	7	3.33708	2.54498	3.93644	1.92986	4.61944	3.05387	3.0726	1.69639	2.96483	0	3.599	2.76675	1.98738	1.69639	2.46942	0	3.14132	0
227210	Ccnyl1	cyclin Y-like 1	uc007bgx.1	chr1	chr1_64689713_64692712	7		chr1:64690535-64691585	7	5.64963	5.78946	5.47987	5.26464	5.18907	5.66027	4.32189	4.47417	4.24917	4.24969	3.81527	4.77298	4.35138	3.79722	4.0154	3.15585	3.61373	3.22004
14367	Fzd5	frizzled class receptor 5	uc007bgz.1	chr1	chr1_64736251_64739250	7		chr1:64734848-64737979	5	5.85794	6.4294	6.6417	5.35345	5.20039	5.80194	4.56917	5.42649	6.05309	4.22861	4.46962	5.05421	5.11018	5.47064	5.60608	4.431	4.35557	3.73298
241075	Plekhm3	pleckstrin homology domain containing, family M, member 3	uc007bhb.1	chr1	chr1_64926598_64929597					6.87242	6.22584	6.66083	6.03779	6.5419	7.02002	6.89005	6.38092	6.47973	5.91489	6.48633	7.24205	4.94409	3.81577	5.40917	4.46809	5.07308	5.10111
70861	Akr1cl	aldo-keto reductase family 1, member C-like	uc007bhe.2	chr1	chr1_65031249_65034248		7			6.55825	6.02689	6.14305	4.11233	6.2502	4.48798	6.15837	5.60776	5.44272	4.58874	5.59674	3.10039	7.87004	7.5438	7.82617	4.30294	7.78079	6.11246
12968	Cryge	crystallin, gamma E	uc007bhf.1	chr1	chr1_65049664_65052663					0	0.570109	1.07041	0.351061	0	0	0	0	1.18847	1.47454	0	0	0	1.42453	1.18847	0	0	0
12967	Crygd	crystallin, gamma D	uc007bhg.2	chr1	chr1_65061941_65064940					0	0	0	0	0.488132	0.852448	0	0	0	0	0	0	0	0	0	0	0	0
12966	Crygc	crystallin, gamma C	uc007bhi.2	chr1	chr1_65072033_65075032					0	0	0	0	0	0	0	0	0	0	0	0	0	0	0	0	0	0
12965	Crygb	crystallin, gamma B	uc007bhj.2	chr1	chr1_65080791_65083790					1.99722	2.37999	1.04305	0.339844	1.28167	1.94991	3.79622	3.80642	2.23258	0	1.88183	3.32414	0	0	0	0	0	0
12964	Cryga	crystallin, gamma A	uc007bhk.1	chr1	chr1_65101864_65104863					2.62945	1.13537	1.58112	3.1076	1.87418	3.78673	2.92676	2.11346	0	3.9124	2.22288	3.80018	0	0	1.8184	0	0.938898	4.13955
98303	D630023F18Rik	RIKEN cDNA D630023F18 gene	uc007bhl.2	chr1	chr1_65121715_65124714		8			5.90175	5.69466	6.07093	5.93049	4.97022	5.00818	7.5289	7.23797	7.62593	7.28323	6.38648	6.46814	0.887821	0	3.74033	0.929836	0.558119	2.93736
15926	Idh1	isocitrate dehydrogenase 1 (NADP+), soluble	uc007bhn.2	chr1	chr1_65177643_65180642	8		chr1:65178905-65179373	7	5.01998	5.42365	5.34144	7.26939	6.9047	6.24496	5.63869	6.00867	5.57595	7.52639	7.68066	6.55405	3.67083	2.5186	2.82926	4.16889	3.83777	4.31528
18711	Pikfyve	phosphoinositide kinase, FYVE type zinc finger containing	uc007bht.1	chr1	chr1_65185185_65188184			chr1:65186380-65187053	7	6.5145	6.54194	6.79866	6.41464	6.25343	6.1158	5.07615	5.09622	5.35683	5.0658	4.80095	5.16585	2.70285	2.18711	2.80498	1.33626	3.35676	1.68692
213527	Pth2r	parathyroid hormone 2 receptor	uc007bhu.1	chr1	chr1_65309757_65312756					1.78185	1.66602	0.936245	2.14793	2.4696	0.957363	1.62395	0.879111	1.69188	1.2201	3.03045	1.73536	1.16948	2.12332	0	1.47137	1.38912	0
12969	Crygf	crystallin, gamma F	uc007bhv.1	chr1	chr1_65925022_65928021					1.26396	0	0.238034	0	1.04006	0	0	0	0	0	0	0	0	0	0	0	0	0
17756	Map2	microtubule-associated protein 2	uc007bia.1	chr1	chr1_66363155_66366154					4.79535	4.47786	4.86264	5.01813	4.80975	5.32564	0	0	0	0	0	0	0	0	0	0	0	0
329178	Unc80	unc-80, NALCN activator	uc007bii.2	chr1	chr1_66678064_66681063					2.48147	3.54926	2.97633	3.92547	3.4326	3.96604	0	0	0	0	0	0	0	0.336812	0	0	0	0
66646	Rpe	ribulose-5-phosphate-3-epimerase	uc007bij.1	chr1	chr1_66699384_66702383			chr1:66700753-66701351	7	8.68594	8.48021	8.78612	7.66538	9.16712	7.45319	2.15615	1.45515	0	0	0.970981	0	0	0	0	1.50577	0	0
68691	Kansl1l	KAT8 regulatory NSL complex subunit 1-like	uc007bio.2	chr1	chr1_66816096_66819095			chr1:66816437-66817867	7	5.64377	6.66118	6.24984	6.74982	5.65538	6.04907	0	0	0	0	0	0	0	0	0	0	0	0
11363	Acadl	acyl-Coenzyme A dehydrogenase, long-chain	uc007bir.2	chr1	chr1_66861810_66864809	3		chr1:66862840-66863146	7	4.55965	4.04211	4.58357	4.10279	4.26325	3.32707	0	0	0	0	0.397307	0	0	0	0	0	0	0
17901	Myl1	myosin, light polypeptide 1	uc007bit.2	chr1	chr1_66943557_66946556					0.204188	1.25633	0.765994	0	0.42628	0.895098	0	0	0	0	0	0	0	1.65316	0	0	0	0
14768	Lancl1	LanC (bacterial lantibiotic synthetase component C)-like 1	uc007biv.1	chr1	chr1_67037335_67040334					5.89273	6.27088	6.29813	8.15825	6.77925	8.23058	0	0.351864	0.274728	0.369312	0	0	0	0	0.274728	0	0	0.385914
227231	Cps1	carbamoyl-phosphate synthetase 1	uc007biy.2	chr1	chr1_67121527_67124526					3.74203	3.81242	3.3257	4.55813	4.00909	3.62162	0	0.234874	0	0	0	0.258596	0	0	0	0	0	0
13869	Erbb4	erb-b2 receptor tyrosine kinase 4	uc007bjb.1	chr1	chr1_69106560_69109559			chr1:69107035-69108055	5	1.36442	1.29829	1.42359	1.95748	1.42412	2.16493	0	0	0.242957	0	0.484801	0.851589	0	0	0	0	0	0
22779	Ikzf2	IKAROS family zinc finger 2	uc029qoy.1	chr1	chr1_69685641_69688640					2.12366	2.72097	1.86587	3.31359	2.33331	3.48859	0	2.01335	0	1.54832	0	0	0	0.684764	1.72535	0.715093	0	0
66722	Spag16	sperm associated antigen 16	uc007bjh.2	chr1	chr1_69825470_69828469			chr1:69826864-69827202	3	5.84919	6.11077	6.18807	7.00389	5.76999	6.42065	6.08854	6.14511	5.86661	6.81943	5.93371	6.60872	0.524306	0	0.417238	1.51888	0.572258	0.575626
320460	Vwc2l	von Willebrand factor C domain-containing protein 2-like	uc011wmp.1	chr1	chr1_70727199_70730198					0	0	0.26801	0	0.124539	0	0	0	0.361608	0	0	0	0	0	0	0	0	0
12021	Bard1	BRCA1 associated RING domain 1	uc007bjm.2	chr1	chr1_71101473_71104472			chr1:71102405-71103220	7	6.22122	5.60601	5.36312	5.71451	6.8846	5.8803	5.06018	5.30689	4.56599	5.6487	6.76083	5.93027	6.69726	5.50178	5.65372	4.90316	6.53609	5.4902
74591	Abca12	ATP-binding cassette, sub-family A (ABC1), member 12	uc007bjo.2	chr1	chr1_71305627_71308626					0.927592	0.842814	1.36192	1.4877	0.860664	1.53825	1.63473	1.43142	1.83905	1.88315	0.766925	2.10356	0	0	0	0	0	0
108147	Atic	5-aminoimidazole-4-carboxamide ribonucleotide formyltransferase/IMP cyclohydrolase	uc007bjr.2	chr1	chr1_71555656_71558655	8		chr1:71556949-71557367	4	6.08119	6.57926	5.82895	5.94788	6.9243	5.44335	7.10698	7.49478	7.07705	6.93319	7.88238	6.87911	6.47646	7.09773	5.86107	5.98029	7.2273	4.18046
14268	Fn1	fibronectin 1	uc007bjy.2	chr1	chr1_71651735_71654734	3		chr1:71652698-71653358	7	4.15829	4.53996	3.96804	4.48706	4.4655	4.75929	3.15402	4.1241	3.07243	4.3787	3.47543	4.93146	3.61056	3.30169	3.67813	1.99421	4.10521	0.776467
667931	Gm8883	predicted gene 8883	uc011wms.1	chr1	chr1_71886612_71889611					0.932846	0.691637	0	1.26224	0.424989	0	0	0	0	0	0	0	0	0	0	0	0	0
71134	4933417E11Rik	RIKEN cDNA 4933417E11 gene	uc029qoz.1	chr1	chr1_72003696_72006695		8			6.03033	6.27514	5.89606	7.95231	6.50695	7.68351	6.69565	6.94194	6.59877	8.66878	7.26167	8.5351	0	0	0	0	2.00039	0
381269	Mreg	melanoregulin	uc007bkg.2	chr1	chr1_72210808_72213807	6		chr1:72211750-72212422	7	6.62653	6.33483	6.94859	5.78027	7.18974	7.08859	7.2209	7.15858	7.62957	6.4761	7.81347	8.08741	5.81086	4.94314	5.79768	3.3828	6.11036	5.22313
111175	Pecr	peroxisomal trans-2-enoyl-CoA reductase	uc011wmu.1	chr1	chr1_72282815_72285814					10.715	10.8053	11.1859	11.3951	11.3632	11.1091	8.93068	9.0542	9.2182	9.32766	9.44736	9.21304	5.8681	4.64021	6.262	3.06593	6.10064	3.72046
22596	Xrcc5	X-ray repair complementing defective repair in Chinese hamster cells 5	uc007bkl.2	chr1	chr1_72305921_72308920					5.22463	5.92131	5.66053	6.50897	6.27552	6.23577	5.46164	6.52623	6.30058	7.30168	6.95919	7.30479	4.33495	4.93259	4.46262	4.3405	4.84507	2.9028
381270	March4	membrane-associated ring finger (C3HC4) 4	uc007bkn.1	chr1	chr1_72535065_72538064			chr1:72536153-72536389	7	4.8763	5.01235	4.01667	4.47559	3.9711	5.72665	2.79066	2.57788	2.91518	4.3889	2.37888	4.10345	4.99606	4.81623	3.43494	3.28542	3.84144	5.52007
54380	Smarcal1	SWI/SNF related matrix associated, actin dependent regulator of chromatin, subfamily a-like 1	uc007bkr.2	chr1	chr1_72581751_72584750					7.02352	7.02311	6.82326	7.86657	6.46223	7.71571	5.98254	6.01101	5.68092	6.57562	5.28625	6.58947	3.06864	2.048	2.66846	1.16469	2.15595	1.20507
319695	Ankar	ankyrin and armadillo repeat containing	uc007bku.2	chr1	chr1_72699065_72702064					3.45505	3.45493	2.66656	3.1554	2.13515	3.35902	3.04672	1.74524	1.37189	0.870464	1.4484	2.63788	0.332741	1.36083	0.674039	0.870464	0	0
19981	Rpl37a	ribosomal protein L37a	uc007bkv.2	chr1	chr1_72709760_72712759			chr1:72710862-72711718	7	10.6822	10.2402	10.3957	9.0257	10.2808	9.73124	11.7026	11.3362	11.3852	10.5257	11.0813	10.6506	9.96935	9.37611	9.51265	7.25991	8.93457	7.99757
16008	Igfbp2	insulin-like growth factor binding protein 2	uc007bkw.2	chr1	chr1_72822980_72825979	1		chr1:72824694-72824937	7	7.77617	8.02449	8.22072	6.36529	7.16195	6.10822	4.28841	6.03243	5.53615	4.15161	3.20771	2.85265	7.52789	7.65705	7.90308	6.1707	7.08105	5.98259
16011	Igfbp5	insulin-like growth factor binding protein 5	uc007bkx.1	chr1	chr1_72873366_72876365	2		chr1:72873699-72873966	7	2.36883	2.5737	2.26166	3.57344	2.3186	2.15222	1.93703	2.64686	1.66222	3.75569	2.35333	2.05845	2.53302	1.57223	1.73621	1.25685	0.786844	1.14891
21958	Tnp1	transition protein 1	uc007bkz.2	chr1	chr1_73014400_73017399					8.0316	7.21348	9.10462	6.68625	6.76873	6.63514	0	0	3.34713	1.8288	0	0	8.70835	7.879	9.7815	7.31514	7.42214	7.0496
78718	D530049I02Rik	RIKEN cDNA D530049I02 gene	uc029qpc.1	chr1	chr1_73397468_73400467		2			0	0	0	3.31553	0	1.97294	0	0	0	5.87846	0	4.41036	0	0	0	0	0	0
723792	Pinc	pregnancy induced noncoding RNA	uc007blb.1	chr1	chr1_73406070_73409069		2			0	0.314007	0.634047	2.24247	0.0945165	1.66333	0	0	1.19127	3.1752	0	2.91992	0	0	1.19127	0.920331	0	0
102465179	Mir6351	microRNA 6351	uc056ydd.1	chr1	chr1_73854076_73857075					#NUM!	#NUM!	#NUM!	#NUM!	#NUM!	#NUM!	#NUM!	#NUM!	#NUM!	#NUM!	#NUM!	#NUM!	#NUM!	#NUM!	#NUM!	#NUM!	#NUM!	#NUM!
109198	6030407O03Rik	RIKEN cDNA 6030407O03 gene	uc007bld.2	chr1	chr1_73862967_73865966					5.87289	5.67881	5.6463	5.43901	4.1909	6.65789	7.33625	7.16725	7.32012	7.08144	5.61795	8.40154	0	0	0	0	0	0
21961	Tns1	tensin 1	uc007blg.3	chr1	chr1_74122950_74125949			chr1:74124245-74124923	7	0.0928534	0.0241333	0.173291	0.36477	0	0.627676	0.301839	0	0	0	0	1.28217	0	0	0.236446	0.319246	0	0
12765	Cxcr2	chemokine (C-X-C motif) receptor 2	uc007bll.1	chr1	chr1_74152494_74155493		1			0	0.156054	0	0	0.466457	0	0	0	0	0	0	0	0	0	0	0	0	0
227288	Cxcr1	chemokine (C-X-C motif) receptor 1	uc007blm.1	chr1	chr1_74193132_74196131					1.97552	3.17586	0.536484	1.1273	0	0	1.61036	2.84939	0	0	0	0	2.02854	3.74566	0.836447	1.06534	0	0
100316687	Mir1928	microRNA 1928	uc056yde.1	chr1	chr1_74205121_74208120					#NUM!	#NUM!	#NUM!	#NUM!	#NUM!	#NUM!	#NUM!	#NUM!	#NUM!	#NUM!	#NUM!	#NUM!	#NUM!	#NUM!	#NUM!	#NUM!	#NUM!	#NUM!
76709	Arpc2	actin related protein 2/3 complex, subunit 2	uc007blp.1	chr1	chr1_74235391_74238390	5		chr1:74236581-74237193	7	10.7145	10.3772	10.7314	10.359	10.7393	10.0222	9.84161	9.6523	9.86144	9.8484	9.87279	9.41	9.16277	8.63147	9.16761	7.65857	9.00193	8.03304
227289	Gpbar1	G protein-coupled bile acid receptor 1	uc007blq.1	chr1	chr1_74277100_74280099					1.33026	1.43722	0.828109	3.28368	0.651422	1.79661	0	2.52322	0	3.09143	1.56717	1.21298	0	0	0	0	0	0
56695	Pnkd	paroxysmal nonkinesiogenic dyskinesia	uc007bls.1	chr1	chr1_74283534_74286533	7		chr1:74284464-74285135	7	8.80873	8.5116	8.41841	8.96913	8.09064	8.58966	5.7124	5.48312	5.29018	5.45172	4.92891	5.13617	3.41192	1.38933	2.83792	2.14445	1.87904	0
69660	Tmbim1	transmembrane BAX inhibitor motif containing 1	uc007blv.2	chr1	chr1_74302837_74305836					9.53818	9.66242	9.51212	10.1678	8.95514	10.0256	10.0376	10.0612	10.0128	10.5028	9.34709	10.4736	3.28661	3.06252	3.69099	2.03812	4.55041	3.19627
241112	Catip	ciliogenesis associated TTC17 interacting protein	uc011wna.1	chr1	chr1_74360942_74363941		3			2.52593	2.41349	2.39621	0.754066	1.83925	0.642191	2.16062	2.99915	1.37505	0.798138	1.10891	0	2.71232	1.26247	2.7748	0	1.88723	0.829216
18173	Slc11a1	solute carrier family 11 (proton-coupled divalent metal ion transporters), member 1	uc007bly.2	chr1	chr1_74373703_74376702					6.05416	4.81691	5.59775	3.46564	5.46766	3.14472	4.92819	3.13886	4.50737	2.43257	3.85664	1.451	3.50233	3.51236	3.68481	1.90654	3.60774	2.33513
227292	Ctdsp1	CTD (carboxy-terminal domain, RNA polymerase II, polypeptide A) small phosphatase 1	uc007blz.2	chr1	chr1_74390109_74393108	4		chr1:74391333-74392430	5	4.56912	5.3025	4.84723	5.42624	4.59933	5.58689	4.95591	5.62722	5.03551	5.59752	4.98129	6.00658	1.00089	2.46989	1.54374	0	0	0
22349	Vil1	villin 1	uc007bmb.2	chr1	chr1_74407884_74410883					8.05318	8.42555	8.30699	9.00273	7.82399	8.81917	8.81168	9.16615	9.03615	9.62453	8.47139	9.53166	4.44877	3.85315	4.66778	3.21982	4.53885	3.99421
58184	Cnot9	CCR4-NOT transcription complex, subunit 9	uc007bmf.2	chr1	chr1_74504560_74507559			chr1:74505462-74506819	7	8.20467	8.56953	8.12828	8.85902	8.25347	8.98197	8.54309	9.04094	8.54007	9.49829	8.53992	9.58457	7.03137	6.99036	6.93209	5.25154	7.06981	6.78176
18802	Plcd4	phospholipase C, delta 4	uc011wnb.1	chr1	chr1_74549520_74552519					9.3914	9.00723	9.37173	6.21278	9.09977	7.13841	7.44295	7.17259	7.37267	3.65993	6.91368	5.54254	7.61744	7.31555	7.64361	4.88612	7.2112	4.98146
66821	Bcs1l	BCS1-like (yeast)	uc007bmr.2	chr1	chr1_74586789_74589788			chr1:74587634-74588472	7	6.38502	6.38282	6.49116	5.35138	5.86072	6.39709	6.24236	6.35234	6.58149	5.41096	5.3576	6.51354	5.41713	5.1533	5.17086	3.79636	4.89656	4.69208
57751	Rnf25	ring finger protein 25	uc007bmt.3	chr1	chr1_74599898_74602897	8		chr1:74601095-74601459	7	6.72353	6.89786	6.94209	8.82625	7.71927	8.96408	5.4705	5.73183	5.54042	7.62356	6.48199	7.8795	2.08211	0.724038	2.57291	0.755694	4.07117	1.96158
269209	Stk36	serine/threonine kinase 36	uc007bmw.1	chr1	chr1_74621330_74624329	8				6.64209	7.20543	7.23185	8.37017	7.20294	8.02788	7.58065	8.17631	8.21328	9.33425	8.13228	9.01349	3.7881	3.03684	3.89833	2.44371	3.49351	3.00035
67534	Ttll4	tubulin tyrosine ligase-like family, member 4	uc007bmy.1	chr1	chr1_74660254_74663253	8		chr1:74661673-74662164	7	7.13608	7.5693	7.66685	8.8704	7.22543	8.83194	6.05859	6.54421	6.54796	7.70265	5.92703	7.91132	4.84076	4.29712	5.23353	2.88728	4.16708	2.94984
104086	Cyp27a1	cytochrome P450, family 27, subfamily a, polypeptide 1	uc007bna.1	chr1	chr1_74712074_74715073			chr1:74713619-74713831	5	3.55734	3.66316	3.34155	4.35626	3.32157	4.18456	3.47654	3.92398	3.44713	5.15963	3.85233	4.77867	3.47654	1.70867	2.15243	1.48393	1.52397	1.17598
241113	Prkag3	protein kinase, AMP-activated, gamma 3 non-catalytic subunit	uc007bnb.2	chr1	chr1_74747456_74750455	2		chr1:74748733-74749045	5	0	0	0.455384	0	0.227425	0.423973	0	0	0	0	0.30444	0	0	0	0.720154	0	0	0
22420	Wnt6	wingless-type MMTV integration site family, member 6	uc007bne.1	chr1	chr1_74770392_74773391	1				1.33686	0.493244	1.79375	1.25717	0.184216	1.12489	0	0	0	0.6767	0	0	0.643692	1.43289	1.44429	0.6767	0.392148	0
22409	Wnt10a	wingless-type MMTV integration site family, member 10A	uc007bnf.2	chr1	chr1_74790519_74793518	1				0.778917	0.125416	0	0	0.0711856	0	0	0	0	0	0.430801	0	1.17182	0	0	0	0	0
12570	Cdk5r2	cyclin-dependent kinase 5, regulatory subunit 2 (p39)	uc007bng.2	chr1	chr1_74853529_74856528			chr1:74854860-74856469	5	2.84321	4.87033	3.40681	5.66419	3.26564	5.07906	0	0	0	0	0	1.15368	0	0.633705	0.504743	0	0	0
260298	Fev	FEV (ETS oncogene family)	uc011wnd.1	chr1	chr1_74883909_74886908			chr1:74884302-74885613	4	2.06399	1.4897	1.24377	2.43444	1.6915	1.90091	0	0	1.60666	3.38991	2.44732	2.31828	3.93125	2.45652	1.89812	1.53431	2.68791	2.99601
12958	Cryba2	crystallin, beta A2	uc007bni.2	chr1	chr1_74891644_74894643			chr1:74892726-74893136	3	2.40387	2.85274	1.81204	4.11058	1.77662	3.65051	1.28155	1.95751	1.06701	3.54364	0	3.78749	2.40409	1.28803	1.67364	0	1.75898	0
723900	Mir375	microRNA 375	uc011wne.1	chr1	chr1_74899222_74902221			chr1:74900556-74900984	7	0	0	0	1.54754	0	0	0	0	0	0	0	0	0	0	0	0	0	0
241116	Cfap65	cilia and flagella associated protein 65	uc007bnk.1	chr1	chr1_74934100_74937099		1			0.172935	0.331728	0.424699	0.197814	0.282093	0.782519	0	0	0	0	0	0	0	0	0	0	0.319187	0
16147	Ihh	Indian hedgehog	uc007bnl.1	chr1	chr1_74950152_74953151	1		chr1:74950632-74952093	7	1.45938	2.18659	2.0481	0.566374	2.74403	2.77461	0.663034	0	1.22612	0	1.19927	2.09211	1.7371	2.65326	2.19272	0	2.38205	2.09211
75570	Nhej1	nonhomologous end-joining factor 1	uc029qpd.1	chr1	chr1_75045140_75048139		8			8.37503	7.86331	8.85855	9.62258	8.73264	9.50693	9.34434	8.88445	9.91737	10.7543	9.5064	10.6945	6.33607	4.2479	6.4067	4.01875	7.2272	5.25953
22626	Slc23a3	solute carrier family 23 (nucleobase transporters), member 3	uc007bno.1	chr1	chr1_75132391_75135390					4.9948	4.38739	5.42676	5.60808	4.58664	5.82156	4.49975	4.09443	5.02322	5.87122	5.0077	6.4013	4.56396	3.57222	5.14066	3.58003	3.07645	3.2691
227298	Retreg2	reticulophagy regulator family member 2	uc007bnu.1	chr1	chr1_75141286_75144285	8		chr1:75141433-75143190	7	7.05041	6.47033	7.45243	5.2154	7.04498	6.72207	4.19086	3.88887	4.58041	2.41226	3.83342	4.12716	4.02078	3.67438	4.67122	2.55175	4.25169	3.87124
68818	Zfand2b	zinc finger, AN1 type domain 2B	uc011wng.1	chr1	chr1_75167146_75170145			chr1:75168559-75168942	7	5.38305	4.84337	5.8156	6.02799	6.01803	7.0507	6.03269	5.17611	6.17769	6.29446	6.24768	7.7975	4.86106	3.9561	5.11533	4.45859	5.37304	5.16153
74104	Abcb6	ATP-binding cassette, sub-family B (MDR/TAP), member 6	uc007bny.1	chr1	chr1_75178784_75181783					2.85168	3.55915	3.18186	4.56693	2.41841	4.61633	2.52343	1.76252	2.21244	3.35998	1.46402	3.83641	2.05877	2.71884	1.77528	1.4249	1.46402	2.18352
245860	Atg9a	autophagy related 9A	uc011wnh.2	chr1	chr1_75190511_75193510					7.88783	7.14449	7.67808	6.35981	8.00275	7.23715	7.61443	6.90865	7.43574	6.46293	7.78655	7.35537	7.15598	6.26531	6.91822	4.94727	7.18631	6.07585
74577	Glb1l	galactosidase, beta 1-like	uc011wnk.1	chr1	chr1_75209279_75212278			chr1:75210805-75211065	4	5.2242	5.46556	5.40281	4.82549	4.88351	4.65146	4.49797	4.84411	4.38695	4.11871	3.90373	4.23827	3.95379	3.90789	3.54104	3.62464	3.39651	3.04993
22145	Tuba4a	tubulin, alpha 4A	uc007bok.1	chr1	chr1_75217754_75220753			chr1:75219213-75219982	7	9.0337	9.26188	9.38828	9.10345	8.9096	9.61637	6.4625	6.76481	6.97784	7.01562	6.48597	7.38597	6.27091	6.34196	6.47771	5.32559	5.6537	5.85939
381272	A630095N17Rik	RIKEN cDNA A630095N17 gene	uc029qph.1	chr1	chr1_75230594_75233593		3			2.0874	3.48163	3.1876	4.25747	2.52245	4.27626	1.5341	3.63964	3.65626	4.26018	2.05643	2.88054	2.26068	3.39957	2.76638	3.18142	2.05643	4.72558
56812	Dnajb2	DnaJ heat shock protein family (Hsp40) member B2	uc007bom.2	chr1	chr1_75234923_75237922	5		chr1:75236420-75236960	4	5.70254	5.3969	6.53739	5.25915	6.02215	5.81997	4.89361	5.01381	5.89045	4.47336	5.34788	5.10646	5.37329	4.68985	6.21188	4.43225	5.44813	5.07873
19275	Ptprn	protein tyrosine phosphatase, receptor type, N	uc011wnn.1	chr1	chr1_75262709_75265708	3				3.92738	2.35195	3.56751	4.27101	2.49543	3.73829	4.41576	2.58169	3.83331	4.94696	2.66555	4.34896	0.350405	0	0.275465	0.370272	0	0.943188
19711	Resp18	regulated endocrine-specific protein 18	uc011wno.1	chr1	chr1_75276881_75279880					4.12041	4.03748	3.26261	3.56592	3.43712	3.08082	2.72215	3.0093	1.65177	0	3.25578	0	3.76519	3.77538	2.89269	3.31293	2.99945	2.86075
13437	Dnpep	aspartyl aminopeptidase	uc007bot.2	chr1	chr1_75315518_75318517			chr1:75317106-75318069	7	8.29858	8.28072	8.33304	6.73438	8.25672	7.45008	7.53279	7.3796	7.50567	5.20587	7.30929	6.85925	7.36867	7.36016	7.55521	5.53377	7.5694	6.14827
13346	Des	desmin	uc007box.2	chr1	chr1_75358792_75361791	1		chr1:75360356-75360970	4	0.370914	0.375811	0.926425	2.21841	0	0.896902	0	0.499434	0.957883	1.6711	0	0.545282	0.496225	0	0	0	0	0
100503248	Gm15179	predicted gene 15179	uc007boy.2	chr1	chr1_75373516_75376515	1		chr1:75375226-75375786	4	1.63664	1.80649	2.61582	0.491292	0.843913	0	3.06769	3.74431	4.31008	0	1.9009	0	0	0	0	1.85588	0	0
11790	Speg	SPEG complex locus	uc007bpb.1	chr1	chr1_75383465_75386464					0	0	0	0.191376	0	0	0	0	0	0	0	0	0	0	0	0	0	0
69080	Gmppa	GDP-mannose pyrophosphorylase A	uc007bpd.1	chr1	chr1_75434443_75437442					3.54407	2.93363	1.88131	4.25537	2.23206	4.50398	2.58967	1.53444	0	3.06104	1.62814	4.21339	0.702614	0	0.565756	1.22379	0	0
241118	Asic4	acid-sensing (proton-gated) ion channel family member 4	uc007bpg.1	chr1	chr1_75449010_75452009			chr1:75450377-75450680	3	1.6622	2.34511	0.963516	2.23629	0.608317	3.17713	2.29211	2.16708	0.412964	2.70733	0.566683	2.96045	0	0	0	0	0	0
319998	Tmem198	transmembrane protein 198	uc007bpl.2	chr1	chr1_75478032_75481031	1		chr1:75478670-75479786	7	0.847511	1.54489	1.66745	2.30496	0.764124	2.04375	1.01264	0.59712	1.7382	0.624351	0	1.43712	0	0.59712	0.830847	0.624351	0.35909	0
98733	Obsl1	obscurin-like 1	uc007bpo.2	chr1	chr1_75504953_75507952	2		chr1:75505202-75506384	3	0.958311	0.814872	1.20073	1.79772	0.716639	0.76448	0.54136	0.29797	0.606616	0.313027	0.706914	1.18501	0.934092	0.29797	1.1503	0.570096	0.325299	0
71728	Stk11ip	serine/threonine kinase 11 interacting protein	uc007bpu.1	chr1	chr1_75520067_75523066	4		chr1:75521432-75521985	7	5.46592	4.71956	5.28247	4.27368	5.11614	5.03553	3.76683	2.9959	3.96088	2.64708	3.04967	3.71965	3.47758	2.08388	3.38714	1.36692	2.87159	2.36466
20536	Slc4a3	solute carrier family 4 (anion exchanger), member 3	uc007bpx.2	chr1	chr1_75546444_75549443	1		chr1:75546265-75546756	7	4.17223	4.00268	3.74972	2.58452	2.91641	2.76966	3.04564	2.96168	3.22193	1.91015	1.44762	2.16344	2.99962	1.74437	2.06125	0	1.95579	1.73113
620079	Gm17751	predicted gene, 17751	uc007bpy.1	chr1	chr1_76487633_76490632		7			9.7173	9.46476	10.3897	11.6396	10.6187	10.6876	11.3832	11.1327	12.0401	13.2001	12.2531	12.3892	3.82681	3.10348	3.27081	4.64764	3.96837	4.15914
102465175	Mir6343	microRNA 6343	uc033fjq.1	chr1	chr1_76508060_76511059					0	0	0	0	0	0	0	0	0	0	0	0	0	0	0	0	0	0
102465180	Mir6352	microRNA 6352	uc033fjr.1	chr1	chr1_77495269_77498268					5.76368	5.41702	6.23325	5.10162	1.17381	3.76186	0	0	0	0	0	0	0	0	0	0	0	0
13838	Epha4	Eph receptor A4	uc007bqa.1	chr1	chr1_77513589_77516588			chr1:77514350-77515453	7	5.16778	6.06945	6.03586	6.35147	5.45301	6.43699	5.40993	5.873	5.95878	6.80511	5.54082	7.02736	2.5271	3.45207	4.22559	3.04326	3.55754	3.28643
18505	Pax3	paired box 3	uc007bqd.1	chr1	chr1_78195637_78198636			chr1:78196632-78197287	5	3.92896	4.57608	4.94212	4.14304	2.99345	4.12226	1.31448	3.95285	3.62998	3.31743	1.40711	3.52829	3.89528	2.99874	4.29189	2.76625	2.27942	1.68638
433323	Sgpp2	sphingosine-1-phosphate phosphotase 2	uc007bqe.1	chr1	chr1_78308846_78311845			chr1:78310064-78310738	2	2.93088	3.27572	3.30192	5.56319	2.51415	6.04784	3.55489	4.81975	4.12572	6.69582	3.32828	7.35689	1.1563	0.947621	1.63964	1.85429	1.89929	2.2573
23874	Farsb	phenylalanyl-tRNA synthetase, beta subunit	uc007bqi.2	chr1	chr1_78487398_78490397			chr1:78488484-78488916	7	9.52369	9.60517	9.55427	10.7034	10.0186	9.94454	9.74464	9.79267	9.767	10.8116	10.1102	10.1137	4.32643	3.77077	4.3116	4.3077	6.31773	4.83644
68393	Mogat1	monoacylglycerol O-acyltransferase 1	uc007bqk.1	chr1	chr1_78509669_78512668			chr1:78511828-78512070	7	2.12358	3.10897	2.65074	2.86264	1.92668	1.18003	2.12379	1.70312	1.44007	3.22343	1.51875	0	1.69551	1.70312	0.892721	0	0.697604	0
74205	Acsl3	acyl-CoA synthetase long-chain family member 3	uc007bqo.2	chr1	chr1_78656325_78659324	5		chr1:78657623-78658549	7	8.54744	8.4551	8.90075	8.34533	9.59652	9.12099	7.96404	8.05676	8.4667	7.65929	9.07718	7.97101	5.0202	4.28443	4.81702	4.38102	5.53269	5.28988
57814	Kcne4	potassium voltage-gated channel, Isk-related subfamily, gene 4	uc007bqq.1	chr1	chr1_78815449_78818448					0	0	0.560039	0.849462	0.565641	0.836592	0	0	0	0	0	0	0	0	0.869707	0	0	0
20254	Scg2	secretogranin II	uc007bqr.1	chr1	chr1_79438591_79441590					1.83501	1.54617	1.0987	0.553718	0.995012	0.688286	1.94057	1.94871	0	0	0.609347	0	0	0	0.785828	0.58834	0	0
252903	Ap1s3	adaptor-related protein complex AP-1, sigma 3	uc011wnw.1	chr1	chr1_79670473_79673472			chr1:79671575-79671937	7	4.26732	4.31727	5.20946	4.51705	5.41111	4.95117	4.54395	4.06598	5.39255	4.69773	5.67009	5.09168	3.39082	3.40077	4.66379	2.91357	4.63654	3.94148
69368	Wdfy1	WD repeat and FYVE domain containing 1	uc007bqv.1	chr1	chr1_79720761_79723760					1.96288	2.17958	2.66492	2.8787	2.78618	3.67813	2.33871	3.72995	3.90459	4.01061	4.68916	5.30732	2.33871	0	2.50047	0	0	0
69163	Mrpl44	mitochondrial ribosomal protein L44	uc007bqy.1	chr1	chr1_79774518_79777517	5		chr1:79775984-79776386	7	7.39493	7.38691	7.94171	7.65927	8.632	7.41185	8.19417	8.58455	8.59091	8.86342	9.48017	8.62987	7.48784	6.00675	8.03279	4.5747	8.30911	6.15553
20720	Serpine2	serine (or cysteine) peptidase inhibitor, clade E, member 2	uc007bra.2	chr1	chr1_79857166_79860165			chr1:79858194-79859006	7	7.31254	7.23033	7.77309	7.79338	8.5833	8.11189	7.6371	7.60854	8.00076	8.03013	8.8329	8.40907	5.75161	6.00486	6.58995	3.26073	5.86415	3.17343
241128	Fam124b	family with sequence similarity 124, member B	uc007brb.2	chr1	chr1_80212445_80215444					1.23481	1.33711	1.89299	4.10656	2.38071	2.62936	0.61019	0.613992	2.64095	4.51426	2.34879	3.20889	0.61019	1.37377	0.48839	1.42274	1.29991	0
26554	Cul3	cullin 3	uc007brc.1	chr1	chr1_80338931_80341930	8				12.4278	12.0978	12.2223	10.218	12.1926	12.2848	10.2038	9.89119	10.0012	7.91062	9.98187	10.4089	9.95589	9.58446	9.77318	7.70696	9.63445	9.33089
72208	1700016L21Rik	RIKEN cDNA 1700016L21 gene	uc029qpk.1	chr1	chr1_80444432_80447431		6			0	1.96932	0.795248	0.634611	0.345559	0	0	2.95525	0	0	0	0	0	0	0	0	0	0
210293	Dock10	dedicator of cytokinesis 10	uc007brg.3	chr1	chr1_80757054_80760053			chr1:80758072-80758785	7	1.34976	1.71046	2.04896	2.74081	1.70359	2.39	0.834974	1.29161	1.48516	2.96585	1.79375	2.42892	0	0.337167	0.137466	0.187815	0	0
241134	Nyap2	neuronal tyrosine-phophorylated phosphoinositide 3-kinase adaptor 2	uc007brj.1	chr1	chr1_81075450_81078449					3.91932	2.91687	3.35029	2.46229	2.91604	2.60166	4.19573	3.33745	3.64716	2.66553	3.50087	2.78647	0.323179	0	0	0	0	0
102466629	Mir6344	microRNA 6344	uc033fjw.1	chr1	chr1_82130416_82133415					0	0	0	0	0	0	0	0	0	0	0	0	0	0	0	0	0	0
16367	Irs1	insulin receptor substrate 1	uc007brp.2	chr1	chr1_82289940_82292939	2		chr1:82290196-82291822	7	3.07555	2.46281	3.38182	3.36512	2.56161	3.28698	0.871935	0.504095	0.885188	1.46832	0.822517	1.86057	2.06423	2.20936	2.35872	2.13314	1.72485	2.03418
76867	Rhbdd1	rhomboid domain containing 1	uc007brr.2	chr1	chr1_82337549_82340548					4.16851	4.16234	3.86936	4.6904	4.0926	4.63821	4.34143	4.50612	4.28523	4.8486	4.03758	5.11365	3.08964	3.20612	2.58481	1.91884	3.43264	1.83117
12829	Col4a4	collagen, type IV, alpha 4	uc033fjy.1	chr1	chr1_82570036_82573035					0.211162	0.0840563	0.0640433	0.125579	0.123132	0.209114	0.49961	0	0	0.197631	0.106511	0	0	0	0	0	0.106511	0.207065
12828	Col4a3	collagen, type IV, alpha 3	uc007bru.1	chr1	chr1_82585421_82588420					0	0	0	0	0	0.156828	0	0	0	0	0	0	0	0	0	0	0	0
75734	Mff	mitochondrial fission factor	uc007bry.1	chr1	chr1_82723418_82726417	8		chr1:82724793-82725181	7	10.0629	10.494	10.9593	12.0211	11.1941	11.4781	8.58397	8.97137	9.37458	10.2779	9.76983	9.68286	1.48382	2.93338	3.13621	3.11265	2.31972	2.12125
66261	Tm4sf20	transmembrane 4 L six family member 20	uc007bsd.1	chr1	chr1_82766957_82769956		8			4.16122	5.47117	4.66367	3.66946	4.87276	3.39942	0.892962	4.49752	2.0973	1.9016	3.45896	2.27361	4.11126	4.92412	4.99201	3.57834	4.39182	2.75553
15463	Agfg1	ArfGAP with FG repeats 1	uc007bsg.1	chr1	chr1_82837983_82840982	5		chr1:82839329-82840320	7	8.36107	8.36844	8.41877	7.68953	8.36661	8.09248	8.46645	8.69816	8.45038	8.08408	8.32263	8.51645	7.3577	6.65023	7.48071	3.57196	7.2034	5.19292
80721	Slc19a3	solute carrier family 19, member 3	uc007bsi.2	chr1	chr1_83036949_83039948					10.6935	10.0525	10.3759	8.5966	10.2688	9.11315	11.0863	10.4708	10.8005	8.87256	10.631	9.68767	8.59331	8.22132	7.95895	7.02285	8.10295	6.06231
20297	Ccl20	chemokine (C-C motif) ligand 20	uc007bsl.2	chr1	chr1_83115266_83118265					0.239683	2.22308	0	0.273292	0	0	0	1.1859	0	0	0	0	0	0	0	0	0	0
71227	Daw1	dynein assembly factor with WDR repeat domains 1	uc011wob.1	chr1	chr1_83158262_83161261					8.7122	9.23043	8.69658	9.54356	9.01483	8.22211	9.33614	9.91798	9.34346	10.0954	9.63755	8.89469	0.777922	2.20183	1.40092	0.816077	2.424	0.847669
77629	Sphkap	SPHK1 interactor, AKAP domain containing	uc007bsp.2	chr1	chr1_83277836_83280835					0.7136	0.12243	0.0318701	0.138413	0.35558	0.0919226	0	0	0	0	0.421522	0	0.85962	0	0.208938	0	0	0
102465181	Mir6353	microRNA 6353	uc033fka.1	chr1	chr1_84217462_84220461					0	0	0.903003	0	0	0	0	0	2.82161	0	0	0	0	0	0	0	0	0
98496	Pid1	phosphotyrosine interaction domain containing 1	uc007bsv.2	chr1	chr1_84283146_84286145					3.96472	4.34462	4.13168	5.95838	3.7671	4.84807	0	2.72124	0.684326	4.62268	2.17773	3.42778	0	2.32077	0	0	0	0
227325	Dner	delta/notch-like EGF repeat containing	uc007bsx.1	chr1	chr1_84694722_84697721			chr1:84695499-84695745	7	5.37023	5.96565	5.55655	6.95242	4.75365	5.5676	5.0415	6.25333	5.42489	7.775	5.33957	5.74369	0	1.49642	1.25294	0.714813	0.416492	1.5957
14897	Trip12	thyroid hormone receptor interactor 12	uc007bsz.1	chr1	chr1_84839017_84842016			chr1:84838455-84840300	7	10.5758	10.799	10.6883	11.2597	10.0826	11.1399	8.90676	9.2665	9.16341	9.85408	8.41204	9.91933	5.54392	4.91469	5.54048	3.7167	5.35224	4.70507
71781	Slc16a14	solute carrier family 16 (monocarboxylic acid transporters), member 14	uc007btd.1	chr1	chr1_84933584_84936583	2		chr1:84934573-84935054	7	3.70374	3.48567	5.13823	3.70659	3.88982	3.20705	2.28651	2.59099	2.7942	2.51548	2.32226	2.23871	3.72141	3.04588	4.93934	3.53795	3.63086	2.41676
665378	Gm7609	predicted pseudogene 7609	uc007btr.1	chr1	chr1_85198111_85201110					6.3683	5.70707	6.15188	4.92076	5.27245	5.54946	0.986803	0	2.00191	1.03204	1.06397	0	0.986803	0.992261	2.00191	0	0.627925	1.67669
620078	C130026I21Rik	RIKEN cDNA C130026I21 gene	uc007btt.1	chr1	chr1_85269067_85272066					7.27751	6.97649	7.38281	6.86256	6.21096	6.36855	5.79491	5.5749	5.76514	5.03651	4.80873	4.73227	1.74197	1.12527	2.67432	2.97511	1.56254	1.20901
434484	Sp140	Sp140 nuclear body protein	uc007buc.1	chr1	chr1_85599203_85602202					7.15705	7.30781	6.82579	7.18526	6.24971	7.05969	4.59342	4.96684	3.84393	4.19248	4.14466	4.64814	3.31204	2.65951	3.32335	1.66013	3.29201	1.49413
109032	Sp110	Sp110 nuclear body protein	uc007bub.2	chr1	chr1_85602392_85605391					9.5307	9.15262	9.2826	9.12664	8.96227	9.60605	7.61936	7.57517	7.68524	8.25632	7.8728	8.6117	10.5521	9.95389	10.3821	9.79566	9.8481	10.7925
20684	Sp100	nuclear antigen Sp100	uc007bud.1	chr1	chr1_85648550_85651549		7			2.88471	3.05388	3.32614	3.80562	2.48118	2.84601	0	1.65316	2.41805	1.328	1.57089	0	2.39448	0.77827	2.68496	2.00759	1.57089	0.843164
319997	A630001G21Rik	RIKEN cDNA A630001G21 gene	uc007buj.2	chr1	chr1_85735107_85738106		3			6.48285	6.01115	6.72963	6.10143	4.72501	6.4385	6.51056	5.98429	6.7653	5.9808	5.21933	6.20996	7.32084	6.63884	7.38607	6.67887	4.91163	7.21891
102466882	Mir8096	microRNA 8096	uc033fkb.1	chr1	chr1_85750448_85753447					2.36498	0	0	0	1.46466	0	0	0	0	0	0	0	0	0	0	0	0	0
77762	9930111H07Rik	RIKEN cDNA 9930111H07 gene	uc033fkc.1	chr1	chr1_85773771_85776770					4.21595	5.19749	5.65855	3.65477	4.90068	4.01358	6.03309	6.96636	7.42185	5.66998	6.57639	5.33463	4.21621	4.22661	5.3707	3.75258	4.11113	3.81946
12283	Cab39	calcium binding protein 39	uc007bum.2	chr1	chr1_85791947_85794946	5		chr1:85793328-85794491	7	10.4949	10.16	10.164	9.71785	9.80636	10.0902	8.75434	8.51569	8.49011	8.05388	8.03532	8.48922	7.61541	7.14193	7.23883	6.44577	6.96253	6.42233
64294	Itm2c	integral membrane protein 2C	uc011wof.1	chr1	chr1_85893010_85896009	3		chr1:85894475-85894906	7	3.17607	3.52232	3.21561	4.07912	3.30323	4.26818	2.40271	3.26926	1.95279	4.17902	3.31203	3.76485	3.17631	2.25721	2.83847	0.651186	2.36963	2.80672
71141	4933407L21Rik	RIKEN cDNA 4933407L21 gene	uc007bup.2	chr1	chr1_85926983_85929982					2.13031	2.87382	3.26015	1.32155	1.21535	0	3.57482	4.40366	4.25545	3.41705	0	0	2.69108	3.34571	3.22551	0	2.5976	0
227326	Gpr55	G protein-coupled receptor 55	uc007buq.1	chr1	chr1_85959556_85962555		3			0	1.28771	1.3373	2.27831	1.19179	1.24193	0	1.32354	1.87304	3.07165	0.634377	1.4161	0	0	0.46512	0.612677	1.25137	0
70060	Spata3	spermatogenesis associated 3	uc007buw.2	chr1	chr1_86020442_86023441		3			0.992252	1.68216	2.26261	0	0.291229	0	1.91477	3.22885	2.06359	0	0.823304	0	1.25415	0	3.07392	0	0	0
72792	2810459M11Rik	RIKEN cDNA 2810459M11 gene	uc007bux.2	chr1	chr1_86044363_86047362	2		chr1:86045857-86046583	5	5.9158	6.29528	6.9061	5.49735	5.30643	5.22885	5.78095	6.28417	6.34976	5.24549	4.70375	4.77174	6.2146	6.55846	7.47136	5.87936	5.87322	5.91975
70247	Psmd1	proteasome (prosome, macropain) 26S subunit, non-ATPase, 1	uc007buy.1	chr1	chr1_86063119_86066118			chr1:86064459-86065168	7	8.32709	8.28101	8.42995	8.20992	8.58149	8.26487	7.54791	7.63841	7.72706	7.55806	7.66935	7.4898	6.73464	6.25644	6.54068	4.65523	6.65127	5.48392
15559	Htr2b	5-hydroxytryptamine (serotonin) receptor 2B	uc011woh.1	chr1	chr1_86109617_86112616					2.5059	2.41704	2.14017	1.51718	1.58827	2.40302	2.30876	2.47355	1.84557	2.38097	2.34466	3.47421	2.73322	1.7124	2.15659	1.13916	0.957097	0
78795	Armc9	armadillo repeat containing 9	uc007bvf.1	chr1	chr1_86153280_86156279			chr1:86154609-86155041	7	5.55497	5.04552	5.7674	3.9719	5.03492	4.68415	5.41078	4.75797	5.56426	4.12073	4.87134	4.94751	4.87459	5.16706	5.5318	3.20136	4.6782	4.11382
227327	B3gnt7	UDP-GlcNAc:betaGal beta-1,3-N-acetylglucosaminyltransferase 7	uc007bvk.2	chr1	chr1_86301721_86304720			chr1:86303141-86303984	2	5.63213	6.65863	5.69912	5.21681	6.08487	5.12024	4.48034	5.0443	4.40155	3.95274	4.66913	3.66377	0.931519	2.97392	2.26864	2.13082	1.81549	0.592209
100303740	Snora75	small nucleolar RNA, H/ACA box 75	uc011woi.1	chr1	chr1_86349786_86352785					7.80225	8.70434	8.15544	8.54232	7.56536	7.47713	0	0	0	0	0	0	0	0	0	0	0	0
80828	Snord82	small nucleolar RNA, C/D box 82	uc007bvm.1	chr1	chr1_86354828_86357827					6.16215	6.86608	6.638	6.15734	6.23624	6.95907	8.53834	8.96338	8.53424	8.33931	8.42736	9.11411	3.61306	3.62316	5.14543	0	4.30183	0
319336	C130036L24Rik	RIKEN cDNA C130036L24 gene	uc011woj.1	chr1	chr1_86358074_86361073	7		chr1:86358612-86360007	7	7.45002	7.74655	7.67407	7.64893	7.06812	7.38032	8.06371	8.39753	8.38097	8.72646	7.83132	8.65648	7.05904	7.50237	7.32881	6.4642	6.33495	5.26829
14767	Nmur1	neuromedin U receptor 1	uc007bvn.2	chr1	chr1_86386642_86389641					1.82496	1.23786	1.8767	3.52388	1.56902	2.00983	0.953868	0	1.95173	3.90327	0	1.6308	0	0.959197	1.28344	0	0.604541	0
71863	Tex44	testis expressed 44	uc007bvo.2	chr1	chr1_86424829_86427828					0	0	0	0	0.289881	0	0	0	0	0	0.820094	0	0	0	0	0	0	0
19231	Ptma	prothymosin alpha	uc007bvp.1	chr1	chr1_86525236_86528235			chr1:86524828-86528579	7	9.30972	8.9242	9.18559	7.86521	8.94755	8.70971	4.58196	4.4724	4.65242	3.72388	4.4755	3.89809	10.0362	9.60475	9.85825	8.31532	9.76923	9.42825
18582	Pde6d	phosphodiesterase 6D, cGMP-specific, rod, delta	uc007bvq.1	chr1	chr1_86581002_86584001			chr1:86582145-86582638	5	7.72772	7.57976	8.63018	8.68803	9.70061	8.64945	0	0	1.36849	0	1.10318	0	0	0	0.840766	0	1.44489	0
26895	Cops7b	COP9 signalosome subunit 7B	uc007bvr.1	chr1	chr1_86585600_86588599			chr1:86587038-86587467	2	8.86058	8.26796	9.2301	8.27652	8.91297	8.41384	8.22285	7.85515	8.74512	8.1325	8.36616	8.28871	7.82344	6.87499	8.27671	5.97156	7.94103	7.01115
18159	Nppc	natriuretic peptide type C	uc007bvt.2	chr1	chr1_86669074_86672073			chr1:86669613-86670874	4	4.22294	5.68804	5.74813	4.06694	4.20813	3.45865	3.43868	4.80327	2.08003	1.99751	3.13922	0	3.6146	4.565	5.00924	3.52053	3.13922	2.8665
208718	Dis3l2	DIS3 like 3'-5' exoribonuclease 2	uc007bvv.2	chr1	chr1_86702304_86705303			chr1:86703619-86704161	7	3.26987	3.55155	3.2374	5.2739	4.43178	5.25538	2.75805	3.32712	2.83333	5.10452	4.11822	5.16019	0.971443	0.403505	0.795153	0.749938	0.775326	1.0531
11650	Alppl2	alkaline phosphatase, placental-like 2	uc007bvy.1	chr1	chr1_87088429_87091428					12.7944	11.6257	12.4736	10.2324	12.7367	11.9532	12.2811	11.0485	11.9603	9.67033	12.2538	11.499	12.0141	10.9221	11.7073	9.32289	11.9355	11.1964
76768	Alpi	alkaline phosphatase, intestinal	uc007bwa.2	chr1	chr1_87100107_87103106					1.45817	1.09781	1.49639	1.006	1.09015	1.53896	0.523039	0.526392	1.00231	0.948716	0.570896	1.56347	0.906089	0.911227	1.00231	0.550977	0.570896	0
11648	Akp3	alkaline phosphatase 3, intestine, not Mn requiring	uc011wom.2	chr1	chr1_87123473_87126472					2.98637	1.71104	2.94963	3.18723	1.50692	1.8212	2.58276	1.28503	1.67014	1.71214	1.75539	2.06724	0.776508	0	1.39881	0.814612	0	0
13599	Ecel1	endothelin converting enzyme-like 1	uc007bwc.2	chr1	chr1_87154857_87157856	3		chr1:87155839-87156120	3	3.23995	2.67443	4.24437	2.88839	3.53669	2.95913	3.50028	2.9873	4.31805	2.77728	3.63924	2.38737	2.03378	2.26646	3.74069	2.52548	3.0458	3.35522
69453	Prss56	protease, serine 56	uc007bwe.2	chr1	chr1_87181993_87184992					3.1808	4.05831	3.10584	5.33212	2.3563	4.00429	4.27304	4.61276	3.49033	5.74783	2.50562	4.53454	0.580632	0	0	0.611046	0	0
11447	Chrnd	cholinergic receptor, nicotinic, delta polypeptide	uc007bwf.2	chr1	chr1_87189097_87192096		7			3.26264	2.95389	3.72643	4.53752	3.34147	4.87734	3.46364	2.90105	3.66327	4.45466	3.24338	4.63202	0.850058	0.854964	0.386357	0	0	0
11449	Chrng	cholinergic receptor, nicotinic, gamma polypeptide	uc033fkg.1	chr1	chr1_87204447_87207446					3.90995	3.76951	4.60719	6.39258	4.07582	5.71171	4.7703	4.78089	5.72479	7.33556	4.95301	6.71045	0	0	0	1.30606	0	1.34944
26987	Eif4e2	eukaryotic translation initiation factor 4E member 2	uc007bwl.1	chr1	chr1_87212414_87215413	8		chr1:87213817-87214382	7	8.56824	8.15589	8.75567	6.73814	8.83995	8.09668	3.9369	3.24898	3.7698	3.4799	4.1136	3.54568	3.58637	3.00494	3.51008	2.29472	4.19615	1.79247
98363	Efhd1	EF hand domain containing 1	uc007bwo.1	chr1	chr1_87262864_87265863	2		chr1:87264207-87264956	3	7.49372	7.47208	8.28969	8.42934	8.10994	8.62984	7.31932	7.84157	8.46577	9.12335	8.26682	9.28274	7.32489	6.73859	7.8934	5.55484	7.5383	7.09197
227331	Gigyf2	GRB10 interacting GYF protein 2	uc007bwr.2	chr1	chr1_87325498_87328497			chr1:87326823-87327563	7	7.01469	6.73497	6.96929	7.1206	7.21502	7.70488	5.2941	5.33352	4.93366	5.75677	5.65145	6.24745	4.24301	3.52679	3.78871	3.23121	4.49612	4.0193
100040591	Kcnj13	potassium inwardly-rectifying channel, subfamily J, member 13	uc007bwu.2	chr1	chr1_87393230_87396229					6.0807	6.69998	6.91764	7.02618	4.55138	5.45331	1.84739	3.81679	3.69277	3.79763	0.566683	2.96045	2.98719	2.64079	3.45188	3.06606	0.972494	0
73234	Snorc	secondary ossification center associated regulator of chondrocyte maturation	uc007bww.2	chr1	chr1_87468764_87471763					0.928067	0	0	0.760847	0.594811	1.01502	0	0	0	0	1.11784	0	0	0	0	0	0	0
23956	Neu2	neuraminidase 2	uc011woq.1	chr1	chr1_87572527_87575526					1.98747	0.603071	2.34579	2.25581	1.3565	0.54852	1.65433	0.783583	1.4025	0	1.1329	0.848803	0	0	0.630282	0	0.483018	0
16331	Inpp5d	inositol polyphosphate-5-phosphatase D	uc007bxh.3	chr1	chr1_87674739_87677738					3.88125	4.44156	4.60226	5.79706	4.59272	5.39522	3.60113	4.27506	4.234	5.36221	4.05341	4.58106	0.590864	0.327699	1.89194	1.38741	0.988414	1.09261
77040	Atg16l1	autophagy related 16-like 1 (S. cerevisiae)	uc007bxo.1	chr1	chr1_87776958_87779957	8				5.53019	5.42641	5.44716	4.20492	5.4758	4.22428	3.59581	4.15081	3.77934	1.56914	3.55834	3.21294	2.90101	2.91054	2.88076	0.98815	1.93489	1.61734
100217415	Scarna6	small Cajal body-specific RNA 6	uc011wor.1	chr1	chr1_87783071_87786070					7.27105	7.17928	7.08966	7.32105	6.11176	6.1123	0	0	0	0	0	0	0	0	2.22358	0	0	0
20215	Sag	S-antigen, retina and pineal gland (arrestin)	uc007bxq.1	chr1	chr1_87802180_87805179		8			3.02262	3.04147	2.76647	2.18228	1.99222	2.64971	3.04568	3.29813	1.5116	1.38359	1.32865	1.75202	1.4928	0.383722	1.5116	1.38359	0.588702	1.23469
227333	Dgkd	diacylglycerol kinase, delta	uc007bxv.2	chr1	chr1_87936654_87939653					7.08126	7.34793	6.87327	6.87583	6.97405	6.95492	6.29949	6.56091	6.34618	6.17144	6.27398	6.43517	2.83813	3.23443	2.59533	1.26472	3.17845	1.98163
227334	Usp40	ubiquitin specific peptidase 40	uc007bxz.1	chr1	chr1_88007052_88010051			chr1:88008208-88008601	7	4.28688	4.87396	5.14729	5.13019	4.56524	3.49028	3.28122	3.20204	3.75049	4.04186	3.28099	2.90796	2.88674	2.778	3.92967	2.84567	2.96022	0.72295
394430	Ugt1a10	UDP glycosyltransferase 1 family, polypeptide A10	uc007bya.1	chr1	chr1_88053911_88056910					2.53128	1.90773	2.65886	4.63211	2.1336	1.47269	0	1.5915	0.81936	2.53241	0	0	1.32121	0	1.33871	3.16601	1.07724	0.640581
394434	Ugt1a9	UDP glucuronosyltransferase 1 family, polypeptide A9	uc007byb.1	chr1	chr1_88069279_88072278					2.72813	1.97394	2.99624	4.65179	2.1456	1.48265	0.589754	1.60189	0.826108	2.54526	0	0	1.33054	0.593453	2.16287	3.17982	1.08542	0.646167
394432	Ugt1a7c	UDP glucuronosyltransferase 1 family, polypeptide A7C	uc007byc.1	chr1	chr1_88093501_88096500					2.4882	2.29276	2.60802	4.60279	2.11006	1.45322	0	2.56768	0.806198	2.50718	0	0	1.30296	0	1.32031	3.13889	1.06124	0.629698
22236	Ugt1a2	UDP glucuronosyltransferase 1 family, polypeptide A2	uc007byd.2	chr1	chr1_88101757_88104756					2.48566	1.86734	2.58732	4.5838	2.10414	1.43753	0	1.55475	0.795637	2.48678	0.341477	0	1.28827	0	1.3055	3.19961	1.04838	0.620979
94284	Ugt1a6a	UDP glucuronosyltransferase 1 family, polypeptide A6A	uc007bye.1	chr1	chr1_88133309_88136308					1.84949	1.0506	1.70917	3.56077	1.79337	1.32891	0	0	0	0	0	0	0	0	0.461564	0.608212	0	0
394433	Ugt1a5	UDP glucuronosyltransferase 1 family, polypeptide A5	uc007byh.1	chr1	chr1_88164512_88167511		1			2.53016	1.92268	2.6634	4.65163	2.16257	1.48574	0	1.60512	0.828208	2.54925	0	0	1.33344	0	1.35104	3.1841	1.08797	0.647906
15504	Dnajb3	DnaJ heat shock protein family (Hsp40) member B3	uc007byj.2	chr1	chr1_88204249_88207248			chr1:88205330-88205799	7	4.50111	5.01301	5.01031	6.28568	3.94175	5.35956	1.72076	1.72843	3.15494	2.22207	0.711665	2.61776	1.10303	2.98932	2.64877	3.58458	2.27088	3.12217
394436	Ugt1a1	UDP glucuronosyltransferase 1 family, polypeptide A1	uc033fkh.1	chr1	chr1_88210459_88213458					2.70708	2.13196	3.27321	5.0288	2.30436	1.93629	1.64223	1.64972	1.39149	3.55152	0	1.75429	2.06427	1.04884	2.45011	4.25272	1.12327	0.672111
100040766	Mroh2a	maestro heat-like repeat family member 2A	uc033fki.1	chr1	chr1_88225520_88228519		1			6.32407	6.03313	6.22765	5.73819	5.53867	5.27387	1.77603	0.346516	1.61438	1.58844	1.184	0.929286	6.44875	6.08002	6.13073	5.16926	5.41291	4.83704
381280	Hjurp	Holliday junction recognition protein	uc029qrj.1	chr1	chr1_88276080_88279079	4		chr1:88277214-88277704	7	10.3796	10.3615	10.6867	9.02578	9.60073	8.85634	6.84322	6.88676	7.44735	6.12837	6.59701	6.21857	11.3914	11.3473	11.6159	9.73273	10.5894	9.89212
171382	Trpm8	transient receptor potential cation channel, subfamily M, member 8	uc029qrl.1	chr1	chr1_88305162_88308161					0.660072	0.490409	0.714095	0.4611	0.293324	1.18349	0.592385	1.18843	0.979203	0	0	0.648997	0.816891	0	0.662502	0	0.358425	0.360689
75396	Spp2	secreted phosphoprotein 2	uc007byq.1	chr1	chr1_88405519_88408518					0.906043	0.529574	0.291253	0	0.656552	0	2.34453	0	0	0	0	0	0	1.61121	0	0	0.647472	0
14659	Glrp1	glutamine repeat protein 1	uc007byr.1	chr1	chr1_88508567_88511566					0	0.209091	0	0.615366	0	0	0	0	0	0	0	0	0	0	0	1.10095	0	0
100503197	Gm19589	predicted gene, 19589	uc007bys.2	chr1	chr1_88550017_88553016					0.587722	0	1.02134	0.903391	0.692323	0.734231	1.46487	0	1.69833	1.80657	1.851	0.728165	0	0	0	0	0.407014	0
320982	Arl4c	ADP-ribosylation factor-like 4C	uc007byt.1	chr1	chr1_88700692_88703691			chr1:88700954-88702514	7	1.5098	2.51385	1.66917	1.13496	1.30888	2.38689	0.960927	1.68954	0.568431	0.417713	0.76641	1.93514	0.705793	1.68954	0.975131	1.00535	0.232977	1.64067
78650	Platr5	pluripotency associated transcript 5	uc007byu.1	chr1	chr1_88753390_88756389					2.31743	4.65908	3.11263	5.05249	4.48519	4.06796	0	6.99429	5.76473	7.22352	6.29418	6.5643	4.85282	4.86343	0	0	5.56942	0
73475	1700067G17Rik	RIKEN cDNA 1700067G17 gene	uc029qrm.1	chr1	chr1_89014613_89017612					0	0.841929	1.99921	0	0	1.2169	0	0	0	0	0	0	0	0	2.3738	0	0	2.83102
98402	Sh3bp4	SH3-domain binding protein 4	uc007byv.1	chr1	chr1_89068962_89071961			chr1:89070437-89071245	7	5.12943	5.7607	5.3583	6.3068	4.54968	6.3667	5.31014	6.13578	5.8582	6.84172	5.24036	7.05848	4.10158	4.11194	3.71474	2.23611	2.43351	2.88444
77331	C030007H22Rik	RIKEN cDNA C030007H22 gene	uc029qrn.1	chr1	chr1_89404634_89407633		3			0	1.3004	0.871973	1.41321	2.1579	1.60295	0	1.82463	2.76382	2.67133	2.37962	1.93458	0	1.82463	0	0	2.72363	0
347722	Agap1	ArfGAP with GTPase domain, ankyrin repeat and PH domain 1	uc007byy.1	chr1	chr1_89626253_89629252					4.68659	5.07589	5.11065	6.23189	4.83387	6.20863	4.51015	5.10283	4.98701	5.91512	4.74823	6.02921	0.516026	0.366104	0.821979	0.204834	0.213173	1.19091
74403	4933400F21Rik	RIKEN cDNA 4933400F21 gene	uc007byz.2	chr1	chr1_89682393_89685392					0.448786	0	0.9714	0.624227	0	1.08414	0	0	1.41993	0	0	1.94798	0	0	0	0.829325	0	0
14472	Gbx2	gastrulation brain homeobox 2	uc007bzb.1	chr1	chr1_89929677_89932676			chr1:89930083-89931398	7	7.78071	9.2774	8.50907	9.45008	8.25964	9.36881	7.41908	9.0938	8.24868	9.53743	8.55665	9.72048	6.99419	8.20954	7.48273	7.56163	5.62943	7.25337
208372	Asb18	ankyrin repeat and SOCS box-containing 18	uc011wpb.1	chr1	chr1_90013078_90016077		1			0.434128	1.04899	0.238478	0.182758	0.549001	0	0	0	0	0	0	0	0	0.868403	0	0	0.933763	0
74918	Iqca	IQ motif containing with AAA domain	uc007bzg.2	chr1	chr1_90151902_90154901					9.21806	9.44999	9.50291	10.3347	8.6783	10.5246	8.81778	9.09271	9.03295	9.71013	8.22743	10.0104	2.02334	2.44928	2.29557	2.8404	2.46996	2.47837
12778	Ackr3	atypical chemokine receptor 3	uc007bzh.2	chr1	chr1_90202480_90205479					2.50202	2.9114	2.9274	4.05925	3.52215	4.19779	3.95563	2.92256	3.22204	5.58853	5.0199	5.65917	1.96462	4.09501	3.94865	3.24745	2.89727	2.33917
108679	Cops8	COP9 signalosome subunit 8	uc007bzi.1	chr1	chr1_90601925_90604924	6		chr1:90603177-90603710	7	10.4019	10.3137	10.2745	10.3997	10.3205	10.0078	9.86725	9.71023	10.1423	10.7457	10.3988	10.3919	10.0501	9.88515	9.61804	7.35235	9.22041	7.67063
12835	Col6a3	collagen, type VI, alpha 3	uc011wpc.2	chr1	chr1_90842472_90845471		4			3.24083	4.07803	3.5018	4.51155	3.95083	3.61475	3.61578	4.17537	3.78762	4.60466	4.10567	3.75336	0.676112	1.07341	0.687053	0.966728	0.635472	0.738876
171531	Mlph	melanophilin	uc007bzm.2	chr1	chr1_90913600_90916599					1.63958	2.04801	2.10922	3.97252	2.20533	3.21399	0.374358	1.13364	1.23897	2.98857	1.57276	2.49585	0	0.376878	0	0.705425	0.578874	0
623503	Prlh	prolactin releasing hormone	uc011wpd.1	chr1	chr1_90951608_90954607					0	0	0	0	0	0	0	0	0	0	0	0	0	0	0	0	0	0
19329	Rab17	RAB17, member RAS oncogene family	uc007bzo.2	chr1	chr1_90968121_90971120					0	0.440252	0.344812	1.82197	0.533202	0.482958	0	1.16359	0	2.48143	0.424176	1.24913	0	0	1.52789	1.56793	0.424176	0
16978	Lrrfip1	leucine rich repeat (in FLII) interacting protein 1	uc007bzp.2	chr1	chr1_90997227_91000226			chr1:90998518-90999142	7	4.97507	5.56922	4.97757	5.90815	5.46263	5.91404	4.77873	5.22281	5.06645	6.00283	5.66855	6.09292	3.61131	3.52349	0	0	0.531275	0
329207	Rbm44	RNA binding motif protein 44	uc007bzv.1	chr1	chr1_91143603_91146602					6.90809	7.65396	6.94134	7.45343	5.66812	6.68411	6.49886	7.6263	6.60523	7.23677	5.75437	6.18887	7.64682	8.13249	7.75244	7.86288	6.15767	7.56946
51801	Ramp1	receptor (calcitonin) activity modifying protein 1	uc007bzw.2	chr1	chr1_91178322_91181321					2.62416	1.1144	2.0304	3.23097	0.518587	2.52604	0	2.67775	3.35401	4.65729	1.31496	4.35624	4.65014	1.23244	2.83792	3.78969	0	1.3211
67921	Ube2f	ubiquitin-conjugating enzyme E2F (putative)	uc007bzy.1	chr1	chr1_91248819_91251818	8				7.76373	7.61338	8.49758	7.06254	8.04184	6.70976	3.23031	3.35289	4.06604	3.31089	3.36662	2.14121	2.2664	2.27512	3.44842	1.77979	2.95871	1.43598
50880	Scly	selenocysteine lyase	uc007cad.1	chr1	chr1_91296838_91299837			chr1:91297896-91298794	5	6.27999	6.1724	6.1102	5.39382	4.86079	3.97352	7.22561	6.96102	6.69198	4.93863	5.08878	4.80887	5.25424	5.11711	5.99033	5.1938	4.36543	2.36691
227357	Espnl	espin-like	uc007cah.1	chr1	chr1_91320575_91323574					0.21995	0	0.437368	0.784254	0.416992	0	0	0	0	0.576169	0.17389	0	0	0	0.436118	0.316659	0	0
70788	Klhl30	kelch-like 30	uc007cai.1	chr1	chr1_91349573_91352572		7			1.50289	0.713635	3.03888	3.79676	1.67947	3.23677	2.63616	1.14605	3.88937	5.18779	2.94241	4.78082	0	0	2.63703	2.14297	0	0
227358	Erfe	erythroferrone	uc007caj.1	chr1	chr1_91364930_91367929	8		chr1:91366304-91366752	7	4.46724	4.90746	5.49139	2.99171	4.36419	3.27667	3.97352	4.4635	5.2263	3.27073	4.07984	3.33552	3.30784	4.01895	4.64348	1.95746	3.68092	1.45013
67444	Ilkap	integrin-linked kinase-associated serine/threonine phosphatase 2C	uc007cam.1	chr1	chr1_91397284_91400283			chr1:91398098-91399067	7	6.23934	6.47716	5.9155	6.41202	5.61466	6.07113	4.13842	4.52507	4.56971	4.22337	4.04788	4.61331	4.33871	2.84132	2.94307	0.948967	1.96854	0.98417
67086	1700020N18Rik	RIKEN cDNA 1700020N18 gene	uc007cas.3	chr1	chr1_91404530_91407529					0	0	0	0	0.666796	0	0	0	0	0	0	0	0	0	0	0	0	0
55927	Hes6	hairy and enhancer of split 6	uc007cau.1	chr1	chr1_91411723_91414722			chr1:91412381-91413380	5	6.50357	6.77937	6.2061	7.59234	6.15751	7.088	6.93964	7.31899	6.40696	8.20322	6.77093	7.81581	4.51828	4.96637	5.23452	4.38333	3.90466	0
18627	Per2	period circadian clock 2	uc007cav.1	chr1	chr1_91457829_91460828	2		chr1:91459000-91459734	7	1.69221	2.15469	2.15324	2.30944	1.35257	2.19224	2.14716	2.43716	2.21572	2.649	1.18268	3.15177	0.251605	1.54591	1.79855	1.59828	0.799768	0
74019	Traf3ip1	TRAF3 interacting protein 1	uc007cax.2	chr1	chr1_91493168_91496167	5		chr1:91494465-91494909	7	1.89762	2.28499	2.90121	2.18463	2.79482	2.64825	0.760449	0.764964	1.97125	1.07585	1.64165	2.28762	1.91689	1.26223	1.76127	0	1.72813	1.35219
65247	Asb1	ankyrin repeat and SOCS box-containing 1	uc007caz.1	chr1	chr1_91539065_91542064	4		chr1:91540318-91541072	5	0.796617	0	0.710828	1.04484	1.39601	1.79322	0	0	0.578798	0.754025	1.2828	1.7679	0.516026	0	0.410417	0.297286	0	0
13345	Twist2	twist basic helix-loop-helix transcription factor 2	uc007cbd.1	chr1	chr1_91799977_91802976	1		chr1:91800887-91802681	5	1.58633	1.17057	1.84916	3.76797	1.20558	3.81435	2.08269	0	1.40649	3.64157	1.99846	3.83545	1.6587	0	0	0	0	0
208727	Hdac4	histone deacetylase 4	uc007cbf.2	chr1	chr1_92146995_92149994					4.51329	4.3058	4.52229	4.21266	4.72816	5.27093	3.47551	3.73261	3.62321	3.33865	4.1939	4.29181	3.13539	1.95498	2.91745	1.07385	2.84794	3.58927
102465542	Mir6900	microRNA 6900	uc033fko.1	chr1	chr1_92463043_92466042					6.50982	5.88398	6.38412	7.70744	6.84107	7.78491	0	4.66991	0	0	0	0	0	0	0	0	0	0
67273	Ndufa10	NADH:ubiquinone oxidoreductase subunit A10	uc007cbh.1	chr1	chr1_92472259_92475258	6		chr1:92473461-92473964	7	7.57921	7.49698	8.13835	9.30091	8.55772	9.32107	7.9164	7.93633	8.48717	9.57354	8.84592	9.54484	3.86546	4.32186	4.78392	4.15837	5.97728	5.84639
259040	Olfr1416	olfactory receptor 1416	uc007cbi.1	chr1	chr1_92479120_92482119					0	0	0	0	0	0	0	0	0	0	0	0	0	0	0	0	0	0
258228	Olfr1415	olfactory receptor 1415	uc007cbj.1	chr1	chr1_92490254_92493253					0	0	0	0	0	0	0	0	0	0	0	0	0	0	0	0	0	0
259041	Olfr1414	olfactory receptor 1414	uc007cbk.2	chr1	chr1_92517016_92520015		3			0	0.978501	0.27474	0.211154	0	0.388395	0	0.973482	0	0	0	0	0	0	0	0	0	0
259039	Olfr1413	olfactory receptor 1413	uc007cbl.2	chr1	chr1_92571625_92574624					0	0	0	0	0	0	0	0	0	0	0	0	0	0	0	0	0	0
258274	Olfr1412	olfactory receptor 1412	uc007cbm.1	chr1	chr1_92586832_92589831					0	0	0	0	0	0	0	0	0	0	0	0	0	0	0	0	0	0
258483	Olfr1411	olfactory receptor 1411	uc007cbn.1	chr1	chr1_92595021_92598020					0	0	0	0.265231	0	0	0	0	0	0	0	0	0	0	0	0	0	0
258484	Olfr1410	olfactory receptor 1410	uc007cbo.1	chr1	chr1_92606339_92609338					0	0	0	0	0	0	0	0	0	0	0	0	0	0	0	0	0	0
257890	Olfr12	olfactory receptor 12	uc007cbp.2	chr1	chr1_92618381_92621380					0	0	0	0	0	0	0	0	0	0	0	0	0	0	0	0	0	0
66915	Cops9	COP9 signalosome subunit 9	uc011wpj.1	chr1	chr1_92640449_92643448					12.8287	12.7184	12.6495	13.0885	11.8464	12.7436	7.79545	7.94898	7.85832	8.05004	7.11686	7.78444	5.67246	5.62778	5.49667	5.58724	4.79209	4.34802
260301	Otos	otospiralin	uc007cbr.1	chr1	chr1_92647342_92650341					1.22781	0	1.80861	3.56576	0.283038	1.93315	2.32972	0	2.84067	4.18143	0	2.00136	0	0	0	0	0	0
14733	Gpc1	glypican 1	uc007cbs.1	chr1	chr1_92830186_92833185	5		chr1:92831687-92832865	7	1.89592	2.30029	1.90691	2.93867	1.63469	2.98404	1.58773	1.42453	1.0167	2.18837	1.41748	1.69784	0	1.23107	0.328632	0	0.455621	0
387167	Mir149	microRNA 149	uc011wpk.1	chr1	chr1_92848878_92851877					0	0	0	0	0	0	0	0	0	0	0	0	0	0	0	0	0	0
241158	Ankmy1	ankyrin repeat and MYND domain containing 1	uc011wpl.1	chr1	chr1_92901407_92904406					0.805574	1.25348	1.9529	2.60323	2.13969	2.34472	0.692414	1.92339	2.32389	3.14847	2.08762	2.70344	0	0.389951	0.771533	1.5689	1.01896	1.24998
67446	Dusp28	dual specificity phosphatase 28	uc007cbu.1	chr1	chr1_92905489_92908488			chr1:92906973-92907592	7	5.55619	5.21646	5.76473	4.2437	5.21095	5.03521	5.42201	4.93242	5.25441	3.54792	4.36018	4.66459	3.66954	3.10348	3.91642	2.1907	3.98965	2.91819
108657	Rnpepl1	arginyl aminopeptidase (aminopeptidase B)-like 1	uc007cbw.2	chr1	chr1_92909325_92912324	5		chr1:92910511-92911527	5	3.29292	3.9865	3.88054	3.57505	3.66924	3.40329	3.24374	4.35071	4.05482	3.13548	3.49414	2.52097	1.34509	0.828728	1.46898	0	2.07338	0.516904
23830	Capn10	calpain 10	uc007cbx.1	chr1	chr1_92932908_92935907	5		chr1:92934262-92934948	7	5.29801	5.96242	6.83349	6.34835	5.8345	6.18792	0.75259	2.36186	3.14745	4.56037	4.37712	4.21898	2.69566	3.31769	4.70901	3.48593	2.57168	2.98109
100037260	9430060I03Rik	RIKEN cDNA 9430060I03 gene	uc011wpn.1	chr1	chr1_92949091_92952090					4.56508	5.59017	5.39536	5.04653	4.64181	4.72858	5.71664	7.14722	6.28786	6.25128	5.91918	5.89739	3.39558	4.01745	4.4762	3.47718	2.65307	1.87338
64095	Gpr35	G protein-coupled receptor 35	uc007cca.2	chr1	chr1_92973847_92976846		8			6.13147	6.62824	6.73113	8.36598	6.84993	7.40393	7.56014	8.05149	8.09305	9.62239	8.22114	8.80498	2.41561	1.67098	2.49693	2.23001	0.784458	0.570529
208760	Aqp12	aquaporin 12	uc007cdc.2	chr1	chr1_93004834_93007833					0.363966	0.196143	1.86569	2.99169	0.648671	3.64628	0	0	0.82272	3.99711	0.639678	3.47448	0	0	1.34339	0	0	0
16560	Kif1a	kinesin family member 1A	uc007cdf.3	chr1	chr1_93100375_93103374			chr1:93101581-93102109	5	1.1042	1.21797	1.89887	0.851318	1.41372	0.915797	1.3008	1.30734	1.8534	0.830972	0.6248	0.495081	0.573263	0.317082	2.15496	0.830972	1.63238	1.39923
11611	Agxt	alanine-glyoxylate aminotransferase	uc007cdi.2	chr1	chr1_93133740_93136739					0	0	0	0	0	0	0	0	0	0	0	0	0	0	0	0	0	0
71874	2310007B03Rik	RIKEN cDNA 2310007B03 gene	uc007cdj.2	chr1	chr1_93159371_93162370		1			0	0	0	0	0	0	0	0	0	0	0	0	0	0	0	0	0	0
208777	Sned1	sushi, nidogen and EGF-like domains 1	uc056ydm.1	chr1	chr1_93272549_93275548					2.47591	2.75074	2.50898	3.07174	1.69137	2.32873	3.10113	3.70089	3.33863	3.57893	2.46249	3.14991	1.05866	0.628203	1.96373	2.48813	0.379374	1.14515
69821	Mterf4	mitochondrial transcription termination factor 4	uc007cdo.1	chr1	chr1_93304371_93307370			chr1:93305705-93305961	7	5.01707	5.24897	5.43923	6.81689	6.07383	6.94546	4.33802	4.9191	5.04987	6.51745	5.72427	6.80809	3.62967	3.89111	3.48647	0	4.319	3.47198
269224	Pask	PAS domain containing serine/threonine kinase	uc007cdr.1	chr1	chr1_93315914_93318913					6.17109	6.10973	5.68481	5.84731	4.84952	5.2823	5.40379	5.13807	3.91854	4.94732	4.05138	4.64096	4.38747	4.44797	4.66044	4.57181	3.49186	2.9273
102465544	Mir6902	microRNA 6902	uc033fks.1	chr1	chr1_93344592_93347591					6.50771	5.82837	6.23325	5.96676	5.91526	6.4852	7.36067	5.58586	6.34629	6.81719	6.61791	7.80046	6.72811	6.16077	7.16859	0	5.06203	5.32785
102466630	Mir6345	microRNA 6345	uc033fkt.1	chr1	chr1_93350658_93353657					2.65668	2.67478	3.19364	2.34536	1.9997	0	0	0	0	0	0	0	0	3.75246	3.389	3.82566	0	0
404545	Ano7	anoctamin 7	uc007cdw.2	chr1	chr1_93372396_93375395		6			2.21285	3.31056	2.19482	4.85725	2.62481	3.44107	3.27055	4.63852	3.46257	6.19644	3.69413	4.85441	0.991744	0.997221	1.21656	0.609828	0	0.352215
110611	Hdlbp	high density lipoprotein (HDL) binding protein	uc007cdx.2	chr1	chr1_93444202_93447201	7		chr1:93444932-93445766	7	8.86208	9.18519	9.45197	10.2279	8.77889	10.298	5.22378	5.57464	5.82436	6.36384	4.94649	6.47841	3.55779	3.43837	3.22888	2.63155	3.08442	2.30921
18000	Sept2	septin 2	uc007cea.2	chr1	chr1_93477493_93480492	7		chr1:93478227-93479457	7	8.86677	8.8361	8.8395	8.55884	8.88325	8.55704	7.73216	7.65431	7.62447	7.52553	7.82381	7.36175	6.56953	6.47225	5.96997	4.6066	6.13251	5.2564
227377	Farp2	FERM, RhoGEF and pleckstrin domain protein 2	uc007ceb.2	chr1	chr1_93510604_93513603			chr1:93511777-93512054	7	5.17459	4.69176	5.41618	5.09089	5.06079	5.71421	4.88566	4.14761	5.1521	5.21527	4.77452	5.98151	3.608	3.31401	4.18041	2.23177	3.49706	2.52362
59041	Stk25	serine/threonine kinase 25 (yeast)	uc007ced.1	chr1	chr1_93634228_93637227			chr1:93635102-93635978	7	8.88625	8.686	8.9267	9.23694	8.53926	9.23194	8.10039	7.93339	8.11337	8.37911	7.76249	8.53464	5.66631	5.61329	5.86163	3.75137	4.54636	3.54209
51800	Bok	BCL2-related ovarian killer	uc007cee.1	chr1	chr1_93684194_93687193	8		chr1:93685455-93686634	2	5.16851	4.8042	5.22238	3.66884	4.60208	3.34133	5.1265	3.72372	5.58461	2.978	4.78015	3.56647	4.51183	5.13718	4.50076	3.5006	3.501	2.46458
67026	Thap4	THAP domain containing 4	uc007cef.1	chr1	chr1_93753339_93756338			chr1:93753867-93755348	7	7.76448	7.41819	7.56852	7.08279	8.19323	7.86867	7.10723	6.37108	6.75242	6.8528	7.45117	7.57336	6.36022	6.18903	5.86131	3.99736	6.62886	5.19823
21915	Dtymk	deoxythymidylate kinase	uc007cel.1	chr1	chr1_93797864_93800863	6				6.71946	6.81803	6.45271	5.41407	7.19657	6.22108	0	2.47135	0	0	0	2.59628	3.8613	3.33504	0	2.53635	0	2.59628
66262	Ing5	inhibitor of growth family, member 5	uc007cen.1	chr1	chr1_93802465_93805464	7		chr1:93803478-93804391	7	5.46987	6.27237	5.80227	6.76672	6.22428	6.82236	6.09001	6.24608	5.80644	6.77464	6.31733	7.16464	2.51214	3.8669	3.64627	2.22402	3.144	3.2888
98314	D2hgdh	D-2-hydroxyglutarate dehydrogenase	uc007cer.2	chr1	chr1_93823740_93826739					3.11708	4.4311	4.25149	2.61554	3.02107	3.49579	2.25445	4.35593	3.87867	2.58918	1.95625	2.52287	2.39039	4.32207	3.80611	1.58834	3.38227	3.77181
381334	Gal3st2	galactose-3-O-sulfotransferase 2	uc007ces.1	chr1	chr1_93859844_93862843		3			6.2723	6.18062	6.15813	6.42167	5.20833	6.55962	1.28524	1.77133	1.83443	2.72436	2.15683	0	0	0.568264	0	0.594431	0.340396	0
100041596	Gal3st2b	galactose-3-O-sulfotransferase 2B	uc029qsc.1	chr1	chr1_93916937_93919936		3			3.72707	3.12384	3.75158	2.23808	3.26234	2.30304	4.31808	1.4948	4.13508	2.27529	3.17286	2.81899	4.3819	4.62277	4.73043	2.27529	4.36069	3.01188
619597	Gal3st2c	galactose-3-O-sulfotransferase 2C	uc007cet.1	chr1	chr1_93989009_93992008		6			3.56513	3.65042	3.44979	4.206	3.78115	3.68727	4.68073	4.83553	4.68682	5.62543	5.22363	5.217	3.35653	3.41974	3.01312	1.95201	2.89091	2.00582
241159	Neu4	sialidase 4	uc011wpt.1	chr1	chr1_94018993_94021992		6			0	0	0	0	0.0722409	0.141087	0	0	0	0	0	0	0	0	0	0	0	0
18566	Pdcd1	programmed cell death 1	uc007cev.1	chr1	chr1_94051054_94054053					2.16419	2.75346	1.00201	3.62664	0.915132	2.15246	2.21938	2.22802	0.950717	2.7736	0.420665	2.52943	1.14989	1.50714	0.552295	0	0.745959	0
74689	4930440C22Rik	RIKEN cDNA 4930440C22 gene	uc007cew.1	chr1	chr1_94795942_94798941		8			0	0	1.45498	2.12588	1.3016	0	0	0	0	0	0	0	0	0	0	0	0	0
67698	Fam174a	family with sequence similarity 174, member A	uc007cex.2	chr1	chr1_95312128_95315127	6		chr1:95313519-95314246	7	3.50743	3.24732	3.89087	3.45606	4.18407	4.8676	3.78032	3.72199	4.13538	3.86386	4.51962	4.65718	3.56426	1.19141	2.29272	0.746711	2.29045	5.22296
20452	St8sia4	ST8 alpha-N-acetyl-neuraminide alpha-2,8-sialyltransferase 4	uc011wpu.1	chr1	chr1_95666095_95669094	3		chr1:95667366-95667768	7	0.47845	1.35801	1.34206	0.781162	0.289583	2.67219	0	0.300056	0.434195	0	0.173053	2.78747	0.544855	0	1.26581	0.315206	0.173053	1.48384
75381	4930598F16Rik	RIKEN cDNA 4930598F16 gene	uc029qsf.1	chr1	chr1_95715019_95718018					0.471845	1.12304	0	0	0	0.523607	0	0	0	0	0	0	0	0	0	0	0	0
73454	1700063A18Rik	RIKEN cDNA 1700063A18 gene	uc029qsg.1	chr1	chr1_96020259_96023258		5			0	0	0	0	0	0	0	0	0	0	0	0	0	0	0	0	0	0
75159	4930533P14Rik	RIKEN cDNA 4930533P14 gene	uc029qsi.1	chr1	chr1_96661074_96664073		7			0.730334	1.22516	1.81986	1.71436	2.1219	2.94634	0	0	0	0	1.18995	1.84044	0	0	0	0	0	0
227394	Slco4c1	solute carrier organic anion transporter family, member 4C1	uc007cfc.1	chr1	chr1_96870672_96873671			chr1:96872145-96872429	7	9.06067	8.53214	8.74428	6.61651	8.09964	7.26776	8.78673	7.85619	8.44071	6.09987	7.706	7.48666	8.57262	8.27846	8.25648	6.03054	7.7533	6.30045
67854	Slco6b1	solute carrier organic anion transporter family, member 6b1	uc007cfe.2	chr1	chr1_96996061_96999060					0.77228	0.177155	1.68892	2.73218	0.28485	0.368662	0	0	0.756738	0.970241	0	1.32911	0.536659	0	0	0	0	0.588959
74441	Slco6c1	solute carrier organic anion transporter family, member 6c1	uc011wpv.1	chr1	chr1_97126804_97129803		6			0	0	0.404251	0.272947	0.0482453	0	0	0	0	0	0	0	0	0	0.717791	0.534349	0	0
52392	D1Ertd622e	DNA segment, Chr 1, ERATO Doi 622, expressed	uc007cfh.2	chr1	chr1_97660519_97663518	5		chr1:97660684-97662278	7	10.2286	10.5908	9.99684	10.7612	9.92222	10.4894	9.6593	10.0836	9.39391	10.0843	9.18218	10.0072	1.7263	3.36538	2.4838	2.43909	2.0278	1.0238
227399	Ppip5k2	diphosphoinositol pentakisphosphate kinase 2	uc007cfi.3	chr1	chr1_97722335_97725334	8				8.95384	9.34129	9.27535	9.37431	9.00714	8.28422	9.86934	10.1759	10.1594	10.1348	9.84948	8.98707	4.49666	5.46063	4.07353	3.37468	4.19886	2.98129
252876	Gin1	gypsy retrotransposon integrase 1	uc007cfn.1	chr1	chr1_97768679_97771678			chr1:97769533-97770690	7	5.26747	5.46395	4.86949	4.23712	4.92196	5.14592	3.93264	4.54645	3.57536	3.61473	3.91566	3.86797	4.02921	4.37191	3.8828	2.1293	3.79879	4.13401
78603	B230216N24Rik	RIKEN cDNA B230216N24 gene	uc007cfs.2	chr1	chr1_98046294_98049293		3			0	0.917812	1.15929	0.590248	0.319172	1.65389	0	1.61366	2.69518	1.66726	1.09471	3.171	0	0	0	0	0	0
18484	Pam	peptidylglycine alpha-amidating monooxygenase	uc007cfo.1	chr1	chr1_98094133_98097132			chr1:98095048-98095891	7	1.93191	1.51386	0.881605	1.15296	1.45219	2.65383	1.6079	0.826931	0.476982	1.78754	0.890032	2.23991	0	1.02281	0.476982	0	0	0
69030	1810006J02Rik	RIKEN cDNA 1810006J02 gene	uc007cft.1	chr1	chr1_98129967_98132966		3			0	0	0	0	0	1.11865	0	0	0	0	0	0	0	0	0	0	0	0
70866	Slco6d1	solute carrier organic anion transporter family, member 6d1	uc007cfu.2	chr1	chr1_98419624_98422623					7.14009	6.81204	6.72943	7.03963	5.36477	7.15288	1.43976	0.897575	1.98152	0.934665	1.41407	1.76358	7.76027	7.02724	7.41563	6.84462	6.15306	7.62163
241175	Cntnap5b	contactin associated protein-like 5B	uc007cfz.1	chr1	chr1_100096261_100099260					0	0	0	0	0	0	0	0	0	0	0	0	0	0	0	0	0	0
100504525	Gm20268	predicted gene, 20268	uc007cgb.2	chr1	chr1_101154268_101157267		5			0	0	2.49649	0	0	0	0	0	0	0	0	0	0	0	0	0	0	0
23836	Cdh20	cadherin 20	uc007cgc.1	chr1	chr1_104767319_104770318			chr1:104768482-104768920	5	2.94885	2.85797	3.4927	3.7929	4.50572	2.57367	3.53928	3.06042	3.65726	3.65906	5.04619	3.24672	0.68455	0.38507	0.301392	0.977732	0.590636	0.747914
320311	Rnf152	ring finger protein 152	uc011wpy.1	chr1	chr1_105355211_105358210			chr1:105355963-105356898	3	2.79202	1.24823	2.21762	2.97544	2.50437	1.52121	3.89043	1.96966	3.18938	3.77245	3.33787	2.14357	0	0.216663	0.167439	0.597849	1.05095	0.443445
27392	Pign	phosphatidylinositol glycan anchor biosynthesis, class N	uc007cgh.2	chr1	chr1_105662177_105665176			chr1:105663827-105664647	7	7.36149	7.44806	7.51435	8.04017	7.20749	7.64458	6.38625	6.72657	6.84964	7.39631	6.57018	7.27445	4.26887	3.70172	4.73021	3.4789	2.84395	3.30616
21934	Tnfrsf11a	tumor necrosis factor receptor superfamily, member 11a, NFKB activator	uc007cgo.1	chr1	chr1_105779223_105782222	1				3.35567	1.59555	2.80335	0.273813	2.66072	2.22863	3.30394	1.83003	2.96209	0	3.00778	1.27424	2.8758	1.18759	2.77023	0	0.769203	2.73873
227449	Zcchc2	zinc finger, CCHC domain containing 2	uc007cgq.3	chr1	chr1_105988906_105991905	5		chr1:105989880-105991754	7	6.40433	6.9102	6.27632	6.73389	6.43936	7.28341	6.52035	6.80858	6.15602	6.67033	6.312	7.3634	1.57611	3.65739	3.03012	2.02423	2.88834	1.38542
626049	Gm20753	predicted gene, 20753	uc029qsp.1	chr1	chr1_106170025_106173024	2		chr1:106171430-106173330	5	2.64131	0	1.00419	1.59227	1.44757	0.990959	3.34624	0	0	2.08855	0	0	0	0	0	0	0	0
102466254	Mir3473f	microRNA 3473f	uc056ydp.1	chr1	chr1_106545132_106548131					#NUM!	#NUM!	#NUM!	#NUM!	#NUM!	#NUM!	#NUM!	#NUM!	#NUM!	#NUM!	#NUM!	#NUM!	#NUM!	#NUM!	#NUM!	#NUM!	#NUM!	#NUM!
12043	Bcl2	B cell leukemia/lymphoma 2	uc007cgw.2	chr1	chr1_106712791_106715790			chr1:106712494-106712947	4	0.586906	2.36537	1.31283	2.07562	1.08468	2.89059	0.909738	1.87038	1.59326	2.45654	1.41114	3.6998	0.610911	2.29157	0.621008	0.24737	0.257292	0
70750	Kdsr	3-ketodihydrosphingosine reductase	uc007cgy.2	chr1	chr1_106758243_106761242	8		chr1:106759348-106759902	7	4.79331	4.96333	5.15891	5.09813	5.0214	4.95916	4.89301	5.2306	4.9211	5.32686	5.37265	5.62846	4.56486	4.41301	4.91189	3.8483	3.99724	3.54947
20479	Vps4b	vacuolar protein sorting 4B	uc007cgz.2	chr1	chr1_106795226_106798225	6		chr1:106796243-106796781	7	6.56408	6.7719	6.67763	6.7026	7.02992	6.41393	5.86639	5.97572	5.81637	6.12935	6.23885	5.54548	2.95341	3.62398	3.82705	2.06726	3.37399	0.505184
20724	Serpinb5	serine (or cysteine) peptidase inhibitor, clade B, member 5	uc007chb.1	chr1	chr1_106868734_106871733		1			1.5456	3.11142	2.26246	4.1173	3.77449	2.89302	1.35076	0	0.840766	1.90699	1.28413	2.33562	0	2.63407	1.75403	2.573	2.69027	1.10868
71869	Serpinb12	serine (or cysteine) peptidase inhibitor, clade B (ovalbumin), member 12	uc007che.2	chr1	chr1_106937457_106940456					5.52518	5.88426	5.59385	8.18672	7.95613	8.1755	6.40704	6.70628	6.46212	8.99778	8.76317	9.05463	0	0	0	0.736453	1.25731	0
241196	Serpinb13	serine (or cysteine) peptidase inhibitor, clade B (ovalbumin), member 13	uc011wqd.1	chr1	chr1_106979484_106982483		6			0	0	0	0	0	0	0	0	0	0	0	0	0	0	0	0	0	0
20248	Serpinb3a	serine (or cysteine) peptidase inhibitor, clade B (ovalbumin), member 3A	uc007chg.2	chr1	chr1_107050804_107053803		8			5.32657	6.11914	6.55167	7.94649	5.35094	6.34445	6.02525	6.71625	7.17409	8.57503	6.14689	6.93323	0	1.17298	1.2806	0	0	1.92085
394252	Serpinb3d	serine (or cysteine) peptidase inhibitor, clade B (ovalbumin), member 3D	uc007chh.1	chr1	chr1_107081981_107084980		6			0	0.318557	0	1.63546	0	0	0	0	0	0	0	0	0	0	0	1.89565	0	0
383548	Serpinb3b	serine (or cysteine) peptidase inhibitor, clade B (ovalbumin), member 3B	uc007chi.1	chr1	chr1_107159615_107162614					9.73243	9.7608	9.51256	9.82283	7.6039	8.61151	1.51853	2.42893	1.53752	3.04929	0.427937	1.25767	10.7877	10.7455	10.5287	10.7184	8.6507	9.56955
381286	Serpinb3c	serine (or cysteine) peptidase inhibitor, clade B, member 3C	uc007chk.2	chr1	chr1_107276872_107279871		5			3.51376	3.46534	3.34299	3.62287	1.55127	2.77483	1.15469	1.79556	1.26768	1.85218	0.422876	0	1.15469	1.16076	1.52455	0	0	0.753653
66957	Serpinb11	serine (or cysteine) peptidase inhibitor, clade B (ovalbumin), member 11	uc007chl.1	chr1	chr1_107360814_107363813		5			0	0	0	0	0	0	0	0	0	0	0	0	0	0	0	0	0	0
116872	Serpinb7	serine (or cysteine) peptidase inhibitor, clade B, member 7	uc007chm.2	chr1	chr1_107421189_107424188		6			4.37064	4.74937	4.47027	4.47666	2.04121	1.4757	5.90672	6.18322	5.97777	5.88489	3.39143	2.56922	1.68048	1.91754	2.12939	3.10907	0.385424	0
18788	Serpinb2	serine (or cysteine) peptidase inhibitor, clade B, member 2	uc007chp.2	chr1	chr1_107510010_107513009		8			2.06459	1.5551	2.52776	3.68329	1.59657	2.69822	3.60207	2.84311	4.17431	5.36887	3.02112	4.62575	0	0	1.43589	0	0	0
241197	Serpinb10	serine (or cysteine) peptidase inhibitor, clade B (ovalbumin), member 10	uc011wqf.1	chr1	chr1_107527503_107530502		8			0	0	0.170553	1.56002	0.206579	0	0	0	0.369427	1.59904	0.509604	0	0	0	0	0	0	0
20725	Serpinb8	serine (or cysteine) peptidase inhibitor, clade B, member 8	uc007chs.2	chr1	chr1_107588506_107591505		7			2.90812	1.30308	2.09922	2.13964	2.94647	2.36629	2.69672	0	2.28491	2.33348	3.16442	2.10548	1.17975	0.51098	0.718577	0.924346	0.767959	0
319596	D830032E09Rik	RIKEN cDNA D830032E09 gene	uc007chu.1	chr1	chr1_107915759_107918758					0	0.329923	0.720732	0.663809	0	0	0	0	0	0.703794	0	0	0	0	0	0	0	0
241201	Cdh7	cadherin 7, type 2	uc011wqi.1	chr1	chr1_109981802_109984801			chr1:109982433-109983228	5	0	0.411325	0.0873294	0.30384	0.567823	0.545468	0	0	0	0	0.706652	0.710635	0	0	0	0	0	0.398637
227485	Cdh19	cadherin 19, type 2	uc007chx.1	chr1	chr1_110975873_110978872					4.52671	4.2009	4.41981	4.08169	4.3563	4.70633	4.77745	4.82418	4.60972	3.80242	4.48787	4.93386	0	0	0	0	0	0
319901	Dsel	dermatan sulfate epimerase-like	uc007chy.1	chr1	chr1_111863419_111866418	5		chr1:111864487-111864996	7	4.71715	4.77795	4.3511	4.79361	4.28252	4.39654	4.62503	5.09905	4.97066	4.99753	4.49647	4.81694	4.38802	3.86816	2.94019	3.71776	3.23591	2.99475
636808	Cntnap5a	contactin associated protein-like 5A	uc007cia.1	chr1	chr1_115683637_115686636					1.35993	1.1981	1.37567	1.91648	1.06458	2.18389	1.60444	0.82468	1.46306	2.26333	0.887656	2.68321	0	0.330039	0	0	0	0
22099	Tsn	translin	uc007cib.1	chr1	chr1_118309633_118312632	6		chr1:118310998-118311533	7	7.63177	8.0709	8.21866	7.23828	9.1534	7.97633	6.80287	7.31971	7.41241	6.39229	8.42143	7.7323	6.45847	7.03433	7.35671	6.06984	8.22657	6.32189
67949	Nifk	nucleolar protein interacting with the FHA domain of MKI67	uc011wql.1	chr1	chr1_118320343_118323342	5		chr1:118321757-118322057	7	12.26	11.8988	12.0281	10.0641	11.9984	11.5684	11.8067	11.3794	11.5937	9.67204	11.6111	11.4469	11.464	11.1718	11.2394	8.7843	11.2122	10.4486
76707	Clasp1	CLIP associating protein 1	uc011wqm.2	chr1	chr1_118387558_118390557			chr1:118389220-118389718	7	5.99449	6.11181	6.19722	6.09236	6.01496	6.64163	5.59557	5.93418	6.05835	5.70887	5.83868	6.42136	4.41105	3.89315	4.1286	2.58004	3.69715	3.51973
68204	2900060B14Rik	RIKEN cDNA 2900060B14 gene	uc007cih.2	chr1	chr1_118457766_118460765			chr1:118459278-118459794	7	8.64617	9.26488	8.67	9.01631	8.85829	9.65939	7.7812	8.60809	8.05704	8.23855	8.37551	9.02687	5.44555	6.71694	5.57132	5.42893	6.83523	6.73452
81879	Tfcp2l1	transcription factor CP2-like 1	uc007cil.1	chr1	chr1_118626445_118629444			chr1:118627822-118628282	7	4.90026	5.02187	5.49076	4.5782	5.53856	4.74842	5.50313	4.65683	5.43259	4.97456	5.72575	4.71566	4.80444	5.37558	5.63954	3.50684	5.46878	4.72834
102465176	Mir6346	microRNA 6346	uc056yds.1	chr1	chr1_118952720_118955719					#NUM!	#NUM!	#NUM!	#NUM!	#NUM!	#NUM!	#NUM!	#NUM!	#NUM!	#NUM!	#NUM!	#NUM!	#NUM!	#NUM!	#NUM!	#NUM!	#NUM!	#NUM!
14633	Gli2	GLI-Kruppel family member GLI2	uc007cip.1	chr1	chr1_119052120_119055119					6.23754	4.93411	6.7714	6.88515	7.43594	7.25245	3.73081	4.51641	4.83094	7.78863	5.7821	8.03909	6.84883	5.10035	7.24142	3.46607	7.82705	5.07699
16324	Inhbb	inhibin beta-B	uc007cir.1	chr1	chr1_119420749_119423748	1		chr1:119420295-119422877	7	0	0.447788	0.0960465	0	0.49095	0	0	0.396387	0	0	0	0	0	0	0	0	0.763177	0
64143	Ralb	v-ral simian leukemia viral oncogene B	uc007cis.2	chr1	chr1_119503283_119506282	1		chr1:119504423-119504997	7	2.93377	2.02824	3.18938	3.42561	2.85004	4.24706	0.654459	1.10892	1.67644	2.3996	0.711665	3.01162	0	1.96054	0.909625	0	1.82813	1.19187
226351	Tmem185b	transmembrane protein 185B	uc007ciu.2	chr1	chr1_119524654_119527653			chr1:119525826-119526478	5	5.50462	5.01533	5.73618	4.50919	8.14724	4.06338	5.90692	5.651	6.33128	5.60879	8.24689	5.16901	5.72673	4.53505	5.6687	2.72758	8.4041	3.15091
320069	3830432H09Rik	RIKEN cDNA 3830432H09 gene	uc007civ.1	chr1	chr1_119534666_119537665		8			3.12445	3.86731	4.16514	2.98359	4.53465	3.4567	1.68093	2.11598	2.38435	0	1.50502	2.56976	3.83168	4.66991	4.93298	3.79859	5.19142	3.73799
226352	Epb41l5	erythrocyte membrane protein band 4.1 like 5	uc011wqs.1	chr1	chr1_119647501_119650500			chr1:119648354-119649055	7	7.05726	7.5527	7.15805	7.27991	6.87048	6.91075	7.19369	7.6298	7.32487	7.35002	7.01298	7.29567	4.24375	5.049	3.83918	2.73373	3.97711	2.02614
19258	Ptpn4	protein tyrosine phosphatase, non-receptor type 4	uc007ciz.1	chr1	chr1_119835572_119838571			chr1:119836760-119837754	7	6.58121	6.32173	6.38196	4.18779	5.98486	4.7191	3.52556	3.58951	3.12302	2.441	3.35733	1.56606	3.82221	3.58951	3.3296	0.30237	3.28713	0.57554
66343	Tmem177	transmembrane protein 177	uc007cja.2	chr1	chr1_119911669_119914668	4		chr1:119913154-119913411	5	5.20318	6.49321	5.66534	4.81319	4.82438	3.63888	4.82867	6.06746	5.47022	4.45505	3.86528	2.93894	4.32715	5.30148	3.78356	3.30463	4.45002	2.11578
226356	Cfap221	cilia and flagella associated protein 221	uc011wqu.1	chr1	chr1_119993711_119996710					5.4569	5.66649	5.36074	6.38948	5.08102	5.92913	3.01606	3.39575	2.81314	2.37626	2.96014	2.75033	0.479088	0.84298	0.929201	0.505066	0.523609	0.526741
319229	Sctr	secretin receptor	uc007cjc.1	chr1	chr1_120005480_120008479					0	0.896542	0.824082	0.698989	0.904904	0	0	0	0	0	0	0	0	0	0.499233	0	0.926244	0
170706	Tmem37	transmembrane protein 37	uc007cjd.1	chr1	chr1_120072281_120075280	7		chr1:120073680-120073931	6	7.0581	8.20505	8.13578	6.05039	8.28573	6.77296	4.00089	4.66859	3.92002	4.93038	3.49331	5.21611	6.43364	7.74086	7.50884	4.18617	7.73661	5.60873
13167	Dbi	diazepam binding inhibitor	uc007cjf.2	chr1	chr1_120119597_120122596			chr1:120120918-120121280	7	12.3058	12.7441	12.2524	13.104	12.1099	12.1676	13.2938	13.6832	13.2015	14.0126	13.1447	13.1475	9.89164	10.5823	9.99559	10.4134	9.08854	9.76621
68428	Steap3	STEAP family member 3	uc007cji.1	chr1	chr1_120263781_120266780					2.52278	2.28307	3.0347	0	3.88106	2.42748	0	0	0.739232	0	0.313708	1.30322	3.14914	3.1589	3.97492	0	4.56007	2.97264
226359	C1ql2	complement component 1, q subcomponent-like 2	uc007cjk.1	chr1	chr1_120339082_120342081			chr1:120340461-120341881	7	0.415016	0	0	0	0.190687	0	0	0	0	0	0	0	0.663034	0	0	0	0	0
17167	Marco	macrophage receptor with collagenous structure	uc007cjl.1	chr1	chr1_120503585_120506584		7			1.79547	1.75393	1.05459	1.38879	1.28373	1.83523	2.09538	1.52848	1.05211	1.995	1.84698	2.22107	0	0.556998	0	0	0	0
13798	En1	engrailed 1	uc007cjm.2	chr1	chr1_120600987_120603986	1		chr1:120602844-120603990	5	2.2837	4.01843	4.24646	4.15622	2.48507	3.31851	0	0.765474	0	0.798489	0	0	1.25654	2.16981	2.393	2.93612	1.34671	2.2886
98452	Celrr	cerebellum expressed regulatory RNA	uc033fkz.1	chr1	chr1_121085905_121088904					0	0	0	0	0	0	0	0	0	0	0	0	0	0	0	0	0	0
72999	Insig2	insulin induced gene 2	uc007cjp.2	chr1	chr1_121326525_121329524		6	chr1:121327654-121328143	7	4.92444	4.54669	4.75053	5.40613	4.67204	5.35546	3.00259	3.08913	3.00814	2.61647	1.67428	2.88294	2.17223	2.55073	2.4226	2.24267	1.14897	1.56657
70829	Ccdc93	coiled-coil domain containing 93	uc007cju.2	chr1	chr1_121429567_121432566			chr1:121430991-121431205	7	4.92901	4.10068	5.14614	5.04966	5.28935	5.76705	5.33685	4.37559	5.56195	5.36621	5.43772	6.19146	3.67861	3.0806	3.97259	1.99322	3.9072	2.98907
15564	Htr5b	5-hydroxytryptamine (serotonin) receptor 5B	uc011wqx.1	chr1	chr1_121526966_121529965	5		chr1:121527416-121527955	7	4.88149	5.23593	4.60528	5.47571	4.41462	4.64083	4.03002	4.34463	3.49432	4.74653	4.05464	4.57765	2.88561	3.49857	3.61439	2.83207	3.13895	2.74839
66942	Ddx18	DEAD (Asp-Glu-Ala-Asp) box polypeptide 18	uc007cjw.2	chr1	chr1_121566481_121569480	8		chr1:121567593-121568081	7	9.18492	8.89697	8.8041	7.76681	8.88247	8.37277	5.27076	4.95596	5.08704	5.03239	5.17609	5.01347	7.61743	7.22693	7.08872	5.59532	7.24123	6.14535
269109	Dpp10	dipeptidylpeptidase 10	uc007cjx.2	chr1	chr1_124044060_124047059			chr1:124045452-124046133	5	6.23136	6.97945	6.89987	7.43226	6.9069	7.30795	6.88414	7.66372	7.62251	7.97766	7.53664	8.05379	1.12477	1.13073	0.624906	0.587494	1.12463	1.63857
74117	Actr3	ARP3 actin-related protein 3	uc007ckf.2	chr1	chr1_125434228_125437227	8		chr1:125435175-125435976	7	8.6589	8.69541	8.78023	8.21632	8.77022	8.21573	9.11813	9.1257	9.16183	8.73339	8.97025	8.63639	4.48769	4.70739	4.68776	3.65987	5.26378	3.72639
74150	Slc35f5	solute carrier family 35, member F5	uc007ckg.1	chr1	chr1_125559516_125562515	7		chr1:125560390-125561346	7	5.04627	4.92042	4.95549	3.14111	4.95654	4.07913	5.13431	5.31217	4.95485	3.84375	5.21583	4.17903	4.22105	2.94833	4.15444	0	3.62392	0.524885
71111	Gpr39	G protein-coupled receptor 39	uc007ckh.2	chr1	chr1_125675496_125678495					0.959048	2.15363	1.29274	2.55236	1.43701	2.02169	0.526698	1.22157	2.01248	2.91943	1.44002	3.22973	0	2.44361	0	0	0.984772	0
72585	Lypd1	Ly6/Plaur domain containing 1	uc007cki.1	chr1	chr1_125909866_125912865	2		chr1:125911449-125912249	5	1.26578	2.61642	2.08266	2.96487	1.66454	2.52744	0.727343	1.57619	2.70457	3.42873	1.67125	3.75162	0	3.15821	1.32486	0	1.67125	0.793687
210356	Nckap5	NCK-associated protein 5	uc007ckn.1	chr1	chr1_126829133_126832132					4.44183	2.37536	4.76921	3.32308	5.193	4.55756	3.05488	1.03724	3.5096	1.84535	3.93625	2.60007	0	1.03724	0.847331	0	0	0
107895	Mgat5	mannoside acetylglucosaminyltransferase 5	uc007ckq.1	chr1	chr1_127203486_127206485			chr1:127204919-127205651	7	3.92366	4.94398	4.34002	4.91724	4.35682	5.07439	3.20702	4.42795	4.13609	5.05693	4.54768	5.2423	3.45522	3.7255	3.10904	2.98529	1.54885	3.13065
72160	Tmem163	transmembrane protein 163	uc007cku.1	chr1	chr1_127676522_127679521			chr1:127677229-127678137	7	3.19958	4.25593	4.25123	5.8171	3.20195	5.24644	2.24126	3.4411	3.54826	5.13842	2.95048	4.61251	0.551895	0.5554	2.29948	1.31494	0.601884	0
266645	Acmsd	amino carboxymuconate semialdehyde decarboxylase	uc007ckv.1	chr1	chr1_127727913_127730912					3.58161	4.12284	3.72363	3.65405	4.20144	3.72232	3.59302	3.67896	3.94932	4.73533	4.07988	4.72756	2.47433	4.37015	2.16587	2.3666	2.5112	2.91752
72949	Ccnt2	cyclin T2	uc007cky.1	chr1	chr1_127772664_127775663	8		chr1:127773919-127774860	7	7.36197	7.4356	7.44921	7.18063	7.36569	7.20455	6.13063	5.81822	6.3205	5.28234	6.08388	5.34024	5.83137	6.56265	6.00308	4.0268	5.89058	3.83662
22625	Map3k19	mitogen-activated protein kinase kinase kinase 19	uc011wra.1	chr1	chr1_127838791_127841790		4			0.316927	0.321188	0.81119	1.5775	0.760732	0.760956	0	0.366104	2.0255	1.33659	0	1.19091	0	0	0	2.3122	1.61826	0
226407	Rab3gap1	RAB3 GTPase activating protein subunit 1	uc007clc.2	chr1	chr1_127867273_127870272			chr1:127868688-127869081	7	6.67492	7.12176	7.28322	7.63652	7.3804	7.57022	5.58267	6.15054	6.46864	7.16335	6.9206	7.28516	5.30899	5.89871	5.80031	4.80598	4.58482	4.48136
226409	Zranb3	zinc finger, RAN-binding domain containing 3	uc007cld.2	chr1	chr1_128100972_128103971			chr1:128103280-128103980	7	4.60512	4.90436	4.56288	4.85121	4.58231	4.48045	4.79497	4.62027	4.76496	4.53497	4.90757	4.44151	0.82533	4.3167	2.41469	0.865188	2.19319	0.365013
226412	R3hdm1	R3H domain containing 1	uc011wrb.1	chr1	chr1_128150244_128153243					9.83189	9.69463	9.58386	8.64562	9.71472	9.50782	7.27262	7.26617	6.91935	6.02831	6.96297	6.98646	6.06475	5.72124	5.952	3.70771	6.05338	4.72072
387147	Mir128-1	microRNA 128-1	uc011wrc.1	chr1	chr1_128200861_128203860					2.05357	3.16936	1.14406	2.69039	1.87656	2.66585	0	0	0	0	0	0	0	0	0	0	0	0
67812	Ubxn4	UBX domain protein 4	uc007cll.1	chr1	chr1_128242681_128245680	8		chr1:128244100-128244972	7	10.0757	9.63812	9.95404	9.09898	10.1448	9.8279	8.73661	8.47113	8.75555	8.25457	9.00916	8.91266	8.07098	7.42734	7.88874	5.27915	8.09291	6.84743
226413	Lct	lactase	uc007clm.1	chr1	chr1_128326819_128329818		8			2.86078	3.05177	3.50429	3.01981	3.45387	2.32748	2.89613	2.5534	3.52957	2.90258	3.38487	2.13907	1.38464	1.48737	2.1002	0.46575	2.31534	1.92749
17219	Mcm6	minichromosome maintenance complex component 6	uc007cln.1	chr1	chr1_128358157_128361156	8		chr1:128359338-128359856	7	9.55336	9.08526	9.15786	8.23986	9.71584	9.2947	8.82011	8.40002	8.46091	7.63577	8.76614	8.66509	7.66458	6.80525	7.06955	5.34525	8.05787	6.98693
226414	Dars	aspartyl-tRNA synthetase	uc011wrd.1	chr1	chr1_128374821_128377820					9.35756	9.58541	9.32538	8.16329	9.34824	8.59981	9.26407	9.40403	9.17681	8.21652	9.3602	8.93597	8.54549	8.72242	8.54975	6.63739	8.31244	6.47133
12767	Cxcr4	chemokine (C-X-C motif) receptor 4	uc007clt.1	chr1	chr1_128590800_128593799			chr1:128590910-128591764	4	2.98217	4.11963	3.30606	4.56126	3.56352	4.53342	0	0	0	0	0	0	0	0	0	0	0	0
210417	Thsd7b	thrombospondin, type I, domain containing 7B	uc007clv.2	chr1	chr1_129271804_129274803			chr1:129273482-129273770	7	5.23862	4.87983	5.16802	5.16011	4.78522	3.87369	5.32044	5.16414	5.34246	5.36326	4.82606	4.47935	1.7098	1.71744	2.78294	1.41869	0.747844	0.983553
13137	Cd55b	CD55 molecule, decay accelerating factor for complement B	uc011wre.1	chr1	chr1_130421500_130424499					4.51363	4.60207	5.26789	4.37611	3.90163	5.24659	5.304	5.27397	6.09494	5.35089	4.76963	6.2955	2.10451	4.13987	3.76858	0	0.688045	0
13136	Cd55	CD55 molecule, decay accelerating factor for complement	uc007clz.2	chr1	chr1_130447317_130450316					5.51273	5.87216	5.53267	6.4127	6.51191	5.8645	3.76896	5.20164	4.46901	4.92647	5.11968	3.91968	0	1.75987	1.49188	0	0	1.46816
22789	Zp3r	zona pellucida 3 receptor	uc007cmb.2	chr1	chr1_130628107_130631106		7			2.47302	3.46998	3.28383	3.89227	3.97965	3.82603	2.54321	3.54902	2.93576	3.94394	4.32508	3.68773	0	0.980508	0.798312	0.598304	0.619595	0
12269	C4bp	complement component 4 binding protein	uc007cmc.1	chr1	chr1_130660119_130663118		3			0	1.0394	0.895239	1.46136	1.55782	0	0	0	0	0.674455	0.69786	0	0	1.42911	0.893028	1.75872	1.1662	0
12270	C4bp-ps1	complement component 4 binding protein, pseudogene 1	uc011wrf.1	chr1	chr1_130680072_130683071		6			1.90375	3.55266	2.90056	2.05798	3.21766	1.47089	0	0	1.03513	0	1.33529	0	0	2.36317	0	1.97037	0.81691	0
226418	Yod1	YOD1 deubiquitinase	uc007cmh.2	chr1	chr1_130715827_130718826			chr1:130716677-130717833	2	4.8683	5.7225	5.41005	4.50469	3.36887	3.37759	1.50011	1.07422	2.12384	0.830655	1.39241	1.39878	3.58158	5.12534	4.45883	2.77372	2.33998	2.45973
212439	AA986860	expressed sequence AA986860	uc007cmj.2	chr1	chr1_130738772_130741771		1			3.44307	4.40703	3.86466	3.82472	3.18501	1.24192	1.34287	3.70037	3.8307	2.74926	3.25321	0	3.40646	4.55154	3.60534	4.15075	2.96863	0.515803
64435	Fcamr	Fc receptor, IgA, IgM, high affinity	uc007cml.1	chr1	chr1_130799402_130802401					2.94936	3.49538	2.60952	3.68565	2.9875	3.28801	4.26882	4.54372	3.77771	5.16102	4.47426	4.46394	0	1.08146	0	0	0.386967	0
18703	Pigr	polymeric immunoglobulin receptor	uc011wrk.1	chr1	chr1_130825184_130828183		6			0.182631	0	0.096384	0	0.518304	0.85917	0	0	0.567577	0	0	1.79354	0	0	0	0	1.26274	0
69169	Fcmr	Fc fragment of IgM receptor	uc007cmn.1	chr1	chr1_130864277_130867276		3			0.252672	0.829549	0.451525	2.21556	1.29905	1.05824	0	0	0.597197	2.74528	1.99188	1.32158	0	0	0	0	0.456483	0
93672	Il24	interleukin 24	uc007cmq.2	chr1	chr1_130885912_130888911		1			0	3.88285	1.46825	4.75276	2.45407	4.00306	0	0	0	1.53849	0.582152	1.00091	0	1.48723	0	0	0	0
58181	Il20	interleukin 20	uc011wrm.1	chr1	chr1_130909797_130912796					3.58196	3.16783	4.72486	5.78776	5.21603	4.85145	4.59675	4.42308	5.60608	6.57175	5.80118	5.63411	0	0	1.07689	1.34655	0	0
329244	Il19	interleukin 19	uc007cmt.1	chr1	chr1_130938574_130941573		1			1.02706	2.46328	2.17941	3.84253	2.42171	3.40025	0	2.37407	0.843489	2.70576	1.44879	2.49715	0	0	0	0	0.656814	1.11198
16153	Il10	interleukin 10	uc007cmu.2	chr1	chr1_131018345_131021344					0.157158	0.862116	0.234824	0.339844	0	0.475581	0	0	0	0	0	0.927162	0	0	0	0	0	0
17164	Mapkapk2	MAP kinase-activated protein kinase 2	uc007cmv.1	chr1	chr1_131096044_131099043	4		chr1:131096810-131097847	7	5.87516	6.17548	6.01542	4.50823	5.51688	5.29	4.42415	4.15679	4.64242	2.7612	3.96512	4.39896	4.74948	5.40089	5.04294	3.17033	4.5971	3.49597
226419	Dyrk3	dual-specificity tyrosine-(Y)-phosphorylation regulated kinase 3	uc007cmw.1	chr1	chr1_131136735_131139734	7		chr1:131137777-131138378	5	8.81468	9.02131	8.25312	8.26827	7.90923	8.85227	8.59773	8.90071	7.98098	7.96371	7.73382	8.70898	8.6701	8.72167	7.99302	7.88679	7.48664	8.4033
16865	Eif2d	eukaryotic translation initiation factor 2D	uc007cna.2	chr1	chr1_131151707_131154706			chr1:131153026-131153329	7	8.04465	7.71934	7.97524	8.26644	7.47936	8.53806	8.13805	7.85003	8.07734	8.75549	7.58578	9.019	6.06618	5.59686	6.36757	4.349	5.92194	5.17897
54354	Rassf5	Ras association (RalGDS/AF-6) domain family member 5	uc007cnd.1	chr1	chr1_131243679_131246678	5		chr1:131244663-131245555	7	6.44272	7.10141	6.4876	8.13243	7.13742	7.37766	6.61999	7.42162	6.88735	8.34883	7.49314	7.63573	3.06255	2.94579	2.47407	1.51786	1.23983	1.12135
56489	Ikbke	inhibitor of kappaB kinase epsilon	uc007cnf.1	chr1	chr1_131278064_131281063		4			1.51296	1.89268	1.51307	2.61463	1.5959	2.42989	1.14238	1.9021	1.1077	2.37199	0.878419	2.23729	0	0	0.547951	0.401929	0	0.419795
14270	Srgap2	SLIT-ROBO Rho GTPase activating protein 2	uc007cng.2	chr1	chr1_131525862_131528861			chr1:131525717-131528397	5	6.10939	6.54492	6.14678	6.22727	5.61901	6.09598	4.55717	5.06195	4.63723	4.92412	4.44307	5.07162	3.74989	3.43939	2.97748	3.28158	2.30458	2.28693
26361	Avpr1b	arginine vasopressin receptor 1B	uc007cnl.1	chr1	chr1_131597614_131600613					0	0.894092	0.381945	0	0	0	0	1.13313	0	0	0	0	0	0	0.380833	0	0	0
13034	Ctse	cathepsin E	uc007cnn.2	chr1	chr1_131636814_131639813					1.83189	3.48558	2.34413	3.02006	2.26462	2.11243	0	0.73891	1.0115	1.27085	1.30739	2.23684	1.58087	3.70492	2.60409	2.87945	2.22876	0
226421	Rab7b	RAB7B, member RAS oncogene family	uc007cnq.1	chr1	chr1_131687195_131690194					2.14942	2.27673	0.961514	1.78258	1.95935	2.06658	3.07092	3.53206	1.93834	2.48444	2.25382	3.74678	0	2.03851	0.557883	1.20988	1.24531	0
320718	Slc26a9	solute carrier family 26, member 9	uc007cns.1	chr1	chr1_131742522_131745521					5.606	5.39058	5.94208	6.73039	5.81729	7.01491	5.28608	5.58815	5.76105	6.39787	5.67844	6.71827	0	0.360389	1.05489	0.378208	0.701066	0.705024
212933	Pm20d1	peptidase M20 domain containing 1	uc007cnt.2	chr1	chr1_131795895_131798894					0.59673	1.28091	1.03498	2.0369	1.00971	1.62109	0.676068	0.379816	1.37912	2.26822	1.21919	1.00233	0	1.76952	0.543452	0.398469	0.221593	1.00233
98396	Slc41a1	solute carrier family 41, member 1	uc007cnu.3	chr1	chr1_131826512_131829511	4		chr1:131827611-131828289	7	6.63997	7.18317	6.92782	6.20611	5.64492	6.98152	6.76942	7.4967	6.74439	6.84191	5.99267	7.8138	6.70183	7.05869	6.89787	4.12704	5.1732	4.28053
226422	Rab29	RAB29, member RAS oncogene family	uc007cnv.3	chr1	chr1_131865777_131868776	6		chr1:131867227-131867488	7	9.49563	8.7939	9.78422	8.51955	7.78478	9.66094	10.0805	9.04823	10.2701	8.89399	8.24156	10.2304	9.6983	9.38469	10.0862	8.7071	7.98981	9.81776
98415	Nucks1	nuclear casein kinase and cyclin-dependent kinase substrate 1	uc007cnx.2	chr1	chr1_131908958_131911957	5		chr1:131910245-131911218	7	7.47773	7.49031	7.27087	6.91128	7.23069	7.10564	6.30932	6.37045	5.94837	6.02238	6.12113	5.98181	5.23926	5.07444	4.9133	3.61831	4.56732	4.3983
212980	Slc45a3	solute carrier family 45, member 3	uc007coa.2	chr1	chr1_131969109_131972108	8				9.92545	10.1429	9.87191	11.3191	9.65493	11.4605	9.83178	9.9712	9.77944	10.8222	9.39588	11.2301	4.43241	4.55692	3.83923	3.48571	4.84828	3.89751
13714	Elk4	ELK4, member of ETS oncogene family	uc007cod.1	chr1	chr1_132016093_132019092	8				7.86575	7.96869	8.23613	8.99628	8.27373	9.29405	7.69185	7.78508	7.9987	8.70228	8.08479	9.12171	3.65619	3.32739	3.62119	2.45739	3.85607	3.3008
213006	Mfsd4a	major facilitator superfamily domain containing 4A	uc011wru.1	chr1	chr1_132066563_132069562			chr1:132067626-132068248	2	1.75709	2.66975	3.04233	5.62953	3.50585	4.39419	2.11532	2.42381	3.31132	6.11073	4.20177	5.03104	0.414985	1.42179	1.0145	1.27433	0	0
18557	Cdk18	cyclin-dependent kinase 18	uc007coh.2	chr1	chr1_132138186_132141185			chr1:132139306-132139560	7	0.691496	0.860952	0.593192	0.678497	1.24105	0.34198	0	0	0.591581	0	0	0.454758	1.40924	1.00085	0	0.435617	1.91052	0
723818	Mir135b	microRNA 135b	uc011wrv.1	chr1	chr1_132196588_132199587					0	3.12179	0	0	0	0	0	0	0	0	0	0	0	0	0	0	0	0
213409	Lemd1	LEM domain containing 1	uc007col.1	chr1	chr1_132224814_132227813	3				4.93714	5.89086	5.54822	4.8045	4.80242	5.26213	4.21762	6.19429	5.15556	5.83823	4.88938	5.97512	5.17832	6.48702	6.03288	3.70545	5.10967	4.79348
213417	Klhdc8a	kelch domain containing 8A	uc007con.1	chr1	chr1_132297126_132300125	2		chr1:132298559-132299269	2	0	0.335175	0	0.199965	0.368821	0.256131	0	0.381801	0	0	0	0.418351	0	0	0	0	0.222814	0
74137	Nuak2	NUAK family, SNF1-like kinase, 2	uc007cop.2	chr1	chr1_132314625_132317624	1		chr1:132315899-132316555	7	3.40374	4.92354	4.42214	4.34608	3.51889	3.15826	2.83482	4.9242	4.02301	4.39198	2.50723	3.05182	3.5528	4.72785	4.99131	3.89473	3.8917	3.12458
68875	Tmcc2	transmembrane and coiled-coil domains 2	uc007cor.1	chr1	chr1_132366388_132369387	4				6.49394	6.61561	6.67348	7.88826	6.83139	7.98008	7.5541	7.7576	7.84347	8.88119	7.89314	9.04495	3.73123	2.70038	2.63714	3.04635	3.22297	3.54678
213452	Dstyk	dual serine/threonine and tyrosine protein kinase	uc007cou.1	chr1	chr1_132415953_132418952			chr1:132417370-132417990	7	7.03334	6.98532	7.09789	7.46158	6.59812	7.21977	6.98493	6.95212	7.18518	7.46685	6.60742	7.39053	2.45971	2.09274	1.55037	2.27274	2.07046	1.38489
213464	Rbbp5	retinoblastoma binding protein 5, histone lysine methyltransferase complex subunit	uc007cox.2	chr1	chr1_132475867_132478866	8				6.18557	6.38106	6.4962	7.69489	6.94935	7.19194	6.05371	6.27194	6.3144	7.737	6.8808	7.29092	4.66403	4.47808	4.56542	3.57643	5.1047	4.20148
74626	Tmem81	transmembrane protein 81	uc007coz.2	chr1	chr1_132504730_132507729					2.12503	2.4206	2.27154	2.605	1.69071	2.052	1.39144	2.56254	2.41903	2.81706	2.4617	2.4701	1.39144	0	1.16499	0	0	0
21367	Cntn2	contactin 2	uc007cpa.1	chr1	chr1_132541441_132544440			chr1:132542785-132543007	6	2.18028	2.22177	2.42662	3.26012	2.39155	3.22731	2.22936	1.33029	1.76765	3.28177	1.92911	3.05972	1.06565	0.498816	0.702556	1.73414	0.684528	1.24847
100038653	Gm10538	predicted gene 10538	uc029qth.1	chr1	chr1_132727853_132730852					0	0	0	0	0	0	0	0	0	0	0	0	0	0	0	0	0	0
269116	Nfasc	neurofascin	uc007cpg.2	chr1	chr1_132740298_132743297					0.969271	0.868991	0.330504	1.60639	0.345644	2.3398	1.22728	0.419945	0.329525	1.27946	0.456808	1.85843	0	0.74481	0.823586	0	0	0.80762
16980	Lrrn2	leucine rich repeat protein 2, neuronal	uc007cpi.2	chr1	chr1_132878855_132881854			chr1:132880311-132880946	4	0.906326	0.289061	0	0.863717	0.518449	0	0.467346	0	0	0.859433	0.277982	0	1.33928	0	0	0.492789	0.510957	0
17248	Mdm4	transformed mouse 3T3 cell double minute 4	uc007cpl.2	chr1	chr1_133023917_133026916		6	chr1:133025086-133025419	6	13.2247	13.2585	13.4294	13.298	12.8193	13.1444	12.3671	12.458	12.6583	12.4767	11.9882	12.4093	6.02428	5.71612	5.70486	5.20246	5.31927	5.31065
240752	Pik3c2b	phosphatidylinositol-4-phosphate 3-kinase catalytic subunit type 2 beta	uc007cpq.1	chr1	chr1_133044512_133047511			chr1:133045979-133046709	5	6.77312	7.40714	7.01467	7.91619	7.15516	7.92713	4.31615	3.68182	3.80539	3.1107	3.95378	3.96338	2.63676	3.25494	2.32023	0.760745	2.97918	1.2986
108954	Ppp1r15b	protein phosphatase 1, regulatory subunit 15B	uc007cpt.2	chr1	chr1_133129666_133132665	5		chr1:133131081-133131904	7	9.19422	8.92662	8.62866	7.32759	8.51485	8.57387	7.57904	7.1439	6.86104	5.54695	6.99336	7.13841	7.09197	6.93613	6.83411	5.28455	6.64756	5.88645
240753	Plekha6	pleckstrin homology domain containing, family A member 6	uc007cpv.2	chr1	chr1_133244597_133247596					4.19668	4.64705	4.81823	5.53896	4.5944	5.4914	2.98926	3.26608	3.15468	3.9477	3.18096	3.71147	1.29437	1.97366	1.63221	0.228714	1.43482	0.624599
100502933	Gm19461	predicted gene, 19461	uc007cpw.2	chr1	chr1_133268309_133271308					4.71461	4.92317	5.21252	6.64562	4.86232	6.36044	4.51388	4.57555	5.02429	6.4715	5.06659	6.2599	0	0	0	0	0.297431	1.2531
68338	Golt1a	golgi transport 1A	uc007cqc.1	chr1	chr1_133308323_133311322					3.64057	4.06986	2.93149	2.2234	3.05642	1.34565	1.37319	0.849034	0.685754	0	0.913347	0	2.88004	3.172	2.39501	0	2.3148	1.47479
19702	Ren2	renin 2 tandem duplication of Ren1	uc007cqf.1	chr1	chr1_133349066_133352065		1			1.48022	2.522	1.5022	2.95798	0.837483	2.7275	0.762313	1.92833	1.64668	2.44516	0.47167	2.85431	0.762313	3.52645	0	2.44516	0.82654	1.73848
214253	Etnk2	ethanolamine kinase 2	uc007cqh.3	chr1	chr1_133362072_133365071	1		chr1:133363429-133364312	7	1.71511	1.97486	2.03359	2.37425	1.72923	1.24309	2.38722	0.559502	0	3.58601	0	1.6342	1.5264	3.17854	2.97014	0.585342	2.8615	1.36632
20668	Sox13	SRY (sex determining region Y)-box 13	uc007cqk.1	chr1	chr1_133422713_133425712	1		chr1:133423058-133424444	7	4.61075	4.60244	4.86171	4.25896	5.57089	6.15962	3.59715	5.21125	4.18805	5.25127	3.33322	7.16142	5.7227	5.04468	5.96796	3.71632	6.84652	5.82146
20643	Snrpe	small nuclear ribonucleoprotein E	uc007cql.2	chr1	chr1_133608781_133611780	8		chr1:133609753-133610435	7	12.6012	12.4837	12.4705	12.0151	12.9078	11.3917	12.7416	12.8116	12.6017	12.5403	13.1808	11.6862	11.3873	10.9016	11.1563	8.17202	11.1599	9.69175
70579	Zc3h11a	zinc finger CCCH type containing 11A	uc007cqq.2	chr1	chr1_133659900_133662899			chr1:133660888-133661444	7	8.16695	7.90183	8.22815	6.99733	7.69806	7.18087	4.0091	3.69555	4.68726	4.3587	4.64189	3.56823	4.35162	3.91933	3.7422	3.64157	3.94294	3.95254
240754	Lax1	lymphocyte transmembrane adaptor 1	uc007cqs.2	chr1	chr1_133688609_133691608		1			0	1.49746	0.0840415	0.705714	0.77098	0.33915	0	0	0	1.7347	1.14733	0	0	1.67996	0	0	0.382677	0
102466206	Mir6903	microRNA 6903	uc033flg.1	chr1	chr1_133725146_133728145					1.89071	1.90643	2.0425	2.04446	0	2.48394	3.38962	4.32954	0	4.40463	0	3.53693	0	0	0	0	0	0
381290	Atp2b4	ATPase, Ca++ transporting, plasma membrane 4	uc007cqw.1	chr1	chr1_133752250_133755249					3.3117	3.85758	3.61578	4.53503	2.88595	4.83379	3.20007	3.88308	3.51675	4.35524	2.58596	4.84777	0	1.07064	0.701993	0	0.540941	0.938351
269120	Optc	opticin	uc007cqz.2	chr1	chr1_133905674_133908673					0.862005	0.871705	0.923659	0.622101	0	0.842	2.09453	0	0.701119	0	0	2.69808	0	1.40487	0.701119	0.903267	0	0
116847	Prelp	proline arginine-rich end leucine-rich repeat	uc007crc.3	chr1	chr1_133919902_133922901					5.80171	6.34786	6.50464	8.33766	6.9998	7.9026	6.49524	7.00062	7.35413	9.18185	7.71787	8.84668	2.72675	3.58151	4.18602	2.95021	4.8529	3.01318
14264	Fmod	fibromodulin	uc007crd.1	chr1	chr1_134036015_134039014		1			0.0822044	0	0	0	0.339308	0	0	0	0	0	0.935158	0	0	0	0	0	0	0
12227	Btg2	B cell translocation gene 2, anti-proliferative	uc007cre.1	chr1	chr1_134077656_134080655			chr1:134078808-134079438	7	8.13254	9.05521	9.04666	8.53604	8.50032	8.67214	6.2696	7.15484	6.74008	7.12027	5.2505	7.25812	6.45607	7.46214	7.50602	6.03318	7.11697	5.67042
71884	Chit1	chitinase 1 (chitotriosidase)	uc007crf.2	chr1	chr1_134109742_134112741		3			8.01126	7.80758	7.5057	8.13749	6.26601	8.65568	7.7903	7.635	7.40632	7.81718	6.00729	8.39368	1.97755	0	0.535757	0.700824	2.19866	2.10011
12654	Chil1	chitinase-like 1	uc007crg.2	chr1	chr1_134180904_134183903		1			0.223776	0	0	1.60076	0.306971	0.890572	1.12083	0	0	0	0	0	0	0	0	0	0	0
53311	Mybph	myosin binding protein H	uc007crh.1	chr1	chr1_134191948_134194947		1			0	0	0.254589	1.17423	0	0.13059	0	0	0	0	0	0	0	0	0	1.16893	0	0
11539	Adora1	adenosine A1 receptor	uc033flj.1	chr1	chr1_134233958_134236957	1		chr1:134234705-134235089	5	0.63424	0.331873	0.509948	1.96037	0.391869	2.37262	0.673288	0.925148	0.295783	1.53547	0.220535	2.7346	0	0	0	0.707474	0.220535	0
17928	Myog	myogenin	uc007crl.2	chr1	chr1_134288504_134291503					0.148384	0	0	0	0	0.166731	0	0	0	0	0	0	0	0	0	0	0	0
68507	Ppfia4	protein tyrosine phosphatase, receptor type, f polypeptide (PTPRF), interacting protein (liprin), alpha 4	uc011wse.1	chr1	chr1_134331429_134334428					1.58426	1.3771	2.08481	1.19993	1.74163	1.46032	1.78604	1.46594	2.02804	1.41974	1.73624	1.56409	0.60854	0	1.30587	0	0.368999	0.984375
57439	Tmem183a	transmembrane protein 183A	uc007crs.1	chr1	chr1_134360500_134363499	7		chr1:134361777-134362168	7	8.05686	8.48772	8.45177	8.74926	7.65907	8.9504	6.64473	6.88793	6.74021	6.71259	5.40149	6.76253	4.31745	5.90006	5.64534	5.66147	4.03336	5.26632
240755	4933406M09Rik	RIKEN cDNA 4933406M09 gene	uc007crt.2	chr1	chr1_134384440_134387439		1			0.125755	0.127561	0.984926	0.705421	0.207206	1.28811	0	0	0.982561	0	0	1.65093	0	0	0	0	0	0
72017	Cyb5r1	cytochrome b5 reductase 1	uc007crv.1	chr1	chr1_134404490_134407489			chr1:134405952-134406174	7	4.13784	4.80631	3.88885	4.5508	3.87448	3.35395	4.612	5.26698	4.48929	4.97217	4.12319	3.69819	2.93136	2.84102	2.04316	3.27538	3.11215	1.43903
72674	Adipor1	adiponectin receptor 1	uc007crx.1	chr1	chr1_134413967_134416966	4		chr1:134415249-134415959	7	9.08522	8.89823	9.55316	8.34636	9.27755	9.12101	7.33099	7.28861	7.597	6.70283	7.50263	7.4868	6.77635	6.40187	7.39349	5.4142	7.02347	6.38067
240756	Klhl12	kelch-like 12	uc007crz.1	chr1	chr1_134454055_134457054	6		chr1:134455276-134455836	7	9.00135	9.09117	9.37787	8.16781	8.56881	8.47021	0	0	0	0	0	0	0	0	1.04101	0	0.821874	1.34844
98710	Rabif	RAB interacting factor	uc007csc.1	chr1	chr1_134493160_134496159	7		chr1:134494515-134494948	7	9.44113	8.51872	9.61369	8.985	9.62919	9.32083	1.55583	0	0.801005	0	0.621808	0	0.978208	0	0	1.02318	0.621808	0
71001	Mgat4e	MGAT4 family, member E	uc011wsf.2	chr1	chr1_134548183_134551182		8			4.33079	5.22324	4.15247	3.43402	3.8915	3.68939	0	0	0	0	0	0	0	0	0	0	0	0
75605	Kdm5b	lysine (K)-specific demethylase 5B	uc007csf.2	chr1	chr1_134558678_134561677	4		chr1:134560081-134561744	3	9.78283	9.35112	9.83617	7.44483	9.83369	8.42124	0.999995	1.5923	0.467412	1.04565	0.874347	0.641007	0.999995	1.0055	0.467412	0	0.637334	0
20980	Syt2	synaptotagmin II	uc007csk.1	chr1	chr1_134707800_134710799			chr1:134708874-134709423	6	1.90078	2.85951	2.48827	3.94043	2.81363	3.74079	0	0	0	0	0	0	0	0	0	0	0	0
329251	Ppp1r12b	protein phosphatase 1, regulatory subunit 12B	uc007csl.1	chr1	chr1_134844921_134847920					2.41735	3.73636	3.57885	4.11981	3.20039	4.14206	0	0	0	0	0	0	0	0	0	0	0	0
67196	Ube2t	ubiquitin-conjugating enzyme E2T	uc033flk.1	chr1	chr1_134961065_134964064	6		chr1:134962407-134962752	7	10.5765	10.9023	10.6946	9.96164	10.025	10.0979	3.04509	3.05476	3.1587	2.92932	1.72354	2.16296	3.21572	3.8654	3.59722	3.29622	2.33035	2.76494
329252	Lgr6	leucine-rich repeat-containing G protein-coupled receptor 6	uc007csq.1	chr1	chr1_135103777_135106776			chr1:135104869-135105311	7	2.58965	2.50063	2.18846	3.18107	2.5663	3.91368	3.32352	3.33343	3.3168	3.97319	3.32329	4.42627	0	1.14448	0	0	1.11629	0
320139	Ptpn7	protein tyrosine phosphatase, non-receptor type 7	uc011wsh.1	chr1	chr1_135132250_135135249					0.514107	2.73312	1.32362	2.01248	1.60391	0.352385	0	0	0	0	0	0	0	0	0	0	0	0
68724	Arl8a	ADP-ribosylation factor-like 8A	uc007csu.1	chr1	chr1_135145334_135148333	2		chr1:135146496-135147566	7	6.21372	6.74492	6.82302	8.03279	7.42547	7.18069	2.19058	2.90032	3.50674	5.63124	3.85449	3.032	1.65028	3.64327	3.70083	2.01268	2.52415	0.846162
171469	Gpr37l1	G protein-coupled receptor 37-like 1	uc007csv.2	chr1	chr1_135166182_135169181					3.07847	3.00034	3.06082	2.76332	3.17319	2.55486	0.631191	1.07456	0.879716	0	0.937024	1.15584	2.27557	2.2843	0	1.11654	2.2198	0
13710	Elf3	E74-like factor 3	uc007csw.2	chr1	chr1_135256973_135259972					9.03959	9.09169	9.02666	8.5953	7.83638	8.44699	0.611271	1.37569	0.854003	1.08615	0.910107	0	1.36894	0.615078	1.38682	1.08615	0.370791	0.669305
215615	Rnpep	arginyl aminopeptidase (aminopeptidase B)	uc007csy.2	chr1	chr1_135282585_135285584	4		chr1:135283532-135284122	3	9.12266	9.19061	9.22501	9.81187	8.55834	9.30077	7.00996	7.21079	7.1787	7.64813	6.65716	7.17078	3.3315	3.19759	3.34047	1.82349	3.7785	2.98926
21854	Timm17a	translocase of inner mitochondrial membrane 17a	uc007csz.1	chr1	chr1_135312238_135315237	6		chr1:135313597-135313916	7	12.0808	11.7117	12.1752	10.1782	12.5249	12.2686	11.1383	10.7888	11.3234	9.24769	11.654	11.6847	11.0438	10.6432	11.1125	8.84335	11.4387	10.8609
93689	Lmod1	leiomodin 1 (smooth muscle)	uc007cta.1	chr1	chr1_135323313_135326312					3.0629	3.88213	3.41191	2.80776	3.52213	4.28891	0.409319	1.86574	1.32556	0.432055	1.0658	2.9273	2.39637	3.15925	2.81254	0.764097	2.95275	3.06021
77552	Shisa4	shisa family member 4	uc007ctd.1	chr1	chr1_135373564_135376563			chr1:135374916-135375165	4	3.21438	2.37933	2.13982	0.42365	0.586469	0.416305	0	0	0	0	0	0	0	0	0	0	0	0
226432	Ipo9	importin 9	uc007cte.1	chr1	chr1_135428992_135431991	6		chr1:135429954-135430720	7	6.66112	6.25324	6.78347	6.22976	6.88315	6.54198	2.13821	1.89004	2.42891	2.70634	2.62572	2.92813	2.30431	1.81804	1.47579	0.817456	1.67271	0.263443
100885827	Mir1231	microRNA 1231	uc033flm.1	chr1	chr1_135453184_135456183					2.75054	2.76885	1.07041	3.21178	0.855745	2.5509	0	0	0	0	0	0	0	0	0	0	0	0
215690	Nav1	neuron navigator 1	uc007ctl.1	chr1	chr1_135508952_135511951					4.45457	4.85134	4.97585	5.79887	4.27486	5.84982	0	0	0	0	0	0	0	0	0	0	0	0
13007	Csrp1	cysteine and glycine-rich protein 1	uc007cto.1	chr1	chr1_135727697_135730696			chr1:135729163-135729379	6	6.19667	6.55651	6.11836	7.1046	6.39998	7.13998	0.681428	0	0	0.715935	0	0	0	0.685578	0	0	0	0
27280	Phlda3	pleckstrin homology like domain, family A, member 3	uc007ctq.2	chr1	chr1_135764585_135767584			chr1:135765881-135766710	5	1.79279	3.33593	0.827294	0.175416	0.0885906	0.708009	0	0	0	0	0	0	0	1.75328	0	0	0	0
21952	Tnni1	troponin I, skeletal, slow 1	uc033flo.1	chr1	chr1_135797921_135800920					0.880783	0.314985	1.55503	2.47955	1.23808	2.71664	0	0	0	0	0	0	0	0	0	0	0	0.957204
16763	Lad1	ladinin	uc007ctt.1	chr1	chr1_135817098_135820097	1		chr1:135818509-135819008	7	1.38233	2.27035	1.54342	4.25518	1.21132	4.15336	1.3515	3.14049	1.7549	5.51071	1.32677	5.19346	1.3515	1.11951	1.87653	1.40684	1.7529	0.901571
21956	Tnnt2	troponin T2, cardiac	uc033flu.1	chr1	chr1_135839365_135842364		1			0.388414	0.606581	1.32346	1.5947	1.07454	0	0	0	0	1.34186	0.848798	0	0.783271	0	1.40889	0	0.848798	0
18772	Pkp1	plakophilin 1	uc011wss.1	chr1	chr1_135917525_135920524	1		chr1:135918710-135919286	4	0	1.27189	1.40425	1.45008	0.125535	0.68375	0	1.094	0	1.13648	0.502815	0.879631	0	0	0	0	0	0
226438	Igfn1	immunoglobulin-like and fibronectin type III domain containing 1	uc011wsu.1	chr1	chr1_135981001_135984000		3			0.054907	0.161077	0	0.181797	0.311741	0.0619448	0.34664	0	0	0.366319	0.538617	0	0	0.629798	0	0	0.202712	0.382804
66241	Tmem9	transmembrane protein 9	uc011wsv.1	chr1	chr1_136006719_136009718					5.13424	5.1508	4.61293	6.02802	5.00005	5.78694	6.04915	5.8544	4.99287	6.85357	5.93641	6.52365	3.17961	3.06762	3.73736	2.04251	2.08958	3.20143
226439	Ascl5	achaete-scute family bHLH transcription factor 5	uc033fly.1	chr1	chr1_136049304_136052303			chr1:136050822-136051352	4	1.44002	0	0.524625	0.410893	0.403606	0	0	0	0	0	0	0	0	0	1.33907	0	0	0
329253	Gm15850	predicted gene 15850	uc007cuh.2	chr1	chr1_136129684_136132683	1		chr1:136131276-136131926	7	0	0	0	1.77461	0.307105	0.962919	0	0	0	0	0	0	0	0	0	2.04515	0	0
67313	Inava	innate immunity activator	uc007cuo.2	chr1	chr1_136232781_136235780	2		chr1:136234223-136234663	5	1.17911	2.0548	1.63401	1.40132	1.5241	1.09223	0.797166	1.08065	1.93455	1.12279	1.60822	0.868176	0.452956	2.63304	0.64572	0.477739	0.268885	0.868176
383563	Gpr25	G protein-coupled receptor 25	uc011wsy.1	chr1	chr1_136259374_136262373			chr1:136259770-136260914	7	1.63184	2.39537	2.31949	4.05066	1.93548	2.82872	1.26282	2.73149	1.38219	3.51444	1.89571	2.6962	0.765384	0.769921	1.65177	1.31594	0	0
67886	Camsap2	calmodulin regulated spectrin-associated protein family, member 2	uc007cuq.1	chr1	chr1_136344605_136347604			chr1:136345399-136346321	7	8.26673	8.79296	8.48147	8.40394	8.16458	8.32489	8.50353	8.97929	8.70433	8.599	8.31799	8.52599	4.43477	4.63695	4.85179	2.04053	4.66549	2.88429
67997	Ddx59	DEAD (Asp-Glu-Ala-Asp) box polypeptide 59	uc007cut.1	chr1	chr1_136413771_136416770	7		chr1:136415223-136415678	7	6.10126	6.4627	6.57884	6.98519	6.24523	6.8507	7.38674	7.64663	7.83797	8.10307	7.50323	8.13022	1.85862	3.53441	4.86495	4.29548	2.1389	2.78189
381293	Kif14	kinesin family member 14	uc007cuv.2	chr1	chr1_136466348_136469347	5		chr1:136466217-136466630	7	7.76554	8.25725	7.96222	8.4094	7.82253	8.01883	9.20333	9.73153	9.41718	9.85753	9.3619	9.57434	6.17442	6.8124	6.25119	5.7138	4.89555	5.01693
226442	Zfp281	zinc finger protein 281	uc007cuw.2	chr1	chr1_136623401_136626400	8		chr1:136624637-136625002	5	10.3226	9.58343	9.96546	8.74799	9.323	8.91744	7.20362	6.54873	6.88865	5.9909	6.40471	6.56998	6.95098	6.04804	6.47055	4.08646	6.07013	5.34332
100503460	Gm19705	predicted gene, 19705	uc029qtm.1	chr1	chr1_136682129_136685128					5.06951	4.55375	4.39338	4.88621	4.52977	3.67702	6.2093	4.27706	2.99679	4.91323	5.18887	0	5.22866	4.837	3.90347	5.63091	4.01827	4.42066
100503474	Platr22	pluripotency associated transcript 22	uc007cuy.1	chr1	chr1_136694711_136697710					7.61547	7.42461	8.08818	5.98124	7.89812	5.65146	8.13904	7.61992	8.36181	6.43326	7.82949	5.99677	7.77676	7.67804	8.26144	5.60982	8.28616	6.69163
26424	Nr5a2	nuclear receptor subfamily 5, group A, member 2	uc007cvb.2	chr1	chr1_136952131_136955130					9.01602	8.76732	8.90037	8.37707	9.05544	9.43882	7.84532	7.6255	7.45925	7.53908	7.72485	8.66309	7.95566	7.44998	7.68593	6.26889	7.86372	7.81079
735252	Mir181a-1	microRNA 181a-1	uc007cve.2	chr1	chr1_137964955_137967954					0	0	0	0	0	0	0	0	0	0	0	0	0	0	0	0	0	0
19264	Ptprc	protein tyrosine phosphatase, receptor type, C	uc007cvj.2	chr1	chr1_138173806_138176805					0	3.23301	0.339002	0.261852	0.134202	1.56093	0	0	0	0	0	0	0	0	0	0	0	0
338375	Atp6v1g3	ATPase, H+ transporting, lysosomal V1 subunit G3	uc007cvm.1	chr1	chr1_138272238_138275237		2			0	0	0	0	0	0.157615	0	0	0	0	0	0	0	0	0	0	0	0
59125	Nek7	NIMA (never in mitosis gene a)-related expressed kinase 7	uc007cvo.1	chr1	chr1_138618197_138621196			chr1:138619153-138619864	7	5.27458	5.85959	5.78148	6.39259	5.8464	6.40031	3.14225	3.46992	3.41312	4.06514	3.83669	4.28481	0.520993	1.21089	0.414508	0	0.568698	0
545363	Gm5833	predicted gene 5833	uc007cvp.1	chr1	chr1_138680576_138683575		6			0	0	0.169448	0.247656	0.544658	0	0	0	0.902659	0	0	0	0	0	0	0	0	0
16876	Lhx9	LIM homeobox protein 9	uc007cvu.2	chr1	chr1_138840945_138843944	2		chr1:138841499-138842069	4	0.511616	3.73006	0.0913609	1.86885	0.70094	0.254055	0	0	0	0	0	0	0	2.20272	0	0	0	0
69549	2310009B15Rik	RIKEN cDNA 2310009B15 gene	uc007cvw.1	chr1	chr1_138855355_138858354					5.60848	5.69146	5.32783	4.91742	3.59544	4.58436	4.20776	3.09559	3.3997	4.29294	2.98815	4.15071	4.55287	4.00863	3.11155	3.53975	1.25515	1.92358
78229	4930596I21Rik	RIKEN cDNA 4930596I21 gene	uc007cwa.1	chr1	chr1_138976157_138979156					0.882386	0.514032	0.720456	0	0.778318	0	2.78766	0	1.70463	0	0	0	0	0	0	0	1.40054	0
329260	Dennd1b	DENN/MADD domain containing 1B	uc011wtc.1	chr1	chr1_139120255_139123254					1.41111	2.44442	2.81601	1.52703	2.91025	2.58865	1.48687	2.59601	3.14042	2.14113	3.20689	2.4548	0.26341	0.26525	1.58149	0.278808	1.22353	0
71209	4933436E23Rik	RIKEN cDNA 4933436E23 gene	uc029qto.1	chr1	chr1_139377952_139380951					0	0	0	0	0	0	0	0	0	0	0	0	0	0	0	0	0	0
226470	Zbtb41	zinc finger and BTB domain containing 41	uc007cwg.2	chr1	chr1_139420883_139423882	8		chr1:139422097-139422751	7	7.80165	7.95145	7.72814	7.34515	7.66632	7.3833	7.23701	7.30486	7.14017	6.99672	7.12422	7.20415	5.41311	5.72181	5.115	3.29653	5.19109	3.59696
12316	Aspm	abnormal spindle microtubule assembly	uc007cwj.1	chr1	chr1_139453319_139456318	7		chr1:139454635-139455233	7	8.18178	8.4511	7.97361	7.27369	7.18424	7.11473	8.68964	8.71486	8.37456	7.55056	7.63291	7.5623	7.97942	8.69583	7.80869	6.95261	6.91083	6.61561
14060	F13b	coagulation factor XIII, beta subunit	uc007cwk.2	chr1	chr1_139500207_139503206		6			0.593617	1.73334	2.32388	1.16879	2.52296	0.282002	0.919121	2.19884	1.43538	0	2.38033	0	0	1.48314	1.60666	1.53431	0	0
50702	Cfhr1	complement factor H-related 1	uc007cwl.1	chr1	chr1_139558723_139561722		5			0	0	0	0	0	0.690384	0	0	0	0	0	0	0	0	0	0	0	0
214403	Gm4788	predicted gene 4788	uc011wte.1	chr1	chr1_139779740_139782739					2.09074	2.36056	1.38054	1.23378	1.08598	1.56485	0.43999	0.442888	0.62833	0.46417	1.36993	0	0	1.48368	0	0.46417	0	0
545366	Cfhr2	complement factor H-related 2	uc007cwp.2	chr1	chr1_139857200_139860199		8			0.257365	1.47716	0.10432	1.5438	1.18238	1.2843	1.24325	1.90902	0.607081	2.42377	2.37216	2.97895	0	0	0	0	0	0
12628	Cfh	complement component factor h	uc007cws.1	chr1	chr1_140181912_140184911					1.80642	1.61144	1.1662	1.63382	1.08793	1.22408	1.64471	1.13134	1.18009	2.09412	1.85809	0.612404	0	0.308158	0	0	0	0
240776	Kcnt2	potassium channel, subfamily T, member 2	uc011wth.1	chr1	chr1_140244757_140247756					0	0.0987	0	0.568541	0.615749	0	0	0	0	0	0	0	0	0	0	0	0	0
75910	4930590L20Rik	RIKEN cDNA 4930590L20 gene	uc029qtp.1	chr1	chr1_140654903_140657902					0	0	0	0.48299	0.474622	0	0	0	0	0	0	0	0	0	0	0	0	0
26878	B3galt2	UDP-Gal:betaGlcNAc beta 1,3-galactosyltransferase, polypeptide 2	uc007cwy.2	chr1	chr1_143639197_143642196					2.78556	2.39393	2.37195	1.31331	2.55607	1.82185	1.29471	2.07782	1.35445	0.947133	1.77472	1.5613	3.14531	2.17459	2.18867	0.947133	2.89877	1.39286
214498	Cdc73	cell division cycle 73, Paf1/RNA polymerase II complex component	uc007cwx.1	chr1	chr1_143701185_143704184			chr1:143702762-143703176	7	6.81619	6.38428	6.50981	4.80759	6.91071	5.27651	4.26337	3.75564	3.66844	2.17719	3.88643	2.23366	3.70026	1.62504	3.43498	1.46538	3.74523	1.72881
69367	Glrx2	glutaredoxin 2 (thioltransferase)	uc007cxb.1	chr1	chr1_143738115_143741114		4	chr1:143739388-143739756	7	8.35637	8.49972	8.34847	6.14476	8.3693	8.04269	7.32898	7.43107	7.27526	5.31248	6.97029	6.71735	7.5205	7.44658	7.33554	5.08022	7.36456	6.81787
20822	Trove2	TROVE domain family, member 2	uc007cxd.1	chr1	chr1_143775552_143778551	7		chr1:143776715-143777655	7	4.42765	5.03019	4.78713	4.54734	3.96241	3.94038	5.14334	5.39622	4.99377	4.85798	4.69215	4.78737	3.71482	4.56681	4.71127	3.83243	2.88514	1.86546
19735	Rgs2	regulator of G-protein signaling 2	uc007cxg.2	chr1	chr1_144002650_144005649			chr1:144004130-144004509	7	8.62287	9.24575	9.53743	11.0987	10.8969	10.6761	6.31108	6.57279	7.15736	8.16073	9.28668	8.03997	5.69575	6.46349	5.72125	6.29429	5.38944	5.27029
246709	Rgs13	regulator of G-protein signaling 13	uc007cxi.1	chr1	chr1_144175873_144178872		5			0	0	0	0	0	0	0	0	0	0	0	0	0	0	0	0	0	0
50778	Rgs1	regulator of G-protein signaling 1	uc007cxj.2	chr1	chr1_144247605_144250604		5			0	0	0.386959	0	0.747876	0	0	0	0	0	0	0	0	0	0	0	0	0
624910	Rgs21	regulator of G-protein signalling 21	uc056yef.1	chr1	chr1_144566168_144569167		5			0	0	0	0	0	0	0	0	0	0	0	0	0	0	0	0	0	0
64214	Rgs18	regulator of G-protein signaling 18	uc007cxl.1	chr1	chr1_144773922_144776921		5			3.04253	1.99654	1.86806	1.55719	1.58423	3.4837	0.668445	1.12944	0.927536	0	0.408564	1.57444	0	0	0	0	0	0
215378	Brinp3	bone morphogenetic protein/retinoic acid inducible neural specific 3	uc007cxp.2	chr1	chr1_146496187_146499186					5.17063	4.27637	4.34843	2.88236	4.15126	3.30547	5.14094	4.15958	4.50208	2.70392	3.96482	3.54901	1.92241	0	0.384128	0	0	0.532094
18783	Pla2g4a	phospholipase A2, group IVA (cytosolic, calcium-dependent)	uc007cxt.2	chr1	chr1_149959791_149962790					1.2749	1.85414	1.87393	4.02611	1.24327	2.36822	1.30608	0.800724	1.08881	5.01558	1.15511	3.69442	0	2.23569	1.57154	0.834864	0.494678	0
320019	Ptgs2os	prostaglandin-endoperoxide synthase 2, opposite strand	uc007cxu.3	chr1	chr1_150098375_150101374					0.854588	1.06614	0.756727	1.84432	0.204503	0.592468	0	0.708021	0	1.87842	0	0.768481	0.703767	0	1.28893	1.58859	0.432152	0.768481
102639566	Ptgs2os2	prostaglandin-endoperoxide synthase 2, opposite strand 2	uc033fmg.1	chr1	chr1_150161657_150164656					0	1.43136	1.19153	3.61526	0.39509	0	0	0	0	2.36536	1.05913	0	0	3.14788	1.31787	1.62124	0	0
20028	Pdc	phosducin	uc011wtl.1	chr1	chr1_150317917_150320916		2			0	0.171695	1.72023	1.44585	0.827177	0	0	0	0	0	0	0	0	0	1.22296	0	0	0
75584	2310030A07Rik	RIKEN cDNA 2310030A07 gene	uc029qty.1	chr1	chr1_150345272_150348271		2			0	1.29039	0.448547	0.630384	1.2278	1.88174	0	0	0	0	1.50929	2.23871	0	3.466	0	0	1.50929	0
226499	Odr4	odr4 GPCR localization factor homolog	uc007cya.1	chr1	chr1_150391556_150394555			chr1:150392778-150393719	7	6.68953	6.42362	6.40657	6.24827	6.4134	6.4346	6.70426	6.59585	6.52656	6.56008	6.59682	7.00451	5.57509	5.51396	5.58082	4.10481	5.44203	4.34044
96875	Prg4	proteoglycan 4 (megakaryocyte stimulating factor, articular superficial zone protein)	uc007cyg.2	chr1	chr1_150464666_150467665					6.65127	6.56885	6.37925	6.1083	6.54564	5.20809	6.81323	6.76832	6.58014	5.93459	6.65359	5.60683	5.59083	5.24068	5.22192	3.87005	5.26572	4.1217
545370	Hmcn1	hemicentin 1	uc007cyl.1	chr1	chr1_150991936_150994935			chr1:150993279-150993599	7	0.345853	0	0.998978	1.88303	0.166721	0.385571	0	0	0	0.489261	0	0.51037	0	0	0.367694	1.77499	0	0
402734	C730036E19Rik	RIKEN cDNA C730036E19 gene	uc029qtz.1	chr1	chr1_151136534_151139533					0.112914	0	0.169974	1.52553	0.298765	0	0	0	0.904864	2.21406	0.396817	0	0	0	0	0	0	0
117198	Ivns1abp	influenza virus NS1A binding protein	uc007cyp.1	chr1	chr1_151342998_151345997	5		chr1:151344226-151345424	7	8.72759	8.5698	8.62537	7.05479	8.71782	7.98472	7.28046	7.36156	7.20098	5.93358	7.37085	7.07332	7.14944	6.92349	6.99575	4.8678	7.24974	5.69757
66875	Swt1	SWT1 RNA endoribonuclease homolog (S. cerevisiae)	uc007cyq.2	chr1	chr1_151426936_151429935	8		chr1:151428086-151429020	7	9.82293	9.70395	9.7434	8.2836	9.8493	8.78447	9.37964	9.45981	9.46132	8.22595	9.6751	8.75861	8.95679	8.49846	8.67087	5.80507	8.46989	7.20093
102466847	Mir7682	microRNA 7682	uc033fmi.1	chr1	chr1_151440893_151443892					4.22389	4.10066	2.68544	3.19594	2.80701	3.45957	6.64473	6.46501	4.8791	5.74726	5.14526	5.81805	3.74228	0	0	0	0	0
19821	Rnf2	ring finger protein 2	uc007cyy.1	chr1	chr1_151499324_151502323	5		chr1:151500027-151501141	7	10.6629	10.7129	10.5184	10.0775	11.035	10.1984	9.33721	9.49033	9.12506	8.77343	9.56578	8.54298	7.90083	7.42731	7.57095	5.45459	8.18964	6.5783
63913	Fam129a	family with sequence similarity 129, member A	uc011wtn.1	chr1	chr1_151569873_151572872			chr1:151571314-151571755	7	3.44957	5.21156	4.17064	2.62858	2.27459	3.28444	1.67554	3.97647	3.95918	2.85358	2.08758	4.42356	4.42498	6.1199	4.99035	3.57276	3.05542	1.78875
66967	Edem3	ER degradation enhancer, mannosidase alpha-like 3	uc007czb.1	chr1	chr1_151753874_151756873	4		chr1:151755185-151755925	7	4.36031	4.49001	4.56391	3.56927	5.0672	4.4715	3.5764	3.58647	3.89171	2.96691	4.35527	3.89863	2.81348	3.39144	2.87671	1.58759	2.98329	0.882288
69399	1700025G04Rik	RIKEN cDNA 1700025G04 gene	uc007cze.2	chr1	chr1_152088821_152091820			chr1:152089617-152090328	7	5.45561	5.16458	5.03886	6.0502	4.12151	6.0117	6.49316	5.92284	6.03293	6.70811	4.81224	6.73676	0.605691	0.60947	0.58405	1.07759	1.33421	1.53459
66637	Tsen15	tRNA splicing endonuclease subunit 15	uc007czf.2	chr1	chr1_152385183_152388182			chr1:152386314-152386744	5	6.67207	5.64003	6.73637	3.16325	7.1019	5.69407	5.15458	4.63622	5.07755	0.977909	4.8747	4.34814	5.26124	3.97159	5.53345	0.977909	5.93589	4.54995
269132	Colgalt2	collagen beta(1-O)galactosyltransferase 2	uc011wtr.1	chr1	chr1_152398367_152401366			chr1:152399919-152400364	2	7.80517	7.85001	7.48719	7.8784	6.42938	8.63959	5.92602	5.91726	5.44028	5.84978	4.28572	6.39403	1.67107	0.350669	0.273771	0	1.33156	0.384618
19731	Rgl1	ral guanine nucleotide dissociation stimulator,-like 1	uc007czh.1	chr1	chr1_152623612_152626611			chr1:152624909-152625288	3	5.26097	4.71687	5.53028	5.41552	4.54577	5.41708	2.55167	3.47104	3.94938	4.41946	3.87432	4.5087	5.85617	4.9798	5.94065	5.32088	4.24454	4.85027
71281	Apobec4	apolipoprotein B mRNA editing enzyme, catalytic polypeptide-like 4 (putative)	uc007czi.1	chr1	chr1_152749051_152752050					5.05343	4.90968	5.09429	3.53598	4.0627	3.54321	3.84424	4.01328	3.85014	3.16989	2.60949	4.15538	5.87347	5.53741	5.6682	3.7489	4.48151	2.91474
67771	Arpc5	actin related protein 2/3 complex, subunit 5	uc007czk.2	chr1	chr1_152767361_152770360	6				8.1517	7.64441	8.34068	6.18819	8.74455	7.18014	8.12548	7.97457	8.52225	7.04909	8.95623	8.02142	8.41017	7.54552	8.49732	5.06261	8.74028	6.95917
17970	Ncf2	neutrophil cytosolic factor 2	uc007czm.1	chr1	chr1_152805757_152808756		4			3.74043	3.65554	3.48725	2.79402	2.65221	1.95576	2.09552	3.49353	2.65283	2.28435	2.64462	0	5.3059	4.45238	4.523	3.74294	3.64581	1.78321
226517	Smg7	Smg-7 homolog, nonsense mediated mRNA decay factor (C. elegans)	uc007czo.2	chr1	chr1_152901147_152904146	5		chr1:152901954-152903964	7	7.35062	7.47786	7.50241	6.6785	7.25392	7.16738	5.65074	6.07086	5.8089	5.56078	5.76153	5.79224	4.95165	4.79347	5.19697	2.80512	4.91876	3.53212
226518	Nmnat2	nicotinamide nucleotide adenylyltransferase 2	uc007czq.1	chr1	chr1_152953601_152956600			chr1:152954931-152956251	7	3.95224	4.77481	4.50359	5.60512	4.33806	5.61532	4.30221	5.09805	4.85708	5.68994	4.70593	5.96653	0.919787	2.92413	1.09591	1.36847	1.86473	0
16782	Lamc2	laminin, gamma 2	uc007czr.1	chr1	chr1_153184948_153187947			chr1:153185936-153186287	5	2.61296	2.76901	2.82202	3.05045	2.22412	3.69176	3.52518	3.66383	3.80433	3.6075	3.31295	4.60197	0	0	0	1.24493	0.674338	0
226519	Lamc1	laminin, gamma 1	uc007czu.1	chr1	chr1_153331287_153334286			chr1:153332004-153333079	7	4.5233	4.68913	4.8909	5.29035	4.40337	5.246	3.46636	3.33659	3.31027	3.29845	3.7422	4.47192	3.32669	2.78081	3.88999	3.42881	2.50938	3.05926
626058	E330020D12Rik	Riken cDNA E330020D12 gene	uc007czw.2	chr1	chr1_153412734_153415733					3.18247	3.2016	4.92257	3.24414	0.500944	4.55004	0	0	0	0	0	0	0	0	0	0	0	0
71836	Shcbp1l	Shc SH2-domain binding protein 1-like	uc007czx.1	chr1	chr1_153423709_153426708	5		chr1:153425156-153425591	7	5.36512	5.26345	4.9791	5.38583	5.59204	4.22653	0	0.610112	0	0	0.36755	0	0	0	0	0	0	0
13211	Dhx9	DEAH (Asp-Glu-Ala-His) box polypeptide 9	uc007dab.1	chr1	chr1_153486161_153489160	5		chr1:153486982-153487778	7	9.97871	10.0372	9.79454	9.21112	9.75095	9.57816	1.9677	2.17647	1.22454	1.16315	0.404289	0	1.45779	1.12001	0.919305	1.51561	0	0
74091	Npl	N-acetylneuraminate pyruvate lyase	uc007dac.1	chr1	chr1_153548215_153551214			chr1:153549549-153549837	5	11.0645	10.3874	10.9852	8.07413	11.4432	10.423	2.61796	2.79032	3.23677	0	2.45561	2.09944	3.18194	3.30404	3.7992	0	3.85363	0.865015
67792	Rgs8	regulator of G-protein signaling 8	uc007dad.1	chr1	chr1_153651537_153654536					0.287772	0.848182	0.661052	1.39925	1.19124	1.9856	0	0	0.420004	1.6392	0.451991	1.79508	0.287821	0.289816	0.420004	0	1.15473	0.800004
19734	Rgs16	regulator of G-protein signaling 16	uc007dae.2	chr1	chr1_153738853_153741852	2				6.90156	7.66051	6.89013	5.16168	5.79626	4.088	3.46631	4.97216	3.23657	0.594047	3.03195	0.618788	4.69444	4.53533	4.18724	3.02373	3.32774	1.05044
24014	Rnasel	ribonuclease L (2', 5'-oligoisoadenylate synthetase-dependent)	uc007dag.2	chr1	chr1_153747926_153750925					0.647041	0.85901	1.52775	0.521452	1.86365	0	0	0	0	0	0	0	0	0	0	0	0	0
240816	Rgsl1	regulator of G-protein signaling like 1	uc029quf.1	chr1	chr1_153842642_153845641		8			3.06662	2.7776	3.06067	3.61181	3.55919	2.83861	0	0	0	1.34238	0.401183	0	0	0.368255	0.287875	0	0.401183	0
240817	Teddm2	transmembrane epididymal family member 2	uc007dam.1	chr1	chr1_153849696_153852695					0.416176	1.23732	1.48415	3.0586	1.00582	1.8668	0	0	0	0	0	0	0	0	0	0	0	0
433365	Teddm1b	transmembrane epididymal protein 1B	uc007dao.1	chr1	chr1_153872845_153875844					0.105883	0	0	0	0.175222	1.08381	0	0	0	0	0.374235	0	0	0	0	0	0	0
240819	Teddm1a	transmembrane epididymal protein 1A	uc007dap.2	chr1	chr1_153890146_153893145					1.05989	0.984559	0.799493	1.6259	0.689909	0.494613	0	0	0	0	0	0	0	0	0	0	0	0
14645	Glul	glutamate-ammonia ligase (glutamine synthetase)	uc007daq.2	chr1	chr1_153898429_153901428			chr1:153899778-153901066	4	11.2071	10.9422	11.2822	10.3815	10.8391	10.9106	5.25272	5.2315	5.36537	4.8565	5.3524	5.39478	7.90203	7.52896	7.96761	6.89599	7.54916	7.70524
100503355	Zfp648	zinc finger protein 648	uc029qug.1	chr1	chr1_154199687_154202686					0	0	0	0	0	0	0	0	0	0	0	0	0	0	0	0	0	0
78112	4930452N14Rik	RIKEN cDNA 4930452N14 gene	uc007dat.1	chr1	chr1_154255407_154258406					0	0	0	0	0	0	0	0	0	0	0	0	0	0	0	0	0	0
12290	Cacna1e	calcium channel, voltage-dependent, R type, alpha 1E subunit	uc007dav.1	chr1	chr1_154724421_154727420					0.897469	0.511324	0.666172	1.16186	0.645557	1.2425	0	0	0	0	0	0.471141	0	0	0	0.24329	0	0
15939	Ier5	immediate early response 5	uc007dax.2	chr1	chr1_155098137_155101136			chr1:155098326-155099738	7	6.76639	7.31378	7.32296	6.12047	6.14112	5.87012	0	0	0	0	0	0	0.465341	0	0	0	0	0
15064	Mr1	major histocompatibility complex, class I-related	uc007day.1	chr1	chr1_155145281_155148280		1			1.33534	0.330787	1.7948	2.23608	1.87929	0.364167	0	0	0	0	0	0	0	0	0	0	0	0
58244	Stx6	syntaxin 6	uc007dbd.1	chr1	chr1_155189929_155192928	5				4.90006	4.95405	4.85311	5.62492	4.5668	5.20097	0	0	0	0	0	0	0	0	0	0	0	0
19775	Xpr1	xenotropic and polytropic retrovirus receptor 1	uc007dbh.1	chr1	chr1_155415945_155418944			chr1:155416850-155417545	7	7.91497	7.43787	7.64616	7.0744	7.60072	8.0912	5.32465	5.29612	5.06056	5.09568	5.16378	6.07856	4.78284	3.21853	3.67768	2.14857	3.71663	3.29632
72482	Acbd6	acyl-Coenzyme A binding domain containing 6	uc007dbk.2	chr1	chr1_155556620_155559619			chr1:155558148-155558794	7	8.16337	7.87962	8.16334	8.98058	8.06956	8.79776	6.71021	6.60129	6.78746	7.67235	6.70447	7.48957	3.93588	3.03684	3.68468	2.60282	4.18707	3.54468
16872	Lhx4	LIM homeobox protein 4	uc007dbn.2	chr1	chr1_155740528_155743527		1	chr1:155741118-155743246	7	0.228594	0.120529	1.98791	0.375395	0.867843	2.31632	0.679005	0	0.941028	0.713417	0	0.741976	0	0.683143	0	0	0	2.1251
104009	Qsox1	quiescin Q6 sulfhydryl oxidase 1	uc007dbq.1	chr1	chr1_155811400_155814399	5		chr1:155812434-155813157	7	5.47997	5.68789	6.03945	4.65735	5.30276	4.61237	5.5426	6.28172	6.42566	4.7306	2.22246	1.22832	3.48574	4.43035	4.68932	1.82982	4.45952	4.44728
74081	Cep350	centrosomal protein 350	uc011wty.1	chr1	chr1_155971756_155974755			chr1:155972724-155973671	7	5.87949	5.88628	6.38211	6.77341	5.82176	6.93888	0	0	0	2.41521	0	0	0	0	0	0	0	0
208263	Tor1aip1	torsin A interacting protein 1	uc007dbv.2	chr1	chr1_156034981_156037980			chr1:156035533-156036386	7	9.4047	8.51231	9.26945	6.97791	9.70808	8.33273	8.74607	7.95854	8.56344	6.21059	8.89582	7.84041	7.79516	6.58659	7.76446	4.91424	8.18397	6.26106
329274	Fam163a	family with sequence similarity 163, member A	uc033fmn.1	chr1	chr1_156203527_156206526			chr1:156204684-156205085	5	2.12224	1.79355	2.78606	2.12608	1.68948	1.52052	0.748967	0.75343	0.832883	2.91057	1.62256	2.26525	3.24905	2.97416	3.33835	1.29202	2.46896	1.71564
214575	Tdrd5	tudor domain containing 5	uc007dcf.3	chr1	chr1_156300407_156303406	5		chr1:156303118-156303790	7	5.76368	6.42332	5.86089	5.80884	5.86584	6.14779	5.79083	6.0096	5.97394	6.0042	5.72923	6.08374	3.96933	4.693	3.36534	2.90129	4.2982	3.51145
170484	Nphs2	nephrosis 2, podocin	uc007dch.1	chr1	chr1_156309235_156312234					3.18206	4.00568	3.30046	2.62703	2.87201	1.80656	3.12637	4.42308	3.94703	2.4929	2.671	2.2585	0.568781	0.572373	0.7988	0	0.619996	0
20652	Soat1	sterol O-acyltransferase 1	uc007dcj.1	chr1	chr1_156472829_156475828			chr1:156474015-156474393	7	7.28411	7.52771	7.31888	7.09139	7.34168	6.81929	7.2137	7.70075	7.13693	7.25374	7.53881	7.24656	7.04783	6.97316	7.2065	5.77234	6.53392	5.70487
11352	Abl2	v-abl Abelson murine leukemia viral oncogene 2 (arg, Abelson-related gene)	uc011wuf.1	chr1	chr1_156557287_156560286			chr1:156558497-156559438	7	9.08569	9.36054	9.11131	9.37331	8.10737	8.11335	9.57911	9.84341	9.63059	9.80787	8.34971	8.37228	4.80091	4.71087	4.81366	3.37405	6.13266	6.29408
30935	Tor3a	torsin family 3, member A	uc007dco.2	chr1	chr1_156672840_156675839	3		chr1:156674056-156674416	5	7.17861	6.40587	7.45181	5.65548	6.15398	5.51302	6.02011	5.59731	6.26708	4.90966	4.04333	3.66662	6.59765	5.57976	6.83178	4.57744	6.00544	4.85534
215015	Fam20b	family with sequence similarity 20, member B	uc007dcp.1	chr1	chr1_156717411_156720410	6		chr1:156718338-156718908	7	7.3552	7.01574	7.29471	6.15726	6.69956	6.71833	7.14217	6.64823	6.94516	6.01029	6.3331	6.56485	6.88746	6.48735	6.74667	5.19023	6.38142	5.47741
72713	Angptl1	angiopoietin-like 1	uc007ddc.1	chr1	chr1_156837523_156840522					2.30951	2.12005	1.93971	2.97264	2.60173	2.70478	3.5948	2.90959	2.18066	3.56216	3.20281	3.74407	0	0.94903	0	0.987606	0	0
78255	Ralgps2	Ral GEF with PH domain and SH3 binding motif 2	uc011wui.1	chr1	chr1_156937888_156940887			chr1:156938963-156940007	7	9.28986	9.74413	9.471	9.98169	9.20254	10.1563	9.53711	10.023	9.70908	10.1487	9.08513	9.98353	2.85799	2.83433	3.36654	2.22529	7.20316	8.44549
73435	Tex35	testis expressed 35	uc056yel.1	chr1	chr1_157107181_157110180		8			3.78077	3.75264	4.23625	6.09392	5.22989	5.4337	3.64928	3.98265	4.398	6.22376	5.91825	5.90025	2.86758	2.06119	1.76975	3.95643	1.45903	0
69953	2810025M15Rik	RIKEN cDNA 2810025M15 gene	uc007ddi.1	chr1	chr1_157410852_157413851	6		chr1:157411787-157412829	7	8.94168	8.68156	9.01162	8.77481	8.31899	8.17058	10.2289	9.93212	10.1716	10.0216	9.37045	9.58919	7.72088	7.08562	8.0872	5.48599	7.26882	5.32745
226527	Cryzl2	crystallin zeta like 2	uc007ddk.1	chr1	chr1_157457082_157460081					6.94533	7.27737	6.25559	5.60612	6.09619	5.63097	8.46952	8.74851	7.82508	6.91849	7.76444	7.17237	5.37006	6.76785	5.33639	5.7634	4.17038	4.0505
89867	Sec16b	SEC16 homolog B (S. cerevisiae)	uc007ddn.2	chr1	chr1_157524670_157527669					6.0006	6.59428	6.16636	7.31247	5.40691	3.46377	5.99564	6.51744	6.00711	7.62275	4.63317	3.47415	3.70614	4.59214	4.43117	1.68704	4.82228	2.56724
240843	Brinp2	bone morphogenic protein/retinoic acid inducible neural-specific 2	uc007ddp.2	chr1	chr1_158354730_158357729			chr1:158356040-158356243	7	1.55134	1.21316	1.4607	2.88772	0.52264	3.12802	1.15638	0.580485	0.645509	3.14535	0.495271	3.51731	0.576851	0.319243	0.809322	0.335255	0	0.350504
11899	Astn1	astrotactin 1	uc007ddt.3	chr1	chr1_158360804_158363803			chr1:158362549-158362875	4	2.11925	2.31619	2.23877	2.87484	1.644	1.18794	2.28568	1.97423	2.79331	3.09808	2.08044	1.6637	0	0	0	0.228827	0	0
735253	Mir488	microRNA 488	uc011wuk.1	chr1	chr1_158504125_158507124					0	0	0	0	0	0	0	0	0	0	0	0	0	0	0	0	0	0
23850	Pappa2	pappalysin 2	uc007ddv.1	chr1	chr1_158955939_158958938					1.13392	0.940442	1.09712	1.83959	1.30465	2.46217	1.88669	1.72714	0.947889	1.72118	1.79601	2.96191	0	0	0.14173	0.19354	0	0.380559
26374	Cop1	COP1, E3 ubiquitin ligase	uc007ddz.1	chr1	chr1_159230826_159233825			chr1:159231782-159232536	7	6.92979	7.08803	6.84851	6.52714	6.45807	6.798	9.10528	9.25932	9.01172	8.57746	8.5326	8.99373	4.58295	4.93103	4.37658	3.62117	4.98986	3.321
100217414	Scarna3a	small Cajal body-specific RNA 3A	uc011wul.1	chr1	chr1_159338807_159341806					4.21348	4.23381	5.28203	4.22671	5.49268	4.61894	0	0	0	0	0	0	0	0	0	0	0	0
21960	Tnr	tenascin R	uc007dea.2	chr1	chr1_159522269_159525268					0	0.294702	0.228319	0.437535	1.75125	4.72129	0	0.838038	0.377487	0	1.61461	4.13882	0	0	0	0	0.520211	2.78724
67647	4930523C07Rik	RIKEN cDNA 4930523C07 gene	uc007deb.2	chr1	chr1_160042880_160045879					0.146042	0	0	0.797094	0	0.784819	0	0	0	2.06185	0	0	0	0	0	0	0	1.80878
75255	4930562F07Rik	RIKEN cDNA 4930562F07 gene	uc029quk.1	chr1	chr1_160076486_160079485					0.502986	1.18282	0.848686	0	0.771788	0.958685	0	1.97926	0	0	0	0	0	0	1.08236	0	0	0
329278	Tnn	tenascin N	uc007dee.2	chr1	chr1_160152076_160155075		4			2.24679	2.31092	2.79388	1.98648	2.14912	2.26075	2.701	3.06916	3.3195	2.96945	2.34347	2.09877	0	0	0.506994	0.66506	1.15223	2.23078
64659	Mrps14	mitochondrial ribosomal protein S14	uc007def.1	chr1	chr1_160193760_160196759	5		chr1:160194962-160195410	7	10.9342	10.8961	11.0917	11.4978	11.0973	11.4276	10.6875	10.5085	10.7737	11.1842	10.8375	11.1613	8.83515	8.75184	8.74867	8.61607	8.48267	8.84836
12301	Cacybp	calcyclin binding protein	uc007deg.2	chr1	chr1_160211393_160214392	8		chr1:160212439-160213405	7	9.78975	9.72009	9.66452	7.94266	9.32148	8.57322	9.57378	9.56907	9.37044	7.50326	8.7153	8.15304	9.74642	9.57203	9.66906	7.87758	9.48951	8.53577
100316784	Mir1927	microRNA 1927	uc056yeo.1	chr1	chr1_160294473_160297472					#NUM!	#NUM!	#NUM!	#NUM!	#NUM!	#NUM!	#NUM!	#NUM!	#NUM!	#NUM!	#NUM!	#NUM!	#NUM!	#NUM!	#NUM!	#NUM!	#NUM!	#NUM!
29809	Rabgap1l	RAB GTPase activating protein 1-like	uc007deh.1	chr1	chr1_160350072_160353071					5.76504	5.97236	5.88621	5.16329	4.68023	4.13228	4.78725	5.05731	5.10006	4.08059	4.02871	2.91076	2.50132	3.45715	3.19785	2.2392	2.28816	2.77991
620246	Gpr52	G protein-coupled receptor 52	uc011wum.1	chr1	chr1_160576254_160579253					1.34442	0	0.669973	0	0.686225	0	0	0	0	0	0	0	0	0	0	0	0	0
381305	Rc3h1	RING CCCH (C3H) domains 1	uc007del.2	chr1	chr1_160904911_160907910	5		chr1:160906210-160907096	7	7.1637	7.11797	7.10669	5.74154	7.17114	6.63075	5.64743	5.54172	5.34255	4.33506	4.3667	3.79875	4.14796	3.45565	3.79613	1.58787	5.19621	4.98086
11905	Serpinc1	serine (or cysteine) peptidase inhibitor, clade C (antithrombin), member 1	uc007dem.2	chr1	chr1_160977106_160980105					8.47681	8.47777	8.80434	9.74698	7.88325	7.98314	8.04317	8.24234	8.39957	9.72825	6.98003	6.6144	7.47287	6.96377	7.49731	4.82994	7.50541	7.51803
14455	Gas5	growth arrest specific 5	uc007deu.1	chr1	chr1_161033666_161036665			chr1:161034405-161035181	7	10.6884	10.3426	10.5841	9.45623	9.52797	9.67305	11.259	10.8949	11.1921	9.89595	8.67438	8.54378	10.167	9.74926	9.97971	8.61182	10.2733	10.4478
70454	Cenpl	centromere protein L	uc007dfa.3	chr1	chr1_161069267_161072266	8		chr1:161070649-161071145	7	9.64156	9.69726	9.45414	8.1387	8.36154	8.41335	7.64645	7.65292	7.48117	6.11956	6.44252	6.79624	7.51589	7.35054	7.18024	5.49662	5.8168	5.4348
226541	Klhl20	kelch-like 20	uc007dfg.1	chr1	chr1_161129980_161132979					4.18636	4.32935	4.25811	3.34223	4.39386	2.85203	4.10857	3.40753	4.03647	2.88593	3.97426	2.70788	1.04252	2.58103	2.17456	0.808983	3.01153	2.0573
73844	Ankrd45	ankyrin repeat domain 45	uc007dfj.2	chr1	chr1_161141212_161144211			chr1:161142784-161143001	7	3.62798	3.7268	3.13754	2.26305	3.7414	1.93829	3.38086	3.51987	3.48393	2.78141	2.79747	0.787958	3.13641	0	1.31672	0	3.06956	1.2947
100502590	Tex50	testis expressed 50	uc011wup.1	chr1	chr1_161157815_161160814					0.522089	1.0748	1.00328	0.811275	0.317851	0.317959	0	0	0	0	0	0	0	0	0	0	0	0
11758	Prdx6	peroxiredoxin 6	uc007dfm.2	chr1	chr1_161249711_161252710	3		chr1:161250818-161251278	7	10.2446	10.9015	10.4928	9.83976	10.6035	10.4418	8.85339	9.84929	9.23076	9.15618	8.1988	8.19995	8.80073	9.15725	9.09276	6.91015	9.76835	9.63723
22164	Tnfsf4	tumor necrosis factor (ligand) superfamily, member 4	uc007dfn.2	chr1	chr1_161393938_161396937		2			0	0	0	0	0.168261	0	0	0	0	0	0	0	0	0	0	0	0	0
240873	Tnfsf18	tumor necrosis factor (ligand) superfamily, member 18	uc007dfo.2	chr1	chr1_161493157_161496156		2			0.327127	0	0	0	0	0	0	0	0	0	0	0	0	0	0	0	0	0
14103	Fasl	Fas ligand (TNF superfamily, member 6)	uc007dfr.2	chr1	chr1_161786996_161789995		2			0.623144	1.67506	0.271943	0.69903	0	2.05543	0	0.709474	0	0	0	1.93403	1.81621	2.60447	0	1.59108	0	1.93403
226551	Suco	SUN domain containing ossification factor	uc007dft.2	chr1	chr1_161875162_161878161	5		chr1:161876452-161877098	7	7.70245	8.08867	7.70374	7.39437	8.20268	8.94271	6.80971	7.09914	7.0078	6.58223	7.21004	8.09755	5.28167	5.70153	4.64699	3.01313	5.6578	6.22794
67292	Pigc	phosphatidylinositol glycan anchor biosynthesis, class C	uc007dfx.1	chr1	chr1_161967688_161970687			chr1:161969119-161969514	7	5.51259	6.34342	6.48554	8.6011	6.95521	8.06111	5.73249	6.70826	6.81281	9.00552	7.34462	8.32123	2.68939	2.60876	2.52777	3.27818	3.80476	5.07333
75368	4930558K02Rik	RIKEN cDNA 4930558K02 gene	uc029qum.1	chr1	chr1_161978137_161981136					1.24828	1.69329	0.964018	2.35818	2.42071	2.42116	1.54902	2.28742	0.796608	2.02682	0	0	0	0	0	1.60882	2.99175	0
72753	2810442N19Rik	RIKEN cDNA 2810442N19 gene	uc007dgc.1	chr1	chr1_162003469_162006468					1.00065	2.07624	1.18971	2.21958	2.19636	1.62072	1.73807	2.78333	2.19381	3.60731	3.02435	2.63853	0	3.01101	0	0	1.20005	0
474332	Dnm3os	dynamin 3, opposite strand	uc007dgf.1	chr1	chr1_162216123_162219122					0.432062	1.21604	0.322229	0.488437	0.195014	0.178399	0	0	0	0	0	0	0.724117	1.10402	0.699178	0.429646	0.538657	0.241645
103967	Dnm3	dynamin 3	uc007dfz.1	chr1	chr1_162294139_162297138					3.23972	3.86029	4.03904	5.5668	3.98125	5.65848	3.66223	4.00956	4.54273	6.22058	4.7499	6.25701	2.11486	1.42142	1.54205	1.47137	1.25572	0.949983
71449	Mettl13	methyltransferase like 13	uc007dgj.1	chr1	chr1_162546846_162549845	8		chr1:162548265-162548709	7	4.02657	4.5061	4.5227	3.10631	4.91427	3.80891	2.97785	3.51046	2.73107	1.03264	3.36153	1.40547	3.73143	3.15717	4.13278	2.51246	4.18524	3.02606
53330	Vamp4	vesicle-associated membrane protein 4	uc007dgl.1	chr1	chr1_162569328_162572327	5		chr1:162570354-162571602	7	7.30256	7.4982	7.36364	7.47925	7.50506	7.77838	7.59882	7.51861	7.38478	7.35887	7.41571	7.66098	1.79596	1.31894	1.53211	0	1.24693	1.68394
17926	Myoc	myocilin	uc007dgm.2	chr1	chr1_162637650_162640649					6.22763	6.30474	6.41049	7.21312	6.15106	7.09251	5.18172	5.41871	5.64026	6.21609	5.21328	6.28724	2.723	3.55165	1.83689	1.1326	0	1.52631
100038657	Myocos	myocilin opposite strand	uc007dgn.2	chr1	chr1_162656720_162659719					10.057	10.0457	10.2292	11.0512	9.95929	10.9765	10.4241	10.4293	10.537	11.3172	10.3458	11.3623	4.02284	4.54593	4.08061	4.10737	2.67634	4.04585
226562	Prrc2c	proline-rich coiled-coil 2C	uc007dgo.1	chr1	chr1_162676729_162679728	5				8.70979	8.25731	8.60402	7.22871	8.15919	7.81595	7.93207	7.51536	7.71489	6.44771	7.28797	7.17715	6.68098	5.9041	6.90022	4.44172	5.90857	5.40026
226564	Fmo4	flavin containing monooxygenase 4	uc007dgw.1	chr1	chr1_162812173_162815172					4.7267	3.95626	4.75096	5.0636	4.54518	3.5061	5.2105	4.22563	5.39296	5.63316	5.21405	3.78458	0	2.44019	0	0	0	0.987781
14261	Fmo1	flavin containing monooxygenase 1	uc007dgx.1	chr1	chr1_162865049_162868048		3			3.28535	3.05687	3.36231	3.69452	2.72801	4.0693	1.26476	0.556998	0.778807	2.57941	1.62198	1.03309	1.92818	2.62836	3.26131	2.45398	1.02785	3.58342
55990	Fmo2	flavin containing monooxygenase 2	uc007dha.1	chr1	chr1_162896887_162899886		3			1.60537	1.81278	1.69342	2.07535	1.13071	0.189052	0.519431	2.73924	1.21824	1.91362	0.311188	0.570361	0.519431	0.522764	1.58011	0	0.567018	0
226565	Fmo6	flavin containing monooxygenase 6	uc007dhd.1	chr1	chr1_162936016_162939015		6			3.01586	1.39211	2.03641	2.67023	2.53165	4.51696	2.66366	1.3858	2.09321	2.61154	2.5217	4.41278	0	0	0	0	0	0.675415
14262	Fmo3	flavin containing monooxygenase 3	uc007dhf.1	chr1	chr1_162982992_162985991		8			1.86159	2.39993	2.84191	4.92282	4.01014	4.24968	1.91315	3.22689	3.34674	5.61731	4.49262	4.62813	0	0	0	0	0	0
78258	Mroh9	maestro heat-like repeat family member 9	uc007dhg.2	chr1	chr1_163084171_163087170		2			0	0.065696	0	0.277243	0	0	0	0	0	0	0	0	0	0	0	0	0	0
18933	Prrx1	paired related homeobox 1	uc007dhh.1	chr1	chr1_163312151_163315150			chr1:163312002-163312621	7	1.57857	1.42969	1.75707	4.13365	1.47217	3.55339	1.80891	1.42328	2.61103	4.75785	1.91895	4.32097	0.354109	0	0	0.670993	0	0
98376	Gorab	golgin, RAB6-interacting	uc007dhn.1	chr1	chr1_163402142_163405141					4.31544	4.20501	4.48798	4.4358	3.99226	4.6179	3.9367	3.81461	4.49597	4.02091	3.96887	4.0012	3.17811	3.18789	2.76955	3.18473	2.31475	3.4606
240879	Mettl11b	methyltransferase like 11B	uc011wut.1	chr1	chr1_163723733_163726732		6			0	0	1.58651	0.416264	0.317016	2.15115	0	0	2.50047	0	0	2.4701	0	0	0	0	0	0
16579	Kifap3	kinesin-associated protein 3	uc007dho.2	chr1	chr1_163778083_163781082					3.10482	2.83003	3.51507	2.0573	2.86017	2.51448	3.59436	2.80529	3.33602	1.84327	2.64456	2.93564	0.85648	0	0	0	0	0
240880	Scyl3	SCY1-like 3 (S. cerevisiae)	uc007dhq.2	chr1	chr1_163928265_163931264			chr1:163929785-163930411	7	4.9657	5.23862	4.8471	4.85708	5.23206	4.98896	4.48391	4.71683	4.14885	4.55376	4.9066	5.07965	3.12193	3.88515	3.47008	2.38757	3.31822	2.51798
381306	BC055324	cDNA sequence BC055324	uc007dhs.1	chr1	chr1_163989260_163992259					6.88485	7.12972	6.83107	6.55751	7.05272	6.50472	5.82423	5.61951	5.69419	5.67812	6.02465	5.72984	5.53238	5.98691	5.53858	4.30319	5.68101	4.65971
69962	Mettl18	methyltransferase like 18	uc007dhw.2	chr1	chr1_163993445_163996444			chr1:163994434-163995154	7	5.81878	6.43752	5.84363	7.51416	6.0945	6.82218	5.59516	6.34517	5.86692	7.58842	6.10706	6.89835	5.30966	5.43086	4.38717	3.5749	4.40326	4.41304
20339	Sele	selectin, endothelial cell	uc007dhx.1	chr1	chr1_164046734_164049733		1			1.71906	1.42872	0.815683	2.02361	0.957788	0.867779	2.52146	0.451573	0.877636	2.5961	1.49742	0	1.29805	2.22506	0	1.35207	0	1.39635
20343	Sell	selectin, lymphocyte	uc011wuv.1	chr1	chr1_164060576_164063575		3			1.01649	0.800467	0.836408	2.40611	0.901017	1.3147	0.596067	0.599797	0.834305	3.27973	0.360832	0	1.34185	0.599797	1.12068	1.39696	0.649231	1.71789
20344	Selp	selectin, platelet	uc007dhz.2	chr1	chr1_164113764_164116763					6.61725	7.04889	7.30782	7.9943	7.45372	6.73952	7.7576	8.15069	8.37796	9.00021	8.57798	7.70434	0	1.2076	1.16553	1.0267	1.05852	0.447324
100503816	Gm16548	predicted gene 16548	uc007dib.2	chr1	chr1_164150718_164153717					6.29823	6.58035	7.00569	7.70447	7.10884	6.4439	8.04611	8.34862	8.721	9.35035	8.88639	8.10357	0	0	0	1.6656	1.43333	0
116914	Slc19a2	solute carrier family 19 (thiamine transporter), member 2	uc007did.2	chr1	chr1_164247546_164250545	2		chr1:164249040-164249686	7	3.74387	4.89303	3.99646	3.54358	3.59291	3.90368	3.46647	4.38707	3.94126	2.89145	3.25743	3.5234	3.81454	4.925	3.86713	3.59179	3.58288	2.95404
74895	Ccdc181	coiled-coil domain containing 181	uc007dif.2	chr1	chr1_164274098_164277097					6.63579	6.29209	6.95452	7.66804	6.66168	7.74131	6.77777	6.57663	7.08076	7.73121	6.80375	7.9117	2.04416	0	0	0.735562	1.45177	1.63105
171567	Nme7	NME/NM23 family member 7	uc007dio.3	chr1	chr1_164305801_164308800			chr1:164307458-164307684	7	8.2181	8.4626	8.0241	8.89854	7.8621	8.33587	5.56636	5.84018	5.84522	5.714	5.77468	6.20055	3.99665	4.73506	4.79274	3.78031	3.97115	3.22814
11931	Atp1b1	ATPase, Na+/K+ transporting, beta 1 polypeptide	uc007dip.2	chr1	chr1_164456856_164459855	5		chr1:164457667-164458737	7	8.10553	8.60418	8.56631	7.99093	7.98639	7.70071	4.36156	4.82767	4.47065	4.10815	3.96092	3.67143	3.93641	4.61776	3.96358	3.66408	3.36084	3.08264
56429	Dpt	dermatopontin	uc007diq.1	chr1	chr1_164795232_164798231		2			0.366829	0	0.530735	0	0.284754	0	0	0	0	0	0	0	1.23347	0	1.35116	0	0	0
433374	Gm20743	predicted gene, 20743	uc007dir.2	chr1	chr1_164861621_164864620		2			0.837057	1.62073	1.66635	2.9813	0.236106	0	1.67913	2.11396	1.42512	1.11901	0	0	0	2.44318	2.38223	4.21565	1.15271	0
16963	Xcl1	chemokine (C motif) ligand 1	uc007dis.1	chr1	chr1_164934011_164937010					1.43404	1.28666	1.20606	3.09239	1.62505	1.54839	1.57825	0	2.01426	1.63867	1.68093	0	0	0	0	0	0	0
75857	4930568G15Rik	RIKEN cDNA 4930568G15 gene	uc007div.2	chr1	chr1_165090431_165093430					1.22234	0.537131	0.423621	0.823159	0.81035	0.323437	2.50265	1.36045	1.1313	1.40914	0.898522	1.45452	0	0	0	0	0	0
83993	Tbx19	T-box 19	uc007diw.1	chr1	chr1_165159274_165162273					7.96002	8.34451	8.13559	9.41645	7.66127	8.52363	9.28065	9.63457	9.46589	10.5821	8.95507	9.79349	2.44321	1.88107	1.43206	2.1066	1.3099	1.31603
108735	Sft2d2	SFT2 domain containing 2	uc007dix.2	chr1	chr1_165192934_165195933	6		chr1:165193912-165194575	7	3.35323	3.43088	3.09205	4.70311	3.49757	3.7365	4.18687	4.2151	3.77106	5.93122	4.38381	5.11694	2.34388	2.1451	2.1591	1.14093	1.4653	1.33365
226591	Tiprl	TIP41, TOR signalling pathway regulator-like (S. cerevisiae)	uc007diz.2	chr1	chr1_165235459_165238458	6		chr1:165236384-165237118	7	10.7266	10.1742	10.5601	8.18729	11.0487	10.3286	9.97157	9.44836	9.89847	7.52982	10.0969	9.84832	9.2637	8.52838	8.85933	6.0224	9.66471	8.45972
240888	Gpr161	G protein-coupled receptor 161	uc007dja.1	chr1	chr1_165294266_165297265		3			8.42884	7.87776	7.49715	6.17182	6.9515	7.40594	8.0969	7.30031	7.12444	5.32903	6.58502	6.85224	7.07236	6.92799	6.27484	4.98005	5.79276	6.35782
70456	Mpc2	mitochondrial pyruvate carrier 2	uc007djd.1	chr1	chr1_165459708_165462707	6		chr1:165459580-165461564	7	12.1653	11.9262	11.9407	11.0054	11.6918	11.1573	11.8099	11.6817	11.5244	10.6331	11.2761	11.1609	12.024	11.6394	11.8354	10.7094	11.5608	10.6464
271639	Adcy10	adenylate cyclase 10	uc011wva.1	chr1	chr1_165508411_165511410					0	0	0.301581	0.120805	0.752343	0.513987	0	0	0	0	0.913051	0	0	0	0	0	0	1.12814
68481	Mpzl1	myelin protein zero-like 1	uc007djg.1	chr1	chr1_165600365_165603364	5				8.64161	8.7175	8.38707	9.05368	7.8661	9.13222	7.77496	8.15122	7.42365	8.60839	7.465	8.74919	7.662	7.14896	7.21566	6.21486	5.79641	5.91599
226594	Rcsd1	RCSD domain containing 1	uc007djk.1	chr1	chr1_165706595_165709594					5.16319	6.02018	5.08799	5.56269	3.56769	4.80191	3.6713	4.62408	3.63626	6.12354	4.27632	6.01981	6.04666	6.9558	6.10412	4.668	2.44525	1.48087
433375	Creg1	cellular repressor of E1A-stimulated genes 1	uc007djm.1	chr1	chr1_165762280_165765279	4		chr1:165763706-165764219	7	5.31242	5.58812	5.72805	6.37265	5.49038	6.91976	5.17572	6.20617	5.4966	7.15127	5.70591	7.98019	5.41873	4.14605	5.86646	4.86937	5.1988	4.75313
12503	Cd247	CD247 antigen	uc007djq.2	chr1	chr1_165787181_165790180					2.39858	3.53852	3.27292	3.40717	2.78958	3.90703	0.468355	2.49508	1.86453	2.34537	2.06885	3.12499	0.468355	1.34815	2.08015	0	0.512044	0
18986	Pou2f1	POU domain, class 2, transcription factor 1	uc011wvc.1	chr1	chr1_165878976_165881975					6.61997	6.81026	6.28128	6.97664	6.67149	7.43318	7.52669	8.02083	7.48199	8.09945	7.70138	8.46455	4.66978	5.46338	5.64736	5.20105	4.52806	3.87575
240892	Dusp27	dual specificity phosphatase 27 (putative)	uc007dkh.2	chr1	chr1_166126399_166129398		4			0.858196	0.455473	1.14869	1.87699	1.07219	0	1.43677	0.363676	1.06258	1.77507	0.962172	0	0.649888	0	0.521521	0.381636	0.396248	0
98558	Mael	maelstrom spermatogenic transposon silencer	uc007dkk.1	chr1	chr1_166237245_166240244	6		chr1:166238498-166238965	5	9.2387	9.33576	9.25611	9.13478	8.93377	8.13095	6.62396	7.02412	7.25038	7.06858	6.79168	5.84026	6.15134	5.92483	5.70974	5.19765	4.60221	4.65106
100039795	Ildr2	immunoglobulin-like domain containing receptor 2	uc011wvg.1	chr1	chr1_166252639_166255638	1		chr1:166253980-166254247	7	0.616128	1.56413	0.134104	1.31792	0.627542	0	0	0.441436	0	0	0.135744	0	1.16564	2.35515	0.183867	2.51753	0.839376	0
27878	Tada1	transcriptional adaptor 1	uc007dkm.2	chr1	chr1_166377667_166380666	5		chr1:166379308-166379976	7	8.70975	9.36693	8.71635	8.80546	9.43456	8.37472	8.26374	9.00776	8.29334	8.82951	9.35645	8.4604	7.81081	8.40344	7.71257	5.84432	7.54533	6.17908
71592	Pogk	pogo transposable element with KRAB domain	uc011wvk.2	chr1	chr1_166408329_166411328					2.27152	3.13754	2.4385	2.85153	2.77289	2.20916	2.25469	3.94527	3.07808	3.14052	3.27981	3.05841	1.91823	2.26338	1.41754	1.53694	2.1792	2.11506
226601	Gm4846	predicted gene 4846	uc011wvl.1	chr1	chr1_166496089_166499088					2.15077	1.82044	2.08296	3.35492	2.24607	1.69486	0.68008	0	1.91271	2.07202	1.2253	0	0	0	0	0	0	0
226604	Gm4847	predicted gene 4847	uc011wvm.1	chr1	chr1_166646194_166649193		2			6.52952	6.22313	6.17049	6.77345	3.32738	6.6295	0.829753	1.74415	0.920176	1.96191	0.282025	0.520934	1.35319	2.86129	0.375678	2.47262	0.720455	0.902858
240894	Fmo9	flavin containing monooxygenase 9	uc011wvn.1	chr1	chr1_166680346_166683345		2			0.156518	0.0815528	0.233893	0	0	2.14874	0	0.489772	0.386245	0	0	2.86465	0	0	0	0	0	0
226610	Fam78b	family with sequence similarity 78, member B	uc011wvo.1	chr1	chr1_166999917_167002916			chr1:167000592-167001863	7	1.24572	1.20297	0.747983	3.06197	0.485523	1.84863	0	0	0	0.411033	0	0.759634	0	0	0.559771	0	0	0
80914	Uck2	uridine-cytidine kinase 2	uc007dku.2	chr1	chr1_167283628_167286627	2		chr1:167283765-167285152	5	12.3908	12.0504	12.3302	11.2199	12.4668	11.9639	11.8596	11.636	11.883	11.4617	12.0966	11.9645	12.0732	11.6195	11.952	9.94349	12.0344	10.9434
102465177	Mir6347	microRNA 6347	uc056yet.1	chr1	chr1_167288625_167291624					#NUM!	#NUM!	#NUM!	#NUM!	#NUM!	#NUM!	#NUM!	#NUM!	#NUM!	#NUM!	#NUM!	#NUM!	#NUM!	#NUM!	#NUM!	#NUM!	#NUM!	#NUM!
68944	Tmco1	transmembrane and coiled-coil domains 1	uc007dkv.1	chr1	chr1_167307170_167310169	8		chr1:167308250-167309065	7	9.64896	9.85666	9.36347	8.5475	9.30098	9.06373	2.116	1.81571	2.75321	1.68632	1.51218	2.24222	2.85857	2.37866	1.54303	2.03762	1.39003	1.26256
56752	Aldh9a1	aldehyde dehydrogenase 9, subfamily A1	uc007dkx.1	chr1	chr1_167348491_167351490	8		chr1:167350132-167350541	7	9.69301	9.93875	9.83644	10.4636	9.42622	10.3393	9.54941	9.85959	9.74897	10.3481	9.45298	10.3897	7.50611	7.58963	7.60357	6.17486	6.50777	6.13285
66447	Mgst3	microsomal glutathione S-transferase 3	uc007dky.1	chr1	chr1_167392298_167395297	5		chr1:167394072-167394421	7	9.7266	10.1421	9.98772	12.1546	11.877	9.67941	8.51898	8.95275	8.97209	10.943	10.843	8.55599	1.47744	3.7642	2.96868	4.57238	4.38023	3.69819
240899	Lrrc52	leucine rich repeat containing 52	uc007dkz.1	chr1	chr1_167465281_167468280					1.64905	1.90556	2.16987	2.35296	1.51176	1.96319	0	0	0	1.64268	0	1.69209	0.997919	0	1.33691	1.64268	1.91429	1.08108
20183	Rxrg	retinoid X receptor gamma	uc007dlb.2	chr1	chr1_167616765_167619764					0.824015	1.98323	1.63383	2.81251	0.703952	2.54597	0	0	0.938979	2.45009	0	0.740256	0.6774	0.68153	0.54457	1.82829	0.414525	1.22709
110648	Lmx1a	LIM homeobox transcription factor 1 alpha	uc007dlc.1	chr1	chr1_167688058_167691057			chr1:167688275-167689255	7	8.3776	8.44986	7.78397	8.12653	6.62509	8.48209	9.65199	9.74621	9.01117	9.27652	7.87652	9.77469	1.49759	1.83702	0.355153	1.35207	0.8563	0.860903
18514	Pbx1	pre B cell leukemia homeobox 1	uc007dle.2	chr1	chr1_168430670_168433669					1.04462	0.595495	0.449045	2.52218	1.22887	2.52224	1.24533	0	0	1.41537	0.407415	1.57135	0	0	0	0	0	0
102465178	Mir6348	microRNA 6348	uc033fmv.1	chr1	chr1_168489143_168492142					0	0	0	0	0	0	0	0	0	0	0	0	0	0	0	0	0	0
66977	Nuf2	NUF2, NDC80 kinetochore complex component	uc007dlk.1	chr1	chr1_169529965_169532964			chr1:169531290-169531599	7	9.259	9.69458	9.29598	10.7847	10.3481	10.4094	6.86278	7.42037	6.92055	8.35096	2.40291	2.53586	5.29191	4.90493	4.69752	3.40424	8.55559	7.94393
19737	Rgs5	regulator of G-protein signaling 5	uc007dlm.1	chr1	chr1_169654001_169657000		2			0	0	0.220503	0.168741	0.685063	1.43424	0	0	0	0	0	0	0	0	0	0	0	0
19736	Rgs4	regulator of G-protein signaling 4	uc007dln.1	chr1	chr1_169746143_169749142					1.57026	2.16425	2.9235	3.78213	2.15307	2.84389	0	0	0	0	0	0	0	0	0	0	0	0
78465	Ccdc190	coiled-coil domain containing 190	uc011wvq.1	chr1	chr1_169928419_169931418					0.798792	0.585435	1.09492	1.43673	0.930446	1.92156	0	0	0	0	0	0	0	0	0	0	0	0
15490	Hsd17b7	hydroxysteroid (17-beta) dehydrogenase 7	uc007dlp.1	chr1	chr1_169967706_169970705	7		chr1:169968946-169969431	7	7.04829	7.54681	7.35816	7.37658	7.42009	7.85458	0.382082	1.15197	1.25837	0	0.59003	0.421433	0	0.384648	0	0	0.224567	0.421433
18214	Ddr2	discoidin domain receptor family, member 2	uc011wvr.1	chr1	chr1_170087445_170090444					8.34432	8.26834	7.9503	7.42027	6.74908	7.98813	0	0.36462	0	0	0.708425	1.28494	0.362172	0.193799	0.522807	0.203958	0.307728	0.712415
107652	Uap1	UDP-N-acetylglucosamine pyrophosphorylase 1	uc007dlz.2	chr1	chr1_170173465_170176464	4		chr1:170174610-170175289	7	10.5177	10.0255	10.0447	8.69577	9.12649	10.161	1.53312	0.710348	0	0	0	0.770958	2.05549	0.710348	0.568675	0.741546	1.0371	0.770958
16589	Uhmk1	U2AF homology motif (UHM) kinase 1	uc007dma.1	chr1	chr1_170213894_170216893	5		chr1:170215004-170215422	5	9.6113	9.7318	9.7004	8.91049	9.32881	9.84087	0.606969	1.36803	0.848436	0	0	0	1.03289	1.86207	0.485709	0	0.367969	0.664681
545378	Sh2d1b2	SH2 domain containing 1B2	uc007dmb.1	chr1	chr1_170231371_170234370		1			0	0	0	0	0.232985	0.433667	0	0	0	0	0	0	0	0	0	0	0	0
26904	Sh2d1b1	SH2 domain containing 1B1	uc007dmc.1	chr1	chr1_170275824_170278823		2			1.53952	0.895503	1.91311	0.315581	0.878449	0	0	0	0	0	0	0	0	0	0	0	0	0
76925	Spata46	spermatogenesis associated 46	uc007dmd.1	chr1	chr1_170307361_170310360					0	0	0	0	0	0	0	0	0	0	0	0	0	0	0	0	0	0
70729	Nos1ap	nitric oxide synthase 1 (neuronal) adaptor protein	uc007dme.1	chr1	chr1_170327808_170330807					1.72689	1.71432	1.97262	3.1753	2.95907	2.44588	0	0	0	0	0	0	0	0	0	0	0	0
320078	Olfml2b	olfactomedin-like 2B	uc007dmi.2	chr1	chr1_170643032_170646031	1		chr1:170644196-170644660	5	0	0.584903	0.275174	0	0.519137	1.41746	0	0	0	0	0	0	0	0	0	0	0	0
226641	Atf6	activating transcription factor 6	uc007dmj.1	chr1	chr1_170866272_170869271			chr1:170867513-170867858	7	4.57461	5.27994	5.19411	6.41466	5.38974	6.52213	0	0	0	0	0	0.483644	0	0	0	0	0	0.261995
80915	Dusp12	dual specificity phosphatase 12	uc007dmm.1	chr1	chr1_170884041_170887040			chr1:170885007-170885507	7	9.15107	8.92014	9.14231	9.61132	10.8111	10.0964	0.927687	0	0	0.971028	2.90975	0	0	0.932913	0.757395	0	2.32457	1.0068
435653	Fcrlb	Fc receptor-like B	uc007dmp.1	chr1	chr1_170911442_170914441					1.67008	0.15909	1.51214	1.0429	1.49463	0.603694	0	0	0	0	0	0	0	0	0	0	0	0
98752	Fcrla	Fc receptor-like A	uc007dmr.2	chr1	chr1_170926084_170929083					0	0.732677	1.00095	0.280898	1.39616	1.24446	0	0	0	0	0	0	0	0	0	0	0	0
14130	Fcgr2b	Fc receptor, IgG, low affinity IIb	uc007dmv.1	chr1	chr1_170974572_170977571		3			1.66522	2.23866	1.0302	0	5.50286	3.91858	0	0	0	0	0.611486	0	0	0	0	0	0	0
246256	Fcgr4	Fc receptor, IgG, low affinity IV	uc007dmw.2	chr1	chr1_171017426_171020425		4			3.57731	3.85692	4.23729	4.23974	3.388	4.09814	0	0	0	0	0	0	0	0	0	0	0	0
14131	Fcgr3	Fc receptor, IgG, low affinity III	uc007dmy.2	chr1	chr1_171056553_171059552	2				12.1577	11.9847	12.2599	9.66934	11.2309	10.354	1.15913	1.80129	1.9378	0	1.24489	0	1.15913	2.24122	1.52981	0	1.61117	2.36159
102466998	Mir6546	microRNA 6546	uc033fnc.1	chr1	chr1_171063153_171066152			chr1:171063940-171065960	5	2.45993	1.71577	2.62897	0	2.26817	0	0	0	0	0	0	0	0	0	0	0	0	0
75472	Cfap126	cilia and flagella associated protein 126	uc007dna.1	chr1	chr1_171120161_171123160					8.31948	6.86331	7.60981	4.78563	7.46095	5.63345	0	0	0	0	0	0	1.08935	0	0	0	0	0
66052	Sdhc	succinate dehydrogenase complex, subunit C, integral membrane protein	uc007dnb.2	chr1	chr1_171149104_171152103			chr1:171150342-171150666	7	7.94891	7.57253	8.08844	8.15861	8.89363	8.31186	0	0	0	0	1.34688	1.02603	0.945854	0.951152	0	0	0.598875	0
17528	Mpz	myelin protein zero	uc007dnd.1	chr1	chr1_171154020_171157019	2				0.60232	0	0.0926396	0.377369	0	0	0	0	0	0	0	0	0	0	0	0	0	0
66425	Pcp4l1	Purkinje cell protein 4-like 1	uc009uzy.1	chr1	chr1_171194787_171197786			chr1:171195926-171196155	5	8.08083	7.52687	7.13194	7.31773	6.22834	6.10225	0.908275	0	0	0	0	0	0	0	0	0	0	0
12355	Nr1i3	nuclear receptor subfamily 1, group I, member 3	uc007dnf.2	chr1	chr1_171212470_171215469					4.51235	4.19175	4.04223	2.57047	3.04604	3.52475	0	0	0	0	0	0	0	0	0	0	0	0
11807	Apoa2	apolipoprotein A-II	uc056yez.1	chr1	chr1_171223554_171226553					3.73939	3.99816	4.61222	3.39307	4.46901	2.28735	0	0	0	0	1.22326	0	0	0	0	0	0	0
14127	Fcer1g	Fc receptor, IgE, high affinity I, gamma polypeptide	uc007dnl.1	chr1	chr1_171232850_171235849					4.76877	6.2947	4.85418	4.01368	3.42034	3.27524	0	1.27807	0	0	0	0	0	1.27807	0	0	0	0
226646	Ndufs2	NADH:ubiquinone oxidoreductase core subunit S2	uc011wvz.1	chr1	chr1_171245613_171248612			chr1:171247015-171247401	7	9.64815	9.5418	9.53704	7.72326	9.06334	8.02863	3.01218	3.57976	3.56284	1.72881	1.14271	1.14834	6.17436	5.69902	5.96754	3.65223	6.11374	5.48533
240913	Adamts4	a disintegrin-like and metallopeptidase (reprolysin type) with thrombospondin type 1 motif, 4	uc007dnn.1	chr1	chr1_171248922_171251921		6			4.51531	4.73076	4.41075	5.80865	3.14538	1.72277	0.439433	0	0	0.463588	0	0	0	0	0	0	0	0
57370	B4galt3	UDP-Gal:betaGlcNAc beta 1,4-galactosyltransferase, polypeptide 3	uc007dnr.2	chr1	chr1_171268828_171271827			chr1:171270156-171270714	7	9.89063	9.25609	9.36736	8.5162	8.10717	7.95793	1.10266	0.658229	0	0	0.967971	1.54884	1.10266	0	1.21239	1.1514	0.711399	0
19044	Ppox	protoporphyrinogen oxidase	uc007dns.1	chr1	chr1_171279687_171282686					2.039	3.35661	3.36801	3.48119	2.17488	3.36379	0	0	0	0	0	0	0	0	0	0	0	0
30941	Usp21	ubiquitin specific peptidase 21	uc011wwa.1	chr1	chr1_171286462_171289461	8		chr1:171287539-171288060	7	9.0675	9.04739	9.02132	9.91495	8.43414	9.63623	1.49326	0.937018	0.760916	1.77187	1.32909	1.01113	0	0.543281	0.430053	0	0	0.592391
66155	Ufc1	ubiquitin-fold modifier conjugating enzyme 1	uc007dnw.1	chr1	chr1_171293483_171296482	6		chr1:171294471-171294818	7	8.54168	7.88765	8.36859	8.06941	8.50417	8.60003	2.58545	2.3312	2.98005	2.88526	4.04955	3.60798	1.00029	0	0	0	0	1.08359
21945	Dedd	death effector domain-containing	uc007dny.2	chr1	chr1_171327645_171330644			chr1:171328890-171329488	7	8.41224	8.2822	8.67121	9.44187	9.32163	9.47477	0.551016	0.554516	0.439288	0	0	0.604445	0.551016	0.554516	0	0.580169	1.19646	0
18637	Pfdn2	prefoldin 2	uc007doc.1	chr1	chr1_171344199_171347198			chr1:171345439-171345901	7	11.0556	10.9772	11.0934	10.2834	11.7362	10.576	6.30906	5.86281	6.30169	5.48365	7.0265	6.19505	2.29704	1.57154	2.80554	2.3691	2.09136	2.42752
68874	Klhdc9	kelch domain containing 9	uc007dod.1	chr1	chr1_171359299_171362298			chr1:171360798-171361019	6	4.46897	3.31217	4.05968	3.2847	3.92257	3.12784	0.892023	0	0	0	0	0	0	0	0	0	0	0
71740	Nectin4	nectin cell adhesion molecule 4	uc011wwc.1	chr1	chr1_171368673_171371672					0.744947	1.02082	0.737573	1.15426	0.926444	2.56417	0	0	0	0	0	0	0	0	0	0	0	0
226652	Arhgap30	Rho GTPase activating protein 30	uc007doh.2	chr1	chr1_171387460_171390459					2.26165	1.19163	1.9898	0.991032	2.13302	1.51179	0	0	0	0	0	0	0	0	0	0	0	0
22278	Usf1	upstream transcription factor 1	uc007dol.2	chr1	chr1_171410181_171413180	5		chr1:171411210-171411871	7	8.11427	7.8096	7.68826	7.08482	8.42359	7.55658	0.662779	1.46612	0.920285	1.1643	0.979446	0	4.67194	4.57991	4.42809	3.6054	5.2327	4.53497
226654	Tstd1	thiosulfate sulfurtransferase (rhodanese)-like domain containing 1	uc011wwd.1	chr1	chr1_171417533_171420532					5.91258	5.23342	4.49369	3.43907	5.42719	4.79403	0	0	0	0	0.962008	0	0	0	0	0	0	0
16456	F11r	F11 receptor	uc007doo.1	chr1	chr1_171436061_171439060	2		chr1:171437431-171437953	7	8.87746	8.49247	9.3577	7.59991	9.47023	8.70836	0.944796	0.551882	1.27238	0	1.83542	1.02491	1.25543	0	0.77214	0.577436	1.1918	0
56009	Alyref2	Aly/REF export factor 2	uc007dop.1	chr1	chr1_171501978_171504977			chr1:171503389-171504200	7	7.88986	8.18592	7.33766	7.81689	9.74005	8.62043	0	0	0	0	0	1.13433	0	0	0	0	0.67206	0
16429	Itln1	intelectin 1 (galactofuranose binding)	uc007doq.2	chr1	chr1_171533795_171536794		6			5.61754	5.26356	5.97161	4.17344	5.49043	5.07441	1.46866	0.918834	1.88964	0	0.986849	0	0.913665	1.47569	1.88964	1.52672	1.5674	0.991942
18106	Cd244a	CD244 molecule A	uc007dor.1	chr1	chr1_171557693_171560692		6			3.28967	3.16144	3.62022	3.30722	3.5271	3.04354	0	0	0.709834	0	0.547308	0	0	0	0	0	0	0
17085	Ly9	lymphocyte antigen 9	uc011wwg.2	chr1	chr1_171605911_171608910		7			0	1.78923	0.714436	0	0.249362	0	0	0	0	0	0	0	0	0	0	0	0	0
102465784	Mir7683	microRNA 7683	uc056yfc.1	chr1	chr1_171640401_171643400					#NUM!	#NUM!	#NUM!	#NUM!	#NUM!	#NUM!	#NUM!	#NUM!	#NUM!	#NUM!	#NUM!	#NUM!	#NUM!	#NUM!	#NUM!	#NUM!	#NUM!	#NUM!
75345	Slamf7	SLAM family member 7	uc007doy.1	chr1	chr1_171647508_171650507					6.31976	6.0042	6.22996	4.82391	5.74909	6.70113	0	0	0	0	0	0	0.949576	0	0	0	0	0
12506	Cd48	CD48 antigen	uc007dpa.1	chr1	chr1_171680555_171683554					4.75688	5.6125	4.1827	5.40115	2.74662	3.38535	0	0	0	0	0	0	0	0	0	0	0	0
27218	Slamf1	signaling lymphocytic activation molecule family member 1	uc007dpb.1	chr1	chr1_171765632_171768631		4			5.41403	6.19108	5.70194	6.94439	5.70999	6.21958	0	0	0	0	0	0	0	0	0	0	0	0.823129
12523	Cd84	CD84 antigen	uc007dpe.2	chr1	chr1_171838197_171841196		6			2.67294	3.87856	2.1869	2.90571	1.79662	2.96136	0	0	0	0	0	0	0	1.467	0	0	0	0
30925	Slamf6	SLAM family member 6	uc007dpg.1	chr1	chr1_171916037_171919036		3			1.59955	1.98833	1.52164	2.30349	1.79874	1.45694	0	0	0	0	0	0	0	0	0	0	0	0
93840	Vangl2	VANGL planar cell polarity 2	uc011wwi.1	chr1	chr1_172026546_172029545					3.38183	2.43804	2.47788	2.97608	1.64077	3.51992	0	0	0	0	0	0	0	0	0	0	0	0
18071	Nhlh1	nescient helix loop helix 1	uc007dpj.2	chr1	chr1_172056097_172059096		3			1.10118	1.86194	0.496155	0.435568	0.281905	0	0	0	0	0	0	0	0	0	0	0	0	0
59287	Ncstn	nicastrin	uc007dpk.2	chr1	chr1_172081250_172084249			chr1:172082540-172083159	7	6.57024	6.73855	6.69511	8.22784	6.33117	7.73626	2.77869	3.27604	3.39233	4.65666	3.14621	4.57067	1.61779	1.4528	0.841309	0	0.252832	0
12847	Copa	coatomer protein complex subunit alpha	uc007dpp.2	chr1	chr1_172112837_172115836					7.66528	7.6042	7.39593	7.49493	8.12806	7.23904	4.03591	3.95894	3.75747	4.07737	0	0.621579	3.19897	2.86898	2.62224	2.02638	4.86165	4.52863
19298	Pex19	peroxisomal biogenesis factor 19	uc007dpq.2	chr1	chr1_172125255_172128254	8				9.76777	9.11092	9.68937	8.15106	9.86187	8.34344	0.869183	0	0.962644	0	0.545135	0.548371	1.40776	0.502307	0	0	1.38242	0
98193	Dcaf8	DDB1 and CUL4 associated factor 8	uc007dpv.2	chr1	chr1_172146515_172149514			chr1:172147962-172148562	7	8.48822	8.82267	8.77354	9.32132	8.96746	8.92064	5.95737	6.40101	6.31091	6.94296	0.811172	0.935104	3.81172	3.76497	3.42934	2.82232	6.76102	6.62777
18611	Pea15a	phosphoprotein enriched in astrocytes 15A	uc007dpy.1	chr1	chr1_172205282_172208281	8				4.67476	2.6613	4.11825	1.81364	4.1346	2.49985	0.64635	0	0	0	1.17363	0	3.32815	0.65033	3.20446	0	3.19576	1.81946
12372	Casq1	calsequestrin 1	uc007dqa.2	chr1	chr1_172218396_172221395					3.67092	3.06739	3.14904	1.58639	2.02982	2.1566	0	0	0	0	0	0	0	0	0	0	0	0
27222	Atp1a4	ATPase, Na+/K+ transporting, alpha 4 polypeptide	uc011wwk.1	chr1	chr1_172256925_172259924		1			0.215748	0.0578749	0.0866984	0.0656219	1.62028	0.185006	0	0	0	0	0	0	0	0	0	0	1.3608	0
98660	Atp1a2	ATPase, Na+/K+ transporting, alpha 2 polypeptide	uc007dqc.1	chr1	chr1_172296565_172299564		4			0.0804582	0.267535	0.179045	0.0924581	0	0.046047	0	0.490184	0	0	0	0	0	0	0	0	0	0
140559	Igsf8	immunoglobulin superfamily, member 8	uc007dqe.1	chr1	chr1_172310907_172313906		1	chr1:172312330-172312632	7	2.44755	1.27085	2.22909	1.73529	1.83087	4.3866	0.981627	0	0.457275	0	0.62424	1.6695	0	0	0.457275	0	0	0
16524	Kcnj9	potassium inwardly-rectifying channel, subfamily J, member 9	uc007dqh.1	chr1	chr1_172327764_172330763					0.775719	1.98226	1.03425	0.56493	0.851983	1.09816	0	1.17367	0	0	0	0	0	0.504483	0.398259	0	0	0
16513	Kcnj10	potassium inwardly-rectifying channel, subfamily J, member 10	uc007dqj.1	chr1	chr1_172339710_172342709	2		chr1:172340866-172341194	7	3.0574	2.97685	1.59818	2.21306	2.01188	1.66325	0	0	0	0	0	0	0	0	0	0	0	0
67556	Pigm	phosphatidylinositol glycan anchor biosynthesis, class M	uc007dqk.2	chr1	chr1_172375031_172378030	4		chr1:172376351-172377347	7	8.48901	8.08448	8.05908	6.38983	8.50626	7.4007	0.729044	0	0.323767	0	0.241984	0	0	0.41282	0.323767	0	0	0
98365	Slamf9	SLAM family member 9	uc007dql.2	chr1	chr1_172473860_172476859					3.27294	2.73179	2.56003	2.56217	3.08519	3.87621	0	0	0	0	0	0	0	0	0	0	0	0
93842	Igsf9	immunoglobulin superfamily, member 9	uc011wwm.1	chr1	chr1_172480713_172483712	7		chr1:172481969-172482213	1	2.75193	0.50446	0.757872	0	0.835214	0.0599104	0	0	0	0	0	0	1.20942	0	0.487225	0	0.196357	0
21346	Tagln2	transgelin 2	uc007dqp.1	chr1	chr1_172498746_172501745	2		chr1:172500079-172500860	3	8.06739	7.26813	6.55622	4.9335	6.60054	4.56212	4.48215	5.37308	3.88007	1.49455	2.26145	2.26958	6.9033	5.69404	4.89503	3.33468	5.61202	2.94265
71870	Cfap45	cilia and flagella associated protein 45	uc007dqq.2	chr1	chr1_172519630_172522629					5.86723	5.968	5.74461	6.35716	5.99494	6.71735	3.4615	3.88856	3.99331	4.74459	4.07138	5.2314	0	0	0.48893	0	0.370507	0
71319	4933439K11Rik	RIKEN cDNA 4933439K11 gene	uc007dqr.1	chr1	chr1_172549307_172552306					0.713317	1.66169	1.20773	2.30342	2.41638	0.785191	0	0	0	0	0	0	0	0	0	0	0	0
240916	Vsig8	V-set and immunoglobulin domain containing 8	uc007dqs.2	chr1	chr1_172554438_172557437					0.796075	0	0	0.145638	0.391967	0.392097	0	0	0	0	0	0	0.717601	0	0	0	0	0
74748	Slamf8	SLAM family member 8	uc007dqu.1	chr1	chr1_172589069_172592068		1			0	1.42296	0	0	0.578041	0.135668	0	0	0	0	0	0	0	0	0	0	0	0
677296	Fcrl6	Fc receptor-like 6	uc011wwo.1	chr1	chr1_172601052_172604051		2			0	0	0	0.921366	0	0	0	0	0	0	0	0	0	0	0	0	0	0
68440	Dusp23	dual specificity phosphatase 23	uc007dqw.1	chr1	chr1_172631475_172634474			chr1:172632539-172633129	4	6.48331	6.61233	6.41188	8.00971	6.05777	7.78824	0	0	0	0	0	0	0	0	0	0	0	0
12944	Crp	C-reactive protein, pentraxin-related	uc011wwq.1	chr1	chr1_172696556_172699555					0	0	0	1.07664	0	0.626199	0	0	0	0	0	0	0	0	0	0	0	0
20219	Apcs	serum amyloid P-component	uc007dqy.2	chr1	chr1_172893555_172896554					0	0	0	0	0	0	0	0	0	0	0	0	0	0	0	0	0	0
18313	Olfr16	olfactory receptor 16	uc007dqz.2	chr1	chr1_172955268_172958267					0	0	0	0	0	0	0	0	0	0	0	0	0	0	0	0	0	0
258759	Olfr1408	olfactory receptor 1408	uc007dra.1	chr1	chr1_173129716_173132715		5			0	0	0	0	0	0	0	0	0	0	0	0	0	0	0	0	0	0
258758	Olfr1406	olfactory receptor 1406	uc007drb.2	chr1	chr1_173183005_173186004					0	0	0	0	0	0	0	0	0	0	0	0	0	0	0	0	0	0
258880	Olfr218	olfactory receptor 218	uc007drc.1	chr1	chr1_173201858_173204857					0	0	0	0	0	0	0	0	0	0	0	0	0	0	0	0	0	0
258881	Olfr1404	olfactory receptor 1404	uc007drd.2	chr1	chr1_173214107_173217106					0	0	0	0	0	0	0	0	0	0	0	0	0	0	0	0	0	0
14125	Fcer1a	Fc receptor, IgE, high affinity I, alpha polypeptide	uc007dre.2	chr1	chr1_173225730_173228729		5			0	0	0.410549	1.92719	0.403896	0.854392	0	0	0	0	0	0	0	0	0	0	0	0
258645	Olfr418	olfactory receptor 418	uc007drf.2	chr1	chr1_173268647_173271646					0	0	0	0.274335	0.269247	0	0	0	0	0	0	0	0	0	0	0	0	0
100504232	Mptx2	mucosal pentraxin 2	uc029qus.1	chr1	chr1_173276257_173279256					0	0	0	0	0.464396	0	0	0	0	0	0	0	0	0	0	0	0	0
13349	Ackr1	atypical chemokine receptor 1 (Duffy blood group)	uc007drg.1	chr1	chr1_173332004_173335003					0	0	0	0.719176	0.109879	1.278	0	0	0	0	0	0	0	0	0	0	0	0
94332	Cadm3	cell adhesion molecule 3	uc007drh.1	chr1	chr1_173343046_173346045	1				0.440588	0	0.258112	0.77108	0	0	0	0	0	0	0	0	0	0	0	0	0	0
383619	Aim2	absent in melanoma 2	uc011wws.1	chr1	chr1_173419104_173422103					1.45858	0	0	2.03339	1.33078	0.178648	0	0	0	0	0	0	0	0	0	0	0	0
545384	Ifi214	interferon activated gene 214	uc007dro.2	chr1	chr1_173534458_173537457		5			0.348908	0	0	0	0	0	0	0	0	0	0	0	0	0	0	0	0	0
623121	Ifi213	interferon activated gene 213	uc011wwt.1	chr1	chr1_173597775_173600774		5			0	0.305963	0	0	0.0619218	0.908766	0	0	0	0	0	0	0	0	0	0	0	0
236312	Ifi209	interferon activated gene 209	uc007drr.2	chr1	chr1_173629359_173632358		5			0	0.484578	0	0	0.172527	0.764632	0	0	0	0	0	0	0	0	0	0	0	0
100033459	Ifi208	interferon activated gene 208	uc007drt.1	chr1	chr1_173672180_173675179		5			0.407303	1.52417	0.115702	2.28978	1.84055	3.00171	0	0	0	0	0	0	0	0	0	0	0	0
226691	Ifi207	interferon activated gene 207	uc011www.2	chr1	chr1_173740310_173743309		5			0	1.47077	0	0	0.0517805	0	0	0	0	0	0	0	0	0	0	0	0	0
15951	Ifi204	interferon activated gene 204	uc007drv.1	chr1	chr1_173765420_173768419		5			0	0.342289	0.204071	0	0	0	0	0	0	0	0	0	0	0	0	0	0	0
100040462	Mndal	myeloid nuclear differentiation antigen like	uc007drz.2	chr1	chr1_173878688_173881687		5			0	1.31781	0	0	0	0	0	0	0	0	0	0	0	0	0	0	0	0
381308	Ifi211	interferon activated gene 211	uc007dsa.2	chr1	chr1_173911628_173914627		5			0.215655	0.113467	0	0	0	0	0	0	0	0	0	0	0	0	0	0	0	0
15950	Ifi203	interferon activated gene 203	uc007dsj.1	chr1	chr1_173940993_173943992		5			0	1.34609	0	0	0	0	0	0	0	0	0	0	0	0	0	0	0	0
26388	Ifi202b	interferon activated gene 202B	uc011wwx.1	chr1	chr1_173981345_173984344		5			0.119216	0	0	0	0.0685941	0	0	0	0	0	0	0	0	0	0	0	0	0
226695	Ifi205	interferon activated gene 205	uc007dsm.2	chr1	chr1_174030256_174033255		5			0	0	0	0	0	0	0	0	0	0	0	0	0	0	0	0	0	0
258712	Olfr433	olfactory receptor 433	uc007dsn.2	chr1	chr1_174040433_174043432					0	0	0	0	0	0	0	0	0	0	0	0	0	0	0	0	0	0
258711	Olfr432	olfactory receptor 432	uc007dso.1	chr1	chr1_174048875_174051874					0	0	0	0	0	0	0	0	0	0	0	0	0	0	0	0	0	0
258713	Olfr430	olfactory receptor 430	uc007dsp.1	chr1	chr1_174067800_174070799					0	0	0	0	0	0	0	0	0	0	0	0	0	0	0	0	0	0
258717	Olfr429	olfactory receptor 429	uc007dsq.2	chr1	chr1_174087538_174090537					0	0	0	0.68743	0	0	0	0	0	0	0	0	0	0	0	0	0	0
259162	Olfr427	olfactory receptor 427	uc007dsr.3	chr1	chr1_174097960_174100959					0	0	0	0	0	0	0	0	0	0	0	0	0	0	0	0	0	0
404222	Olfr231	olfactory receptor 231	uc007dss.3	chr1	chr1_174116515_174119514					0	0	0	0.272001	0	0	0	0	0	0	0	0	0	0	0	0	0	0
258716	Olfr424	olfactory receptor 424	uc007dst.1	chr1	chr1_174135246_174138245					0	0	0.489706	1.00878	0	0.26111	0	0	0	0	0	0	0	0	0	0	0	0
258715	Olfr421-ps1	olfactory receptor 421, pseudogene 1	uc011wwy.1	chr1	chr1_174149981_174152980					0.398377	1.90448	2.61559	2.92712	0	2.3607	0	0	1.83021	1.75265	0	1.1671	0	0	0	0	0	0
258302	Olfr420	olfactory receptor 420	uc007dsv.2	chr1	chr1_174157222_174160221					0.399658	0	0	2.38846	0.124612	0	0	0	0	1.13043	0	0	0	0	0	0	0	0
20739	Spta1	spectrin alpha, erythrocytic 1	uc007dsw.2	chr1	chr1_174171276_174174275		6			0.42507	0.373632	0.584907	1.03408	1.04631	0.904495	0	0	0	0	0.0930526	0	0	0	0	0	0	0
258710	Olfr419	olfactory receptor 419	uc007dsx.2	chr1	chr1_174249477_174252476					0	0	0	1.04537	0	1.77942	0	0	0	0	0	0	0	0	0	0	0	0
66289	Mptx1	mucosal pentraxin 1	uc007dsy.2	chr1	chr1_174329018_174332017					0	0	0	0	0.636704	0	0	0	0	0	0	0	0	0	0	0	0	0
258238	Olfr417	olfactory receptor 417	uc007dsz.1	chr1	chr1_174367419_174370418					0.440811	1.29332	0.185511	1.02218	0	0	0	0	0	0	0	0	0	0	0	0	0	0
258709	Olfr248	olfactory receptor 248	uc007dta.2	chr1	chr1_174389546_174392545					0	0	0	0	0	0.280041	0	0	0	0	0	0	0	0	0	0	0	0
258756	Olfr414	olfactory receptor 414	uc007dtb.2	chr1	chr1_174428930_174431929					0	0	0	0	0	0	0	0	0	0	0	0	0	0	0	0	0	0
546747	Olfr220	olfactory receptor 220	uc011wwz.1	chr1	chr1_174447125_174450124					0	0	0	0	0	1.78138	0	0	0	0	0	0	0	0	0	0	0	0
54418	Fmn2	formin 2	uc011wxb.1	chr1	chr1_174606882_174609881					8.0247	8.36736	8.52055	9.65474	8.59656	8.97802	1.14791	1.34001	1.11311	1.96781	0.744499	1.23905	0.382923	0.385493	0.763728	0.719888	0.744499	0
23893	Grem2	gremlin 2, DAN family BMP antagonist	uc007dtf.1	chr1	chr1_174920320_174923319					0	0.499717	0.0493494	0	0.0364876	0.822694	0	0	0	0	0	0	0	0	0	0	0	0
24012	Rgs7	regulator of G protein signaling 7	uc007dth.2	chr1	chr1_175082598_175085597					0.158053	0	1.72759	1.38034	3.63843	1.50243	0	0	0	0	0	0	0	0	0	0	0	0
14194	Fh1	fumarate hydratase 1	uc007dtn.2	chr1	chr1_175624136_175627135	6		chr1:175625279-175625660	7	6.22405	6.15723	6.6597	7.85183	6.96693	7.84354	6.77753	7.01133	7.2698	8.49267	7.65433	8.52358	0.706665	2.26938	1.29337	1.88388	2.56435	1.27159
98256	Kmo	kynurenine 3-monooxygenase (kynurenine 3-hydroxylase)	uc011wxd.1	chr1	chr1_175630693_175633692					0	0.274826	0.50933	0.30869	0.347879	0	0	0.979942	0.797824	0.597914	0.342565	0	0	0	0	0	0	0
12663	Chml	choroideremia-like	uc007dtr.2	chr1	chr1_175686854_175689853					6.06539	6.02062	6.30875	5.27225	5.52244	5.83149	5.96284	6.46048	6.39974	5.59658	5.79555	6.00026	4.81744	4.06727	4.90286	3.11845	4.30129	4.33047
13603	Opn3	opsin 3	uc007dtq.2	chr1	chr1_175691133_175694132	6		chr1:175692086-175693081	7	5.67987	5.76374	6.13799	7.19562	5.4697	7.30681	6.18055	6.62676	6.62572	7.78946	5.95463	7.9844	0.712534	1.83765	2.55767	2.3444	3.01706	3.25927
75820	Wdr64	WD repeat domain 64	uc007dtt.2	chr1	chr1_175765506_175768505					2.26647	2.70218	2.62279	2.97423	1.67399	1.01638	2.05867	3.05172	2.63035	3.03924	1.32617	1.00869	0.538328	1.24321	2.36553	0.566933	1.32617	0
26909	Exo1	exonuclease 1	uc007dtu.2	chr1	chr1_175879278_175882277			chr1:175880607-175881239	7	7.87484	8.07888	8.16972	8.62192	8.22192	8.54367	7.8027	8.10255	8.24903	8.81485	7.78336	8.53779	6.37687	5.8893	6.26575	3.9245	7.30296	6.50355
226720	Becn2	beclin 2	uc033fof.2	chr1	chr1_175918829_175921828					11.5121	10.7492	10.8954	8.9302	11.1073	10.3838	11.0333	10.2545	10.3441	8.55232	10.5486	9.98671	10.9721	10.1865	10.4516	8.20894	10.5857	9.81278
319455	Pld5	phospholipase D family, member 5	uc007dtw.1	chr1	chr1_176273813_176276812			chr1:176274634-176275572	7	2.34131	2.09449	2.11322	2.67005	2.17746	2.92064	2.53807	1.85151	2.4669	2.70286	0.496591	3.21353	1.68667	1.85151	1.0923	0.837759	2.79861	3.50401
723921	Mir350	microRNA 350	uc011wxg.1	chr1	chr1_176770924_176773923					0	1.90643	0	0	1.33961	0	0	0	0	0	0	0	0	0	0	0	0	0
545389	Cep170	centrosomal protein 170	uc033fog.1	chr1	chr1_176805625_176808624					6.45348	6.66401	6.77306	6.74552	7.18347	5.81321	6.4919	6.80649	6.9893	7.0264	6.8616	5.30222	1.80354	2.06319	2.57429	2.43781	5.79467	3.01074
76816	Sdccag8	serologically defined colon cancer antigen 8	uc007duj.2	chr1	chr1_176813160_176816159			chr1:176813369-176814723	7	2.96771	3.71077	3.92914	3.65925	2.89668	3.97653	1.04926	1.95373	3.43577	2.14232	2.52415	2.88395	0.439878	0	1.54085	1.33208	0.260645	0.484248
15365	Hmga2-ps1	high mobility group AT-hook 2, pseudogene 1	uc029quu.1	chr1	chr1_176834634_176837633					3.98585	4.53335	4.55233	5.403	4.62592	5.45801	4.66978	4.99097	5.7761	5.81517	3.68761	5.7087	0	0	2.50545	2.90812	3.48375	0
23797	Akt3	thymoma viral proto-oncogene 3	uc007duk.2	chr1	chr1_177247268_177250267					8.34676	8.44932	8.38411	8.5397	7.81888	8.71955	7.21243	7.35541	7.24248	6.9312	6.50764	7.31497	0.316262	0.799855	0.248007	0.833968	0.347422	1.06827
30928	Zbtb18	zinc finger and BTB domain containing 18	uc011wxi.2	chr1	chr1_177444321_177447320	6				5.72579	6.09375	5.80885	6.1556	5.30012	5.65284	4.40569	4.82926	4.54833	4.85976	4.09551	4.74795	0	1.30722	0.741532	0.391228	1.30053	0.726785
75589	2310043L19Rik	RIKEN cDNA 2310043L19 gene	uc007duq.2	chr1	chr1_177641444_177644443					1.1608	2.73218	2.33154	3.02335	1.54648	0.432331	0	4.02303	3.2136	4.7183	3.03721	0	0	0	0	0	0	0
69428	1700016C15Rik	RIKEN cDNA 1700016C15 gene	uc007dur.1	chr1	chr1_177728314_177731313					1.78806	1.47446	1.05427	0	0.672991	2.79618	0	1.79608	0	0	0	2.69849	1.15509	1.16116	0.955286	0	1.24067	1.24659
11566	Adss	adenylosuccinate synthetase, non muscle	uc007duu.1	chr1	chr1_177795010_177798009	6		chr1:177795935-177796483	7	8.90286	9.10336	9.19062	8.94259	9.40209	9.09606	8.34142	8.61686	8.93913	8.64584	9.02426	9.00486	7.14003	6.83342	6.5395	5.11087	6.48186	5.65025
545391	Catspere2	catsper channel auxiliary subunit epsilon 2	uc007duw.2	chr1	chr1_177989935_177992934					1.99286	1.77398	1.88011	1.88838	2.5213	1.17115	0.674609	1.32297	1.902	2.06091	2.65496	1.73749	0.674609	1.32297	1.37672	0.708847	1.21697	0
78825	Desi2	desumoylating isopeptidase 2	uc007dux.1	chr1	chr1_178185917_178188916			chr1:178187433-178188253	7	9.10804	9.40318	9.32441	9.32337	9.07953	9.10466	6.98563	7.36564	7.15347	6.7507	6.58934	6.46205	3.17301	1.95827	2.87892	2.12201	2.71545	2.5377
66359	Cox20	cytochrome c oxidase assembly protein 20	uc007duz.1	chr1	chr1_178317653_178320652			chr1:178318208-178319311	7	7.49433	7.576	7.39074	6.94691	6.86664	7.21587	7.00827	6.92681	6.43516	6.01628	6.19102	6.81575	7.09507	7.01918	6.66968	6.06287	6.43236	5.44056
51810	Hnrnpu	heterogeneous nuclear ribonucleoprotein U	uc011wxl.1	chr1	chr1_178336285_178339284	6		chr1:178336420-178338012	7	9.97858	9.75316	9.70545	8.7628	9.72305	9.27916	6.99185	6.74266	6.62644	6.14877	6.80575	6.52199	6.71515	6.23267	6.37849	4.86666	6.33284	5.36362
68226	Efcab2	EF-hand calcium binding domain 2	uc007dve.1	chr1	chr1_178404381_178407380	7		chr1:178405660-178406671	3	3.1231	3.407	2.7801	4.55417	2.7542	4.58947	2.97683	3.37828	2.46151	4.64577	3.06387	5.01375	1.30608	0	2.00191	1.3603	0.627925	0
269152	Kif26b	kinesin family member 26B	uc007dvh.2	chr1	chr1_178527625_178530624			chr1:178527288-178530895	7	2.2399	3.58339	2.45651	4.82049	2.25002	4.31127	2.25982	3.62084	2.49562	4.83721	1.98065	4.35772	0.381998	0	0.300984	0.215764	0.11662	0
69726	Smyd3	SET and MYND domain containing 3	uc007dvk.1	chr1	chr1_179516504_179519503			chr1:179517732-179518067	7	9.15267	8.57264	8.65288	8.13111	8.58463	8.38681	9.33446	8.76361	8.70813	8.12664	8.80299	8.54034	8.40619	7.47822	7.75881	6.89943	7.53794	7.37721
15278	Tfb2m	transcription factor B2, mitochondrial	uc007dvl.1	chr1	chr1_179544768_179547767	7		chr1:179545917-179546885	7	8.95515	8.48252	8.68307	7.11024	8.49273	7.56793	8.94152	8.50312	8.60699	7.25028	8.43725	7.60978	9.2577	8.52406	9.06556	6.6612	8.93821	7.77404
109232	Sccpdh	saccharopine dehydrogenase (putative)	uc007dvp.1	chr1	chr1_179666731_179669730	6		chr1:179667885-179668692	7	6.94529	6.88088	6.99508	6.05225	5.38125	6.31516	4.29727	3.91676	4.26659	3.93961	2.98373	4.00712	3.90649	4.10369	3.85671	3.29677	1.5924	2.16344
226747	Ahctf1	AT hook containing transcription factor 1	uc011wxn.1	chr1	chr1_179802516_179805515	6		chr1:179802927-179804038	7	10.1691	10.1084	9.84326	9.0429	9.8407	9.32639	8.5977	8.93265	8.39697	7.89584	8.57134	8.2023	8.4279	8.03598	8.06192	6.5407	8.09462	7.11263
226751	Cdc42bpa	CDC42 binding protein kinase alpha	uc007dvw.2	chr1	chr1_179959589_179962588			chr1:179959521-179960569	7	5.7459	6.07028	6.03419	6.72159	6.79924	6.33731	4.64	4.89549	4.78235	5.13322	5.84024	4.8734	0.698896	0.323326	0.894156	0.614164	0.428887	1.08116
67426	Coq8a	coenzyme Q8A	uc007dvz.2	chr1	chr1_180194521_180197520		4	chr1:180195710-180196322	7	3.90986	3.87606	4.53505	3.39566	4.91077	4.6944	3.1218	5.00246	5.06301	3.20165	5.38047	4.85878	4.70267	2.77035	4.99795	3.94019	5.09454	2.90019
19165	Psen2	presenilin 2	uc007dwb.2	chr1	chr1_180244258_180247257		4			5.32185	4.88894	5.97367	6.0486	5.95209	7.12421	6.18091	5.83157	7.05839	7.16545	6.90199	8.12715	2.62096	2.15726	3.46921	1.14953	0.710074	3.91546
277333	Gm5069	glyceraldehyde-3-phosphate dehydrogenase pseudogene	uc007dwf.1	chr1	chr1_180329050_180332049			chr1:180330556-180332867	4	0.554819	0.626693	0.945692	0.388748	0.844221	0.613907	0.954677	0.96001	1.65708	0	1.358	0	0	0.558426	0	0.584226	0.334053	0
381310	Stum	mechanosensory transduction mediator	uc007dwh.2	chr1	chr1_180482005_180485004	1		chr1:180483197-180483577	4	0.718547	0.408824	0.319461	0.640336	0.486847	1.1642	0.293931	0.934191	0	1.13916	0	1.59582	1.09077	0	0.602923	0	1.003	0.814341
11545	Parp1	poly (ADP-ribose) polymerase family, member 1	uc007dwi.1	chr1	chr1_180567475_180570474	5		chr1:180568729-180569491	7	7.94773	7.76373	7.68875	6.76436	8.25666	7.65064	7.23909	7.38868	6.8287	6.43457	7.33582	7.17046	7.00385	6.51279	6.8949	4.4704	7.48307	6.08232
102466761	Mir6904	microRNA 6904	uc033foh.1	chr1	chr1_180585701_180588700					6.07497	5.21611	5.43611	4.55036	5.70806	5.16218	0	4.57626	3.27483	3.70822	2.86779	3.77493	5.85063	5.86143	5.15847	0	3.76542	0
72568	Lin9	lin-9 homolog (C. elegans)	uc007dwk.3	chr1	chr1_180639650_180642649	6		chr1:180640768-180641881	7	8.55231	8.94581	8.28447	7.63808	8.33503	7.61323	7.77734	8.07783	7.35683	7.08202	7.63647	6.7625	7.09779	7.55337	6.89781	5.5105	6.65739	5.75535
27217	Mixl1	Mix1 homeobox-like 1 (Xenopus laevis)	uc007dwp.1	chr1	chr1_180695535_180698534			chr1:180696596-180697327	7	4.77414	3.58438	4.36335	3.56576	5.69568	2.98891	3.63344	3.79181	3.99051	3.63568	5.45527	3.61638	4.35503	0.745292	2.94057	2.40218	2.94684	0
170760	Acbd3	acyl-Coenzyme A binding domain containing 3	uc007dwq.2	chr1	chr1_180724543_180727542	5		chr1:180725763-180726715	7	8.07712	8.39105	8.24846	7.79046	8.98409	7.79309	6.03399	6.47845	6.26207	6.01438	7.04623	6.10137	4.90946	3.96697	4.76083	3.03405	4.47278	2.73762
15078	H3f3a	H3 histone, family 3A	uc007dwr.1	chr1	chr1_180812104_180815103			chr1:180812493-180814356	7	9.96482	9.59443	9.88157	9.13221	9.9074	9.22326	3.2301	2.87492	3.03868	2.94332	2.76993	2.17548	2.64145	2.38509	2.72542	2.11966	3.19362	2.77869
208768	Sde2	SDE2 telomere maintenance homolog (S. pombe)	uc007dwt.1	chr1	chr1_180849651_180852650	4		chr1:180850521-180851311	7	10.3843	10.1653	10.2298	8.8865	9.97853	9.63438	10.9014	10.7355	10.7285	9.33141	10.3714	10.3277	11.0828	10.766	10.9669	9.37255	10.6269	10.2283
320202	Lefty2	left-right determination factor 2	uc007dwu.1	chr1	chr1_180891619_180894618			chr1:180894425-180894798	5	0.179202	0.26467	0.139557	0.466294	0.153338	0	0	0.552407	0	0.989514	0.598688	0	0	0.552407	0	0	0	0
69051	Pycr2	pyrroline-5-carboxylate reductase family, member 2	uc007dwv.2	chr1	chr1_180902774_180905773			chr1:180904155-180904539	7	6.09378	6.45946	5.5269	6.156	5.28067	5.20619	6.45004	7.28091	5.93719	6.8392	6.18238	6.28918	4.54252	2.3824	1.87458	3.41193	1.55375	2.04242
13590	Lefty1	left right determination factor 1	uc007dww.1	chr1	chr1_180933539_180936538					1.22921	0.608648	1.23272	1.54073	0.99549	0	0.785793	1.29816	1.68541	2.9883	1.38333	0	0.785793	0	2.28645	1.34551	1.38333	0
208795	Tmem63a	transmembrane protein 63a	uc007dwx.1	chr1	chr1_180941018_180944017	1		chr1:180942244-180942939	7	4.02768	4.69185	4.36975	3.58318	2.46932	2.4371	4.56852	5.84889	4.97979	3.63702	2.34891	2.45082	4.98703	4.63403	5.26195	3.94326	3.53322	2.97686
13849	Ephx1	epoxide hydrolase 1, microsomal	uc011wxq.1	chr1	chr1_181015996_181018995		1			1.58991	2.26747	2.44097	3.6202	1.9871	2.59487	1.50378	2.23259	1.26597	3.5936	0.422136	2.35277	1.15309	1.15915	2.38258	1.85007	2.68674	1.61071
619326	9130409I23Rik	RIKEN cDNA 9130409I23 gene	uc007dxa.1	chr1	chr1_181049737_181052736					7.5436	7.29854	7.28268	7.59233	7.68835	6.8826	6.12573	5.7642	5.53538	6.0025	5.95814	5.28213	0	0	0.856251	0	0.667364	0
67459	Nvl	nuclear VCP-like	uc007dxd.1	chr1	chr1_181142658_181145657			chr1:181143974-181144305	7	9.19138	9.25488	9.37217	8.72746	9.74086	9.64604	7.34029	7.38419	7.47368	7.00627	7.60858	7.85471	6.17316	5.68145	6.25693	5.35268	6.90185	6.28216
98417	Cnih4	cornichon family AMPA receptor auxiliary protein 4	uc011wxr.1	chr1	chr1_181149431_181152430					8.40542	7.91226	8.46414	6.54121	8.40757	7.4537	5.7065	5.098	5.82727	3.70659	5.88249	5.2237	3.93378	0.581357	1.52827	0.60801	1.67285	1.07179
226757	Wdr26	WD repeat domain 26	uc007dxg.2	chr1	chr1_181210479_181213478	8		chr1:181210808-181212388	7	8.0663	8.31967	8.04865	7.92946	7.93336	8.29008	3.06563	3.07532	2.46295	2.86337	3.20007	1.40583	1.98147	1.31368	0	0	1.39945	0
72978	Cnih3	cornichon family AMPA receptor auxiliary protein 3	uc007dxi.2	chr1	chr1_181351128_181354127			chr1:181352378-181352907	5	1.16155	1.4712	1.00419	1.8492	0.45436	1.5729	0	0	0	1.3932	0.886682	1.43827	1.82668	1.6104	1.73947	1.3932	0.359491	2.14402
403180	Ccdc121	coiled-coil domain containing 121	uc011wxt.1	chr1	chr1_181509952_181512951					0	0	0.102046	0	0	0	0	0	0	0	0	0	0	0	0	0	0	0
98386	Lbr	lamin B receptor	uc007dxn.2	chr1	chr1_181818553_181821552	8				8.86406	8.38779	8.59346	6.92363	8.63142	8.04296	7.13323	7.21822	6.9667	6.03975	6.92736	6.95244	7.56461	6.7422	7.35603	5.31294	7.49831	5.83325
13800	Enah	ENAH actin regulator	uc007dxs.2	chr1	chr1_182018481_182021480			chr1:182019511-182020714	7	7.3563	7.3691	7.1125	7.46937	7.18182	7.14759	8.00057	7.96616	7.68241	7.94869	7.65367	7.74454	3.43909	2.6807	3.15804	1.78646	3.65275	1.89463
27058	Srp9	signal recognition particle 9	uc007dxv.2	chr1	chr1_182123237_182126236	4		chr1:182124655-182125276	7	10.8751	10.808	10.7615	10.0908	10.4199	10.2477	12.2734	12.226	12.1924	11.4787	11.7219	11.7424	10.2426	9.93988	9.93028	7.99494	9.96184	8.09033
625823	Vmn1r1	vomeronasal 1 receptor 1	uc011wxu.1	chr1	chr1_182156599_182159598					2.41375	2.52597	1.55536	2.8147	1.08504	3.93341	0	1.8257	0	1.88279	1.26471	3.62087	0	0	0	0	0	0
13244	Degs1	delta(4)-desaturase, sphingolipid 1	uc007dxw.1	chr1	chr1_182281260_182284259	5				11.5136	11.6162	11.4304	12.3378	11.938	11.1763	10.8412	11.0752	10.678	11.8379	11.3398	10.7309	8.55484	8.20695	8.77936	7.57284	8.63487	6.27755
67330	1700047M11Rik	RIKEN cDNA 1700047M11 gene	uc007dxz.2	chr1	chr1_182299334_182302333					0	3.61932	2.39799	3.08527	1.0341	3.58574	0	3.43408	2.57675	3.50586	0	3.04622	0	2.09405	0	0	0	0
67948	Fbxo28	F-box protein 28	uc007dyb.1	chr1	chr1_182340107_182343106	8		chr1:182340987-182341585	7	7.06714	7.31335	7.22211	8.04997	8.08535	7.85859	6.94589	7.33374	7.00688	8.11552	8.17166	7.86188	4.93761	4.5487	4.67678	2.8171	4.97561	3.65639
209456	Trp53bp2	transformation related protein 53 binding protein 2	uc007dyc.1	chr1	chr1_182407667_182410666	4		chr1:182408663-182409611	7	5.51127	5.54761	5.47412	2.40506	5.0522	3.41697	4.05241	4.72959	4.15212	1.1994	3.72017	2.62736	4.9526	4.74288	4.82812	1.62026	4.43991	1.9994
12334	Capn2	calpain 2	uc007dyf.1	chr1	chr1_182491062_182494061	1				0	1.03863	0.278234	0	0.209851	1.12082	0	0.573882	0	0	0.344026	1.05995	0	0.573882	0	0	0.344026	1.05995
170725	Capn8	calpain 8	uc007dyi.2	chr1	chr1_182563507_182566506		1			0	0.151441	0.274228	0.0880283	0.578311	2.39358	0	0	0	0	0.886057	2.88875	0	0	0.907926	0	0	0
433386	Ccdc185	coiled-coil domain containing 185	uc007dyj.1	chr1	chr1_182747681_182750680					0	0	0.268762	1.15759	0.202546	0	0	0	0	0	0	0	0	0	0	1.86761	0	0
96935	Susd4	sushi domain containing 4	uc007dyk.1	chr1	chr1_182763406_182766405			chr1:182763893-182764150	7	1.3253	3.14917	3.11938	5.04706	2.35848	4.20603	1.86225	3.4715	3.36153	5.77768	3.29046	4.93025	0.610838	0.614643	0.853443	0.64251	0	0
53791	Tlr5	toll-like receptor 5	uc007dyl.1	chr1	chr1_182953288_182956287					2.4768	2.59848	3.62732	4.17048	2.25821	3.57484	3.04726	3.39487	4.60614	5.09823	2.9748	4.61923	0	0.450063	0	0	0	0.492108
68897	Disp1	dispatched RND transporter family member 1	uc008icm.1	chr1	chr1_183220030_183223029			chr1:183221215-183221544	6	4.37695	4.56452	4.22097	5.59637	3.88064	5.54751	0	0.299391	0	0	0	0	0	0	0	0	0	0.328922
71678	Brox	BRO1 domain and CAAX motif containing	uc008icr.1	chr1	chr1_183295509_183298508			chr1:183296525-183297797	7	6.42697	6.98148	6.58161	7.37616	6.87484	7.04837	0	0	0	0	0.251978	0.822773	1.24749	1.02758	0.609605	0	1.4423	1.10649
338366	Mia3	melanoma inhibitory activity 3	uc008icy.1	chr1	chr1_183352543_183355542	5				5.26985	5.5271	5.27391	5.21877	5.84438	5.99733	0	0	0	0	0	0	0	0	0	0	0	0
21339	Taf1a	TATA-box binding protein associated factor, RNA polymerase I, A	uc008icz.1	chr1	chr1_183387385_183390384	6				9.98404	9.67989	9.62308	8.58205	9.73125	9.79723	0	0	0	1.06661	0	0	1.02033	1.02591	0	0	0	0
78772	Hhipl2	hedgehog interacting protein-like 2	uc012bop.1	chr1	chr1_183417003_183420002					3.45441	2.43124	3.08975	3.65908	3.99236	4.69748	0	0	0	0	0	0	0	0	0	0	0.299361	0
63953	Dusp10	dual specificity phosphatase 10	uc007dym.1	chr1	chr1_184032961_184035960		7	chr1:184033313-184034537	7	9.2053	8.5642	9.25566	8.75689	9.54552	8.87696	7.03594	6.96154	7.37264	7.44741	7.94664	6.95217	7.7239	6.75976	7.56375	5.16739	7.54167	6.24144
73590	1700112H15Rik	RIKEN cDNA 1700112H15 gene	uc029qvb.1	chr1	chr1_184556192_184559191		8			2.31554	1.10675	1.66994	3.94739	2.18061	3.85763	0	0	0	0	0	0	0	0	0	0	0	0
74971	4930488B22Rik	RIKEN cDNA 4930488B22 gene	uc029qvc.1	chr1	chr1_184710997_184713996		3			0.49379	0	0	0	0	0	0.965326	0	0	0	0	0	0	0	0	0	0	0
15284	Hlx	H2.0-like homeobox	uc007dyn.2	chr1	chr1_184730994_184733993	1		chr1:184731655-184733045	7	0.335353	3.93116	1.65241	2.35813	1.75135	1.94893	0	3.06775	0.553218	1.56069	1.43089	1.60875	0	2.95778	0.553218	0.722453	0.421399	0
66112	Marc1	mitochondrial amidoxime reducing component 1	uc007dyp.2	chr1	chr1_184809801_184812800	2		chr1:184810770-184811173	2	4.14414	3.5905	3.58846	3.88693	3.25882	3.39001	4.39132	4.90443	4.33038	4.85387	3.10969	4.92354	5.289	4.00933	4.89124	4.56071	4.44721	2.16795
100316821	Mir1981	microRNA 1981	uc011wxx.1	chr1	chr1_184820989_184823988					9.67075	9.42195	9.78729	9.22341	9.79763	8.59475	3.45242	4.39544	5.54444	3.53434	3.59094	0	0	0	3.10631	0	2.70596	0
67247	Marc2	mitochondrial amidoxime reducing component 2	uc007dyr.1	chr1	chr1_184844348_184847347	4		chr1:184845501-184845995	7	5.61627	5.41122	5.71672	4.87601	5.87029	6.0084	5.89857	5.62963	5.93382	4.84195	6.23024	6.43358	3.77894	3.31053	3.7312	2.35685	3.76572	3.86991
226777	C130074G19Rik	RIKEN cDNA C130074G19 gene	uc007dys.1	chr1	chr1_184881537_184884536	2		chr1:184882562-184883166	4	7.21342	7.28167	7.43963	5.07949	7.15224	6.00093	7.48165	7.95085	7.32915	6.13226	6.23333	6.73332	7.82945	7.44304	8.3358	4.98282	8.18988	5.87359
226778	Mark1	MAP/microtubule affinity regulating kinase 1	uc011wxy.1	chr1	chr1_184998050_185001049					2.52591	2.88649	3.09089	2.65413	3.03561	2.95915	0	2.20895	0.243001	1.01476	0.616008	2.67	2.70347	3.04383	3.90134	2.9798	3.66878	3.26046
100217449	Snora36b	small nucleolar RNA, H/ACA box 36B	uc011wxz.1	chr1	chr1_185241426_185244425					4.52286	4.96328	4.57568	6.09103	3.8238	4.91918	0	0	0	0	0	0	0	0	0	0	0	0
98732	Rab3gap2	RAB3 GTPase activating protein subunit 2	uc007dyw.2	chr1	chr1_185246312_185249311					6.15513	6.81912	6.13105	7.8094	6.89007	7.57235	6.70697	7.32353	6.65871	8.30509	7.09172	8.1246	1.83899	2.17789	1.7635	0.83496	5.25645	2.17053
387189	Mir194-1	microRNA 194-1	uc011wyb.1	chr1	chr1_185311819_185314818					2.59652	2.96937	2.28593	1.55673	3.74044	2.2649	0	0	0	0	0	0	0	0	0	0	0	0
381314	Iars2	isoleucine-tRNA synthetase 2, mitochondrial	uc007dza.1	chr1	chr1_185321603_185324602					3.06257	3.71257	3.98278	3.62247	3.34284	3.60676	2.74874	3.64733	3.34971	3.90739	2.93992	2.88777	1.71744	0.656733	0.907397	1.14916	0.965975	0
23827	Bpnt1	bisphosphate 3'-nucleotidase 1	uc007dzc.1	chr1	chr1_185330659_185333658					5.57807	5.73569	5.76018	4.99076	5.99808	5.42842	3.33831	4.9924	4.12436	4.84373	4.90346	5.22571	5.95874	5.5112	5.90176	4.49051	6.18187	4.31745
107508	Eprs	glutamyl-prolyl-tRNA synthetase	uc007dzg.1	chr1	chr1_185361595_185364594	7		chr1:185362830-185363485	7	8.66226	8.40284	8.56697	7.54705	8.85717	8.42242	8.45982	8.3824	8.49471	7.79152	8.68905	8.76878	8.45819	7.99544	8.27866	6.2772	8.54044	7.69502
319562	9630028B13Rik	RIKEN cDNA 9630028B13 gene	uc007dzi.2	chr1	chr1_185440320_185443319					0	0.202978	0.425353	0.67911	0.58957	0.116584	0	0	0	0	0.658851	0	0	0.60883	0	0.636486	0.366714	0
100039138	Gm2061	predicted gene 2061	uc007dzj.1	chr1	chr1_185454069_185457068	1		chr1:185454937-185455661	7	0	0.401873	0	0	0	0	0	0	0	0	0	0	0	1.31526	0	0	0	0
114668	5033404E19Rik	NSA2 ribosome biogenesis homolog pseudogene	uc011wyd.1	chr1	chr1_185495806_185498805					0	1.52558	1.276	0	2.04939	1.74648	0	2.56014	3.07707	0	2.45933	3.57	0	0	0	0	1.88743	0
226791	Lyplal1	lysophospholipase-like 1	uc007dzm.2	chr1	chr1_186115811_186118810			chr1:186117070-186117376	7	8.25148	8.49093	8.68536	10.0916	8.99938	9.68269	9.56435	9.81759	9.93454	11.2482	10.2837	10.9091	3.52656	0.860547	2.03475	3.70733	3.71599	3.04368
320449	A730004F24Rik	RIKEN cDNA A730004F24 gene	uc056yfq.1	chr1	chr1_186557182_186560181		6			0.236727	0.239997	0.496525	1.61246	0.77025	2.38819	0	0	0.967453	3.36472	1.62311	4.15071	0	0	0	0	0	2.37586
21808	Tgfb2	transforming growth factor, beta 2	uc007dzo.2	chr1	chr1_186704493_186707492			chr1:186704281-186704525	4	9.80746	10.125	10.5213	10.9289	10.4064	10.5456	9.2148	9.5633	9.92787	10.1588	9.85776	9.73773	3.16973	3.37295	2.98385	3.48037	3.24123	3.74563
67223	Rrp15	ribosomal RNA processing 15 homolog (S. cerevisiae)	uc007dzq.2	chr1	chr1_186747859_186750858	8		chr1:186749249-186749502	7	10.766	10.2021	10.6093	8.42265	10.8585	9.46319	11.3163	10.6335	11.2342	9.54794	11.3058	10.4647	11.0667	10.5553	10.6276	7.03295	11.245	9.50941
110957	D1Pas1	DNA segment, Chr 1, Pasteur Institute 1	uc007dzs.1	chr1	chr1_186965916_186968915			chr1:186967390-186968306	3	8.23042	8.22862	7.74723	5.80704	6.9936	5.51267	7.33264	7.34357	6.97865	4.4343	5.90827	2.65238	6.61976	6.61672	5.91421	4.36557	5.51163	5.14428
69308	1700007P06Rik	RIKEN cDNA 1700007P06 gene	uc007dzu.1	chr1	chr1_187123638_187126637					0	0	0	0	0	0	0	0	0	0	0	0	0	0	0	0	0	0
67769	Gpatch2	G patch domain containing 2	uc007dzx.2	chr1	chr1_187214011_187217010			chr1:187215469-187215800	7	7.12971	7.06213	7.31671	7.02535	7.6395	7.21708	5.12452	5.60464	5.37561	5.21192	6.05491	5.31112	4.10738	3.8595	4.01133	0.808443	3.91801	2.52078
26381	Esrrg	estrogen-related receptor gamma	uc011wyg.2	chr1	chr1_187996327_187999326					6.35956	6.4188	6.64199	6.94575	6.57373	7.05373	6.052	5.99023	6.22948	6.51711	6.0495	6.60396	0.763561	0.554516	0.617207	0.580169	0.472518	1.02913
320272	9330162B11Rik	RIKEN cDNA 9330162B11 gene	uc007eac.1	chr1	chr1_188007491_188010490					0.45588	1.19059	0.362199	0.598946	0.548077	2.06838	0.604418	2.22355	0	0.635824	0.658171	2.34353	0	0	0	0	0	0.661938
22283	Ush2a	usherin	uc007eag.1	chr1	chr1_188536198_188539197					1.85167	1.91625	2.03596	3.17459	1.40623	2.53046	3.3411	2.92107	3.27112	4.4483	2.86421	4.0507	0	0.524335	0	0	0	0
226823	Kctd3	potassium channel tetramerisation domain containing 3	uc007eai.1	chr1	chr1_189006341_189009340	5		chr1:189007233-189007958	7	8.68837	9.0158	8.73182	9.21853	8.33521	9.21613	9.90153	10.2272	9.95758	10.2864	9.44386	10.4734	4.29065	3.95639	4.64206	3.67808	4.22539	3.40786
16526	Kcnk2	potassium channel, subfamily K, member 2	uc007eak.2	chr1	chr1_189341854_189344853			chr1:189343315-189343982	4	2.26212	2.03351	1.95412	3.1131	1.83571	3.17696	1.08628	2.73536	1.71906	3.16509	0.699481	3.76208	0	0.461825	0.363482	0	1.96777	1.17424
108000	Cenpf	centromere protein F	uc007eao.2	chr1	chr1_189686587_189689586	6		chr1:189687915-189688439	7	8.8201	8.85194	8.70836	8.33567	8.62056	8.36135	8.61735	8.78722	8.46406	8.29707	8.46332	8.30863	7.50674	7.19962	7.48242	5.8661	7.12998	6.3532
19250	Ptpn14	protein tyrosine phosphatase, non-receptor type 14	uc011wyk.1	chr1	chr1_189785136_189788135					1.27811	1.45202	1.04762	2.10075	1.20735	3.47957	1.32005	1.32665	0.653245	1.92134	1.29567	3.74633	0	0.323505	0	0	0.501506	0.355135
226830	Smyd2	SET and MYND domain containing 2	uc007eax.1	chr1	chr1_189920789_189923788	1		chr1:189921891-189922398	5	3.66105	2.48381	3.75344	4.13247	3.47132	4.93422	3.67083	0.670191	3.80967	3.88162	3.47302	5.13503	1.74295	0.670191	1.69833	0	1.851	0
19130	Prox1	prospero homeobox 1	uc007ebc.2	chr1	chr1_190167900_190170899	1		chr1:190170591-190171031	4	0.97586	1.38172	2.12922	4.44575	1.88081	4.55852	0	0	0	0	0.424176	0	0	0	0	0	0	0
320119	Rps6kc1	ribosomal protein S6 kinase polypeptide 1	uc007ebi.2	chr1	chr1_190910271_190913270			chr1:190911494-190911931	5	2.52554	2.58076	2.63011	2.96306	2.60914	3.75626	2.38682	2.06929	1.59606	3.05585	1.80589	3.98092	1.75676	1.87342	2.27621	1.26717	1.86525	0.373839
52477	Angel2	angel homolog 2	uc007ebl.2	chr1	chr1_190927005_190930004		7	chr1:190928448-190928974	7	11.2607	11.9033	11.4994	12.7459	10.9493	12.6748	10.8478	11.3162	11.0848	12.1302	10.4692	12.0752	5.21875	6.08263	5.28662	5.69184	5.07818	5.73146
226841	Vash2	vasohibin 2	uc007ebr.2	chr1	chr1_190977499_190980498	3		chr1:190978249-190979451	3	3.66481	3.37586	4.06449	2.93519	2.44768	2.5904	3.00055	2.90537	3.60253	3.07953	1.43912	3.09118	3.76612	3.48047	4.1647	2.45207	2.54188	0.393321
226844	Flvcr1	feline leukemia virus subgroup C cellular receptor 1	uc007ebu.1	chr1	chr1_191010412_191013411					7.37117	7.59231	7.18362	6.51298	6.963	6.62531	4.67047	4.97635	4.57334	3.32123	4.34145	3.85177	4.45331	4.34156	4.51009	4.38433	3.5391	3.63772
100125339	A230020J21Rik	RIKEN cDNA A230020J21 gene	uc011wyo.1	chr1	chr1_191023851_191026850			chr1:191025525-191026487	5	5.27712	5.35044	5.21892	4.1709	4.17101	3.49884	4.92541	5.03471	5.12961	3.95367	3.82155	3.40918	4.74436	4.86631	4.3748	2.8284	3.28673	2.72545
75558	Spata45	spermatogenesis associated 45	uc007ebw.2	chr1	chr1_191035322_191038321					2.98785	3.84836	3.14721	3.44696	2.59421	2.4543	2.98809	3.90444	4.35453	4.18747	3.79066	2.62579	4.10265	5.0707	3.53767	3.43831	3.32008	1.84242
68972	Tatdn3	TatD DNase domain containing 3	uc007ebx.2	chr1	chr1_191053872_191056871	8				7.58813	7.35526	7.12918	5.62661	7.16618	6.88011	7.87683	7.81266	7.39833	6.48947	7.64791	7.64014	8.23906	7.8786	7.59843	5.69411	7.40875	7.08856
381318	Nsl1	NSL1, MIS12 kinetochore complex component	uc011wyq.1	chr1	chr1_191061521_191064520	7		chr1:191062648-191063355	7	6.03049	5.69436	5.80627	4.14946	6.73221	5.4686	5.45999	4.96051	4.92934	3.51913	6.46943	4.85603	4.5815	3.98746	4.23805	2.01871	4.98737	4.05178
381319	Batf3	basic leucine zipper transcription factor, ATF-like 3	uc007ecd.1	chr1	chr1_191096914_191099913	2				6.38868	6.38891	5.61358	7.16176	5.19285	6.18986	7.7565	7.74465	7.05844	8.73095	6.00166	7.25455	3.68524	3.49143	4.60559	3.76835	5.00298	5.05468
619288	Fam71a	family with sequence similarity 71, member A	uc011wyr.1	chr1	chr1_191163318_191166317					0	0	0	0	0.119247	0	0	0	0	0	0	0	0	0	0	0	0	0
11910	Atf3	activating transcription factor 3	uc011wyt.1	chr1	chr1_191216540_191219539					6.51286	5.57047	5.70456	5.18673	5.81711	4.09368	3.80254	5.28432	4.21509	5.36126	3.97426	3.95352	6.87026	4.88157	6.09985	4.35234	6.25211	3.04376
66208	Nenf	neuron derived neurotrophic factor	uc007ecg.1	chr1	chr1_191316619_191319618	2		chr1:191317792-191318143	4	4.16561	2.42076	2.25967	1.98931	3.5297	2.54892	5.02409	2.81831	3.34971	2.0693	2.37046	2.94885	2.46088	2.00959	2.15313	0	2.77388	0
66950	Tmem206	transmembrane protein 206	uc007ech.1	chr1	chr1_191324465_191327464	5		chr1:191325847-191326480	7	6.04205	6.48326	5.78546	5.72425	5.45397	5.60846	6.34451	6.71745	5.82979	6.05263	5.75788	6.47339	5.21798	5.89225	5.08911	4.26264	4.63343	3.90112
226849	Ppp2r5a	protein phosphatase 2, regulatory subunit B', alpha	uc007eci.1	chr1	chr1_191395542_191398541			chr1:191396079-191397801	7	6.13264	6.31016	6.14707	6.52249	5.74041	6.45615	6.38508	6.46774	5.91499	6.00297	5.75999	6.53853	1.89293	2.69361	2.28005	0.868096	2.28578	0.519816
77065	Ints7	integrator complex subunit 7	uc007ecq.1	chr1	chr1_191574234_191577233	7		chr1:191574956-191576091	7	6.19825	6.17013	5.95245	5.10042	6.2048	6.19273	5.60494	5.40669	5.40045	4.65902	5.51431	5.81421	4.10728	4.22895	3.88223	3.29622	4.55145	4.37229
226856	Lpgat1	lysophosphatidylglycerol acyltransferase 1	uc007ecs.3	chr1	chr1_191716524_191719523	6		chr1:191717735-191719135	4	6.45244	6.74617	6.58945	6.49418	6.72251	7.09092	6.57673	6.94187	6.63601	6.551	6.67072	7.35914	3.53498	3.03091	3.3832	1.50991	4.20604	0.66247
18005	Nek2	NIMA (never in mitosis gene a)-related expressed kinase 2	uc007ecw.2	chr1	chr1_191819973_191822972	6		chr1:191821250-191821971	7	10.2133	10.2003	10.2427	9.02378	10.1205	9.90033	9.96888	9.85262	10.1269	8.81769	10.0356	9.85814	10.1345	10.1176	10.0382	8.59865	9.8828	9.5701
22782	Slc30a1	solute carrier family 30 (zinc transporter), member 1	uc007edc.1	chr1	chr1_191905281_191908280			chr1:191906597-191907697	7	8.57639	8.58052	8.20944	7.10547	7.35231	7.97464	4.19928	4.1906	3.4795	2.84043	3.15482	4.03435	5.3249	3.91644	4.38811	2.117	3.69225	3.34729
74023	Rd3	retinal degeneration 3	uc007ede.3	chr1	chr1_191975870_191978869		3			2.98203	2.77541	2.78009	1.93736	1.53708	4.24271	2.96129	3.41368	2.63104	1.64381	2.38243	4.57197	2.88536	1.59063	2.76678	1.64381	0.529665	3.02648
100628582	Mir3473c	microRNA 3473c	uc029qvf.1	chr1	chr1_191997135_192000134					#NUM!	#NUM!	#NUM!	#NUM!	#NUM!	#NUM!	#NUM!	#NUM!	#NUM!	#NUM!	#NUM!	#NUM!	#NUM!	#NUM!	#NUM!	#NUM!	#NUM!	#NUM!
22033	Traf5	TNF receptor-associated factor 5	uc029qvg.2	chr1	chr1_192091100_192094099			chr1:192092268-192092751	7	3.73106	3.95904	3.49845	4.31615	3.24265	4.20937	2.57755	2.90871	3.67678	4.39899	2.70496	4.79114	4.03604	4.13126	3.10526	2.97735	3.03149	1.91835
214742	Rcor3	REST corepressor 3	uc056yfu.1	chr1	chr1_192136541_192139540			chr1:192136725-192138612	5	3.09969	2.3797	2.06383	2.70638	2.10185	2.19743	3.99579	3.05408	2.85634	3.0416	3.09607	2.60166	0.539167	1.49897	0	0	0	0
16510	Kcnh1	potassium voltage-gated channel, subfamily H (eag-related), member 1	uc007edn.2	chr1	chr1_192189277_192192276			chr1:192190666-192191086	7	7.02966	7.24185	6.83772	7.64498	6.54719	7.88398	6.55478	6.65332	6.39417	7.12353	6.02617	7.38439	0.603713	0.607482	1.21753	0.244089	0.253891	0.827955
226861	Hhat	hedgehog acyltransferase	uc007edp.2	chr1	chr1_192769720_192772719			chr1:192770641-192771138	4	2.65464	4.04608	3.4178	6.48644	4.08655	5.85651	4.02617	5.14107	4.78787	7.69559	5.46303	7.284	0.467094	4.65939	0	1.39376	0.510685	1.65021
73455	1700065J18Rik	RIKEN cDNA 1700065J18 gene	uc007edr.2	chr1	chr1_192840205_192843204					0	0	0	0.529556	0	0	0	0	0	0	0	0	0	0	0	1.94998	0	0
214791	Sertad4	SERTA domain containing 4	uc007eds.2	chr1	chr1_192854253_192857252	1		chr1:192854887-192855455	4	0.980422	0	0.552896	0.506985	0	0	0	0	0.406903	0.930797	0	0	1.64567	0	0.983685	0	0	0
329324	Syt14	synaptotagmin XIV	uc011wyy.2	chr1	chr1_193034276_193037275			chr1:193035480-193036021	7	2.987	2.91295	3.4888	4.14746	2.68474	3.57811	2.1005	1.40973	2.25548	3.3363	2.30081	2.78389	0.578493	0.870612	0.323846	0.232664	0	0.452007
215193	Diexf	digestive organ expansion factor homolog (zebrafish)	uc007edw.1	chr1	chr1_193128752_193131751	4		chr1:193129820-193130377	7	8.55617	8.10266	8.09442	6.59837	7.66166	6.68372	6.94657	6.65819	6.3958	5.45855	5.92402	5.52052	7.31821	6.68936	6.76271	4.77637	6.32745	4.95119
54139	Irf6	interferon regulatory factor 6	uc007edy.1	chr1	chr1_193151612_193154611	2		chr1:193152870-193153412	5	2.7161	2.11558	2.9094	2.0421	1.73402	2.95804	1.85586	0.91066	2.38742	2.03489	1.29579	3.55422	2.77009	2.1762	2.94156	1.92148	2.23837	2.08973
319266	A130010J15Rik	RIKEN cDNA A130010J15 gene	uc007eeb.2	chr1	chr1_193172077_193175076					3.51707	2.92703	3.56882	3.10078	3.53149	4.53699	3.46366	3.29945	3.75228	3.92946	3.48752	4.76504	0.503871	0	0.400416	0.91822	2.08768	2.61932
215243	Traf3ip3	TRAF3 interacting protein 3	uc007eec.2	chr1	chr1_193200047_193203046		1			1.53908	1.58563	1.4145	0.750721	1.27012	2.06915	0	0	0	0	0	0	0	0	0	0	0.328388	0
15483	Hsd11b1	hydroxysteroid 11-beta dehydrogenase 1	uc007eef.1	chr1	chr1_193240098_193243097		2			3.20913	4.68051	3.62408	4.43594	2.51801	3.40474	4.35896	5.96501	4.8584	5.94472	3.81776	4.82272	1.78241	4.42552	1.51966	0	0.537813	0
14373	G0s2	G0/G1 switch gene 2	uc007eei.2	chr1	chr1_193271689_193274688					0	0	0	0	0	0	0	0	0	0	0	0	0	0	0	0	0	0
16780	Lamb3	laminin, beta 3	uc007eek.1	chr1	chr1_193300494_193303493					0	0	0	0.311759	0.0557316	0.0557524	0	0	0	0.332968	0	0.348126	0	0	0	0	0.18331	0
215303	Camk1g	calcium/calmodulin-dependent protein kinase I gamma	uc007eel.1	chr1	chr1_193368783_193371782		1			0.875107	0.164723	1.50092	2.05755	2.01118	2.8613	1.17086	0	1.82937	2.3207	2.0044	2.61683	0	0	0	0	0	0
387201	Mir205	microRNA 205	uc011wzc.1	chr1	chr1_193506031_193509030					0	0	0	0	0	0	0	0	0	0	0	0	0	0	0	0	0	0
74942	4930503O07Rik	RIKEN cDNA 4930503O07 gene	uc029qvi.1	chr1	chr1_194221260_194224259		2			4.08664	4.35178	3.60683	2.8601	1.96543	2.37799	1.58456	0	2.48275	0	1.07755	0	5.04381	5.43641	4.02669	3.99041	2.71199	2.45246
18845	Plxna2	plexin A2	uc007een.1	chr1	chr1_194618329_194621328			chr1:194619661-194620876	7	3.88269	3.8791	4.28006	4.39407	3.93735	5.15267	3.60107	3.88767	3.84268	4.28227	3.55857	5.07655	1.91037	0.581551	2.66764	1.24084	2.1883	1.52317
12490	Cd34	CD34 antigen	uc007eeq.2	chr1	chr1_194937321_194940320					2.86728	1.48936	2.82896	2.2234	0.719981	0.588361	1.69001	0	1.89773	0	0.800798	0	0.531387	1.4828	1.75936	1.9425	0	0
320400	Gm16897	predicted gene, 16897	uc011wzd.1	chr1	chr1_194975460_194978459			chr1:194976274-194976831	7	5.25866	3.06906	5.07626	4.42176	2.54459	2.3663	3.55576	0.557176	3.26181	1.58089	1.49515	1.36188	3.4972	3.0946	3.14989	3.51798	1.20115	0.607297
320977	A330023F24Rik	RIKEN cDNA A330023F24 gene	uc007eer.2	chr1	chr1_195015899_195018898	6				1.15598	0.328547	0.225659	0.694106	0.617398	0.0992833	0	0	0	0	0.316114	0	0.527099	0	0	0.304153	0.316114	0
723963	Mir29b-2	microRNA 29b-2	uc011wzf.1	chr1	chr1_195035540_195038539					0	0	0	1.40762	1.77782	0	0	0	0	0	0	0	0	0	0	0	0	0
17221	Cd46	CD46 antigen, complement regulatory protein	uc007eet.1	chr1	chr1_195090749_195093748					0.824812	0.417399	0.225564	0	0.24714	0.904817	0	0	0	0	0	0	0	0	0	0	0	0
12946	Cr1l	complement component (3b/4b) receptor 1-like	uc007eex.1	chr1	chr1_195130071_195133070		7			3.69734	4.96537	4.21351	5.39687	3.65674	3.86194	4.45648	5.36846	4.94885	6.16918	4.20629	5.21855	1.53854	4.40297	2.21554	4.34065	1.86607	2.0694
12902	Cr2	complement receptor 2	uc007efa.1	chr1	chr1_195175216_195178215					0.362728	0	0.150248	1.14374	0.249158	0.719468	0	0	0	0.438301	0	0.457543	0	0	0	0	0	0
269233	Fam171a1	family with sequence similarity 171, member A1	uc008idn.1	chr2	chr2_3116888_3119887			chr2:3118209-3118863	5	0.790213	1.88745	1.40453	2.7848	0.978216	3.1786	0.378921	2.00959	1.38351	2.7558	0.415417	2.42461	0	0	0	0	0	2.12455
18108	Nmt2	N-myristoyltransferase 2	uc008idr.2	chr2	chr2_3282712_3285711	5		chr2:3283706-3285096	7	8.47015	8.17558	8.49628	6.55475	8.25403	7.43521	6.70089	5.97495	6.70033	5.13648	6.48477	6.13655	7.09193	6.95365	6.8942	4.4852	6.57906	4.99675
227522	Rpp38	ribonuclease P/MRP 38 subunit	uc008ids.2	chr2	chr2_3331129_3334128			chr2:3332260-3332755	7	8.60414	8.75961	8.6948	7.49661	9.22645	9.92307	6.19671	6.11861	6.10746	4.45945	6.61196	7.66795	6.34025	5.974	5.60928	4.60488	6.47054	7.07345
78245	Acbd7	acyl-Coenzyme A binding domain containing 7	uc008idt.2	chr2	chr2_3334668_3337667					7.93058	8.2371	8.75073	8.6442	8.3317	8.53968	9.08988	9.40024	9.92371	9.53833	9.3966	9.53072	5.63705	5.05	5.20486	7.1368	5.34299	6.25823
99035	Olah	oleoyl-ACP hydrolase	uc008idv.1	chr2	chr2_3365101_3368100		7			7.8188	8.29697	8.22618	9.8141	8.32051	8.5251	7.40567	7.88299	7.71899	9.18206	7.74442	8.124	0	0	1.15231	0.887715	0.916462	0
104362	Meig1	meiosis expressed gene 1	uc008idx.1	chr2	chr2_3421149_3424148		3			4.06502	4.6354	3.49992	6.05791	3.71131	4.77303	0	2.44389	0	3.37594	0	3.20454	1.304	0	0	2.85884	1.39619	0
64707	Suv39h2	suppressor of variegation 3-9 2	uc008ied.2	chr2	chr2_3473487_3476486			chr2:3474435-3475299	7	8.16032	8.48625	8.19179	8.34421	8.41309	8.33655	8.00779	8.38091	7.87187	7.96411	7.97876	7.74582	2.50429	3.12713	3.4206	2.39605	5.26518	4.42915
50497	Hspa14	heat shock protein 14	uc008ieg.1	chr2	chr2_3511315_3514314	5		chr2:3512521-3513282	7	9.09246	8.73158	8.85526	7.98925	9.35361	8.0442	7.83691	7.54084	7.60297	6.99771	8.42498	7.17285	7.76818	7.02294	7.29132	5.81371	7.26596	5.8373
66540	Fam107b	family with sequence similarity 107, member B	uc008iek.1	chr2	chr2_3711958_3714957			chr2:3713364-3713799	7	8.44702	8.75715	8.90319	10.0303	8.33631	9.37217	8.88994	8.79194	9.04685	10.062	8.02231	9.10097	4.03383	4.63302	4.73054	4.08486	6.47793	6.70962
73489	1700080N15Rik	RIKEN cDNA 1700080N15 gene	uc008iem.1	chr2	chr2_4139642_4142641					0.954995	0.965434	0.31064	0	0.234926	0	0	0	0	0	0	0	2.92053	0	0	0	0	0
209630	Frmd4a	FERM domain containing 4A	uc008iet.2	chr2	chr2_4558254_4561253					3.11517	3.45348	3.41733	4.81279	3.50956	5.47365	2.4896	1.45645	1.86768	1.50711	1.54749	3.65774	3.43423	3.44421	2.18034	1.78932	2.61547	2.76775
67229	Prpf18	pre-mRNA processing factor 18	uc008iex.1	chr2	chr2_4650587_4653586					9.61287	9.60133	9.70088	9.6541	9.53054	9.18141	9.5364	9.87986	9.82795	10.1076	9.57892	9.66713	8.69535	8.12505	8.33511	5.74175	8.41695	6.7269
209645	Bend7	BEN domain containing 7	uc008ifa.2	chr2	chr2_4716331_4719330			chr2:4717463-4718320	3	0.808404	1.48244	1.43129	1.65163	1.30675	1.40563	0.388913	1.35551	0.559298	0.410668	0.426236	1.77536	0.388913	0	1.12689	2.3079	1.02231	1.25381
109079	Sephs1	selenophosphate synthetase 1	uc008ifb.1	chr2	chr2_4880064_4883063	7		chr2:4881664-4882645	7	7.01388	7.25937	7.03987	5.97361	6.83717	6.07244	4.58119	4.9792	4.62134	3.09696	4.51356	3.20928	3.76138	4.32088	3.54314	3.4047	3.647	1.90675
16922	Phyh	phytanoyl-CoA hydroxylase	uc008ifd.2	chr2	chr2_4917496_4920495					7.39733	6.94619	7.25559	8.40454	8.10256	8.21761	7.57291	7.43337	7.66563	8.6835	8.36754	8.68322	4.37004	3.55343	4.59788	3.62579	6.10559	4.78679
68527	Ucma	upper zone of growth plate and cartilage matrix associated	uc012bov.1	chr2	chr2_4974622_4977621		6			2.1166	2.13315	2.96958	2.76038	1.63025	1.03438	3.13539	0	2.99138	1.91173	1.28795	0	0	0	1.5784	1.25175	1.28795	0
70024	Mcm10	minichromosome maintenance 10 replication initiation factor	uc008ifk.2	chr2	chr2_5011292_5014291			chr2:5012547-5012804	7	7.78358	7.73288	8.00928	8.57202	7.86998	8.94114	8.54412	8.53652	8.72714	9.66394	8.67924	9.99569	7.81585	7.3193	7.91378	7.28477	7.7487	7.81559
71648	Optn	optineurin	uc008ifl.1	chr2	chr2_5034404_5037403	8				4.48012	4.57845	5.49033	6.66465	5.71955	7.12816	4.19414	4.73393	5.16035	6.66846	5.49682	7.07375	2.7967	2.42204	2.67351	1.72342	2.29422	2.00906
74186	Ccdc3	coiled-coil domain containing 3	uc008ifo.1	chr2	chr2_5136276_5139275			chr2:5137610-5138093	7	4.96029	4.90205	5.66168	7.44671	6.4879	7.1912	5.69499	5.63677	6.38491	8.1509	7.00741	7.66094	2.95863	2.42974	3.30545	2.62049	4.26869	4.78273
100124465	Mir466d	microRNA 466d	uc029tvp.1	chr2	chr2_5377890_5380889					#NUM!	#NUM!	#NUM!	#NUM!	#NUM!	#NUM!	#NUM!	#NUM!	#NUM!	#NUM!	#NUM!	#NUM!	#NUM!	#NUM!	#NUM!	#NUM!	#NUM!	#NUM!
227541	Camk1d	calcium/calmodulin-dependent protein kinase ID	uc056zje.1	chr2	chr2_5674547_5677546					6.10841	6.05114	6.13205	7.12491	5.60859	6.86995	6.36476	6.1135	6.25871	7.0856	5.81917	6.94641	1.18761	1.07285	1.34287	1.45862	0.383132	0.861488
98828	Cdc123	cell division cycle 123	uc008ift.1	chr2	chr2_5843461_5846460			chr2:5844920-5845561	7	7.17736	7.45941	7.58072	7.5647	7.14191	7.67976	4.60908	5.22679	5.02144	5.86709	5.81128	5.73801	5.88647	5.86226	6.23565	4.25671	4.91418	4.43506
57743	Sec61a2	Sec61, alpha subunit 2 (S. cerevisiae)	uc012boy.1	chr2	chr2_5893854_5896853			chr2:5895007-5895538	4	9.02799	8.71686	9.01714	7.38635	9.12041	8.83036	7.26155	7.14461	7.49104	5.96199	8.10413	8.0507	8.68922	8.34047	8.57442	6.7328	8.41468	7.79778
209692	Dhtkd1	dehydrogenase E1 and transketolase domain containing 1	uc008iga.1	chr2	chr2_5941293_5944292			chr2:5942523-5942803	4	7.62317	7.30059	7.76666	7.16985	6.49109	7.19533	8.58487	8.29256	8.7778	8.05952	7.28921	8.11117	5.09733	4.50381	5.13552	4.044	4.6788	3.58229
326622	Upf2	UPF2 regulator of nonsense transcripts homolog (yeast)	uc008igc.1	chr2	chr2_5949969_5952968			chr2:5951292-5951958	7	8.10377	8.02573	7.75209	7.5729	7.40539	7.44201	7.28846	7.24454	6.90959	6.54442	6.64537	6.65366	6.25864	6.18347	5.93844	4.64835	5.43837	4.64427
100038358	Gm10857	predicted gene 10857	uc008igh.2	chr2	chr2_6131369_6134368					9.79098	9.92693	9.91269	10.8554	9.2176	10.0521	11.0348	11.2387	11.2122	12.1053	10.3607	11.3693	7.58713	7.03461	7.24755	5.21972	7.31936	5.98186
320132	A230108P19Rik	RIKEN cDNA A230108P19 gene	uc008igj.1	chr2	chr2_6191751_6194750					1.16887	1.22266	0.324557	1.33136	0.831813	1.90663	2.48544	2.37064	0.435119	0.574908	1.34089	2.49366	0	0	0	0	0.328276	0
67856	Echdc3	enoyl Coenzyme A hydratase domain containing 3	uc008igi.1	chr2	chr2_6211495_6214494					8.09257	8.52639	7.71372	8.15166	8.17895	8.57122	9.12426	9.6246	8.79364	9.15726	9.2207	9.67776	3.1037	2.45022	2.54701	2.33409	2.87362	2.57476
98910	Usp6nl	USP6 N-terminal like	uc008igk.1	chr2	chr2_6321257_6324256			chr2:6322385-6323545	7	4.66863	4.91311	4.26264	5.54882	4.59323	5.88694	4.94805	5.21204	4.44487	5.64755	4.70551	6.10728	0	0.996342	0.462368	0.609221	0.185374	0.634465
14007	Celf2	CUGBP, Elav-like family member 2	uc008igo.2	chr2	chr2_6883497_6886496					5.88172	6.3424	5.70809	6.08013	6.51073	6.14579	5.14394	5.54496	4.87478	5.17265	5.58515	5.29583	1.57111	1.82942	0.896886	0.378208	1.70849	0.705024
68144	5031426D15Rik	RIKEN cDNA 5031426D15 gene	uc012bpb.1	chr2	chr2_6927223_6930222					0.159567	0.775883	0.489706	0.959566	0.920267	0.994221	0	0	0	1.45572	1.09562	0.938196	0	0	0	0	0	0
73438	1700061F12Rik	RIKEN cDNA 1700061F12 gene	uc008igz.2	chr2	chr2_9188015_9191014		7			5.50712	4.75074	5.62237	5.38304	5.86039	3.23847	7.14605	6.49308	7.27377	6.89002	7.57526	5.02104	1.58933	0	0	0	0	1.69949
14462	Gata3	GATA binding protein 3	uc008ihg.1	chr2	chr2_9877101_9880100			chr2:9877288-9877685	4	4.83403	5.13262	5.44763	7.08559	6.38224	6.73497	4.80618	4.31697	5.0314	6.30254	6.18943	6.28679	0	2.13683	0	1.60921	1.04986	1.38789
77682	9230102O04Rik	RIKEN cDNA 9230102O04 gene	uc008ihi.1	chr2	chr2_9888041_9891040	2				0	1.46734	0.672242	2.26022	0	1.06533	0	0	0	0	0	0	0	1.24073	1.02522	1.95592	0	0
209361	Taf3	TATA-box binding protein associated factor 3	uc008ihk.2	chr2	chr2_9939560_9942559					8.01917	8.08193	8.29439	7.73233	8.04706	8.08798	8.3127	8.26486	8.52639	7.99179	8.19901	8.49937	5.59214	5.35485	5.12176	4.23574	5.96595	5.50235
16588	Kin	Kin17 DNA and RNA binding protein	uc008ihp.1	chr2	chr2_10079112_10082111	7		chr2:10080058-10080881	7	9.55296	9.5536	9.32886	8.39521	9.23315	9.44976	9.54838	9.49578	9.30255	8.2028	9.00473	9.23782	9.16955	9.21478	8.81292	7.83015	8.92841	8.97732
16425	Itih2	inter-alpha trypsin inhibitor, heavy chain 2	uc008ihq.2	chr2	chr2_10129184_10132183		4			1.16857	1.39424	0.63004	0.443618	1.93415	0.488751	0.699608	1.67849	0.967272	0.413697	1.45059	1.2609	0	0.394425	0	0	0	0
209378	Itih5	inter-alpha (globulin) inhibitor H5	uc008ihr.1	chr2	chr2_10152043_10155042					1.29912	2.11639	1.1954	2.31077	0.95295	1.536	1.13304	2.73729	1.56397	3.1671	1.33051	2.0848	1.89814	1.76752	1.4307	1.29358	0.360697	0.251829
353282	Sfmbt2	Scm-like with four mbt domains 2	uc008iht.2	chr2	chr2_10368951_10371950					3.87864	3.72225	4.2307	4.28474	3.06121	3.77457	0	0	0	2.31615	0.428887	1.25982	3.18625	3.29167	3.63772	1.86922	3.0479	3.22774
735272	Mir669a-3	microRNA 669a-3	uc012bph.1	chr2	chr2_10472933_10475932					#NUM!	#NUM!	#NUM!	#NUM!	#NUM!	#NUM!	#NUM!	#NUM!	#NUM!	#NUM!	#NUM!	#NUM!	#NUM!	#NUM!	#NUM!	#NUM!	#NUM!	#NUM!
100124668	Mir466c-2	microRNA 466c-2	uc056zkg.1	chr2	chr2_10489836_10492835					#NUM!	#NUM!	#NUM!	#NUM!	#NUM!	#NUM!	#NUM!	#NUM!	#NUM!	#NUM!	#NUM!	#NUM!	#NUM!	#NUM!	#NUM!	#NUM!	#NUM!	#NUM!
100526486	Mir466b-4	microRNA 466b-4	uc056zkk.1	chr2	chr2_10494768_10497767		2			#NUM!	#NUM!	#NUM!	#NUM!	#NUM!	#NUM!	#NUM!	#NUM!	#NUM!	#NUM!	#NUM!	#NUM!	#NUM!	#NUM!	#NUM!	#NUM!	#NUM!	#NUM!
100124474	Mir466b-3	microRNA 466b-3	uc056zkq.1	chr2	chr2_10502065_10505064					#NUM!	#NUM!	#NUM!	#NUM!	#NUM!	#NUM!	#NUM!	#NUM!	#NUM!	#NUM!	#NUM!	#NUM!	#NUM!	#NUM!	#NUM!	#NUM!	#NUM!	#NUM!
100124447	Mir467d	microRNA 467d	uc012bqj.1	chr2	chr2_10506130_10509129					#NUM!	#NUM!	#NUM!	#NUM!	#NUM!	#NUM!	#NUM!	#NUM!	#NUM!	#NUM!	#NUM!	#NUM!	#NUM!	#NUM!	#NUM!	#NUM!	#NUM!	#NUM!
100316668	Mir669i	microRNA 669i	uc012bqr.1	chr2	chr2_10516104_10519103					0	0	1.30022	0	0	0	0	0	0	0	0	0	0	0	0	0	0	0
18761	Prkcq	protein kinase C, theta	uc008iic.1	chr2	chr2_11170882_11173881			chr2:11172098-11172453	5	4.22554	5.17235	4.70894	5.10725	3.24125	4.54196	2.82927	3.70045	3.5829	3.18979	1.23689	2.25039	3.42914	4.57103	4.55047	5.22493	3.41521	4.973
100503147	Gm13293	predicted gene 13293	uc008iid.1	chr2	chr2_11337989_11340988					0	0	0	0	0	0	0	0	0	0	0	0	0	0	0	0	0	0
77543	8030442B05Rik	RIKEN cDNA 8030442B05 gene	uc029tvr.1	chr2	chr2_11397001_11400000		3			0	0	0	0	0	0	0	0	0	0	0	0	0	0	0	0	0	0
170768	Pfkfb3	6-phosphofructo-2-kinase/fructose-2,6-biphosphatase 3	uc008iie.2	chr2	chr2_11500591_11503590			chr2:11501302-11502211	7	5.08485	5.19428	5.45397	4.14215	6.78118	5.35984	5.42471	5.4791	5.59244	4.26706	6.86589	5.74278	4.37778	4.45972	5.37101	3.39891	6.81985	3.951
76938	Rbm17	RNA binding motif protein 17	uc008iio.1	chr2	chr2_11601700_11604699			chr2:11602880-11603307	7	10.3097	10.2566	10.1862	8.83401	10.4424	9.7646	10.2783	10.1371	10.1637	8.78892	10.4026	9.76904	9.65807	9.62395	9.43613	7.59647	9.52455	8.46898
16184	Il2ra	interleukin 2 receptor, alpha chain	uc008iiq.2	chr2	chr2_11641292_11644291		6			3.90865	4.66573	4.66406	6.99357	5.21111	6.01451	5.27198	6.19007	6.00171	8.44648	6.62815	7.53065	0.562122	1.28703	0.448478	1.59851	0.612855	1.37806
16169	Il15ra	interleukin 15 receptor, alpha chain	uc008ijb.2	chr2	chr2_11721664_11724663					3.199	1.94839	3.14235	2.13939	2.60422	2.72543	2.25003	1.53249	3.87346	2.3215	2.21783	2.37946	4.08466	3.62726	3.03344	2.3215	3.37722	3.97379
50755	Fbh1	F-box DNA helicase 1	uc008ijd.1	chr2	chr2_11776050_11779049	8		chr2:11778261-11778491	2	7.90214	8.05533	7.97905	7.47969	8.04214	7.17805	7.16461	7.39729	7.31311	6.9883	7.34844	7.06319	2.44225	2.21129	2.39019	1.98186	1.91506	1.79949
338535	E030013I19Rik	RIKEN cDNA E030013I19 gene	uc008ijm.2	chr2	chr2_12299746_12302745			chr2:12301538-12302095	7	0	0.177093	0	0	0.195937	1.0134	0	0.931892	0	0	0	2.00857	0	0	0	0	0	0
66960	Mindy3	MINDY lysine 48 deubiquitinase 3	uc008ijs.1	chr2	chr2_12417961_12420960			chr2:12418774-12419494	7	7.86892	7.39477	7.8145	8.76474	8.51574	8.06722	8.35672	8.16516	8.41338	9.40116	9.09552	8.70945	6.46951	5.07323	5.90698	4.54721	5.91586	4.14282
19212	Pter	phosphotriesterase related	uc008ijt.2	chr2	chr2_12922541_12925540		7			6.7227	6.81491	6.92887	7.20141	7.22522	6.76694	7.92696	7.98875	8.08889	8.42916	8.46973	8.01692	1.00507	2.75494	2.49157	1.47837	2.18354	0.808304
227580	C1ql3	C1q-like 3	uc008ijv.1	chr2	chr2_13009365_13012364			chr2:13009970-13011291	4	3.52412	4.39587	4.07934	3.69868	3.98897	3.20711	3.84517	4.6917	4.21628	3.70132	4.00783	3.08415	0	0	0	0	0	0
20163	Rsu1	Ras suppressor protein 1	uc008ijx.2	chr2	chr2_13269916_13272915			chr2:13271250-13271505	7	5.6038	5.83013	6.57439	7.58712	7.30169	6.84378	5.33123	5.7159	6.43302	7.34845	7.36773	6.74957	4.03903	3.59838	4.26517	4.40513	3.70109	3.8405
65969	Cubn	cubilin (intrinsic factor-cobalamin receptor)	uc008ijz.1	chr2	chr2_13490377_13493376					2.68486	2.5875	2.3944	3.17766	1.87531	3.45086	3.23558	3.29875	3.08066	3.62274	2.44103	4.15031	0.773127	0.850954	1.01241	1.2719	0.577492	1.19471
13434	Trdmt1	tRNA aspartic acid methyltransferase 1	uc008ika.2	chr2	chr2_13543165_13546164					4.93157	5.21124	5.90195	6.44484	6.51678	5.91799	5.80463	5.60007	6.63444	7.0698	7.26842	6.59065	1.55457	2.47387	2.98533	1.61449	2.96638	2.59884
22352	Vim	vimentin	uc008ikb.2	chr2	chr2_13572811_13575810	2		chr2:13574348-13575013	5	4.53883	5.69253	4.16618	5.03971	3.39586	5.74934	4.72067	5.61912	4.2861	4.63569	3.74974	6.03747	1.46978	4.88428	1.23533	4.355	0	2.31041
241230	St8sia6	ST8 alpha-N-acetyl-neuraminide alpha-2,8-sialyltransferase 6	uc008ikc.2	chr2	chr2_13792021_13795020			chr2:13793076-13793793	4	5.38971	5.37813	4.76947	5.47099	4.76612	5.08622	6.56936	6.50827	5.65854	6.08342	5.52781	5.77769	0.823934	1.35176	0	0	0.279666	0
30963	Hacd1	3-hydroxyacyl-CoA dehydratase 1	uc012bqy.1	chr2	chr2_14054536_14057535			chr2:14055078-14056215	7	4.8449	3.92224	4.10934	4.85013	4.33663	4.55217	1.10376	0	0	0	0	0	0	0	0	0	0	0
70957	Stamos	signal transducing adaptor molecule (SH3 domain and ITAM motif) 1, opposite strand	uc008ikf.1	chr2	chr2_14072435_14075434			chr2:14073867-14074499	7	4.12854	5.1498	4.17455	6.61036	4.92109	5.5679	4.9833	6.17452	4.25034	7.31281	5.70166	6.54336	3.382	3.68612	3.03786	3.09143	3.51986	0
20844	Stam	signal transducing adaptor molecule (SH3 domain and ITAM motif) 1	uc008iki.1	chr2	chr2_14129345_14132344	8				5.86021	5.65536	5.17665	5.86077	6.1211	5.87849	5.3666	5.6091	4.94052	6.77672	6.24927	6.48343	6.34901	5.10106	5.34376	4.02701	5.46355	2.89426
625286	Tmem236	transmembrane protein 236	uc008ikj.1	chr2	chr2_14173024_14176023		6			0.155447	0.0809802	0	1.20967	0.629115	2.33712	0	0	0	1.98807	0	2.19052	0	0	0	0	0.288317	1.22451
17533	Mrc1	mannose receptor, C type 1	uc008ikk.2	chr2	chr2_14227914_14230913					4.83726	5.12686	4.95749	4.94053	4.94023	5.18577	5.21133	5.54509	5.25979	5.11776	5.35547	5.52363	0.25063	0	0.660618	0	0.144549	0
100124488	Mir511	microRNA 511	uc012bqz.1	chr2	chr2_14259503_14262502					0	0	0	0	0	0	0	0	0	0	0	0	0	0	0	0	0	0
277468	Slc39a12	solute carrier family 39 (zinc transporter), member 12	uc008ikl.2	chr2	chr2_14386898_14389897					0.369481	0.724026	1.02227	1.46024	1.38788	1.08568	0	0	0	0.521052	1.3725	1.50038	0	0	0	1.20477	0	0
625342	Gm13315	lactate dehydrogenase A pseudogene	uc012bra.1	chr2	chr2_14719142_14722141					1.00428	1.01509	1.20993	0.660305	0.360992	0.933673	0.769171	0.773725	0	0	0	0	0	0	0	0	0	0
12296	Cacnb2	calcium channel, voltage-dependent, beta 2 subunit	uc008iks.2	chr2	chr2_14872156_14875155					3.45516	3.51889	3.83601	4.04728	3.60836	4.31704	3.4385	2.29473	3.3404	3.74187	2.76508	4.41643	0.376544	1.487	1.49865	0	0.412842	0.415403
75869	Arl5b	ADP-ribosylation factor-like 5B	uc008iky.1	chr2	chr2_15053862_15056861			chr2:15054934-15055708	7	6.16851	6.63247	6.60731	6.34844	6.54431	6.77752	5.18086	5.8703	6.11433	6.0556	6.07191	6.47299	4.41978	4.64641	4.18601	3.24266	3.53168	2.49648
67448	Plxdc2	plexin domain containing 2	uc008ikz.2	chr2	chr2_16354804_16357803			chr2:16356321-16356831	7	3.02266	3.08547	3.11599	3.58196	2.91439	4.68476	2.8728	2.65787	2.92371	3.51995	3.05643	4.93932	0.434433	0	0.620862	0.247304	0.257224	0
75069	4930515L03Rik	RIKEN cDNA 4930515L03 gene	uc029tvv.1	chr2	chr2_17012227_17015226					0	0	0	0	0.541701	0	0	0	0	0	0	0	0	0	0	0	0	0
102465964	Mir6419	microRNA 6419	uc033hlm.1	chr2	chr2_17562014_17565013					0	0	0	0	0	0	0	0	0	0	0	0	0	0	0	0	0	0
74103	Nebl	nebulette	uc008ila.1	chr2	chr2_17729569_17732568			chr2:17730837-17731438	5	4.85977	5.08484	5.4412	6.40806	5.41444	6.02939	5.50218	5.50103	6.04412	6.5448	6.10558	6.4473	0.456769	1.0881	0	0.842238	0.696585	0
68231	H2al2a	H2A histone family member L2A	uc008ili.1	chr2	chr2_17995447_17998446					3.35092	0.951665	3.24502	0.437231	1.14654	1.45138	0	0	0	0	0	0	2.89595	0	2.10004	0	0	0
100034739	Gm17762	predicted gene, 17762	uc008ilk.2	chr2	chr2_18025749_18028748			chr2:18027384-18029013	5	1.48575	0.449458	1.07466	2.20835	1.2251	2.02988	1.05699	0	0.869416	2.48549	1.13779	2.21008	0.443812	0.446732	0.869416	0.46817	0.485575	1.14339
77940	A930004D18Rik	RIKEN cDNA A930004D18 gene	uc008ilj.2	chr2	chr2_18036242_18039241		1			2.89247	3.23281	2.46368	2.46579	2.12268	2.3049	2.57438	3.29802	2.07356	2.90537	1.90801	2.80151	2.0179	2.67315	1.60513	1.78011	1.82422	1.43627
72668	Skida1	SKI/DACH domain containing 1	uc008ill.1	chr2	chr2_18046950_18049949			chr2:18047483-18048218	3	2.27916	1.73375	2.09747	1.48697	1.14208	1.33994	0.790156	1.68011	1.41912	1.11385	0.266081	0	0	0	0.355058	0	0.490645	0.860708
102466840	Mir7655	microRNA 7655	uc033hln.1	chr2	chr2_18056346_18059345			chr2:18056413-18057954	7	0	1.48292	0	0	0	1.58506	0	0	0	0	0	3.89279	0	3.75246	0	0	0	0
13418	Dnajc1	DnaJ heat shock protein family (Hsp40) member C1	uc008ilw.2	chr2	chr2_18391331_18394330			chr2:18392242-18392894	7	8.36363	7.89741	8.15187	7.10029	7.75298	7.28101	7.09798	6.66855	7.21584	6.08327	6.84086	6.4616	7.22671	6.31239	6.71522	5.79264	5.91644	4.68421
12238	Commd3	COMM domain containing 3	uc008ilx.1	chr2	chr2_18670962_18673961			chr2:18672011-18672790	7	10.1729	10.5749	10.5642	11.1419	10.4744	10.4505	10.2601	10.6282	10.5737	11.1708	10.6008	10.5089	4.34432	5.10917	4.63292	4.57522	3.93577	2.80782
12151	Bmi1	Bmi1 polycomb ring finger oncogene	uc008ily.1	chr2	chr2_18675518_18678517	4				11.6775	12.0838	11.6252	11.7044	11.255	11.6016	10.8733	11.2235	10.8395	10.8712	10.4175	10.9512	5.19036	5.07668	4.88064	4.75649	4.33399	4.06555
381350	Spag6	sperm associated antigen 6	uc008ima.1	chr2	chr2_18697522_18700521	3		chr2:18698657-18699226	5	2.45314	2.57625	3.07855	2.81274	1.89436	1.32188	2.16416	1.97229	2.4439	2.4124	1.38503	0.721862	0.660235	1.97229	2.18678	1.16048	0.717831	0
100041479	Gm3363	predicted gene 3363	uc056zld.1	chr2	chr2_18759363_18762362					0.172339	0.825966	1.3556	1.3844	0.363888	0.193455	0.917129	1.48042	1.60382	1.53154	0.578641	0	0	0	1.89502	0	0.990507	0
74629	4930426L09Rik	RIKEN cDNA 4930426L09 gene	uc012bre.1	chr2	chr2_18996819_18999818			chr2:18997445-18998634	7	0.983595	0.412166	1.80815	2.81052	0.546362	1.83964	1.09795	0	1.85532	2.54975	0.707964	2.27146	0	0	0.905179	0	0	1.18653
70882	Armc3	armadillo repeat containing 3	uc012brg.2	chr2	chr2_19197618_19200617					2.01957	2.4847	2.85369	3.37287	2.48912	1.99209	1.50774	1.08042	2.5353	3.08004	0.691035	0.498303	1.30738	1.31395	2.13294	2.04946	2.29026	0
108871	4930447M23Rik	RIKEN cDNA 4930447M23 gene	uc056zle.1	chr2	chr2_19342817_19345816		4			1.7495	0.781869	0.446619	1.12522	0.617444	1.56526	2.43581	2.11547	1.17999	1.74293	1.33983	2.71188	2.7034	0	0	0	0	0
76467	Msrb2	methionine sulfoxide reductase B2	uc008imf.2	chr2	chr2_19370136_19373135			chr2:19371667-19371913	7	0.60232	1.63399	0.261781	3.10832	1.53795	1.91974	0	3.05503	0	2.54258	1.8151	2.01585	1.49256	0	0	3.12467	1.32844	0
19213	Ptf1a	pancreas specific transcription factor, 1a	uc012brh.1	chr2	chr2_19444163_19447162			chr2:19445337-19446644	7	1.53707	1.49052	1.4513	0.631085	1.18697	0.181986	0	0	0	0	0.548245	0	1.41392	1.81393	1.5414	0	0	0
70909	4921504E06Rik	RIKEN cDNA 4921504E06 gene	uc008imi.1	chr2	chr2_19552411_19555410					3.21334	3.60263	3.60969	3.52407	2.21939	1.52191	0	0	1.93409	3.23394	0.370223	1.12338	1.038	0	0.852883	0.642059	0.664579	0
71198	Otud1	OTU domain containing 1	uc008imj.2	chr2	chr2_19656562_19659561			chr2:19657540-19659118	7	6.88649	7.28313	7.27578	6.12326	7.49963	6.40584	4.68533	5.0199	4.66283	4.47936	5.57796	4.84137	2.90239	3.75051	4.21509	0.701901	3.34444	2.79262
208618	Etl4	enhancer trap locus 4	uc012brk.1	chr2	chr2_20518013_20521012			chr2:20519516-20519995	6	6.18255	6.19671	6.483	7.34093	6.48899	6.46043	5.74583	6.03267	5.98503	6.73213	6.14599	5.96999	2.99895	1.71376	3.40637	1.46022	2.28835	2.15458
71435	Arhgap21	Rho GTPase activating protein 21	uc008imx.1	chr2	chr2_20880352_20883351					8.89191	9.2479	8.95066	8.75217	8.50567	9.14569	9.31106	9.63791	9.32248	8.99373	8.92082	9.50091	4.34532	3.70753	4.12859	2.37483	2.91746	1.80227
433408	Gm13375	predicted gene 13375	uc012brm.1	chr2	chr2_20967374_20970373			chr2:20968018-20969691	7	4.69537	4.25239	4.3474	5.32229	4.20416	5.21146	4.29903	3.76044	3.77717	4.78217	3.89126	4.73071	2.0406	1.03281	0.843489	0	1.44879	0
208967	Thnsl1	threonine synthase-like 1 (bacterial)	uc008inc.1	chr2	chr2_21204224_21207223	5		chr2:21205587-21206014	7	5.5306	5.77901	5.21606	6.06565	5.6731	5.98362	6.66708	6.53955	6.02302	6.65976	6.54915	6.73117	1.90085	0.633243	1.17343	1.11374	0.934537	0.688722
241263	Gpr158	G protein-coupled receptor 158	uc008inf.1	chr2	chr2_21366067_21369066			chr2:21368772-21369010	7	1.71177	1.73707	1.98355	3.63513	2.69824	4.22269	2.39795	1.99246	2.29176	3.81875	2.84879	4.59426	0	0	0	0	0	0
667663	Myo3a	myosin IIIA	uc008ing.2	chr2	chr2_22226003_22229002					0.503242	0.5096	0	0.56722	0.498649	0	1.29934	0	0	0	0.491396	0	0	0	0	0	0	0
14417	Gad2	glutamic acid decarboxylase 2	uc008inj.1	chr2	chr2_22620827_22623826	6		chr2:22622178-22623876	4	2.92243	2.20192	2.05616	3.18099	1.92223	2.04965	3.26896	2.42029	1.7988	3.40302	1.92575	2.20941	2.41136	0.446504	0.633157	1.10392	0.262978	1.14292
100628608	Mir3967	microRNA 3967	uc029tvy.1	chr2	chr2_22652783_22655782					0	0	0	0	0	0	0	0	0	0	0	0	0	0	0	0	0	0
54519	Apbb1ip	amyloid beta (A4) precursor protein-binding, family B, member 1 interacting protein	uc008ino.2	chr2	chr2_22772827_22775826					0.73774	1.71331	0.597079	0.433131	0.753677	0.0957684	1.64361	1.19183	0	0	0	0	0	1.19183	0	0.538253	0.305689	0
56075	Pdss1	prenyl (solanesyl) diphosphate synthase, subunit 1	uc008inp.1	chr2	chr2_22894022_22897021	6		chr2:22895409-22896016	7	6.54441	6.6446	7.33021	4.62122	7.09994	4.70476	6.17492	5.66898	6.72834	4.33323	6.41195	4.61445	5.63661	5.97659	6.61465	3.0328	6.39062	3.76414
11308	Abi1	abl-interactor 1	uc008ins.2	chr2	chr2_23038742_23041741			chr2:23039495-23040179	7	8.28613	8.57924	7.86246	8.62157	8.89342	8.22868	7.41139	7.78809	7.0493	7.60194	7.96326	7.30452	3.7052	3.00461	2.35698	1.23217	4.32278	2.57633
74159	Acbd5	acyl-Coenzyme A binding domain containing 5	uc008inx.1	chr2	chr2_23066701_23069700	8		chr2:23068058-23068610	7	9.62315	9.62791	9.48884	8.38148	9.30454	9.00596	9.90707	10.0565	9.80669	8.65391	9.7389	9.35448	7.94263	7.5253	7.5085	5.62587	7.04139	6.55555
67121	Mastl	microtubule associated serine/threonine kinase-like	uc008ioc.1	chr2	chr2_23149626_23152625					9.89737	10.0973	9.89189	9.5706	9.5258	10.072	9.44122	9.65534	9.46319	9.1245	9.25337	9.8414	8.57314	8.69413	8.67796	6.60534	7.59188	7.86244
27377	Yme1l1	YME1-like 1 (S. cerevisiae)	uc008ioe.2	chr2	chr2_23155005_23158004	8		chr2:23155790-23156110	7	9.43964	8.96748	9.09848	7.79142	9.20456	8.68427	8.49298	8.20639	8.31196	7.20343	8.2178	8.15554	8.25546	7.61117	7.78001	6.32112	7.74113	7.20273
70981	4931423N10Rik	RIKEN cDNA 4931423N10 gene	uc008iof.2	chr2	chr2_23205976_23208975					2.78497	2.06505	2.59784	1.75883	3.25769	2.81926	2.66848	2.08377	3.54347	2.31946	3.39546	4.10304	3.41192	3.00327	2.46203	1.09789	3.55007	0.677557
18232	Nxph2	neurexophilin 2	uc008iog.1	chr2	chr2_23319746_23322745					0	0.843128	0.678694	0.61027	1.07408	0.528388	0	1.72217	0.432149	0	0.591669	1.34018	0	0	0	0	0	0
76857	Spopl	speckle-type POZ protein-like	uc008ioh.2	chr2	chr2_23570605_23573604			chr2:23571665-23572152	7	4.79326	4.58852	4.97412	3.44936	5.44294	3.20383	5.24865	4.83108	5.29613	3.9343	5.81082	3.62979	0	0.495608	0.698324	0	0.537964	0
140483	Hnmt	histamine N-methyltransferase	uc008iok.2	chr2	chr2_24047880_24050879		8			8.24029	8.25868	8.60361	8.87727	7.9367	8.52747	8.86847	9.03659	9.50064	9.91868	8.68181	9.53385	5.45068	3.84435	5.12226	2.69803	3.81723	3.20844
227606	Tbpl2	TATA box binding protein like 2	uc012bro.2	chr2	chr2_24095096_24098095		7			5.46949	5.49646	6.45701	6.61444	6.5859	5.6934	5.69647	5.40993	6.83055	6.75334	6.91636	5.74361	0	0.721318	1.57074	0	1.28115	1.2872
69677	Il1f8	interleukin 1 family, member 8	uc008ion.1	chr2	chr2_24151672_24154671		8			0	0.248965	0.998238	1.32136	2.12323	1.42168	0	0	0	0	1.66221	0	0	0	0	0	0	0
215257	Il1f9	interleukin 1 family, member 9	uc008ioo.2	chr2	chr2_24184976_24187975		4			0.858088	2.88028	2.01119	3.43022	1.72104	0	0	4.2493	2.85198	3.8915	0.537513	0	1.39263	0	0	0	0	0
54448	Il1f6	interleukin 1 family, member 6	uc008ioq.1	chr2	chr2_24213917_24216916		6			0.548948	3.37841	1.27637	4.44879	1.03344	1.03372	0	4.02182	0.869416	4.89489	1.48576	0	1.66045	3.57149	1.40809	3.17799	0.678266	0
54450	Il1f5	interleukin 1 family, member 5 (delta)	uc008ios.2	chr2	chr2_24275454_24278453		2			0	0	0	0	0	0	0	0	0	0	0	0	0	0	0	0	0	0
215274	Il1f10	interleukin 1 family, member 10	uc008iou.1	chr2	chr2_24289696_24292695					0	0	0	0	0	0	0	0	0	0	0	0	0	0	0	0	0	0
16181	Il1rn	interleukin 1 receptor antagonist	uc008iox.2	chr2	chr2_24343871_24346870		2			0	0	0	0	0	0	0	0	0	0	0	0	0	0	0	0	0	0
215632	Psd4	pleckstrin and Sec7 domain containing 4	uc008ioz.1	chr2	chr2_24383897_24386896					0.342486	0.658016	0.174537	0.34545	0.203459	0.61381	0	0	0	0	0	0	0.303916	0.558336	0	0.584133	0.176641	0.608542
18510	Pax8	paired box 8	uc008ipb.2	chr2	chr2_24474100_24477099			chr2:24474101-24474420	4	0.374715	0	0.751275	0	0.452936	1.62275	0.872308	0	0.709834	0	0	0	0	0	0	0	0.943143	1.51531
12287	Cacna1b	calcium channel, voltage-dependent, N type, alpha 1B subunit	uc008ipe.2	chr2	chr2_24761653_24764652			chr2:24762067-24763472	5	2.59369	1.93838	2.3475	1.2447	4.37103	1.52935	1.16045	1.97896	1.2992	0.877062	3.83655	1.32638	2.30171	0.841651	1.73131	0.442074	2.89235	0.703294
77683	Ehmt1	euchromatic histone methyltransferase 1	uc008ipi.4	chr2	chr2_24918110_24921109			chr2:24918778-24919758	7	7.19833	6.84328	7.09555	6.68963	7.78636	7.65816	5.41249	5.71039	5.42	5.82696	6.13791	6.13638	5.09729	4.14083	4.58105	2.35693	5.82283	4.57355
215705	Arrdc1	arrestin domain containing 1	uc008ipn.2	chr2	chr2_24933782_24936781	7		chr2:24934810-24935259	7	8.7758	7.84388	8.87833	8.68421	9.55022	9.54599	8.30911	7.68302	8.36857	8.44724	9.06037	9.22884	7.04093	5.48195	7.17321	4.70028	7.86098	7.46648
67187	Zmynd19	zinc finger, MYND domain containing 19	uc008ipo.1	chr2	chr2_24948302_24951301	7		chr2:24949417-24950409	7	9.62847	10.0465	9.92887	9.47725	9.51814	10.0997	8.9157	9.38269	9.18156	8.8639	8.89523	9.5272	7.78692	8.00763	8.31794	6.73122	7.42775	7.33133
67228	Dph7	diphthamine biosynethesis 7	uc008ipt.1	chr2	chr2_24960966_24963965			chr2:24962330-24962547	7	7.73564	7.33885	7.64563	6.28201	7.41856	7.00667	7.73337	7.29957	7.58912	6.64008	7.31946	7.16469	7.57684	7.06316	7.49316	5.16716	7.36058	6.61389
241274	Pnpla7	patatin-like phospholipase domain containing 7	uc008ipv.2	chr2	chr2_24974533_24977532			chr2:24974786-24975559	7	5.12892	5.21223	5.32939	3.85226	4.72597	4.09223	4.10834	3.94916	4.34058	2.0185	3.70413	3.14435	4.16068	3.88791	4.39174	1.89242	3.27367	3.30906
56876	Nsmf	NMDA receptor synaptonuclear signaling and neuronal migration factor	uc033hlt.1	chr2	chr2_25052879_25055878	7		chr2:25054381-25054705	1	2.1383	1.44717	1.91325	0.807867	2.65282	1.20259	1.03629	0.436157	1.05125	0.80379	1.9704	0.835031	0.766069	0	1.05125	0	0.83053	0
102465989	Mir7664	microRNA 7664	uc056zlf.1	chr2	chr2_25058311_25061310					#NUM!	#NUM!	#NUM!	#NUM!	#NUM!	#NUM!	#NUM!	#NUM!	#NUM!	#NUM!	#NUM!	#NUM!	#NUM!	#NUM!	#NUM!	#NUM!	#NUM!	#NUM!
72090	Entpd8	ectonucleoside triphosphate diphosphohydrolase 8	uc008iqg.1	chr2	chr2_25078823_25081822		3			1.85424	3.16423	2.51759	1.80146	1.06153	1.03143	0	0	0.497921	0.653743	0	0	1.05466	2.41734	2.35664	1.10198	0.377596	1.14094
241275	Noxa1	NADPH oxidase activator 1	uc008iqi.2	chr2	chr2_25093706_25096705	4				0.113068	1.8001	1.55622	1.89851	0.186817	0.352311	0	1.10454	0.905812	2.01344	0	0	0	0	0.905812	1.14729	0.397307	0
67122	Nrarp	Notch-regulated ankyrin repeat protein	uc008iqk.1	chr2	chr2_25179258_25182257			chr2:25180627-25181970	7	6.89601	7.82316	7.45215	5.70833	6.17072	6.56631	4.98208	6.20918	5.9055	3.56775	4.4385	5.41486	5.09405	5.59356	5.33718	3.63233	4.23648	3.49476
227612	Tor4a	torsin family 4, member A	uc008iql.2	chr2	chr2_25195314_25198313			chr2:25195268-25195834	1	3.16512	3.49836	2.37929	2.31774	2.55965	2.27676	4.02258	4.15934	2.68009	3.27954	3.21185	3.08609	1.99134	3.69992	2.54587	0.481225	2.03545	1.80625
58202	Nelfb	negative elongation factor complex member B	uc008iqm.2	chr2	chr2_25209990_25212989	6		chr2:25210893-25211590	7	7.35395	7.28364	6.8453	5.42435	7.30447	6.30985	6.17528	6.47273	5.99634	4.37762	6.12165	5.60494	6.03746	5.33697	5.03189	3.38975	5.68814	3.80743
68222	Fam166a	family with sequence similarity 166, member A	uc008iqr.2	chr2	chr2_25217245_25220244					7.45477	7.08622	7.26663	6.18664	7.17815	7.32762	1.84368	3.27751	2.31118	0.940037	0.969976	1.96235	2.15456	1.45384	0	1.50444	1.76427	1.96235
227613	Tubb4b	tubulin, beta 4B class IVB	uc008iqs.2	chr2	chr2_25223203_25226202			chr2:25223967-25225245	7	11.6776	11.2715	11.5117	10.4489	11.4388	11.467	11.0748	10.7234	11.0031	9.96751	10.9332	11.251	10.0282	9.48642	9.80203	8.39069	9.65946	9.11604
142681	Slc34a3	solute carrier family 34 (sodium phosphate), member 3	uc056zlg.1	chr2	chr2_25232735_25235734		1			0.402507	0.177155	0.260269	0.738499	0.241111	0.662032	0	0	1.02467	1.28614	0.322267	0.588959	0.536659	0	0	0	0	0
67859	Cysrt1	cysteine rich tail 1	uc008iqv.2	chr2	chr2_25238398_25241397			chr2:25240769-25241033	3	2.1048	1.56301	2.44275	0	1.2628	2.42116	1.54902	0	1.30686	0	2.07372	3.55771	2.76097	0	2.43884	0	0	0
68846	Rnf208	ring finger protein 208	uc012bru.1	chr2	chr2_25241429_25244428					2.48868	3.37346	2.85315	0.718262	1.81899	1.45359	2.29704	2.79007	1.69897	0	1.39547	0	0	2.98236	2.4577	0	0	0
78797	Ndor1	NADPH dependent diflavin oxidoreductase 1	uc008iqx.2	chr2	chr2_25253915_25256914	4		chr2:25255155-25255878	7	4.76839	4.3374	5.26027	4.16183	5.67071	5.64321	3.95443	3.90051	4.68803	2.75345	5.14853	4.92758	3.78829	2.34431	3.657	2.96719	4.4082	4.00845
97031	Tprn	taperin	uc008ira.2	chr2	chr2_25261098_25264097	4		chr2:25262564-25263446	7	8.98815	8.63741	9.19126	7.39391	9.67596	8.84025	7.14877	7.13655	7.61412	6.49059	8.03418	7.60006	7.60877	7.16884	7.99446	5.64463	8.30982	7.23424
99152	Anapc2	anaphase promoting complex subunit 2	uc008ire.2	chr2	chr2_25271011_25274010	7		chr2:25271940-25272495	7	6.3383	6.38193	6.18308	6.50908	6.30334	7.08762	3.08838	2.7005	3.26535	4.28671	3.22309	4.60192	2.6129	2.77484	2.51079	1.66837	2.26001	2.26813
78217	Tmem210	transmembrane protein 210	uc008irf.2	chr2	chr2_25286645_25289644					1.19028	0	0	1.75146	2.01562	0	1.4829	0	0	1.54128	0	0	0	0	0	0	2.31858	0
14810	Grin1	glutamate receptor, ionotropic, NMDA1 (zeta 1)	uc008iri.3	chr2	chr2_25317688_25320687	1		chr2:25318727-25319366	7	1.96862	0.428357	2.84602	0.688305	4.28883	1.80006	1.04252	0.848754	1.39071	0	2.55007	1.31163	0.613446	0	1.39071	0	3.01153	0.374558
227619	Man1b1	mannosidase, alpha, class 1B, member 1	uc008iro.2	chr2	chr2_25331243_25334242	6		chr2:25332186-25333096	7	7.74735	7.13187	7.54596	6.17275	7.14717	6.6665	6.81305	5.83663	6.6116	4.61668	5.78244	5.76653	5.68411	5.12379	5.15053	4.3763	5.22323	4.57049
83768	Dpp7	dipeptidylpeptidase 7	uc008irq.1	chr2	chr2_25354833_25357832					6.65607	6.90081	7.49382	6.05275	5.53622	5.94822	6.06254	6.61025	6.88248	4.72974	4.72313	6.02892	5.79901	5.96068	6.6871	5.73483	5.34581	5.31116
227620	Uap1l1	UDP-N-acteylglucosamine pyrophosphorylase 1-like 1	uc008irr.1	chr2	chr2_25364127_25367126	6		chr2:25365202-25365683	7	7.80323	7.30965	8.39829	6.56028	8.2895	7.91578	8.0691	7.65403	8.72052	6.73933	8.74074	8.4321	7.25862	6.38048	8.0002	5.85052	7.25028	6.94866
72080	Sapcd2	suppressor APC domain containing 2	uc008iru.2	chr2	chr2_25370535_25373534	4		chr2:25372156-25372991	5	8.23963	7.92692	8.39778	6.28985	7.89915	7.31233	7.84512	7.69196	8.14949	5.84385	7.55358	7.12616	7.99041	7.57937	7.95279	5.9895	7.40226	6.86849
12496	Entpd2	ectonucleoside triphosphate diphosphohydrolase 2	uc008irw.2	chr2	chr2_25394374_25397373	3		chr2:25395843-25396452	7	4.34995	4.88219	4.82531	3.81366	5.01758	4.65251	2.23206	3.72724	2.97687	2.45894	3.37715	3.86738	2.65144	3.66805	3.4734	1.93029	4.17151	2.65986
18146	Npdc1	neural proliferation, differentiation and control 1	uc008irx.2	chr2	chr2_25401550_25404549			chr2:25403028-25403471	2	4.96898	4.04766	4.91644	3.27224	6.29435	2.56425	4.61525	3.60262	4.36304	2.93039	5.78539	2.28336	4.69444	3.22664	4.83365	3.4986	6.22383	2.28336
14347	Fut7	fucosyltransferase 7	uc012brz.1	chr2	chr2_25422194_25425193					0	0.264164	0	1.02009	0.533683	0.41775	0	0	0	1.68382	0	0.828135	0	0.764116	0	0	1.10758	0
11305	Abca2	ATP-binding cassette, sub-family A (ABC1), member 2	uc008isc.1	chr2	chr2_25427174_25430173	4		chr2:25428495-25429077	7	2.16825	2.31724	2.58069	3.66506	1.95497	3.37354	1.00275	0.814447	1.04002	2.28476	1.12754	2.21727	0.586798	0.814447	0.468938	0.849017	0.639304	0
100526555	Mir3087	microRNA 3087	uc012bsb.1	chr2	chr2_25441279_25444278					0	2.2219	1.9157	0	1.01475	0	0	0	0	0	0	0	0	0	0	0	0	0
69454	Clic3	chloride intracellular channel 3	uc008isd.1	chr2	chr2_25455343_25458342					0.415363	1.60019	0.923527	2.67584	1.62035	3.72934	0	1.12226	0	3.60731	0.721365	3.81429	0	0	0	0	0	0
227622	Paxx	non-homologous end joining factor	uc008ise.1	chr2	chr2_25459595_25462594	2		chr2:25460654-25461177	5	2.87831	3.73721	2.0641	2.78592	3.37405	3.26161	3.54055	4.05217	1.31028	3.4971	3.34063	3.56296	0.975942	0	0	1.02084	2.54443	0
19215	Ptgds	prostaglandin D2 synthase (brain)	uc008isf.1	chr2	chr2_25468250_25471249					5.61898	3.93765	5.63894	6.61947	4.66138	6.26053	5.42104	3.52872	5.32689	6.23315	4.3483	5.95705	0	0	2.1884	1.79667	1.19615	0
77701	Lcn12	lipocalin 12	uc008ish.1	chr2	chr2_25492412_25495411					0	0	0.354405	0.5043	1.70248	0	0	0	0	1.88827	2.56936	0	0	0	0	0	0.769826	0
30839	Fbxw5	F-box and WD-40 domain protein 5	uc008isj.1	chr2	chr2_25499278_25502277			chr2:25500669-25500911	7	5.77232	6.09376	5.5435	6.33933	5.08813	6.76782	5.86597	6.17332	5.70896	6.23038	5.25706	6.62819	0	0	0.476811	0.627341	0	0
22030	Traf2	TNF receptor-associated factor 2	uc008isl.2	chr2	chr2_25545441_25548440	6		chr2:25546563-25547123	7	7.03931	6.80615	7.18611	4.94979	7.20501	5.97439	6.36365	6.05693	6.15728	4.25312	6.47275	5.73429	5.87407	5.84071	6.13523	3.21434	6.24507	3.85344
59022	Edf1	endothelial differentiation-related factor 1	uc008isn.1	chr2	chr2_25556400_25559399			chr2:25557658-25558140	4	9.58025	9.43069	9.89392	6.65336	10.4241	8.16275	9.72661	9.61869	9.96756	6.69417	10.4987	8.468	8.43428	8.23898	8.9029	5.60166	9.41203	6.84616
381352	Mamdc4	MAM domain containing 4	uc008iso.1	chr2	chr2_25569817_25572816		7			2.54618	2.46872	2.65015	1.06613	2.74877	1.3616	2.74163	2.33914	3.1073	0.589284	2.45314	1.37354	2.26068	1.76053	1.82344	0.589284	2.48741	1.04314
75454	Phpt1	phosphohistidine phosphatase 1	uc008isp.1	chr2	chr2_25573372_25576371	4		chr2:25574633-25574942	7	8.21472	7.85685	8.15373	8.02687	6.96736	8.24519	0	0	0	0	0.984254	0	0	0	0	0	0	1.57073
381353	Ajm1	apical junction component 1	uc008isq.1	chr2	chr2_25578600_25581599			chr2:25577022-25579908	3	2.93558	2.96123	2.53486	0.98598	1.86886	1.52626	2.03711	2.50892	1.25443	0	1.10401	1.59741	1.35169	1.20372	1.12946	0.868652	1.00419	1.45237
227624	Rabl6	RAB, member RAS oncogene family-like 6	uc008iss.1	chr2	chr2_25588873_25591872	4				3.78427	4.42764	3.66539	4.37792	3.84339	3.89462	2.4259	3.51309	3.42447	3.36594	2.79971	2.76196	1.13278	2.20346	2.21762	1.18238	1.57902	0.918169
77058	Ccdc183	coiled-coil domain containing 183	uc012bsc.1	chr2	chr2_25616179_25619178		3	chr2:25616104-25616625	3	2.62644	2.0253	2.38369	0.633431	2.43572	0.705128	0.639153	0.643098	0.512547	0	0.389148	0.699249	0.639153	0.643098	0	0	0.695316	0
51875	Tmem141	transmembrane protein 141	uc008isy.2	chr2	chr2_25620503_25623502					6.17973	5.66274	6.82373	5.38207	5.94148	4.44645	4.19059	4.30229	5.27025	2.38933	4.33443	0	6.55362	5.76853	7.28956	5.61599	6.20963	5.13609
14133	Fcna	ficolin A	uc008isz.1	chr2	chr2_25626475_25629474					0.94174	1.35488	0.771597	0.305844	0.157911	0	0.779341	0.78394	0.630583	0	0	0	0	0	0	0	0.483261	0
78076	Lcn8	lipocalin 8	uc008ita.1	chr2	chr2_25651618_25654617					0	0	0	0	0	0	0	0	0	0	0	0	0	0	0	0	0	0
13863	Lcn5	lipocalin 5	uc033hlx.1	chr2	chr2_25656452_25659451					0	0	0	0	0	0	0	0	0	0	0	0	0	0	0	0	0	0
620709	Lcn6	lipocalin 6	uc029twc.1	chr2	chr2_25677766_25680765					0	0	0	0	0.101293	0	0	0	0	0	0	0	0	0	0	0	0	0
332578	Lcn10	lipocalin 10	uc008ite.2	chr2	chr2_25681226_25684225					0	0	0	0.803163	0.629785	0	0	0	0	0	0	0	0	0	0	0	0	0
227627	Obp2a	odorant binding protein 2A	uc008itf.1	chr2	chr2_25698574_25701573					0	1.16359	0	0	1.12695	0.259907	0	2.23087	0	0	0	0	0	0	0	0	1.23731	0
107771	Bmyc	brain expressed myelocytomatosis oncogene	uc008itg.1	chr2	chr2_25705379_25708378			chr2:25706655-25707411	5	5.96304	6.52757	6.1114	6.76001	5.8341	5.34357	0	3.75397	2.38302	5.05534	3.54982	3.12192	4.96822	5.82063	5.39605	5.53745	5.05023	4.03659
383678	Obp2b	odorant binding protein 2B	uc008ith.1	chr2	chr2_25735509_25738508					0	0	0	0	0	1.23626	0	0	0	0	0	1.2275	0	0	0	0	0	0
16820	Lcn3	lipocalin 3	uc012bsg.1	chr2	chr2_25764069_25767068					0	0	0	1.29773	0	0	0	0	0	0	0	0	0	0	0	1.22979	0	0
227630	Lcn11	lipocalin 11	uc008itj.2	chr2	chr2_25775517_25778516					0	0	0	0	1.06926	0	0	0	0	0	0.812007	0	0	0	0	0	0.812007	0
620858	Gm13539	predicted gene 13539	uc008itk.1	chr2	chr2_25783117_25786116					0	0	0	0.878167	0	0	0	0	0	2.68064	0	0	0	0	0	0	0	0
71103	Glt6d1	glycosyltransferase 6 domain containing 1	uc008itl.1	chr2	chr2_25814337_25817336		1			2.2271	1.80382	1.36224	3.73059	1.1592	1.85672	3.52385	2.75966	2.61222	3.48045	1.64214	2.66473	0	0	0	0	0	0
77704	Lcn9	lipocalin 9	uc008itm.1	chr2	chr2_25821653_25824652					4.81491	4.74351	3.06179	3.98735	2.01769	4.14801	5.9804	5.71597	4.547	4.88399	3.07797	4.82085	1.78104	1.15555	0	0	0	0
227631	Sohlh1	spermatogenesis and oogenesis specific basic helix-loop-helix 1	uc008itn.1	chr2	chr2_25845749_25848748					4.81104	4.43168	5.20414	3.50213	3.61091	2.85218	4.89214	4.61989	5.56162	3.79274	3.294	3.94137	5.1593	4.52771	5.15673	3.51701	4.21851	0
227632	Kcnt1	potassium channel, subfamily T, member 1	uc008ito.2	chr2	chr2_25876283_25879282					0	0	1.06189	0	0	0.48589	0	0	0	0	0	0	0	0	0.962404	0	0	0
227634	Camsap1	calmodulin regulated spectrin-associated protein 1	uc008itx.1	chr2	chr2_25981783_25984782	5		chr2:25982205-25983940	7	6.74657	6.74964	6.86447	6.65035	6.77935	7.55369	5.41791	4.81468	5.56621	4.81942	4.87911	5.90132	2.67521	1.23703	2.03281	1.95116	1.31974	1.3259
98766	Ubac1	ubiquitin associated domain containing 1	uc008iua.1	chr2	chr2_26007470_26010469	5				8.12694	7.78873	8.44019	7.10789	8.64979	8.01219	8.65869	8.49926	8.98532	8.03537	9.17599	8.94619	7.41657	6.75789	8.09531	1.66809	8.0358	5.74577
67991	Nacc2	nucleus accumbens associated 2, BEN and BTB (POZ) domain containing	uc008iud.1	chr2	chr2_26090897_26093896	4		chr2:26091509-26092032	6	5.23324	4.8662	5.64443	3.79606	5.93751	6.09759	0.696627	0.700848	0.963482	0	2.15309	0.760842	1.51709	0	0.56072	0	1.44567	0.760842
109299	Tmem250-ps	transmembrane protein 250, pseudogene	uc029twd.1	chr2	chr2_26139007_26142006			chr2:26139655-26140801	7	8.89453	8.69771	8.41401	8.02895	8.40906	8.8083	10.5869	10.4174	10.0477	9.65153	9.88526	10.5469	7.1521	6.52892	7.09459	4.76119	7.88135	6.24955
16871	Lhx3	LIM homeobox protein 3	uc008iuh.2	chr2	chr2_26205076_26208075			chr2:26206331-26206900	3	0.10237	0.457534	0	0.117507	1.168	1.58302	0	0.602917	0	0	0.652554	2.15581	0	0	0	0	0.893691	0
227638	Qsox2	quiescin Q6 sulfhydryl oxidase 2	uc008iuj.2	chr2	chr2_26235900_26238899	4		chr2:26236989-26237581	7	4.41867	4.66011	5.02282	3.68645	5.26742	5.07599	3.66757	4.67247	4.16062	1.7639	4.34044	4.81785	3.38623	3.45705	4.83624	1.95433	4.65881	3.81747
329366	Ccdc187	coiled-coil domain containing 187	uc008ium.1	chr2	chr2_26293058_26296057		1			0	0.429946	0	0.293436	0.0393087	0	0	0	0	0	0	0	0	0	0	0	0	0
67839	Gpsm1	G-protein signalling modulator 1 (AGS3-like, C. elegans)	uc008iup.2	chr2	chr2_26318270_26321269	3				2.84881	2.80506	3.24731	2.58654	2.29257	2.42409	0	1.15335	1.25984	1.70619	0.882531	0.422073	0	0	0.763282	0.404123	0.590879	0.748206
52838	Dnlz	DNL-type zinc finger	uc012bsk.1	chr2	chr2_26350611_26353610			chr2:26351760-26352628	7	7.4399	7.36754	7.84309	6.25658	6.76363	7.70697	7.94087	7.98245	8.46223	7.20777	7.52953	8.57729	7.61524	7.61645	7.97045	5.41335	6.67634	7.47145
332579	Card9	caspase recruitment domain family, member 9	uc008iut.1	chr2	chr2_26358048_26361047					1.22592	1.86129	1.51794	1.23394	1.81035	1.57901	1.11895	0.669414	0	0.699215	0	1.20862	1.46354	1.7492	0.923567	0.699215	1.56208	0.727337
227644	Snapc4	small nuclear RNA activating complex, polypeptide 4	uc008iuw.2	chr2	chr2_26379154_26382153			chr2:26380325-26380720	5	7.15312	6.67947	6.89042	5.00394	7.32743	6.5146	6.51009	6.05414	6.10321	4.35292	6.49964	5.85535	6.07828	5.66134	5.96297	3.95552	6.16217	4.94206
68112	Entr1	endosome associated trafficking regulator 1	uc008ivb.1	chr2	chr2_26387817_26390816			chr2:26388839-26389488	7	6.96614	6.75872	7.2775	7.80743	7.80932	7.87439	6.11943	6.45325	6.61837	7.00333	6.93199	7.45322	5.21454	4.00585	5.10307	3.16285	6.2691	4.54246
64436	Inpp5e	inositol polyphosphate-5-phosphatase E	uc008ivg.2	chr2	chr2_26407628_26410627			chr2:26408842-26409328	4	5.37696	5.52152	5.48578	4.22298	5.66	4.95801	4.49654	4.48662	4.6033	3.64157	4.76854	4.05468	3.20923	2.53486	2.54982	0.419703	3.34532	1.47237
227648	Sec16a	SEC16 homolog A, endoplasmic reticulum export factor	uc008ivj.1	chr2	chr2_26440571_26443570	7				7.35819	7.84253	7.67553	8.46428	7.44626	8.87468	7.33703	7.84885	7.66206	8.50774	7.34285	9.00642	3.66035	3.22028	3.30896	2.77784	4.22932	3.85811
18128	Notch1	notch 1	uc012bsl.1	chr2	chr2_26467304_26470303		1			1.4552	2.76752	2.40594	1.51933	1.34897	2.03414	0	2.64773	1.22236	0	0.569372	0.981607	2.8274	0.909043	2.11544	0	0.569372	0
353156	Egfl7	EGF-like domain 7	uc008ivq.2	chr2	chr2_26582364_26585363					4.52355	3.50592	4.87332	2.64627	2.90649	2.54083	4.61999	4.09423	5.15023	2.44111	2.49176	2.5002	4.84563	2.86634	5.23403	3.18947	3.4107	3.36672
102465787	Mir126b	microRNA 126b	uc033hmb.1	chr2	chr2_26589921_26592920					0	0	0	0	0	0	0	0	0	0	0	0	0	0	0	0	0	0
67512	Agpat2	1-acylglycerol-3-phosphate O-acyltransferase 2 (lysophosphatidic acid acyltransferase, beta)	uc008ivt.2	chr2	chr2_26602918_26605917	4		chr2:26603771-26604203	7	6.75181	6.21823	6.35258	6.51987	7.38576	6.5522	5.43829	4.83891	5.14255	5.14877	6.15231	5.48146	4.78549	4.39826	4.49895	3.8339	5.3624	3.8084
56279	Fam69b	family with sequence similarity 69, member B	uc012bsn.1	chr2	chr2_26626957_26629956	4		chr2:26628188-26628785	7	4.8611	4.95103	5.25766	4.82447	5.34065	5.29647	4.47979	5.02425	5.11432	4.38182	5.24772	4.97966	3.27177	3.28163	4.07039	1.93937	3.13239	1.31635
100306954	Snora17	small nucleolar RNA, H/ACA box 17	uc029twf.1	chr2	chr2_26637822_26640821			chr2:26640021-26640358	7	4.09787	4.35285	2.03401	4.66789	3.69619	4.93692	5.43733	5.66574	3.56048	6.09971	4.82944	6.00336	3.91747	4.48075	0	0	0	0
16821	Lcn4	lipocalin 4	uc008iwa.1	chr2	chr2_26669783_26672782					0	0	0	0	0	1.25206	0	0	0	0	0	0	0	0	0	0	0	2.35102
80908	Abo	ABO blood group (transferase A, alpha 1-3-N-acetylgalactosaminyltransferase, transferase B, alpha 1-3-galactosyltransferase)	uc008iwb.2	chr2	chr2_26863496_26866495		4			4.36887	5.61162	4.67499	4.41697	3.72211	4.43561	4.22097	4.05738	3.85852	2.95641	2.60821	4.31873	3.13179	4.61317	4.56616	3.86034	3.32461	2.87156
20935	Surf6	surfeit gene 6	uc008iwc.1	chr2	chr2_26901314_26904313	8		chr2:26902575-26902927	7	8.94454	8.82262	8.89268	7.57631	8.66983	8.61372	7.55295	7.47511	7.41466	6.15465	7.27518	7.51974	7.62297	7.08627	7.4267	5.43996	7.15079	6.41432
27176	Rpl7a	ribosomal protein L7A	uc008iwf.1	chr2	chr2_26909307_26912306			chr2:26910418-26911230	7	8.59737	8.18431	8.35963	7.56495	8.11182	7.99696	9.88251	9.62386	9.67365	8.89991	9.64232	9.80829	9.81517	9.42796	9.51722	8.64471	9.59319	8.99799
20931	Surf2	surfeit gene 2	uc008iwj.1	chr2	chr2_26914921_26917920			chr2:26916250-26916882	7	7.88676	7.0238	7.56849	5.88258	8.77255	6.68249	8.23288	6.51793	7.9853	4.61265	9.25125	5.53569	7.77946	6.83109	7.23672	2.92034	8.54415	2.56889
20932	Surf4	surfeit gene 4	uc008iwl.2	chr2	chr2_26932012_26935011	7		chr2:26932956-26933855	7	9.39383	10.0459	9.91323	11.186	10.2501	11.5258	9.00477	9.77381	9.64832	10.9516	10.01	11.3718	6.14723	6.17452	6.6553	5.61454	6.06863	6.63198
227656	Rexo4	REX4, 3'-5' exonuclease	uc008iwn.1	chr2	chr2_26962887_26965886	5		chr2:26964040-26964443	7	8.29827	7.58907	8.42741	6.17408	8.50765	7.39042	7.06572	6.77607	7.27833	4.7183	7.30417	6.72684	7.1344	5.97855	7.12071	4.27592	7.07104	5.55261
279028	Adamts13	a disintegrin-like and metallopeptidase (reprolysin type) with thrombospondin type 1 motif, 13	uc012bss.1	chr2	chr2_26971916_26974915		4			1.05979	1.80111	1.41461	1.38363	0.575774	0.609481	1.05993	1.56931	1.65922	1.38759	0.445245	0.313537	0.519977	1.76761	1.31864	1.25429	0.784999	0.313537
381356	Cacfd1	calcium channel flower domain containing 1	uc008iwt.2	chr2	chr2_27008426_27011425	6		chr2:27009859-27010276	7	5.22535	5.5299	5.86563	6.47897	5.56529	6.49172	5.43079	5.60776	5.60171	7.15239	6.16587	6.94919	1.63541	3.53784	3.61888	0	2.64753	0
227659	Slc2a6	solute carrier family 2 (facilitated glucose transporter), member 6	uc008iwv.1	chr2	chr2_27026499_27029498	3		chr2:27027818-27028189	4	1.48415	1.08594	0.663588	0.213581	1.03925	0.392599	0.569531	0.98221	0.799778	1.02171	0.6208	0	1.29403	0.573127	0	0	1.05343	0
66139	Mymk	myomaker, myoblast fusion factor	uc008iwz.2	chr2	chr2_27070662_27073661		1			0	0	0	0.328572	0	0	0	0	0	0	0	0	0	0	0	0	0	0
77794	Adamtsl2	ADAMTS-like 2	uc008ixa.1	chr2	chr2_27077881_27080880					0	0	0.047494	0.487833	0	0.427626	0	0	0	0	0	0	0	0	0	0.722024	0	1.01733
109349	Fam163b	family with sequence similarity 163, member B	uc008ixc.2	chr2	chr2_27140978_27143977	1				0.50902	0	0.463681	0.650399	0.262185	0.309459	1.31096	0	0	0	0	0	0	0	0	0	0	0
13166	Dbh	dopamine beta hydroxylase	uc008ixe.1	chr2	chr2_27164007_27167006					2.88484	2.62892	2.76279	3.70183	2.60643	3.65031	3.0275	2.95571	3.20351	4.3914	2.84979	4.46015	0	0	0	0.561569	0	0
192166	Sardh	sarcosine dehydrogenase	uc008ixf.2	chr2	chr2_27231198_27234197		1			6.05464	5.74469	5.51788	3.64057	5.72359	4.99762	6.06301	5.85635	5.47655	2.62696	5.37607	4.68374	5.67641	5.26033	5.26723	3.34479	5.49388	5.15981
22325	Vav2	vav 2 oncogene	uc008ixi.1	chr2	chr2_27425326_27428325			chr2:27425710-27427352	7	3.00344	2.18972	2.94621	3.08773	2.89673	3.5527	2.9451	2.30422	3.34881	3.65418	2.64921	3.75448	1.26069	0	1.31946	0	1.66509	1.35728
102466836	Mir7578	microRNA 7578	uc033hmd.1	chr2	chr2_27449131_27452130					3.78515	4.19408	2.91572	4.2505	4.64914	5.05026	0	0	0	0	0	0	0	0	0	0	0	0
67382	Brd3	bromodomain containing 3	uc008ixm.2	chr2	chr2_27473899_27476898		6	chr2:27474964-27476217	7	6.39578	6.52682	6.81083	7.31026	7.39102	8.21336	5.66081	6.20041	6.18046	6.64725	6.48751	7.52614	4.85203	3.95489	5.21727	3.63593	5.80643	5.03146
140858	Wdr5	WD repeat domain 5	uc012bsw.2	chr2	chr2_27513647_27516646			chr2:27515044-27515616	7	9.86592	9.74422	9.88469	9.58557	10.057	10.0015	8.18727	8.20393	8.18932	8.4044	8.33757	8.74735	7.14789	6.68598	6.69296	5.41845	6.94535	6.35629
20181	Rxra	retinoid X receptor alpha	uc056zll.1	chr2	chr2_27707792_27710791					3.50706	4.20202	4.21531	4.58743	4.02412	5.33742	3.44197	4.19237	4.27344	4.6585	3.20502	5.49702	2.78107	1.94145	2.79352	2.00023	3.18446	2.64555
12831	Col5a1	collagen, type V, alpha 1	uc008ixt.2	chr2	chr2_27884925_27887924			chr2:27886164-27887152	7	0.0229166	0.237278	0.386697	0.175477	0.10085	0.325977	0	0	0	0	0	0.170468	0	0.1544	0.514936	0	0.169328	0
14134	Fcnb	ficolin B	uc008ixv.1	chr2	chr2_28083379_28086378		2			0	0	0	0	0.633369	0.186308	0	0	0	0	0	0	0	0	0	0	0.962008	0
56177	Olfm1	olfactomedin 1	uc008iyb.1	chr2	chr2_28191593_28194592			chr2:28192940-28193410	3	6.4623	6.62929	6.57896	7.59641	6.78948	7.01359	5.60409	5.91474	5.99867	6.71149	5.91685	6.28423	0	0	0.426468	0	0.321518	0
241289	Ppp1r26	protein phosphatase 1, regulatory subunit 26	uc008iye.1	chr2	chr2_28446441_28449440	4		chr2:28446518-28447398	7	3.25852	2.97883	2.17755	1.88227	1.86829	2.66498	3.59725	3.91111	3.10308	3.1365	2.30346	3.85592	3.80657	2.46535	1.57943	0.32356	1.95854	0
69327	1700007K13Rik	RIKEN cDNA 1700007K13 gene	uc008iyf.1	chr2	chr2_28464825_28467824					3.26733	4.02072	3.71152	4.16061	3.35399	3.86564	3.34952	4.28739	3.17634	3.23059	3.48707	1.30415	3.52437	3.95948	3.32843	4.45721	3.17382	3.8303
227671	Gbgt1	globoside alpha-1,3-N-acetylgalactosaminyltransferase 1	uc008iyl.2	chr2	chr2_28495391_28498390		1			3.52412	3.46854	4.11378	1.5947	2.938	2.05936	1.78722	2.57059	1.80792	0	0.93191	0.936802	2.09378	2.92359	3.61544	1.45387	2.58325	0.936802
19730	Ralgds	ral guanine nucleotide dissociation stimulator	uc008iym.2	chr2	chr2_28511667_28514666	5		chr2:28512963-28513783	7	6.6885	7.35892	6.88558	7.20042	6.22291	7.32197	5.96713	6.88548	6.55595	7.02752	5.62721	7.35282	5.44006	5.50838	5.08355	3.42193	4.95137	3.20766
12613	Cel	carboxyl ester lipase	uc008iyr.1	chr2	chr2_28561863_28564862					3.98453	1.89054	2.66963	2.05972	2.31952	3.596	0	0.635562	1.17706	1.11725	0	1.15656	3.02528	0	1.63317	0.664176	1.15091	3.59255
70239	Gtf3c5	general transcription factor IIIC, polypeptide 5	uc008iys.3	chr2	chr2_28581780_28584779			chr2:28582731-28583331	7	9.03815	8.45346	8.89432	6.66511	8.65624	8.38042	9.11519	8.65419	8.98979	6.75547	8.71201	8.72888	9.16465	8.4296	9.0762	6.72771	8.88524	8.1675
14582	Gfi1b	growth factor independent 1B	uc012bta.1	chr2	chr2_28620483_28623482					4.90076	5.33615	4.44484	5.79096	4.18201	4.49239	5.57298	6.03662	4.41812	6.32608	3.63577	5.23138	3.83947	4.02206	2.60757	3.01536	4.30933	2.82669
64930	Tsc1	tuberous sclerosis 1	uc008iyy.2	chr2	chr2_28639733_28642732	8		chr2:28640881-28641803	7	6.67364	6.85781	7.45839	8.49173	7.23922	8.61427	5.6695	5.73579	6.25647	7.38468	5.94842	7.50683	3.86512	3.61617	4.52318	3.03954	4.21072	3.80238
69987	Spaca9	sperm acrosome associated 9	uc008iza.1	chr2	chr2_28698152_28701151	8		chr2:28700080-28700321	6	3.10745	2.07794	2.87543	2.43185	1.4194	3.46628	2.44494	1.31789	1.09347	2.51875	0	0	0	1.31789	3.33212	1.36566	2.10166	3.83411
100526498	Mir3088	microRNA 3088	uc012btb.1	chr2	chr2_28731778_28734777					0	0	0	0	0	0	0	0	0	0	0	0	0	0	0	0	0	0
269252	Gtf3c4	general transcription factor IIIC, polypeptide 4	uc008ize.2	chr2	chr2_28838861_28841860	7		chr2:28839844-28841000	7	7.62795	7.79561	7.61059	5.85575	7.53006	6.85948	6.32528	6.45364	6.09887	4.45408	5.99254	5.68158	6.23042	6.39934	6.27355	4.19362	5.88132	5.27194
54422	Barhl1	BarH like homeobox 1	uc012btd.1	chr2	chr2_28914941_28917940	2		chr2:28917679-28918145	4	2.39918	2.80731	2.21654	2.49282	1.51079	2.60255	1.07625	1.31578	1.0916	1.74831	1.15801	1.40802	1.07625	1.08204	0.88622	0.478481	0.496207	0
329375	Cfap77	cilia and flagella associated protein 77	uc012bte.1	chr2	chr2_29053567_29056566			chr2:29054734-29055171	7	3.92079	4.1473	4.68653	4.51741	4.22589	4.12122	4.11244	4.22379	4.58641	4.8589	3.51663	4.03813	3.46321	3.10084	4.58641	3.54519	3.68229	1.92796
22130	Ttf1	transcription termination factor, RNA polymerase I	uc008izk.1	chr2	chr2_29058763_29061762			chr2:29060144-29060755	7	8.21046	7.88709	7.8493	6.22276	7.9354	7.39008	7.90694	7.45083	7.35229	5.8506	7.79577	7.38522	8.02703	7.80052	7.95498	6.59023	8.16416	7.37367
269254	Setx	senataxin	uc008izl.1	chr2	chr2_29123492_29126491			chr2:29124686-29125657	7	9.48393	9.35413	9.90541	8.78962	9.23587	9.52914	8.02883	8.08027	8.65372	7.74554	7.90665	8.69974	7.22561	6.59246	7.50468	5.93837	6.8267	6.20499
171171	Ntng2	netrin G2	uc012btf.2	chr2	chr2_29246600_29249599	1				2.17505	2.75674	2.65019	2.6872	1.74365	2.11896	0	1.70266	0	0.673958	0.390405	1.17115	2.59341	1.08916	2.51337	0.673958	0	0
76220	6530402F18Rik	RIKEN cDNA 6530402F18 gene	uc008izq.1	chr2	chr2_29250541_29253540	1		chr2:29251509-29253279	7	2.33222	2.47814	2.86425	1.43557	1.81791	1.32645	1.70954	0.817742	0.974762	0	0	0.358697	2.71155	3.26953	3.27618	1.52584	2.34024	2.38792
68975	Med27	mediator complex subunit 27	uc008izr.2	chr2	chr2_29345310_29348309			chr2:29346777-29347180	5	11.1502	11.2737	10.9095	11.7616	11.1018	11.1646	6.44681	6.57076	6.52611	6.56485	6.73037	6.73381	6.24177	5.77474	5.82747	4.73045	5.15244	4.57756
102465170	Mir133c	microRNA 133c	uc033hmf.1	chr2	chr2_29473795_29476794					1.28946	3.82723	0	3.84138	2.56038	3.19653	0	5.95742	0	5.05693	4.15794	5.84727	0	3.48411	0	5.46109	2.72618	0
107746	Rapgef1	Rap guanine nucleotide exchange factor (GEF) 1	uc008izv.1	chr2	chr2_29618220_29621219			chr2:29619880-29620185	7	4.79783	4.79995	4.93137	5.805	4.77878	5.90034	4.60362	4.65581	5.09139	5.80055	4.72268	6.01601	1.87553	1.17328	0.749249	0.250234	2.05767	0.483584
433416	Gm13547	predicted gene 13547	uc012btg.1	chr2	chr2_29760028_29763027					1.06927	2.19141	2.18354	0.325962	0.902432	0.581961	0	1.35037	1.12233	0	0	0	1.3437	0	0	0	0	0
227683	Coq4	coenzyme Q4	uc008jad.1	chr2	chr2_29786763_29789762			chr2:29787425-29787670	7	9.91131	8.92059	9.47749	7.66123	9.37714	8.75724	9.07282	8.1554	8.52389	6.81607	8.30476	8.06474	9.11057	7.95671	8.60506	6.87328	8.61158	7.72141
26569	Slc27a4	solute carrier family 27 (fatty acid transporter), member 4	uc008jaf.1	chr2	chr2_29801180_29804179	6		chr2:29802586-29803122	7	5.88623	5.58172	5.71656	4.17475	6.05882	5.48518	6.50726	5.79635	6.14504	3.97553	6.63576	6.24291	5.94906	5.63848	5.81999	4.35998	5.83684	5.19711
68205	Urm1	ubiquitin related modifier 1	uc008jag.1	chr2	chr2_29825889_29828888			chr2:29827237-29827783	7	7.08515	6.74071	7.28936	4.94851	7.52507	6.77712	6.71565	6.46197	6.96185	4.49171	7.04953	6.56795	7.08385	6.61575	7.13049	4.59404	7.24278	6.26512
723904	Mir219a-2	microRNA 219a-2	uc012btj.1	chr2	chr2_29844228_29847227			chr2:29845330-29846472	6	1.1796	0	0	0	1.28111	0	0	0	0	0	0	0	0	0	0	0	0	0
99151	Cercam	cerebral endothelial cell adhesion molecule	uc008jai.1	chr2	chr2_29867994_29870993	4		chr2:29869113-29869551	3	3.62812	3.8592	3.3329	2.66007	3.91607	4.82753	3.51818	3.20891	2.86053	1.77378	2.76734	4.72436	3.45977	3.92622	2.63668	2.4209	3.53691	3.72341
18286	Odf2	outer dense fiber of sperm tails 2	uc008jal.2	chr2	chr2_29888220_29891219	6		chr2:29889282-29890726	7	8.6427	8.96359	8.81564	9.6179	8.23976	9.92845	9.07054	9.32926	9.04776	9.62815	8.48253	9.78452	4.42125	5.07489	4.40103	3.75566	5.13716	4.72013
74412	Gle1	GLE1 RNA export mediator (yeast)	uc008jaq.2	chr2	chr2_29933909_29936908	8		chr2:29935286-29935687	7	9.80751	9.96524	9.53056	9.53284	9.60613	9.73975	9.82769	10.1033	9.5568	9.72732	9.61345	9.95645	7.71659	7.44214	7.55449	5.70418	7.52951	6.26005
20740	Sptan1	spectrin alpha, non-erythrocytic 1	uc008jas.1	chr2	chr2_29964060_29967059	8		chr2:29965292-29966178	7	7.46271	7.5356	7.28285	6.87398	7.34301	7.38238	6.04871	6.27365	5.8241	5.7861	6.04567	6.31571	5.65102	5.3203	5.29909	4.22133	5.23418	5.10449
102465603	Mir6997	microRNA 6997	uc033hmi.1	chr2	chr2_29994450_29997449					4.78372	5.64765	5.00797	4.10578	4.95465	4.47193	0	0	0	0	0	0	0	0	0	0	0	0
71820	Wdr34	WD repeat domain 34	uc008jau.1	chr2	chr2_30047380_30050379	5		chr2:30048619-30049253	7	5.16926	5.26706	5.51045	4.53527	6.00199	4.85284	3.75236	3.2633	4.32879	3.52144	4.88019	4.10124	4.6229	4.18615	4.29225	3.33419	4.70968	3.18294
56086	Set	SET nuclear oncogene	uc008jay.2	chr2	chr2_30064974_30067973		4	chr2:30066087-30067546	7	9.09078	8.59788	8.50321	6.65109	8.65361	8.23299	9.4202	8.81969	8.64622	6.68437	8.87756	8.67111	10.1621	9.4344	9.54937	7.27982	9.69595	8.92208
263803	Pkn3	protein kinase N3	uc008jba.1	chr2	chr2_30077266_30080265	3		chr2:30077572-30077975	7	2.80112	3.0829	3.36048	2.70293	2.85281	2.98214	2.23733	3.43658	3.49906	1.98754	2.79348	3.13651	2.37285	1.92894	1.64724	2.68637	2.12216	2.74751
66220	Zdhhc12	zinc finger, DHHC domain containing 12	uc008jbe.1	chr2	chr2_30092136_30095135			chr2:30093435-30093955	4	7.13158	6.22706	7.19192	5.23038	7.09974	5.29024	5.89096	5.53048	6.58175	4.63701	6.20532	4.86385	5.62842	5.47288	5.92497	2.75095	5.77725	3.91256
227693	Zer1	zyg-11 related, cell cycle regulator	uc008jbg.2	chr2	chr2_30123112_30126111	4		chr2:30124247-30124657	7	3.16311	2.92892	2.97592	2.0062	3.35197	2.70671	2.06475	2.07313	1.86367	1.42984	1.8689	1.12917	0.614101	0.617922	1.14936	0	1.54386	0.918763
70296	Tbc1d13	TBC1 domain family, member 13	uc008jbj.1	chr2	chr2_30132371_30135370	5		chr2:30133661-30134040	7	8.44845	8.34302	8.60418	8.128	8.58076	9.07776	6.38438	6.80745	6.60617	6.02639	6.1226	7.28813	5.71547	5.20883	5.90782	2.9658	5.61743	4.4417
13804	Endog	endonuclease G	uc008jbk.1	chr2	chr2_30170024_30173023			chr2:30171414-30172135	4	8.62194	8.15859	8.47867	6.60158	8.69606	7.88189	6.59359	6.69766	6.61431	4.35261	7.51045	5.81428	6.57746	6.72743	7.14494	5.74349	7.24711	7.68971
227695	Spout1	SPOUT domain containing methyltransferase 1	uc008jbn.2	chr2	chr2_30176960_30179959	4		chr2:30178229-30178634	4	9.07728	8.10689	8.67738	6.12885	8.71792	7.21795	8.14936	7.3539	7.74777	4.88854	7.87279	5.71149	8.24304	6.53067	7.77344	4.56427	7.68703	6.24017
70266	Kyat1	kynurenine aminotransferase 1	uc008jbq.1	chr2	chr2_30196860_30199859	4				6.89087	5.4623	6.5383	4.89971	6.77314	5.97971	5.16615	4.53864	4.39465	5.31431	5.21767	5.9779	7.26168	5.49077	7.18935	2.69227	7.20232	5.26045
241296	Lrrc8a	leucine rich repeat containing 8A	uc008jbu.2	chr2	chr2_30236269_30239268			chr2:30237160-30238213	7	7.43279	7.34984	7.56147	7.4917	7.222	8.16334	5.85154	6.17176	6.14655	6.12304	5.73775	7.11602	3.27894	2.75442	3.64239	1.69451	3.87522	2.67229
227696	Phyhd1	phytanoyl-CoA dioxygenase domain containing 1	uc029twk.1	chr2	chr2_30265319_30268318		8			5.28319	5.14256	5.17063	2.34457	5.40464	3.49323	4.12919	3.83795	3.55238	1.46256	4.12895	2.23018	4.25918	3.56149	4.06888	0	4.76121	3.06761
227699	Nup188	nucleoporin 188	uc008jcb.1	chr2	chr2_30284933_30287932		8	chr2:30285789-30286877	4	6.46441	6.68245	6.76279	6.61507	6.93337	7.18416	5.24334	5.7402	5.60888	5.67647	5.98274	6.40108	4.27437	4.11755	4.82156	3.24049	4.61031	3.90856
227700	Sh3glb2	SH3-domain GRB2-like endophilin B2	uc008jcd.2	chr2	chr2_30357817_30360816	5		chr2:30359109-30359468	7	4.37433	3.83579	4.73454	5.25405	4.32441	5.73988	3.42702	3.50797	4.1367	4.7214	3.92117	4.88266	0	0	0	0	1.63567	0.683822
108958	Miga2	mitoguardin 2	uc008jch.1	chr2	chr2_30362835_30365834	5		chr2:30364094-30364558	7	4.19926	3.50252	4.24536	2.70367	4.27038	3.00888	4.25081	3.10805	3.95156	2.78308	4.12791	3.13951	3.09834	1.86332	2.71502	0.695357	2.99075	2.0892
57170	Dolpp1	dolichyl pyrophosphate phosphatase 1	uc008jci.2	chr2	chr2_30390754_30393753	8		chr2:30392088-30392887	7	5.71067	5.17403	5.94784	3.79847	6.09052	5.24997	5.04856	3.68819	4.91919	2.91273	4.75248	4.07404	4.20662	3.74046	4.73579	3.09341	4.96114	3.24022
12908	Crat	carnitine acetyltransferase	uc008jck.1	chr2	chr2_30405180_30408179	5				4.55036	4.44044	4.84364	3.83816	4.81654	4.2231	3.65915	4.00172	3.72692	2.99358	3.90045	3.53298	2.76906	2.33042	3.38665	1.34917	2.49682	0
110854	Ptpa	protein phosphatase 2 protein activator	uc008jcn.2	chr2	chr2_30414550_30417549	8		chr2:30415222-30416614	5	6.1247	6.42749	6.56278	6.61163	6.95419	6.78429	5.45235	6.12711	6.01965	6.46761	6.51045	6.67103	4.37257	4.67326	4.87024	2.76629	5.45517	3.37659
72500	Ier5l	immediate early response 5-like	uc008jco.1	chr2	chr2_30472700_30475699			chr2:30472353-30474704	7	7.20835	8.01155	7.22032	7.32224	6.53304	7.31754	5.37583	6.33017	4.96219	5.46363	4.69722	5.9025	3.92957	4.52806	4.45634	3.78889	2.82444	2.22531
78617	Cstad	CSA-conditional, T cell activation-dependent protein	uc008jcp.1	chr2	chr2_30593544_30596543	1				0	0	1.93485	1.14548	0.672448	1.12961	0	0	0	2.29681	0	0	0	0	0	0	0	0
100526499	Mir3089	microRNA 3089	uc012btn.1	chr2	chr2_30719710_30722709					1.26169	0	2.07732	1.38571	0	0	0	0	0	3.51292	0	0	0	0	0	0	0	0
73598	1700001O22Rik	RIKEN cDNA 1700001O22 gene	uc008jct.3	chr2	chr2_30802165_30805164		1			7.39197	5.93375	6.54326	2.55959	8.28364	4.54071	3.98645	3.25563	3.80611	2.46357	4.9836	2.18917	4.8369	2.89009	4.17366	0	5.16038	2.52287
66617	Ntmt1	N-terminal Xaa-Pro-Lys N-methyltransferase 1	uc008jcv.1	chr2	chr2_30806477_30809476	4		chr2:30807459-30808307	7	10.6652	10.2011	10.8162	8.85093	11.4117	11.2484	9.33754	9.17542	9.5051	7.93028	10.2484	10.7101	10.2004	9.53965	10.3397	7.94133	10.8593	9.97543
72323	Asb6	ankyrin repeat and SOCS box-containing 6	uc008jcx.1	chr2	chr2_30826801_30829800		4	chr2:30827753-30828472	7	7.17569	6.25705	6.61978	3.13133	5.36083	3.89361	6.94163	5.67503	6.30537	3.04266	5.29892	3.1062	6.81326	6.01796	6.36266	2.83314	4.73217	4.30269
20204	Prrx2	paired related homeobox 2	uc008jcy.2	chr2	chr2_30843867_30846866			chr2:30845209-30845739	2	4.3273	5.63315	5.0167	6.22563	4.81596	9.5691	3.23457	4.1662	4.65199	5.51623	3.90864	9.38897	4.31672	5.78239	4.60505	5.91447	5.07507	9.18829
64292	Ptges	prostaglandin E synthase	uc008jcz.1	chr2	chr2_30901798_30904797					5.33916	4.92327	5.4278	4.5648	4.96397	5.30469	6.13846	5.69047	5.95039	5.72875	5.25949	6.38026	5.31598	4.66677	5.98266	3.91664	5.58344	4.83814
30934	Tor1b	torsin family 1, member B	uc008jdb.1	chr2	chr2_30951501_30954500			chr2:30952921-30953415	4	8.92054	8.75516	9.51731	5.23641	9.65909	7.84022	9.40196	9.48522	10.2277	5.7992	10.2897	8.52097	8.81645	8.18656	9.04217	5.12001	9.29855	7.66369
30931	Tor1a	torsin family 1, member A (torsin A)	uc008jdc.2	chr2	chr2_30966419_30969418	8		chr2:30967424-30967987	7	11.2407	11.1956	11.1171	10.8751	11.263	10.6572	11.9649	12.0184	11.7832	11.652	11.9639	11.5367	9.32506	8.30216	9.47473	6.31939	9.21429	7.48776
227707	BC005624	cDNA sequence BC005624	uc008jdd.2	chr2	chr2_30980442_30983441	6		chr2:30981657-30982648	7	7.36221	6.63103	7.14674	5.75435	7.3552	6.93769	6.48331	5.74804	6.22703	5.08555	6.60338	6.35465	6.90322	5.98645	6.89376	4.52168	6.75875	6.36912
74270	Usp20	ubiquitin specific peptidase 20	uc008jdg.1	chr2	chr2_31014831_31017830	7				3.04652	3.06541	3.46447	2.83706	2.97116	4.02956	0	0	0	0	0	0	0	0	0	0	0	0
14269	Fnbp1	formin binding protein 1	uc008jdl.1	chr2	chr2_31051638_31054637					4.18717	4.66469	5.04041	3.26251	4.76061	3.99798	4.96044	5.57638	5.58521	3.44206	5.74927	4.88405	4.37179	3.79147	4.53442	3.07061	4.09547	3.33304
277463	Gpr107	G protein-coupled receptor 107	uc008jdo.2	chr2	chr2_31150816_31153815			chr2:31152155-31152657	7	6.15754	5.90262	6.09975	4.9364	6.57796	5.43896	5.87299	6.05785	5.36634	4.75437	6.08275	5.14274	4.63192	4.17277	4.94057	1.87408	5.57306	3.60989
14299	Ncs1	neuronal calcium sensor 1	uc008jdq.1	chr2	chr2_31244423_31247422	1		chr2:31245558-31246513	5	1.74805	2.90797	1.32423	2.21625	1.31292	1.95208	1.3551	2.66409	1.13251	2.49656	1.14514	1.03281	0.391362	0.393982	1.65366	0	0.428887	0.431533
11898	Ass1	argininosuccinate synthetase 1	uc008jdu.1	chr2	chr2_31468770_31471769	4		chr2:31469998-31470326	4	2.35327	2.07341	3.13239	2.90218	2.98635	2.68985	1.07498	1.41832	2.60442	3.53614	3.21703	3.60217	3.52527	3.13851	4.1305	0	3.97758	1.51467
320267	Fubp3	far upstream element (FUSE) binding protein 3	uc008jdw.3	chr2	chr2_31571151_31574150	5		chr2:31572756-31573120	7	5.97089	5.52473	5.87507	4.26824	6.91962	5.32185	4.41592	3.8846	4.2575	3.23316	5.36267	4.27407	3.38045	2.83188	3.78466	1.19712	4.52963	3.19446
102466214	Mir6998	microRNA 6998	uc033hmj.1	chr2	chr2_31610921_31613920					1.41498	3.24151	2.61338	0	3.91941	0	0	0	0	0	0	0	0	0	0	0	0	0
381359	Prdm12	PR domain containing 12	uc012bto.1	chr2	chr2_31638537_31641536	1		chr2:31640033-31640352	4	2.38926	4.13524	1.21798	1.62455	2.09879	0.616041	2.69953	3.59405	0.880611	1.1176	1.50164	0	2.10351	4.34928	1.17743	1.1176	2.01889	0
227715	Exosc2	exosome component 2	uc008jdy.1	chr2	chr2_31669237_31672236			chr2:31670687-31671043	7	9.11177	8.89725	8.95825	7.29527	9.18149	8.58686	7.99203	7.83203	7.4779	6.13348	7.83059	7.65151	7.69661	7.62016	7.93924	4.75229	7.89494	6.91932
11350	Abl1	c-abl oncogene 1, non-receptor tyrosine kinase	uc008jeb.3	chr2	chr2_31687037_31690036			chr2:31688184-31689099	7	5.87901	6.57126	6.11007	5.77986	5.59206	5.96201	5.14633	5.40552	5.04123	5.00451	4.21597	5.34971	4.13411	4.52879	3.6783	3.1334	4.09176	3.07843
227717	Qrfp	pyroglutamylated RFamide peptide	uc008jed.1	chr2	chr2_31809019_31812018					0.412124	1.05237	0.640265	1.1512	0.571375	1.40345	0	0	0	0	0	0.602182	0	0	0	0	0	0
98970	Fibcd1	fibrinogen C domain containing 1	uc008jee.2	chr2	chr2_31844506_31847505	1		chr2:31845690-31846926	7	3.17962	2.98348	3.75092	2.64395	2.20308	2.16493	1.46246	2.33454	2.5827	2.53733	0.503824	1.08579	3.46375	3.33611	4.16118	1.52038	2.41115	1.08579
23928	Lamc3	laminin gamma 3	uc008jef.1	chr2	chr2_31885781_31888780			chr2:31887173-31887632	5	4.55406	4.65806	4.93669	2.3604	3.97891	2.16278	4.68552	4.88301	5.23895	2.69862	3.7813	1.58052	4.8636	5.06402	5.05618	2.20103	4.53838	2.37312
108897	Aif1l	allograft inflammatory factor 1-like	uc008jeg.1	chr2	chr2_31948803_31951802	2		chr2:31950110-31950600	5	4.89791	4.70994	5.04847	4.00351	5.17362	3.19326	3.81657	4.14415	3.60827	3.73253	3.1558	2.7224	4.90083	4.32257	5.06212	3.38186	5.31904	2.8994
227720	Nup214	nucleoporin 214	uc008jei.1	chr2	chr2_32031703_32034702					8.90167	9.3417	8.88964	9.81193	8.95128	9.69103	8.99856	9.50076	9.03525	9.84421	9.05351	9.83312	5.42671	5.32715	5.39092	3.43302	5.43821	5.16075
102466844	Mir7674	microRNA 7674	uc033hmm.1	chr2	chr2_32049446_32052445					8.28683	8.73569	8.36297	8.88531	8.13263	8.84439	10.3924	10.9625	10.5485	11.1084	10.3837	11.1389	7.15358	6.39405	6.64637	0	5.90441	6.32354
241303	Fam78a	family with sequence similarity 78, member A	uc008jej.1	chr2	chr2_32083170_32086169			chr2:32083270-32084744	5	7.40763	7.89983	7.56307	8.23479	7.53857	8.15823	6.69353	7.51591	6.87134	7.78245	6.75801	7.62914	4.01513	3.80414	4.5336	2.67386	4.09467	4.12574
227721	Plpp7	phospholipid phosphatase 7 (inactive)	uc008jel.1	chr2	chr2_32094151_32097150					4.27711	3.77171	3.81482	5.35097	3.0632	5.41253	3.31074	4.03678	2.55515	5.73418	3.07627	5.87675	3.56496	2.6177	3.42688	2.34196	1.27265	3.93184
227723	Prrc2b	proline-rich coiled-coil 2B	uc008jen.2	chr2	chr2_32149648_32152647			chr2:32150861-32151644	7	3.45209	3.30895	3.71665	3.02754	3.18133	3.37624	3.12494	2.94235	3.22108	2.49344	2.68667	3.51945	2.50532	2.13689	2.95291	1.72926	2.51429	0.685773
99011	Pomt1	protein-O-mannosyltransferase 1	uc008jeq.1	chr2	chr2_32235183_32238182	4		chr2:32236330-32236858	7	5.3289	5.17652	5.13236	4.15891	4.65413	4.71	4.77739	4.35459	4.40746	3.76761	3.05984	4.42411	4.16501	3.4907	4.11543	3.03759	4.13417	2.47208
22245	Uck1	uridine-cytidine kinase 1	uc008jes.2	chr2	chr2_32258606_32261605	3		chr2:32259830-32260142	5	2.26506	2.5772	2.99644	1.69656	4.43268	0.610862	1.39603	1.67461	1.96853	1.72926	3.89702	0	2.80388	2.8133	3.51173	1.72926	4.68786	0.685773
72931	Swi5	SWI5 recombination repair homolog (yeast)	uc008jet.3	chr2	chr2_32286570_32289569	7		chr2:32287550-32288490	7	10.9195	10.824	10.9211	10.9773	10.8901	10.5143	10.5047	10.4031	10.4635	10.5091	10.5502	10.0192	7.95111	7.35628	7.67272	7.33578	7.1985	7.51833
99412	Golga2	golgi autoantigen, golgin subfamily a, 2	uc012btt.1	chr2	chr2_32290593_32293592					6.40131	6.31735	6.37753	7.14935	6.82216	7.59738	3.35694	2.99771	1.46928	2.56562	2.61719	2.62579	0	1.73513	2.18195	1.79079	0	0
104795665	Gm23363	predicted gene, 23363	uc056zly.1	chr2	chr2_32316765_32319764					0	0	0	0	0	0	0	0	0	0	0	0	0	0	0	0	0	0
13429	Dnm1	dynamin 1	uc008jfd.3	chr2	chr2_32351830_32354829			chr2:32352844-32353458	7	1.27668	1.34009	2.03997	0.376874	0.963831	0.982016	0	0.685578	1.38793	0	0.58786	0	0.681428	0	1.25461	0	0.223635	0
68379	Ciz1	CDKN1A interacting zinc finger protein 1	uc008jfi.2	chr2	chr2_32361698_32364697	1		chr2:32362688-32363391	5	4.68053	5.23398	4.62877	3.06372	5.04395	4.09016	3.17251	4.39241	3.1035	2.08751	3.14488	2.96963	4.85128	4.82322	4.58959	2.98304	5.0817	3.59744
73737	1110008P14Rik	RIKEN cDNA 1110008P14 gene	uc008jfk.2	chr2	chr2_32380416_32383415			chr2:32381503-32382189	7	9.07938	9.37839	9.33966	9.66227	9.30509	9.75545	1.4041	0	1.17634	1.46069	0	0	0	0	1.81559	1.46069	0	0
16819	Lcn2	lipocalin 2	uc008jfl.1	chr2	chr2_32386240_32389239					3.28239	3.6179	2.94559	3.3183	1.88423	1.65721	1.0781	1.69578	0	1.12612	1.15996	0	1.68819	3.60852	2.79759	2.18527	0.693546	0
96979	Ptges2	prostaglandin E synthase 2	uc008jfm.2	chr2	chr2_32394390_32397389	4		chr2:32395475-32396707	7	6.3933	6.94346	6.56788	6.31098	5.90574	5.67936	6.08595	7.16612	6.94938	6.72127	5.88012	6.37934	6.6947	6.57784	6.15197	5.52224	5.97403	4.23266
227731	Slc25a25	solute carrier family 25 (mitochondrial carrier, phosphate carrier), member 25	uc008jfo.2	chr2	chr2_32429652_32432651					8.55882	8.12854	8.29529	6.63563	8.40575	7.5146	8.37459	8.04012	8.03915	6.01327	8.17449	7.49866	8.2479	7.70611	8.09655	6.34081	8.10292	6.73058
71254	Naif1	nuclear apoptosis inducing factor 1	uc008jfr.1	chr2	chr2_32448957_32451956			chr2:32450914-32451589	7	7.226	6.97704	7.2044	5.93677	7.13262	6.91063	6.30314	6.4064	6.60717	5.46844	6.43935	6.07386	6.37623	5.83309	5.65496	4.20704	5.9032	5.4727
98952	Fam102a	family with sequence similarity 102, member A	uc008jfs.1	chr2	chr2_32533859_32536858	4		chr2:32535033-32535933	7	6.65765	6.985	6.6883	6.78835	6.58782	7.08275	6.90973	7.37469	7.00933	7.73337	6.43511	7.9645	6.56901	6.98585	6.69968	4.80317	6.9583	5.85569
13481	Dpm2	dolichol-phosphate (beta-D) mannosyltransferase 2	uc008jfu.1	chr2	chr2_32569358_32572357					9.62143	9.2691	9.46302	10.1355	9.35376	10.0734	8.86331	8.76335	8.9798	9.80014	8.67126	9.65377	7.55151	6.85763	7.49328	6.06129	7.36968	6.76437
227733	Pip5kl1	phosphatidylinositol-4-phosphate 5-kinase-like 1	uc008jfv.1	chr2	chr2_32574319_32577318	1		chr2:32575309-32575864	4	2.71193	2.51428	3.37573	2.99808	2.04905	2.28735	1.64166	0	0.623724	1.70336	0.477749	0	2.18071	0	2.08579	0	0.477749	0
20448	St6galnac4	ST6 (alpha-N-acetyl-neuraminyl-2,3-beta-galactosyl-1,3)-N-acetylgalactosaminide alpha-2,6-sialyltransferase 4	uc008jfx.2	chr2	chr2_32585578_32588577	1		chr2:32586940-32587317	7	2.93612	4.51676	4.84394	3.00687	4.08611	2.83698	2.39784	3.79788	2.96949	1.61625	1.92718	3.14043	3.66058	5.06465	5.79858	3.69838	5.05934	2.41772
50935	St6galnac6	ST6 (alpha-N-acetyl-neuraminyl-2,3-beta-galactosyl-1,3)-N-acetylgalactosaminide alpha-2,6-sialyltransferase 6	uc008jgb.2	chr2	chr2_32605485_32608484		1			3.3938	3.63859	3.30516	2.73367	2.63589	2.41538	2.31481	3.00183	1.53674	1.04107	0.870314	2.29039	3.79909	3.32381	3.80006	2.65278	3.2565	2.29039
11636	Ak1	adenylate kinase 1	uc008jgj.2	chr2	chr2_32628000_32630999		1			0	0.546731	0.188335	2.488	0.981933	1.22334	0	0	0	2.33892	1.27044	1.27645	0	0	0	0	0	0
13805	Eng	endoglin	uc008jgl.2	chr2	chr2_32645095_32648094					3.70139	3.29321	3.71426	2.60434	4.25939	1.98831	1.80369	2.34456	2.79854	2.72989	2.36489	1.03224	4.64253	4.13996	4.45746	2.93136	5.28733	1.7819
14287	Fpgs	folylpolyglutamyl synthetase	uc008jgm.2	chr2	chr2_32692676_32695675		8	chr2:32693778-32694334	7	9.19854	9.05135	9.14778	8.68016	9.42902	9.09092	8.85331	8.65327	8.7278	8.6314	9.23626	8.95544	7.923	7.57229	8.16222	6.28856	7.63907	6.8103
100499514	Mir2861	microRNA 2861	uc012bty.1	chr2	chr2_32711389_32714388			chr2:32712176-32713258	7	4.65908	4.67972	5.04197	3.70052	4.49531	4.36471	0	0	0	0	0	0	0	0	0	0	0	0
27387	Sh2d3c	SH2 domain containing 3C	uc008jgr.2	chr2	chr2_32726189_32729188		4			9.03292	8.64683	8.70871	8.30476	9.10971	9.1308	8.55739	8.20909	8.5271	8.1798	8.78838	9.11116	8.38716	7.87786	7.75454	6.96974	8.44983	7.88273
70730	6330409D20Rik	RIKEN cDNA 6330409D20 gene	uc029tws.1	chr2	chr2_32739517_32742516			chr2:32741429-32741833	6	5.52488	5.16834	5.34613	4.88444	5.60883	5.49819	2.49507	3.1356	3.38733	3.44248	1.83833	4.05016	1.34815	0	0	1.4034	0.894256	0
30933	Tor2a	torsin family 2, member A	uc008jgt.2	chr2	chr2_32755734_32758733	7		chr2:32757064-32757506	7	9.68431	9.40101	9.59449	8.26446	9.43874	9.31022	9.82012	9.74645	9.70074	8.68459	9.4174	9.77344	8.97932	8.46285	8.83638	6.45635	8.79614	7.5008
100302592	Snord14a	small nucleolar RNA, C/D box 14A	uc029twt.1	chr2	chr2_32776488_32779487					7.46857	6.64834	7.37769	4.55961	6.88185	6.48422	0	0	0	0	0	0	0	0	0	0	0	0
227736	Cfap157	cilia and flagella associated protein 157	uc008jgz.1	chr2	chr2_32782906_32785905		3			7.66673	7.02312	8.00196	5.32617	7.77507	7.14504	7.59255	6.84757	7.91034	5.08755	7.80253	7.14745	7.63644	7.14572	8.13539	5.64005	7.98712	7.16097
20910	Stxbp1	syntaxin binding protein 1	uc008jhb.2	chr2	chr2_32845738_32848737	4		chr2:32846991-32847421	7	6.02045	6.10152	6.73513	7.63631	7.0096	7.51471	5.48035	5.90956	6.40818	7.35643	6.57187	7.28878	3.06492	2.86441	3.42749	1.89318	4.4132	2.35669
227737	Fam129b	family with sequence similarity 129, member B	uc008jhc.2	chr2	chr2_32874634_32877633	1		chr2:32876323-32876567	5	2.61608	2.56893	2.42088	1.29528	1.46227	2.09006	2.80469	0.397826	1.66461	1.88087	1.15394	1.93375	3.20052	3.39584	2.90897	1.59083	1.78677	2.80602
227738	Lrsam1	leucine rich repeat and sterile alpha motif containing 1	uc008jhd.2	chr2	chr2_32959756_32962755	7		chr2:32961590-32962157	4	4.51076	4.56781	4.99174	2.80196	4.595	1.94908	4.42212	4.80273	4.70182	3.14256	4.63022	1.33599	4.30767	4.03363	4.72476	2.41967	4.38054	2.21995
56017	Slc2a8	solute carrier family 2, (facilitated glucose transporter), member 8	uc012buc.1	chr2	chr2_32980557_32983556	3		chr2:32981361-32982066	3	6.35733	5.66446	6.42547	4.00665	5.63612	2.76911	6.76101	5.67551	6.54373	0.685578	5.88512	0	4.70874	4.75052	5.38127	4.66299	5.00515	3.21937
99326	Garnl3	GTPase activating RANGAP domain-like 3	uc008jhi.1	chr2	chr2_33085705_33088704					5.18587	5.77603	5.26411	5.56553	5.24002	5.57639	5.21529	5.94099	5.30605	5.08477	5.25237	5.35168	1.54451	0.870169	1.1747	0.662613	1.49847	1.15422
26360	Angptl2	angiopoietin-like 2	uc008jhq.1	chr2	chr2_33214461_33217460					5.33583	5.92475	5.80524	6.93317	5.54358	6.67168	5.92118	6.34111	6.28142	7.24327	5.92715	7.04548	0.418683	0	1.1943	0.441863	1.42397	0.461237
241308	Ralgps1	Ral GEF with PH domain and SH3 binding motif 1	uc008jhm.2	chr2	chr2_33369995_33372994			chr2:33371270-33371728	7	5.52571	5.38318	5.55586	5.75867	5.16698	5.64252	4.86913	4.97482	5.10301	5.2173	4.92341	5.30977	3.653	3.28556	3.61059	2.58656	2.77165	3.05094
241311	Zbtb34	zinc finger and BTB domain containing 34	uc008jhu.1	chr2	chr2_33429825_33432824	6		chr2:33430773-33431621	7	6.25726	6.16638	6.14827	6.2789	6.55437	6.3449	5.13542	5.2985	5.22701	5.66595	5.31406	5.46982	3.69634	3.31993	3.93686	2.55125	4.68749	3.17487
71834	Zbtb43	zinc finger and BTB domain containing 43	uc012bue.1	chr2	chr2_33467033_33470032	5		chr2:33468109-33468722	7	8.15039	7.68881	7.94951	6.45823	8.04224	7.59293	6.16343	5.69067	5.88719	4.30286	5.8956	5.80247	6.41277	5.60181	5.94777	4.38015	6.22571	5.04321
100504399	C130021I20Rik	Riken cDNA C130021I20 gene	uc008jhz.1	chr2	chr2_33639693_33642692	1		chr2:33639200-33641314	5	0.728936	0.25175	1.107	1.23556	0.510657	0.399057	0.410092	0	0	0	0.241984	0	0	0	0	0	0.241984	0
320482	Nron	non-protein coding RNA, repressor of NFAT	uc012buf.1	chr2	chr2_33804316_33807315					0.181152	0.0947734	0.206785	0.107279	0.203202	0.749223	0	0	0	0	0	1.03423	0	0	0	0	0	0
72543	Mvb12b	multivesicular body subunit 12B	uc008jic.1	chr2	chr2_33885346_33888345			chr2:33886988-33887689	7	7.89507	8.57623	8.14326	9.55683	8.00422	9.55357	9.16395	9.7771	9.35	10.6573	9.21241	10.8228	3.08588	4.61369	4.5807	3.16548	3.59638	2.91044
329387	C230014O12Rik	RIKEN cDNA C230014O12 gene	uc008jig.2	chr2	chr2_34106236_34109235					1.98836	2.81245	2.47465	3.9434	3.00827	1.22811	0	0	0	0	0	0	0	0	0	0	0	0
18516	Pbx3	pre B cell leukemia homeobox 3	uc008jih.2	chr2	chr2_34370546_34373545			chr2:34371055-34372230	4	5.47024	5.55203	5.11635	4.20174	5.02241	4.28315	3.28735	3.93513	3.52834	2.75993	3.32765	2.61724	2.94049	2.78384	2.82118	1.47327	1.82769	0
227743	Mapkap1	mitogen-activated protein kinase associated protein 1	uc008jil.2	chr2	chr2_34405271_34408270			chr2:34406704-34407209	7	9.079	9.16241	9.38597	9.64773	9.36647	9.2913	7.64623	7.86892	7.93365	8.31931	7.97153	8.01235	5.47871	4.7895	5.04148	3.39463	4.84456	4.42129
66691	Gapvd1	GTPase activating protein and VPS9 domains 1	uc012bug.1	chr2	chr2_34727675_34730674					7.41506	7.25719	7.53172	6.438	7.99137	7.06335	4.3481	4.27871	4.82798	4.60488	5.2912	5.17628	5.33854	5.36223	5.41495	3.36925	5.56303	3.93629
14828	Hspa5	heat shock protein 5	uc008jit.2	chr2	chr2_34770590_34773589	8		chr2:34771544-34772738	7	11.3917	11.3751	11.5212	10.7413	11.4214	11.1848	9.00814	9.12241	9.37404	8.76697	9.23888	9.61252	9.51685	9.38067	9.57503	8.47771	9.46486	8.34004
227746	Rabepk	Rab9 effector protein with kelch motifs	uc008jiv.2	chr2	chr2_34798413_34801412					6.32613	6.7757	5.71611	5.28337	6.06982	5.43764	4.14096	5.71989	3.77984	4.43725	3.96683	4.17539	6.29762	7.12255	5.54337	4.99984	5.65252	5.70611
30050	Fbxw2	F-box and WD-40 domain protein 2	uc008jix.2	chr2	chr2_34821682_34824681	6				7.86902	7.59086	7.64047	6.7952	8.03789	7.68208	4.32853	4.49722	3.78956	3.7955	4.4898	4.48289	3.81129	3.55973	3.67349	2.31172	3.92844	3.05205
66998	Psmd5	proteasome (prosome, macropain) 26S subunit, non-ATPase, 5	uc008jje.1	chr2	chr2_34869463_34872462			chr2:34870779-34871358	7	10.3192	10.4318	10.2509	9.55576	9.75767	10.4586	9.49928	9.67456	9.4034	8.64838	9.03015	9.91976	8.50933	8.53031	8.54932	7.3153	7.89191	7.65832
77996	Cutal	cutA divalent cation tolerance homolog-like	uc008jjf.1	chr2	chr2_34872936_34875935					3.32811	3.94023	4.38519	2.71127	2.52269	2.61201	3.96088	4.71788	5.54717	3.54792	3.35198	3.54618	3.91356	4.44356	4.19407	3.33506	2.45041	3.40018
74016	Phf19	PHD finger protein 19	uc008jji.1	chr2	chr2_34912477_34915476	7		chr2:34913764-34914039	1	2.23729	3.18931	2.41531	3.50945	2.51727	3.48295	2.80786	2.71024	1.72103	3.32915	2.28977	3.39424	0.585157	1.0058	1.10323	0.615761	0.353708	0
22029	Traf1	TNF receptor-associated factor 1	uc008jjj.1	chr2	chr2_34956664_34959663					4.02231	2.77066	3.46211	3.89514	2.69268	4.1754	2.27868	1.91561	2.49381	3.20165	1.15235	2.23095	0	0	0	0	0	1.158
15139	Hc	hemolytic complement	uc008jjn.2	chr2	chr2_35059942_35062941		4			7.03583	6.83731	6.73705	6.7738	5.4472	6.40947	1.74445	2.56548	2.15684	3.21339	1.00316	2.82157	8.18685	8.0529	7.93311	7.88956	6.55468	7.56954
98870	AI182371	expressed sequence AI182371	uc008jjo.2	chr2	chr2_35099186_35102185		2			0	1.29701	0	0.928781	0.373062	0	0	2.48641	0	2.28987	0.592217	0	0	0	0	0	0	0
26920	Cntrl	centriolin	uc008jjs.2	chr2	chr2_35107992_35110991	5		chr2:35109336-35109733	7	3.66387	5.4462	5.11116	5.97823	5.28932	6.11659	3.62264	5.83733	5.39434	6.10455	5.49201	6.46321	0.505045	2.38509	1.54826	1.6918	1.63016	0.554818
68365	Rab14	RAB14, member RAS oncogene family	uc008jkb.1	chr2	chr2_35199621_35202620	8		chr2:35200230-35201367	7	10.5676	10.8968	11.1122	12.0374	11.507	11.4082	9.26659	9.48451	9.71649	10.6053	10.2422	10.0489	5.93701	6.30788	6.73507	3.27755	5.6864	4.26945
227753	Gsn	gelsolin	uc008jkf.1	chr2	chr2_35265320_35268319					1.21353	1.38217	1.14767	0.383422	0.200531	0	1.50945	1.51659	1.2711	0	0	0	0	0	0	0	0	0
13830	Stom	stomatin	uc008jkh.1	chr2	chr2_35335510_35338509	6		chr2:35336611-35337111	7	6.89571	7.13294	6.8521	8.21475	6.9846	7.84543	7.67079	7.69429	7.40199	8.65707	7.42251	8.39687	1.69074	3.89924	3.76747	2.39745	2.98751	2.31871
75859	4930568D16Rik	RIKEN cDNA 4930568D16 gene	uc012bum.1	chr2	chr2_35366230_35369229		3			4.11613	3.12917	3.35861	3.40371	2.89445	3.12527	3.9133	2.92879	3.64182	3.16746	3.30089	3.38448	0	0	0	0	0	0
74854	4930402F06Rik	RIKEN cDNA 4930402F06 gene	uc008jki.2	chr2	chr2_35395675_35398674		3			0	0	0.35661	0.189613	0	0.186062	0	0	0	0	0	0	0	0	0	0	0	0
14594	Ggta1	glycoprotein galactosyltransferase alpha 1, 3	uc008jkm.2	chr2	chr2_35459926_35462925					7.25646	7.45439	7.32777	8.18626	7.02756	7.82498	7.35631	7.6509	7.42872	8.55876	7.3109	8.17991	5.17884	4.96114	5.19574	3.75446	4.22277	4.38656
100042194	Gm13446	predicted gene 13446	uc008jko.2	chr2	chr2_35557203_35560202					0	0	0	1.24295	0.60477	0	0	0	0	1.97891	0	0	0	0	0	2.29942	1.01693	0
69601	Dab2ip	disabled 2 interacting protein	uc008jkr.2	chr2	chr2_35620481_35623480			chr2:35621843-35622339	3	0.19975	1.6486	1.05892	2.13709	1.1487	1.60565	0	0.764201	0.339378	1.84074	0.972696	1.64737	0.230549	1.03396	0.339378	0.452962	0.132577	0.255652
77665	9030204H09Rik	RIKEN cDNA 9030204H09 gene	uc029twy.1	chr2	chr2_35817690_35820689					0	1.45513	0	0	0.404187	0	0	0	0	0	0	0	0	3.18128	0	0	0	0
74410	Ttll11	tubulin tyrosine ligase-like family, member 11	uc008jkz.3	chr2	chr2_35978125_35981124			chr2:35979113-35979865	4	6.42537	7.03282	6.52773	8.42054	6.81509	7.9071	6.81055	7.47178	6.92527	8.73892	7.24469	8.34085	0.436343	1.04797	1.23348	1.86043	0.477512	1.12791
75495	Morn5	MORN repeat containing 5	uc008jlc.1	chr2	chr2_36047973_36050972	2		chr2:36049237-36049437	7	4.27423	3.08583	2.73708	4.24433	3.38824	4.42806	0	0	0	0	0	0	0	0	0	0	0	0
16874	Lhx6	LIM homeobox protein 6	uc008jld.1	chr2	chr2_36102561_36105560	1		chr2:36104564-36105275	7	3.83014	4.10481	3.70136	3.6021	3.51357	3.33936	2.02613	2.49695	2.65337	0.862095	1.31823	0.894977	3.24047	3.82381	3.25172	2.65876	3.5707	2.28336
67871	Mrrf	mitochondrial ribosome recycling factor	uc008jlj.2	chr2	chr2_36134898_36137897			chr2:36136286-36136693	7	8.186	8.65363	8.4747	9.2279	8.24142	8.74227	7.84994	8.17078	8.01414	8.84092	8.19698	8.90746	4.9815	5.21856	4.87478	4.43054	4.6001	3.94596
19224	Ptgs1	prostaglandin-endoperoxide synthase 1	uc008jll.2	chr2	chr2_36228926_36231925			chr2:36230569-36230872	4	0.597212	0.157901	0.0617832	1.16944	0.21541	0.0900917	0	0	0	0	0	0	0	0.487449	0	0.886843	0	0
258949	Olfr338	olfactory receptor 338	uc008jln.1	chr2	chr2_36375278_36378277					0	0	0	0	0	0.493596	0	0	0	0	0	0	0	0	0	0	0	0
258951	Olfr339	olfactory receptor 339	uc008jlo.1	chr2	chr2_36419900_36422899					0	0	0.497391	1.87993	0	0	0	0	0	0	0	0	0	0	0	0	0	0
258953	Olfr340	olfactory receptor 340	uc008jlp.1	chr2	chr2_36451087_36454086					0	0	0	0.861724	0	0	0	0	0	0	0	0	0	0	0	0	0	0
258952	Olfr341	olfactory receptor 341	uc008jlq.1	chr2	chr2_36478629_36481628					0.639056	0.461646	0	2.40258	0.704917	2.31957	0	0	0	0	0.784458	0	2.29334	0	0	1.914	0	2.42374
258950	Olfr342	olfactory receptor 342	uc008jlr.1	chr2	chr2_36525914_36528913					0	0	0	1.87024	0.137601	0.263305	0	0	0	0	0	0	0	0	0	0	0	0
258621	Olfr344	olfactory receptor 344	uc008jls.1	chr2	chr2_36567100_36570099					0	0.786977	0	0.69474	0.381847	0.489712	0	0	0	0	0	0	0	1.1767	0	0	0.76119	0
258947	Olfr345	olfactory receptor 345	uc008jlt.1	chr2	chr2_36638541_36641540					0	0	0	0	0	0	0	0	0	0	0	0	0	0	0	0	0	0
258940	Olfr346	olfactory receptor 346	uc008jlu.1	chr2	chr2_36686504_36689503					0	0	0	0	0	0	0	0	0	0	0	0	0	0	0	0	0	0
258945	Olfr347	olfactory receptor 347	uc008jlv.1	chr2	chr2_36732823_36735822					0	0	0	0	0	0	0	0	0	0	0	0	0	0	0	0	0	0
258946	Olfr348	olfactory receptor 348	uc008jlw.1	chr2	chr2_36785027_36788026					0	0	0	0	0	0	0	0	0	0	0	0	0	0	0	0	0	0
18350	Olfr50	olfactory receptor 50	uc008jlx.1	chr2	chr2_36791738_36794737					0	0	0	0	0	0	0	0	0	0	0	0	0	0	0	0	0	0
18328	Olfr3	olfactory receptor 3	uc008jly.1	chr2	chr2_36811591_36814590					0	1.48103	0	0	0.484473	0	0	0	0	0	0	0	0	2.24354	0	0	0	0
258620	Olfr350	olfactory receptor 350	uc008jlz.1	chr2	chr2_36848548_36851547					0	0	0	0	0	0	0	0	0	0	0	0	0	0	0	0	0	0
258944	Olfr351	olfactory receptor 351	uc008jma.1	chr2	chr2_36858847_36861846					0	0	0	0	0	0	0	0	0	0	0	0	0	0	0	0	0	0
258942	Olfr352	olfactory receptor 352	uc008jmb.1	chr2	chr2_36868068_36871067					0	0	0	0	0.136405	0	0	0	0	0	0	0	0	0	0	0	0	0
258943	Olfr353	olfactory receptor 353	uc008jmc.1	chr2	chr2_36889347_36892346					0	0	0	0	0	0	0	0	0	0	0	0	0	0	0	0	0	0
258941	Olfr354	olfactory receptor 354	uc008jmd.1	chr2	chr2_36905448_36908447					0	0	0	0	0	0	0	0	0	0	0	0	0	0	0	0	0	0
258618	Olfr355	olfactory receptor 355	uc008jme.1	chr2	chr2_36926613_36929612					0	0	0	0.269706	0	0	0	0	0	0	0	0	0	0	0	0	0	0
258617	Olfr356	olfactory receptor 356	uc008jmf.1	chr2	chr2_36935621_36938620					0	0	0	0	0	0	0	0	0	0	0	0	0	0	0	0	0	0
258616	Olfr357	olfactory receptor 357	uc008jmg.1	chr2	chr2_36995312_36998311					0	0	0	0	0	0	0	0	0	0	0	0	0	0	0	0	0	0
227789	Olfr358	olfactory receptor 358	uc008jmh.1	chr2	chr2_37004113_37007112					0	0	0	0	0	0	0	0	0	0	0	0	0	0	0	0	0	0
258615	Olfr360	olfactory receptor 360	uc008jmi.1	chr2	chr2_37066807_37069806					0	0	0	0	0	0	0	0	0	0	0	0	0	0	0	0	0	0
258365	Olfr361	olfactory receptor 361	uc008jmj.1	chr2	chr2_37084247_37087246					0	0	0	0	0	0	0	0	0	0	0	0	0	0	0	0	0	0
259053	Olfr362	olfactory receptor 362	uc008jmk.1	chr2	chr2_37104149_37107148					0	0	0	0	0	0	0	0	0	0	0	0	0	0	0	0	0	0
258656	Olfr365	olfactory receptor 365	uc008jml.1	chr2	chr2_37199743_37202742					0	0	0	0	0	0	0	0	0	0	0	0	0	0	0	0	0	0
236509	Olfr366	olfactory receptor 366	uc008jmm.1	chr2	chr2_37217991_37220990					0	0	0	0	0	0	0	0	0	0	0	0	0	0	0	0	0	0
545417	Olfr367-ps	olfactory receptor 367, pseudogene	uc012buq.1	chr2	chr2_37265451_37268450					0	1.47977	0.745706	2.38889	0	0.413851	0	0	0	0	0	0	0	0	0.837523	1.06661	0	0
258371	Olfr368	olfactory receptor 368	uc008jmo.1	chr2	chr2_37330249_37333248					2.43317	2.45069	2.69138	1.3576	0.968471	3.88583	0	0	0	0	0	0	0	0	0.931207	1.17712	0	1.21778
67466	Pdcl	phosducin-like	uc008jmp.2	chr2	chr2_37357833_37360832	5		chr2:37359045-37359355	7	8.70773	8.88422	8.68339	7.49353	8.07808	8.07033	7.68415	7.9394	7.64884	6.28811	7.3941	7.19008	7.22697	7.02119	7.12256	5.6956	6.44248	5.87588
100217435	Snord90	small nucleolar RNA, C/D box 90	uc012bur.1	chr2	chr2_37398629_37401628					3.40994	3.96903	3.44088	4.28685	2.21058	3.57168	0	0	0	0	0	0	0	0	0	0	0	0
319817	Rc3h2	ring finger and CCCH-type zinc finger domains 2	uc008jmq.1	chr2	chr2_37421404_37424403	8		chr2:37422568-37423128	7	6.63761	6.60625	6.28686	5.32854	6.1396	5.66512	4.38314	4.36549	3.95273	3.34248	3.87232	3.27961	4.01513	3.73432	2.88146	2.09961	2.86061	1.6335
320633	Zbtb26	zinc finger and BTB domain containing 26	uc008jmv.1	chr2	chr2_37441622_37444621	7		chr2:37442974-37443493	7	4.90941	4.56723	5.03901	4.6988	4.64103	4.63449	3.83579	3.57864	3.89305	2.61803	3.67063	3.18645	1.14219	0.685442	1.10751	1.96005	0.740298	0
227800	Rabgap1	RAB GTPase activating protein 1	uc008jmy.1	chr2	chr2_37450754_37453753			chr2:37452057-37452530	7	7.25956	7.60585	7.47629	8.2257	7.89083	8.08894	5.50057	6.1078	5.82551	6.6752	6.0486	6.59114	3.61954	2.74173	3.16325	1.53478	3.87762	3.26957
338346	Gpr21	G protein-coupled receptor 21	uc008jna.1	chr2	chr2_37515126_37518125					3.82018	4.02203	3.65434	4.07204	3.73594	4.0082	2.83313	3.94521	3.47995	3.56886	3.33259	3.42091	0	0	0.832971	0	1.09374	0
20744	Strbp	spermatid perinuclear RNA binding protein	uc008jnd.2	chr2	chr2_37701849_37704848			chr2:37702648-37703884	7	7.52073	7.53287	7.32744	6.76158	7.33481	6.93988	4.6583	4.95148	4.65875	4.16299	4.5759	4.64833	2.49445	2.5035	2.10222	1.37053	2.63115	1.46442
241324	Crb2	crumbs family member 2	uc008jnf.2	chr2	chr2_37774749_37777748					4.27294	3.49644	4.34639	3.42075	2.96478	3.16428	3.29943	1.09614	2.87516	0.48604	1.76736	0.706364	2.41373	2.52128	3.20306	1.37983	0.273898	0.706364
227801	Dennd1a	DENN/MADD domain containing 1A	uc008jnh.2	chr2	chr2_38285885_38288884			chr2:38286853-38287493	7	6.71285	7.11815	7.10826	7.71919	6.75545	7.93382	4.84127	4.89913	5.17164	5.69397	4.87529	6.03511	1.41657	1.66126	1.49833	1.33515	1.13244	0.848425
16870	Lhx2	LIM homeobox protein 2	uc008jnl.2	chr2	chr2_38349808_38352807	2		chr2:38350968-38351995	5	3.23394	5.29144	4.6191	5.02189	4.06509	4.71199	1.07775	3.04878	2.79703	3.54096	2.49244	3.67876	1.07775	2.45338	2.13752	0	0.387898	0
59126	Nek6	NIMA (never in mitosis gene a)-related expressed kinase 6	uc008jno.2	chr2	chr2_38510376_38513375			chr2:38511699-38512118	7	1.13651	1.51281	1.61347	2.41864	1.77378	0.472242	0.484983	1.14266	1.33849	1.64446	0.736241	0.92152	1.13666	0	0.688447	0	0.736241	0
19177	Psmb7	proteasome (prosome, macropain) subunit, beta type 7	uc008jnq.1	chr2	chr2_38642407_38645406			chr2:38643670-38644013	7	9.42229	9.26907	9.23837	7.37029	9.18589	8.43154	7.90886	7.86569	7.75965	6.27954	7.54196	7.13001	7.46519	7.41283	7.21605	4.99741	7.47711	5.4868
26423	Nr5a1	nuclear receptor subfamily 5, group A, member 1	uc008jnr.1	chr2	chr2_38710735_38713734			chr2:38710279-38712535	2	2.39426	1.59463	1.45457	1.57424	1.12932	0.32205	1.89124	1.56081	0.671231	0.867055	0.516026	0	1.34954	0	1.75263	1.16086	1.05313	0
14536	Nr6a1	nuclear receptor subfamily 6, group A, member 1	uc012but.1	chr2	chr2_38783016_38786015					8.48515	8.71383	8.74742	8.89399	8.45993	8.74225	8.22328	8.45636	8.42389	8.47622	7.95422	8.25938	4.21015	4.35384	4.18629	2.55347	4.55059	3.02211
387176	Mir181a-2	microRNA 181a-2	uc012buv.1	chr2	chr2_38851235_38854234					2.80254	0	1.72023	3.26622	0	3.24018	0	0	0	3.60096	0	4.60933	3.51868	0	4.08839	0	0	0
241327	Olfml2a	olfactomedin-like 2A	uc008jnv.1	chr2	chr2_38930480_38933479					4.13868	4.07233	4.35242	3.82541	3.73647	4.34014	3.89551	3.53753	3.53896	3.88321	2.83098	4.55425	3.52748	3.27537	3.9342	1.33824	3.24923	2.24765
76646	Wdr38	WD repeat domain 38	uc008jnx.2	chr2	chr2_38996809_38999808					4.04396	3.70269	3.59089	3.11491	3.5327	3.7832	2.84783	3.26139	2.6638	0.867679	2.00467	2.82149	3.56664	3.57671	3.54522	2.35716	2.62412	3.80785
66489	Rpl35	ribosomal protein L35	uc008jnz.1	chr2	chr2_39003632_39006631			chr2:39004749-39005254	7	8.34173	7.61182	7.95459	6.85847	7.65412	7.30911	7.82682	6.47431	7.11979	5.80396	6.51274	6.41451	7.24503	6.74004	6.76466	5.02923	5.995	6.33744
74192	Arpc5l	actin related protein 2/3 complex, subunit 5-like	uc008joa.1	chr2	chr2_39006639_39009638			chr2:39007854-39008381	7	10.9953	10.6582	11.0128	11.5638	10.9845	11.3367	8.44576	8.44969	8.47298	9.23814	8.25178	8.92992	5.52181	5.4219	5.36578	4.10815	6.41471	4.83363
76899	Golga1	golgi autoantigen, golgin subfamily a, 1	uc008joe.1	chr2	chr2_39063986_39066985	8		chr2:39065383-39065785	7	7.19121	6.52301	6.71068	4.48261	7.3285	5.90094	6.4014	5.62588	6.07551	3.68932	6.44051	5.34829	6.42367	5.80757	5.72363	3.52358	6.41603	4.38328
100042584	Gm16523	mitochondrial ribosomal protein L40 pseudogene	uc012bvb.1	chr2	chr2_39160736_39163735					4.40349	4.37357	4.33189	3.4783	4.35843	4.09971	1.09042	0.649843	2.28957	0	1.81115	1.53374	2.30823	2.31701	2.00894	1.48695	2.04842	1.53374
320271	Scai	suppressor of cancer cell invasion	uc012buy.1	chr2	chr2_39189231_39192230			chr2:39190204-39191002	7	5.76235	5.70064	5.65711	5.02214	5.86351	4.86799	4.72117	5.08142	4.70863	4.82161	5.16818	4.48774	3.44582	2.7556	2.61968	1.3135	3.15274	0.773828
67857	Ppp6c	protein phosphatase 6, catalytic subunit	uc008joi.1	chr2	chr2_39224839_39227838			chr2:39225720-39226492	7	9.03432	8.65265	8.66982	8.0287	9.26534	7.87782	5.48679	5.59494	5.29806	5.38642	5.96153	4.40235	5.88104	4.52912	5.05972	3.08732	5.62264	3.72935
102465171	Mir6336	microRNA 6336	uc033hmu.1	chr2	chr2_42446069_42449068					0	0	0	0	0	0	0	0	0	0	0	0	0	0	0	0	0	0
94217	Lrp1b	low density lipoprotein-related protein 1B (deleted in tumors)	uc008jon.1	chr2	chr2_42652099_42655098			chr2:42652853-42653141	7	4.25665	4.22462	4.27626	4.6447	4.28158	4.39282	4.42813	4.45245	4.47656	4.57759	4.42376	4.96159	0.09642	0.27374	0.145071	0.102405	0.106728	0.207471
70789	Kynu	kynureninase	uc033hmv.1	chr2	chr2_43553825_43556824					1.05522	1.14781	0.870163	0.871332	0.986782	1.27644	1.63067	1.42765	0.972802	2.04402	1.83269	2.72895	0	0.50845	0.715248	0	0.551708	0
76117	Arhgap15	Rho GTPase activating protein 15	uc008jox.1	chr2	chr2_43747324_43750323					6.45476	6.34612	6.68478	6.93782	6.27806	6.62416	6.75289	6.49835	6.92464	6.96773	6.37869	6.61084	0.462119	0	1.10818	1.14112	0.70413	0.883519
320872	Arhgap15os	Rho GTPase activating protein 15, opposite strand	uc029txa.1	chr2	chr2_44063825_44066824					3.87274	3.97916	4.46713	4.68842	3.78879	4.44434	3.00479	2.5744	3.74065	3.20574	3.07307	3.2702	0	0	0	0	0	0
227835	Gtdc1	glycosyltransferase-like domain containing 1	uc008jpb.1	chr2	chr2_44925737_44928736			chr2:44926564-44927796	7	7.64191	7.085	7.69676	7.30045	7.38831	7.86765	7.1531	6.70218	7.15074	6.69265	6.62794	7.34258	5.81333	4.52972	5.50598	3.06143	5.0654	4.1548
100628598	Mir5129	microRNA 5129	uc029txb.1	chr2	chr2_45021678_45024677					0	2.79981	0	0	0	1.41207	0	0	0	0	0	0	0	3.50621	0	0	0	0
433424	Zeb2os	zinc finger E-box binding homeobox 2, opposite strand	uc012bvd.2	chr2	chr2_45109638_45112637			chr2:45109315-45110333	5	0	1.35514	1.04338	1.27338	0.333808	0.230969	0	0	0	0	0	0	0	0	0	0	0	0
69405	1700019E08Rik	RIKEN cDNA 1700019E08 gene	uc008jpm.1	chr2	chr2_45695105_45698104					4.73288	3.21176	3.17629	2.67117	2.30603	0	6.50123	5.08007	4.69654	4.19659	3.86506	0	6.04775	4.67918	3.75113	4.19659	3.86506	0
11480	Acvr2a	activin receptor IIA	uc008jpo.2	chr2	chr2_48812609_48815608			chr2:48813697-48814940	7	5.24386	4.97427	5.15503	4.02675	5.46881	4.64216	1.95659	2.30463	2.43565	2.09955	3.25914	2.8968	1.95659	1.5193	1.53108	0	1.99	0.298982
26428	Orc4	origin recognition complex, subunit 4	uc008jpp.2	chr2	chr2_48947768_48950767			chr2:48948964-48949341	7	9.62966	9.25072	9.26086	8.02354	9.09182	8.2772	8.12201	8.08332	7.82673	7.01545	7.94409	7.17083	7.87471	6.74984	7.24233	4.66434	6.70104	5.58478
109241	Mbd5	methyl-CpG binding domain protein 5	uc008jpv.1	chr2	chr2_49254677_49257676					7.83741	7.81782	7.45665	7.90188	6.48098	7.66708	5.64288	5.57453	5.1649	5.79947	4.4509	5.75187	4.27969	4.05596	4.11473	3.76995	2.37129	2.68354
227867	Epc2	enhancer of polycomb homolog 2	uc008jpx.2	chr2	chr2_49527335_49530334					9.0334	9.23066	8.99114	8.3165	8.48683	8.693	6.9923	7.22814	7.07112	6.54117	6.36116	6.86423	4.06261	4.04499	3.75624	2.83632	3.54658	1.81186
16574	Kif5c	kinesin family member 5C	uc008jpy.1	chr2	chr2_49617814_49620813			chr2:49619202-49620027	7	7.61152	7.97925	7.76611	7.82738	7.26197	7.79173	7.85152	8.09406	8.04803	8.067	7.37704	8.10556	1.37621	3.59642	2.90161	1.33835	1.4245	1.94741
71897	Lypd6b	LY6/PLAUR domain containing 6B	uc008jpz.1	chr2	chr2_49786186_49789185					1.94454	3.23058	2.98707	5.0007	3.63005	5.07262	2.4994	4.25477	3.34471	5.84836	4.55641	6.25056	1.58245	1.87973	0.593441	0	1.50929	1.31493
320343	Lypd6	LY6/PLAUR domain containing 6	uc008jqa.3	chr2	chr2_50064929_50067928			chr2:50066301-50067004	7	4.81967	4.70889	5.1635	5.73751	5.30407	6.35415	6.20771	6.158	6.76785	7.35844	6.8478	7.73639	3.43148	2.24533	2.03554	2.30795	2.8826	4.51756
100502624	Gm13483	predicted gene 13483	uc008jqd.1	chr2	chr2_50295310_50298309					2.60322	1.30577	2.44767	3.66859	2.46185	3.81994	3.47958	0	0	0	0	0	0	0	2.28851	0	0	0
227885	Gm13498	heat shock protein 90 alpha (cytosolic), class B member 1 pseudogene	uc012bvh.1	chr2	chr2_50908184_50911183					4.0362	3.38616	3.93619	3.33573	4.09173	3.39539	3.09179	1.53395	3.0354	2.80881	2.86199	2.87084	0	0	0	0	0	0
74194	Rnd3	Rho family GTPase 3	uc008jqf.1	chr2	chr2_51147612_51150611	2		chr2:51147552-51148215	3	6.03543	6.90768	6.86594	6.663	6.594	5.23391	0.917875	1.48144	2.83291	1.75116	3.26974	1.31761	3.02053	3.75978	3.72794	2.93085	3.07207	1.58017
329404	Gm13497	predicted gene 13497	uc008jqh.1	chr2	chr2_51240331_51243330		3			0	0	0.424801	0	0.249767	0	0	0	0	0	0	0	0	0	0	0	0	0
73375	1700057H21Rik	RIKEN cDNA 1700057H21 gene	uc008jqi.1	chr2	chr2_51436401_51439400		8			6.68107	6.86073	7.01597	8.5051	6.15841	8.42707	0	0	0	0	0	1.66396	0	0	0	1.61501	0	0
387511	Tas2r134	taste receptor, type 2, member 134	uc008jqj.1	chr2	chr2_51626011_51629010					0	0	0	0	0	0	0	0	0	0	0	0	0	0	0	0	0	0
433426	Gm13490	predicted gene 13490	uc029txh.1	chr2	chr2_51730510_51733509		2			0	0	0	0	0	0	0	0	0	0	0	0	0	0	0	0	0	0
71684	Rbm43	RNA binding motif protein 43	uc008jqk.2	chr2	chr2_51933510_51936509	1		chr2:51934711-51935070	7	1.81226	2.49238	2.3222	2.67084	1.17768	2.12663	0	0	0	0	0	0	0	0	0	0	0	0
64685	Nmi	N-myc (and STAT) interactor	uc008jqm.2	chr2	chr2_51971709_51974708					4.94526	4.55116	5.01341	5.08842	4.87921	5.71727	2.01279	1.33881	2.34065	1.38704	2.26119	3.48403	2.26139	2.2701	2.99442	3.04777	2.1284	2.60753
21930	Tnfaip6	tumor necrosis factor alpha induced protein 6	uc008jqp.1	chr2	chr2_52036613_52039612					6.81444	7.84935	7.56212	6.56749	6.12926	5.30235	1.10449	0	0.910904	0	0	0	0	0	0	0	0	0
51869	Rif1	replication timing regulatory factor 1	uc008jqs.1	chr2	chr2_52108411_52111410	8				10.7602	10.9964	10.6113	9.77195	10.4844	10.2977	9.31915	9.55551	9.20749	8.43527	9.04947	9.10288	7.59686	7.54994	7.39118	5.42807	7.27575	6.45583
17996	Neb	nebulin	uc008jqw.1	chr2	chr2_52254794_52257793					3.01769	2.89263	2.70925	2.9913	2.50164	3.8576	0	0	0	0	0	0	0	0	0	0	0	0
78049	4930573O16Rik	RIKEN cDNA 4930573O16 gene	uc008jqx.1	chr2	chr2_52289502_52292501					0.743652	1.6105	1.61901	2.50323	2.14762	1.71729	0	0	0	0	0	0	0	0	0	0	0	0
75423	Arl5a	ADP-ribosylation factor-like 5A	uc008jqy.1	chr2	chr2_52423375_52426374	7		chr2:52424259-52424483	7	5.98435	6.27167	6.00717	5.87276	5.58763	5.85423	6.44799	6.70051	6.55278	6.64005	6.03075	6.74178	5.02623	5.30726	5.05165	3.53461	4.79709	2.37132
12298	Cacnb4	calcium channel, voltage-dependent, beta 4 subunit	uc008jrc.1	chr2	chr2_52674360_52677359			chr2:52675643-52676610	7	3.59825	3.45587	2.80613	3.85377	2.82233	3.73405	3.04137	3.15961	2.62432	3.47153	2.01272	3.44501	0.402127	0.720566	0.317299	1.13582	0.342363	0.781833
56324	Stam2	signal transducing adaptor molecule (SH3 domain and ITAM motif) 2	uc008jre.1	chr2	chr2_52740650_52743649	7		chr2:52741893-52742737	7	7.31436	6.85503	7.00731	5.95079	7.99141	7.00201	7.34186	6.81101	6.89522	6.27881	7.84054	7.06484	7.01318	6.57329	6.78655	4.57767	7.6414	6.39709
71409	Fmnl2	formin-like 2	uc008jrj.1	chr2	chr2_53112612_53115611					5.1389	5.47112	5.26556	5.49591	5.21042	5.27586	5.47295	5.82259	5.70012	5.38374	5.37012	5.43178	0.929386	1.77836	1.91403	2.37055	0	0.743848
65103	Arl6ip6	ADP-ribosylation factor-like 6 interacting protein 6	uc008jrn.2	chr2	chr2_53189932_53192931	8		chr2:53190978-53192516	7	8.72299	8.6987	8.4361	7.86237	8.0314	8.00929	8.20113	8.16613	7.99114	7.24215	7.63451	7.82663	7.1821	7.19784	6.9926	6.42219	5.82179	6.23711
67874	Rprm	reprimo, TP53 dependent G2 arrest mediator candidate	uc008jrp.1	chr2	chr2_54084053_54087052			chr2:54084867-54085694	7	0	0	0.697015	0.848034	0.72522	0	0	0	1.16233	0	0	0	0	0	0	0.896088	1.23148	0
271786	Galnt13	polypeptide N-acetylgalactosaminyltransferase 13	uc012bvm.1	chr2	chr2_54434887_54437886			chr2:54436018-54436959	7	0.470193	0.239392	0.125706	0.424403	0.30398	0.264374	0	0	0	0	0	0	0	0	0	0	0	0
16519	Kcnj3	potassium inwardly-rectifying channel, subfamily J, member 3	uc008jru.2	chr2	chr2_55434470_55437469			chr2:55437146-55437407	7	0	0	0	0	0	0	0	0	0	0	0	0	0	0	0	0	0	0
102465169	Mir195b	microRNA 195b	uc033hmx.1	chr2	chr2_56784311_56787310					0	0	0	0	0	0	0	0	0	0	0	0	0	0	0	0	0	0
18227	Nr4a2	nuclear receptor subfamily 4, group A, member 2	uc012bvn.1	chr2	chr2_57113539_57116538	2		chr2:57116355-57116857	3	3.38376	4.95951	5.33494	5.32595	3.89554	5.09596	1.49843	1.83796	2.02613	2.28849	1.1484	2.74811	0.790888	0.451923	1.08236	1.35286	0.685573	0.861488
767815	BB557941	expressed sequence BB557941	uc029txk.1	chr2	chr2_57180255_57183254					9.78009	9.84792	9.65376	10.4247	9.65945	10.6802	11.5677	11.5516	11.4241	11.9207	11.372	12.4129	3.41167	3.22151	3.39048	3.66991	4.33107	4.49668
14571	Gpd2	glycerol phosphate dehydrogenase 2, mitochondrial	uc008jsc.2	chr2	chr2_57236882_57239881			chr2:57237685-57238584	5	6.56063	6.40202	6.34016	4.94061	6.42035	7.12149	5.54914	5.57234	5.3087	4.13882	4.62355	6.69084	5.01008	5.01163	4.89262	1.92801	5.40368	3.59881
241391	Galnt5	polypeptide N-acetylgalactosaminyltransferase 5	uc012bvo.1	chr2	chr2_57996655_57999654		2			0.620598	0	0	0	0.0393087	0	0	0	0	0	0	0	1.24396	0	0	0	0	0
77767	Ermn	ermin, ERM-like protein	uc008jsh.1	chr2	chr2_58051253_58054252		5			0	0	0	0.0853711	0	0	0	0	0	0	0	0	0	0	0	0	0	0
227929	Cytip	cytohesin 1 interacting protein	uc008jsj.1	chr2	chr2_58158623_58161622		2			0	0.808315	0	0.11823	0	1.37309	0	0.60607	0	0	0	1.7307	0	0	0	0	0	0
100042926	Gm13546	predicted gene 13546	uc029txm.1	chr2	chr2_58162474_58165473		2			0	0	0	0	0	0	0	0	0	0	0	0	0	0	0	0	0	0
100502932	Gm13544	predicted gene 13544	uc008jsq.1	chr2	chr2_58275279_58278278					0.210917	0	0	0	0.0628023	0	0	0	0	0	0	0	0	0	0	0	0.38527	0
269275	Acvr1c	activin A receptor, type IC	uc008jso.2	chr2	chr2_58323308_58326307					0.404869	0.435432	0.191772	0.42991	0.160564	0.305139	0	0	0	0	0	0.446297	0	0.218167	0	0.601504	0.238768	0
11477	Acvr1	activin A receptor, type 1	uc008jst.1	chr2	chr2_58565329_58568328					3.73629	3.98848	3.91748	4.69829	3.57118	5.21703	2.90951	2.98033	2.64012	4.37556	2.14963	5.12466	2.90951	2.78809	3.75077	2.78505	2.41729	1.29722
76654	Upp2	uridine phosphorylase 2	uc012bvp.2	chr2	chr2_58753684_58756683					0	0	0.146987	0	0.161462	0	0	0	0	0	0.625873	0	0	0	0.458537	0	0	0
227933	Ccdc148	coiled-coil domain containing 148	uc029txn.1	chr2	chr2_59017107_59020106					2.63683	3.07511	3.10174	4.44145	2.83438	4.34142	2.67224	2.90658	2.86909	3.63686	2.13197	4.05602	0	0.444688	0.630734	1.33644	0	0.486311
227937	Pkp4	plakophilin 4	uc008jte.1	chr2	chr2_59199273_59202272					4.20283	4.92888	4.4324	4.23755	3.52949	4.2929	0	0	0	0	0	0	0	0	0	0	0	0
76676	5330411J11Rik	RIKEN cDNA 5330411J11 gene	uc008jth.2	chr2	chr2_59385183_59388182					2.72711	3.79052	2.16268	3.3233	1.83174	2.52808	3.70328	4.83491	3.84657	5.0186	3.78158	4.27407	4.02727	4.52557	2.58968	2.16691	0	0
76747	Dapl1	death associated protein-like 1	uc012bvq.2	chr2	chr2_59483153_59486152		3			4.66012	5.78725	4.54708	7.31268	4.51038	5.23773	4.60746	6.16326	4.23952	7.25308	4.68872	5.60156	4.33105	5.38155	3.80845	6.65136	3.92272	0
66860	Tanc1	tetratricopeptide repeat, ankyrin repeat and coiled-coil containing 1	uc008jtk.1	chr2	chr2_59741302_59744301					4.55792	5.30472	5.23413	5.97182	4.95208	6.10029	3.72623	4.54613	4.52301	5.34586	4.20041	5.48962	1.94307	3.17434	3.1078	2.87955	2.87216	2.8173
72137	Wdsub1	WD repeat, SAM and U-box domain containing 1	uc008jto.2	chr2	chr2_59881107_59884106	5		chr2:59882217-59882700	7	6.14859	6.33871	6.62494	5.58585	6.53799	6.29953	4.65746	4.78881	4.95088	3.20282	4.80348	5.29317	4.59306	4.72968	5.31401	3.73459	4.95348	4.14078
407823	Baz2b	bromodomain adjacent to zinc finger domain, 2B	uc008jtt.1	chr2	chr2_60124311_60127310					7.48777	7.57912	7.44882	7.79347	7.55928	8.19112	6.03892	5.97249	5.88983	5.94018	5.85576	6.57257	2.47783	2.38454	3.44759	1.77915	2.91809	1.6465
57438	March7	membrane-associated ring finger (C3HC4) 7	uc008jtz.1	chr2	chr2_60223270_60226269	8				8.63238	8.8083	8.52117	6.86287	8.63784	7.58585	7.45186	7.39159	7.27481	5.57454	7.34054	6.42435	5.90712	6.46749	6.103	3.5566	6.33693	4.00817
66205	Cd302	CD302 antigen	uc008juc.2	chr2	chr2_60282985_60285984			chr2:60283977-60284269	5	0	3.84836	1.72457	1.91484	2.10708	1.43143	0	1.64032	0	0	0.663195	0	0	1.64032	0	0	0	0
17076	Ly75	lymphocyte antigen 75	uc008jud.1	chr2	chr2_60381732_60384731			chr2:60383074-60383381	7	2.02077	2.94609	2.23612	2.18916	2.29417	2.30816	1.63356	2.63246	1.74011	2.34172	1.31414	2.14472	0.819378	2.22028	1.60788	0.859025	2.13679	0.513752
100039176	Gm13580	predicted gene 13580	uc029txp.1	chr2	chr2_60410025_60413024					0	1.0992	0	2.08642	0	0	0	0	0	2.37664	0	0	0	0	0	2.37664	0	0
18779	Pla2r1	phospholipase A2 receptor 1	uc008jui.2	chr2	chr2_60551809_60554808					0	0	1.03912	1.75615	1.11424	1.02558	0	0	0	1.43622	0	0	0	0	0	1.43622	0.9187	2.19757
16420	Itgb6	integrin beta 6	uc008jun.2	chr2	chr2_60672194_60675193					0	0.474488	0	0.827665	0	0.625168	0	0.745614	0	1.28064	0	1.70225	0	0.745614	0	0.777982	0	0
56878	Rbms1	RNA binding motif, single stranded interacting protein 1	uc008juu.2	chr2	chr2_60961705_60964704			chr2:60962129-60963309	7	3.11055	3.10773	2.99247	2.78665	2.92318	5.59787	1.89484	1.71501	1.25523	1.96111	1.00489	4.63391	0.539167	1.90288	1.91614	0	1.59147	0
100038493	Gm13582	predicted gene 13582	uc029txr.1	chr2	chr2_60973652_60976651		2			0	0	0	0	0.346239	0	0	0	0	0	0	0	0	0	0	0	1.08384	0
21353	Tank	TRAF family member-associated Nf-kappa B activator	uc008juz.2	chr2	chr2_61591597_61594596		7	chr2:61593005-61593592	7	9.6372	9.50376	9.71163	9.19785	9.73854	8.36185	9.67328	9.6304	9.80826	9.36113	9.95977	8.53469	7.36922	7.00878	7.17558	4.94597	6.36664	3.93994
59029	Psmd14	proteasome (prosome, macropain) 26S subunit, non-ATPase, 14	uc008jvc.1	chr2	chr2_61710194_61713193			chr2:61711563-61711963	7	10.4267	9.632	9.96102	7.65032	10.4834	9.43037	9.41826	8.69318	9.00508	6.03348	9.24361	8.61065	9.30344	8.43133	8.93379	6.7551	9.31207	8.1526
21375	Tbr1	T-box brain gene 1	uc008jvd.1	chr2	chr2_61802953_61805952			chr2:61805054-61805900	5	0.671958	0.58667	0.962814	0.424697	1.24444	0.417336	1.02741	0	0.338989	0	0.971787	0	0	0.431641	0	0.796388	0.469373	0
94229	Slc4a10	solute carrier family 4, sodium bicarbonate cotransporter-like, member 10	uc012bvw.2	chr2	chr2_62045015_62048014					4.65943	4.38985	4.707	3.16452	5.06086	2.94916	4.30714	4.07447	4.74589	3.13042	4.64213	2.40375	0.970101	0.254912	0	0	1.04638	0.717006
13482	Dpp4	dipeptidylpeptidase 4	uc008jvi.2	chr2	chr2_62410732_62413731			chr2:62411767-62412024	7	1.76314	0.842828	1.73404	2.46235	1.65739	2.9424	2.25196	0.756571	1.50216	1.67116	0.650851	1.33977	0	0	0.836268	1.49599	1.53621	1.54294
14526	Gcg	glucagon	uc008jvj.1	chr2	chr2_62482154_62485153					0	1.29508	0	0	0	0	0	0	0	0	0	0	0	0	0	0	0	0
14089	Fap	fibroblast activation protein	uc008jvl.1	chr2	chr2_62562218_62565217		4			0.474556	0.07926	0	0.598054	0.0446766	0	0	0	0	0	0	0	0	0	0	1.16597	0	0
71586	Ifih1	interferon induced with helicase C domain 1	uc008jvn.2	chr2	chr2_62644756_62647755					2.41381	1.35667	0.765408	0.609592	0.215344	1.1107	0	0	0.384239	0.886625	0	0.532241	2.80358	0.487314	0.937731	0	0	0
227960	Gca	grancalcin	uc008jvp.1	chr2	chr2_62662827_62665826			chr2:62664276-62664618	7	6.34009	6.13226	6.84361	5.06664	5.67793	6.38099	3.82	2.47135	4.54116	2.91592	3.01107	4.40524	4.12135	4.0973	3.91863	2.16728	3.30509	2.70179
170738	Kcnh7	potassium voltage-gated channel, subfamily H (eag-related), member 7	uc008jvq.1	chr2	chr2_63182788_63185787			chr2:63184085-63184301	7	1.67535	0.571301	1.58072	1.61893	0.211434	1.20683	0	0	0	0.673091	0	1.16986	0	0	0	0	0	0
60344	Fign	fidgetin	uc008jvw.3	chr2	chr2_64096539_64099538			chr2:64098278-64098636	7	0.892629	0.702019	0.498793	1.02462	0.580568	0.705577	0	0	0	0.37503	0	0.209192	0.504261	0.189708	0.1463	0.531369	0	0
50915	Grb14	growth factor receptor bound protein 14	uc008jvy.1	chr2	chr2_64974247_64977246					1.40192	0.592062	0.349606	0.497797	0.359043	0.48937	1.32192	0.588633	0	1.04565	0.637334	1.08327	0	0.588633	0.819875	0	0.637334	0
319876	Cobll1	Cobl-like 1	uc008jwh.1	chr2	chr2_65237904_65240903			chr2:65238067-65239233	7	4.86548	5.71546	4.9188	5.86612	5.56481	6.77229	0	3.42431	3.06929	4.12536	3.79491	4.75186	2.76488	2.29107	4.10985	0	2.07722	0
320106	Slc38a11	solute carrier family 38, member 11	uc008jwj.1	chr2	chr2_65362527_65365526					2.21973	2.59431	3.20586	1.58984	2.3041	1.57049	2.01756	3.85978	2.37847	2.90497	2.89444	2.14121	2.8274	2.40632	4.33147	0.721595	2.60424	0
20269	Scn3a	sodium channel, voltage-gated, type III, alpha	uc008jwm.1	chr2	chr2_65497097_65500096					1.82314	2.14908	0.900269	0.573598	1.37537	0.213497	3.15365	3.45277	1.32838	1.03624	1.9039	1.07363	0	0	0	0	0.630822	0
110876	Scn2a	sodium channel, voltage-gated, type II, alpha	uc012bwd.1	chr2	chr2_65715888_65718887					0	0.233793	0	0	0	0	0	0	0	0	0	0	0	0	0	0	0	0
77771	Csrnp3	cysteine-serine-rich nuclear protein 3	uc012bwf.1	chr2	chr2_65844267_65847266					6.89131	7.24193	6.68981	6.68677	5.63704	6.47505	6.62906	6.67858	6.41743	6.21943	5.61347	6.4022	2.98317	4.83705	2.99092	4.36482	2.23099	2.74943
14425	Galnt3	polypeptide N-acetylgalactosaminyltransferase 3	uc008jwu.2	chr2	chr2_66123294_66126293	5		chr2:66123988-66125117	7	5.47618	5.61943	5.2926	5.67698	4.46461	5.4269	4.66373	5.01399	4.74098	5.11911	3.86032	5.11652	3.85347	4.27796	3.58878	2.90266	2.18866	1.6556
73668	Ttc21b	tetratricopeptide repeat domain 21B	uc008jwx.1	chr2	chr2_66233744_66236743	1				0.685267	0.612549	0.26316	0.889058	0.836369	0.478117	0	0	0	0.72003	0.591365	0.748791	0.935211	0.385578	0.55126	0.978799	0.883192	0
20265	Scn1a	sodium channel, voltage-gated, type I, alpha	uc008jxa.1	chr2	chr2_66439338_66442337					0	0.140026	0.206934	0.300725	0	0.648783	0	0	0	0	0	0.837233	0	0	0.621081	0	0	0
20274	Scn9a	sodium channel, voltage-gated, type IX, alpha	uc008jxe.4	chr2	chr2_66633463_66636462			chr2:66634724-66634982	5	1.08987	0.583072	0.474434	0.887016	0.453979	0.888222	0	0.157547	0	1.14975	0.966506	1.0179	0.426037	0.157547	0.524224	0	0	0
20272	Scn7a	sodium channel, voltage-gated, type VII, alpha	uc008jxf.2	chr2	chr2_66783411_66786410					0	0.446448	0.118693	0.0725075	0	0	0	0	0	0	0	0	0	1.07236	0	0.222077	0	0
383709	Gm1322	predicted gene 1322	uc012bwk.1	chr2	chr2_67172334_67175333		5			0	0.407064	0	0	0.0847642	0.312839	0	0	0	0	0	0.878614	0	0	0	0	0	0
241431	Xirp2	xin actin-binding repeat containing 2	uc012bwl.1	chr2	chr2_67193256_67196255					2.26255	1.37932	1.91927	2.12821	0.481695	1.54428	0	0	0.701493	0.903719	0	1.90556	2.75015	2.92528	2.66052	2.29836	0.540535	1.24688
102465706	Mir7224	microRNA 7224	uc033hnh.1	chr2	chr2_67673957_67676956					0	0	0	0	0	0	0	0	0	0	0	0	0	0	0	0	0	0
102466627	Mir6335	microRNA 6335	uc033hni.1	chr2	chr2_67779543_67782542					0	0	0	0	0	0	0	0	0	0	0	0	0	0	0	0	0	0
26877	B3galt1	UDP-Gal:betaGlcNAc beta 1,3-galactosyltransferase, polypeptide 1	uc008jxm.3	chr2	chr2_68103172_68106171					3.72801	2.16829	2.70292	3.46989	2.97139	4.75427	2.18671	2.27368	0.829261	4.03514	1.93322	5.10863	4.14961	1.72305	2.99837	0.623079	3.4788	3.52419
53416	Stk39	serine/threonine kinase 39	uc008jxp.1	chr2	chr2_68470482_68473481			chr2:68470868-68472497	7	3.09654	4.02979	3.61898	5.34019	3.29543	4.84153	3.42926	4.56012	3.78211	5.90046	2.82104	5.15909	1.446	1.72986	1.21394	0	0.399772	0
227998	4933409G03Rik	RIKEN cDNA 4933409G03 gene	uc008jxq.1	chr2	chr2_68580913_68583912		8			0.280215	0.521235	0.318397	0	0.084866	0	1.32246	0	1.10339	0	0.502684	0	0	0	0	0	0	0
75721	4932414N04Rik	RIKEN cDNA 4932414N04 gene	uc008jxr.1	chr2	chr2_68656384_68659383					0.439596	1.46867	0.790353	2.08506	1.38454	1.65474	0.35289	2.29552	1.18421	2.43936	0.547724	2.33074	1.25434	0.640132	0	0	1.5095	0
241447	Cers6	ceramide synthase 6	uc008jxs.1	chr2	chr2_68860057_68863056			chr2:68861289-68862296	7	7.17372	7.37949	7.08915	7.82783	7.24979	8.06565	8.01896	8.04268	7.79952	8.27501	7.99281	8.56292	1.288	2.25628	2.03195	2.31903	2.07163	2.46391
329416	Nostrin	nitric oxide synthase trafficker	uc008jxt.2	chr2	chr2_69134300_69137299		7			4.84043	4.61096	5.61306	6.24337	5.4938	5.83213	5.01817	4.51026	6.07018	6.9639	6.11578	6.67781	2.62022	1.35409	0.838331	2.27371	1.10024	1.72427
66442	Spc25	SPC25, NDC80 kinetochore complex component, homolog (S. cerevisiae)	uc008jxw.3	chr2	chr2_69204714_69207713	8		chr2:69205859-69206295	7	11.6215	11.633	11.7165	11.0357	11.579	11.3179	11.8408	12.1773	12.0249	11.4402	12.0297	11.8802	11.8934	11.5521	11.9179	10.9023	11.5653	11.2223
14378	G6pc2	glucose-6-phosphatase, catalytic, 2	uc033hnk.1	chr2	chr2_69209573_69212572		3			3.29927	2.31145	2.78864	4.70328	1.55962	1.42691	4.82486	3.18638	3.66591	5.73359	2.19328	2.45909	0	0	1.50903	0	0	0
27413	Abcb11	ATP-binding cassette, sub-family B (MDR/TAP), member 11	uc012bwo.1	chr2	chr2_69341117_69344116					1.42882	2.39202	2.56117	0.995339	1.00498	1.12113	1.96719	2.73448	3.18784	1.0746	1.38759	0.763574	0.272454	1.03369	0.966729	0.288331	0.157636	1.26026
241452	Dhrs9	dehydrogenase/reductase (SDR family) member 9	uc008jyb.1	chr2	chr2_69378962_69381961		3			0	0.756513	0.413516	0.650799	0.274313	0.18861	0	0	0	0	0.31049	0	0	0	0.412324	0.546074	0	0
14725	Lrp2	low density lipoprotein receptor-related protein 2	uc008jye.1	chr2	chr2_69584568_69587567			chr2:69585321-69586490	3	2.67835	4.09647	2.91114	2.30879	2.75	2.88819	2.4419	3.87433	2.62971	2.58405	1.96245	3.93525	2.2963	4.04481	2.84537	0.637039	2.73327	1.45982
72569	Bbs5	Bardet-Biedl syndrome 5 (human)	uc008jyf.1	chr2	chr2_69645755_69648754			chr2:69647126-69647462	5	8.33182	8.40871	8.38541	8.04378	8.23893	7.77903	8.49139	8.80052	8.61549	8.1146	8.66329	7.9028	4.3015	3.99634	5.4258	4.28898	4.74493	3.47386
228003	Klhl41	kelch-like 41	uc008jyg.1	chr2	chr2_69668620_69671619					3.09969	3.61403	4.14939	2.23937	2.24047	2.06069	3.22423	3.5094	4.13168	1.62753	2.56269	1.06934	2.78466	2.57204	4.10043	0.606404	1.99977	1.67669
320720	Fastkd1	FAST kinase domains 1	uc008jyj.1	chr2	chr2_69711107_69714106					5.95722	6.73984	6.43813	6.97833	5.8941	6.20163	7.4734	8.25094	7.93595	8.56729	7.36607	7.95336	4.8369	5.12788	4.74391	4.75976	4.45896	2.74723
228005	Ppig	peptidyl-prolyl isomerase G (cyclophilin G)	uc008jym.1	chr2	chr2_69721588_69724587	6		chr2:69722626-69723523	7	9.58932	9.26833	9.22066	8.68054	9.32685	9.34749	7.52813	7.26094	7.29965	6.89665	7.38115	7.53398	7.14997	6.40931	6.79467	5.50663	6.96051	6.44695
75051	Ccdc173	coiled-coil domain containing 173	uc008jyo.1	chr2	chr2_69787987_69790986			chr2:69789428-69789895	7	5.64152	5.89823	5.64925	4.79635	5.2528	4.91503	4.38292	5.15269	4.34671	4.03344	4.14709	4.45137	3.48965	2.39115	2.70655	1.83291	2.22583	3.07178
277396	Klhl23	kelch-like 23	uc008jys.2	chr2	chr2_69820870_69823869			chr2:69822565-69823322	5	2.69896	2.76144	2.92734	2.05991	2.48854	1.77447	3.15678	2.86179	2.57955	0.928238	2.20567	1.68475	1.09166	1.58243	1.84678	1.14008	1.60506	0
20823	Ssb	Sjogren syndrome antigen B	uc012bws.1	chr2	chr2_69860062_69863061			chr2:69861479-69862152	7	10.6337	11.0293	10.5374	9.74655	10.7286	9.99067	8.84001	9.29833	8.81614	8.29701	9.12855	8.60794	7.6671	7.68496	7.49543	5.4474	7.15904	6.12658
75422	Mettl5	methyltransferase like 5	uc008jyv.3	chr2	chr2_69884116_69887115			chr2:69885499-69885777	7	8.59735	8.49999	8.21005	6.24407	8.38753	6.9318	7.03123	6.73399	6.47219	4.41598	6.69042	5.55942	6.5938	6.12817	6.43415	3.41118	6.56828	3.85893
68795	Ubr3	ubiquitin protein ligase E3 component n-recognin 3	uc012bwv.1	chr2	chr2_69895746_69898745			chr2:69897120-69897896	7	6.43782	6.36452	6.2541	5.15296	5.63818	5.54577	4.07449	3.44435	3.89338	2.72733	2.5922	3.58213	4.07449	3.54177	4.32609	2.32651	2.48825	0.883108
329421	Myo3b	myosin IIIB	uc012bww.1	chr2	chr2_70037798_70040797					1.85247	1.99091	2.57331	1.44459	2.18727	2.392	1.51877	2.00274	2.83563	1.57794	2.33375	3.01728	1.77615	0.808919	1.7155	0.994734	1.51861	1.5253
64406	Sp5	trans-acting transcription factor 5	uc008jzg.1	chr2	chr2_70473423_70476422			chr2:70475116-70477188	7	4.96494	7.15077	6.02182	5.38766	4.4357	4.63333	4.32379	6.21122	5.1894	4.6465	3.92607	4.0268	3.93257	6.39705	5.01767	4.40934	3.57268	2.80466
66748	Erich2	glutamate rich 2	uc008jzi.1	chr2	chr2_70507960_70510959			chr2:70509186-70509488	7	1.3052	0.128726	0.436224	1.64254	1.02822	0.142726	0	0	0	0	0	0	1.83796	0	0	0	1.05154	0
68986	Gad1os	glutamate decarboxylase 1, opposite strand	uc029txz.1	chr2	chr2_70561858_70564857	2		chr2:70562045-70564007	7	3.70338	1.86111	3.22192	3.19594	3.19079	2.15931	5.40174	3.22005	4.71529	4.21503	5.20028	3.80018	0	0	0	0	0	0
70231	Gorasp2	golgi reassembly stacking protein 2	uc008jzo.2	chr2	chr2_70660009_70663008	5		chr2:70661347-70662024	7	8.99051	9.26804	9.18186	9.27791	9.05511	10.1155	8.21173	8.56548	8.30203	8.44162	8.26635	9.50152	5.96446	5.63548	6.20847	3.75507	5.98836	4.82251
228012	Tlk1	tousled-like kinase 1	uc008jzu.1	chr2	chr2_70823981_70826980			chr2:70824740-70825639	7	6.99491	7.11819	7.29093	6.90417	6.806	6.81183	6.36501	6.73309	6.66501	6.46717	6.28071	6.54729	5.12277	4.91789	5.47955	4.23831	4.96562	3.45474
75763	Dcaf17	DDB1 and CUL4 associated factor 17	uc008kac.2	chr2	chr2_71054244_71057243			chr2:71055553-71056279	7	5.99583	6.17148	6.0645	5.21546	5.324	5.03724	6.1395	5.71226	6.09403	5.24729	5.49286	5.382	5.18157	5.39344	5.02581	3.8942	4.1115	3.05132
73649	Cybrd1	cytochrome b reductase 1	uc008kaf.2	chr2	chr2_71116554_71119553	2		chr2:71117867-71118373	3	2.36255	0.983964	1.90208	2.73772	1.6806	1.02512	1.23209	1.43255	2.42966	1.65706	0.953592	1.32734	2.75137	1.01403	0.600455	3.15332	1.78047	0
13427	Dync1i2	dynein cytoplasmic 1 intermediate chain 2	uc012bwz.1	chr2	chr2_71210206_71213205			chr2:71211782-71212304	7	9.0228	9.39515	9.7522	10.5992	10.3495	9.65589	7.60129	7.7901	8.18991	8.75504	9.05939	7.66909	3.91366	3.72925	3.592	2.55013	4.21197	2.50596
78830	Slc25a12	solute carrier family 25 (mitochondrial carrier, Aralar), member 12	uc008kan.1	chr2	chr2_71366055_71369054			chr2:71367519-71367773	6	6.64142	6.05349	6.78297	5.86011	7.32549	6.09887	4.94546	4.90344	4.96059	5.34214	5.63985	4.77374	5.7647	5.0069	5.58608	2.04747	6.12292	4.83747
107435	Hat1	histone aminotransferase 1	uc008kap.1	chr2	chr2_71387760_71390759			chr2:71389037-71389586	7	8.0108	7.24673	7.79366	6.70941	8.3533	6.78901	6.78346	6.2841	6.6573	5.76704	7.02325	6.15852	6.2607	5.20028	5.78984	3.54737	6.33945	3.78009
66559	Metap1d	methionyl aminopeptidase type 1D (mitochondrial)	uc008kas.1	chr2	chr2_71451838_71454837			chr2:71453142-71453517	7	3.96695	3.54753	3.18429	3.877	5.2425	5.31297	2.68587	2.85969	0.672775	2.35939	3.75555	4.32987	2.50037	0	0.672775	0.86893	3.55842	0.901999
13390	Dlx1	distal-less homeobox 1	uc008kau.1	chr2	chr2_71527945_71530944			chr2:71528909-71529726	5	1.26665	2.74597	2.0154	2.31688	1.75886	2.73069	0.533516	1.88957	1.24469	0.561912	0.803741	2.00136	0.922125	0.927329	1.01952	0	0.582152	0
111970	Dlx1as	distal-less homeobox 1, antisense	uc008kaw.2	chr2	chr2_71536392_71539391					0.678248	1.5337	1.05344	1.00032	0.985577	1.73901	0.552777	1.93466	1.05096	0.582006	0.60283	2.21933	0.552777	0.556286	1.05096	0	0.60283	0
13392	Dlx2	distal-less homeobox 2	uc008kax.2	chr2	chr2_71545255_71548254			chr2:71544135-71546923	5	4.2845	4.86116	4.97668	4.67116	3.99782	4.06824	2.49129	3.36687	2.65684	1.79079	2.45775	3.32932	2.63243	2.99771	4.11783	3.59337	2.61719	1.19727
381371	Platr26	pluripotency associated transcript 26	uc008kay.1	chr2	chr2_71717917_71720916		8			2.77276	0.990552	2.24294	2.59679	2.5721	2.87248	4.5314	2.61939	4.44883	3.77397	4.56612	5.14061	3.69083	0	1.20316	2.68575	0	0
16403	Itga6	integrin alpha 6	uc008kbb.2	chr2	chr2_71785439_71788438			chr2:71786758-71787855	7	5.87931	6.46067	6.15195	6.60763	5.9332	7.30376	6.45082	7.2441	7.04347	7.26736	6.68385	8.11133	3.0908	3.3884	1.95504	3.32245	3.58066	3.06379
228026	Pdk1	pyruvate dehydrogenase kinase, isoenzyme 1	uc008kbj.3	chr2	chr2_71871724_71874723	6		chr2:71872918-71873825	7	6.94048	7.85821	6.91358	7.26361	6.53908	7.17605	8.34623	9.16133	8.33878	8.42304	7.96382	8.47964	4.17046	6.4333	4.57443	3.46267	3.98401	3.63421
56508	Rapgef4	Rap guanine nucleotide exchange factor (GEF) 4	uc008kbm.2	chr2	chr2_71979715_71982714			chr2:71981292-71981507	4	0.320063	1.14413	1.07473	1.06295	1.06705	1.86416	0	1.03661	0.340461	1.07759	0.471324	0.830481	0	0	0	0	0	1.89684
65964	Map3k20	mitogen-activated protein kinase kinase kinase 20	uc008kbu.2	chr2	chr2_72284137_72287136			chr2:72285615-72286304	7	3.87145	3.93864	3.51725	4.17171	3.81814	4.98115	3.67905	3.68919	3.0621	4.10344	3.50323	4.80074	1.26365	1.93489	0.545467	0.889136	0.152083	0.291525
66953	Cdca7	cell division cycle associated 7	uc008kbx.1	chr2	chr2_72474719_72477718	4		chr2:72476060-72477161	5	6.1414	6.58146	6.10442	6.41907	6.6073	6.33573	5.39607	6.13011	5.46307	6.15422	6.13646	6.28958	4.14961	4.45731	4.37905	3.85838	4.86744	3.69205
74541	8430437L04Rik	RIKEN cDNA 8430437L04 gene	uc029tya.1	chr2	chr2_72702010_72705009					1.12371	1.35376	2.09074	3.1076	0.414937	0.485469	0	0	0.706398	3.63478	0	0	1.40654	3.08515	2.43884	3.2907	1.5029	1.91488
76218	6430710C18Rik	RIKEN cDNA 6430710C18 gene	uc008kby.1	chr2	chr2_72812218_72815217					6.49586	6.8398	6.34074	6.90728	6.10392	6.93767	3.74438	4.19404	3.96358	4.19068	3.66197	4.67524	1.54003	2.9503	2.4277	1.01103	0	0
20687	Sp3	trans-acting transcription factor 3	uc008kca.2	chr2	chr2_72977782_72980781			chr2:72978943-72980956	7	8.40827	8.161	8.24377	7.03325	8.2053	8.48787	6.19462	6.08114	6.15754	4.94518	5.99046	6.48643	5.89623	5.32638	5.62123	4.45945	5.35583	5.59567
67059	Ola1	Obg-like ATPase 1	uc008kch.1	chr2	chr2_73212948_73215947			chr2:73214074-73214632	7	9.07166	7.72828	8.85803	6.37871	9.53231	7.72652	7.9323	6.3021	7.6758	5.09237	8.24658	6.16352	7.24661	6.43477	7.12451	4.75976	7.51361	5.32311
381373	Sp9	trans-acting transcription factor 9	uc008kcj.2	chr2	chr2_73270426_73273425			chr2:73271756-73272054	7	3.5841	4.81666	4.50914	4.23542	3.44688	4.22963	2.98989	3.44795	3.59347	2.23123	2.8931	3.02183	2.49299	4.38029	3.30112	2.70995	0	0.720236
74616	Scrn3	secernin 3	uc008kcl.1	chr2	chr2_73311152_73314151			chr2:73312494-73312896	7	6.24973	6.94944	6.18712	5.95504	7.11268	6.32689	5.81618	6.48496	5.43803	5.7736	6.63081	5.79795	3.6316	3.32498	3.45486	1.84745	3.72312	1.89987
68526	Gpr155	G protein-coupled receptor 155	uc012bxh.2	chr2	chr2_73384981_73387980	8		chr2:73386328-73386908	7	5.01869	5.69806	5.32022	4.61902	4.98834	5.32739	5.16547	5.95417	5.45251	4.93117	5.08676	5.41347	4.53488	4.74648	4.54094	3.78527	4.26486	4.53804
215280	Wipf1	WAS/WASL interacting protein family, member 1	uc008kcu.2	chr2	chr2_73452390_73455389					3.51616	4.14625	3.41323	2.19882	3.98934	3.22271	2.24085	4.1501	2.17315	1.90534	3.33291	3.45194	4.43566	4.26293	4.23034	2.3122	4.53192	3.1729
11435	Chrna1	cholinergic receptor, nicotinic, alpha polypeptide 1 (muscle)	uc008kcy.2	chr2	chr2_73578839_73581838					1.77859	1.15942	1.79639	2.82809	1.61407	2.74516	1.99219	2.89358	2.97044	3.91057	2.73815	4.02092	2.13878	0.514746	1.84995	2.34358	1.74992	2.26557
329427	Chn1os3	chimerin 1, opposite strand 3	uc029tyb.1	chr2	chr2_73595026_73598025					6.62991	6.87514	6.66791	7.45898	6.71052	7.86663	8.03254	8.35734	8.0714	8.87876	8.12017	9.34051	3.03922	2.96735	4.19119	1.76617	4.69019	1.59438
108699	Chn1	chimerin 1	uc008kda.2	chr2	chr2_73658924_73661923					8.70129	8.98645	8.80813	9.62662	8.91441	9.98514	9.2991	9.56249	9.33005	10.1455	9.34558	10.5944	4.95937	4.59309	5.79283	3.17183	6.16741	3.23611
11909	Atf2	activating transcription factor 2	uc008kdh.2	chr2	chr2_73891140_73894139	6		chr2:73891895-73893090	7	10.9224	10.9112	10.9251	10.5825	10.6203	10.9153	9.71473	9.8162	9.78957	9.55883	9.42565	9.98532	8.55655	8.05083	8.17424	6.7093	8.02966	7.34362
228033	Atp5g3	ATP synthase, H+ transporting, mitochondrial F0 complex, subunit C3 (subunit 9)	uc056zng.1	chr2	chr2_73909827_73912826			chr2:73910624-73911368	2	9.73429	9.41979	9.88426	8.12831	9.47943	7.59364	7.32096	7.22664	7.76346	4.80415	7.13758	2.8665	7.82006	7.39397	7.77058	6.5513	7.3733	5.9256
73962	4930441J16Rik	RIKEN cDNA 4930441J16 gene	uc029tyc.1	chr2	chr2_74306218_74309217		2			1.24005	0.758089	0.335139	0.836652	0.469846	3.18385	0	0	0	1.82268	0	2.6633	0	0	0	0	0	0
69605	Lnpk	lunapark, ER junction formation factor	uc008kdq.2	chr2	chr2_74577449_74580448			chr2:74578530-74579138	7	5.95218	6.28407	6.52173	5.5944	5.88519	5.54682	4.19854	4.85394	5.01202	3.92451	4.27143	4.32419	4.47369	4.9395	4.81976	3.83301	4.41668	2.86362
14029	Evx2	even-skipped homeobox 2	uc008kdt.1	chr2	chr2_74657920_74660919	1		chr2:74659609-74659905	5	0	1.18942	0.164931	0.241223	0.123199	0.440128	0	0	0	0	0	0	0	0	0	0	0	0
15433	Hoxd13	homeobox D13	uc008kdu.2	chr2	chr2_74666810_74669809			chr2:74667776-74668850	5	3.20023	3.12631	2.29278	3.87832	3.33932	1.91805	1.95137	1.72748	1.46229	3.15941	1.82715	1.19111	1.95137	0.657979	0	1.50135	0.711134	1.19111
15432	Hoxd12	homeobox D12	uc008kdv.2	chr2	chr2_74673513_74676512			chr2:74675197-74675530	3	0.613952	0.799338	1.39474	1.96628	0.896885	0.535984	1.51446	0	1.27561	1.31164	1.488	0	0	2.09574	0	1.7951	0	0
15431	Hoxd11	homeobox D11	uc033hno.1	chr2	chr2_74678058_74681057	1				1.28891	3.37212	1.29252	2.87626	1.15308	0.810188	0.473725	1.74415	0	1.61749	0	0	0.473725	1.56478	0.673464	1.40857	1.05624	0
15430	Hoxd10	homeobox D10	uc008kdx.3	chr2	chr2_74690391_74693390			chr2:74692526-74692821	5	3.2699	4.41539	3.52921	4.45241	2.58548	3.41454	1.27756	1.95247	1.06347	2.0114	0.840869	0.84541	1.27756	1.65662	1.89719	0.813881	1.36863	1.37493
15438	Hoxd9	homeobox D9	uc008kdz.1	chr2	chr2_74696263_74699262			chr2:74697933-74698814	5	3.27055	5.14408	3.30117	4.45615	2.24569	3.41442	2.95031	5.0287	2.62048	4.92805	2.9345	3.46447	2.45578	3.62071	2.97564	1.76013	0.501114	0
15437	Hoxd8	homeobox D8	uc056zni.1	chr2	chr2_74703115_74706114			chr2:74704728-74706004	7	3.03069	5.99455	2.32354	4.18426	2.18987	2.9786	2.26425	6.87686	2.34355	4.9141	2.95634	3.78329	2.66122	2.27296	1.96757	1.77787	0.508527	0
15434	Hoxd3	homeobox D3	uc008kee.1	chr2	chr2_74710493_74713492			chr2:74711843-74712395	7	0.674851	1.92019	0.18575	1.407	0.908093	0	1.41702	0	0	0	0	0	0	1.98018	0.712918	0	0.300942	0
73429	Hoxd3os1	homeobox D3, opposite strand 1	uc008ked.2	chr2	chr2_74714631_74717630					0.262375	1.49671	0.820354	1.10488	0.154119	1.3668	0	0	0	1.31395	0	2.04431	0	3.00639	1.04867	1.99002	0	1.35748
15436	Hoxd4	homeobox D4	uc008kef.1	chr2	chr2_74720478_74723477	1				0.365705	0	0	0.321585	0.0576527	0	0.589754	0	0	0	0	0	0	0	0	0	0	0
387144	Mir10b	microRNA 10b	uc012bxl.1	chr2	chr2_74724570_74727569			chr2:74727334-74727642	3	0	0	0	0	0	0	0	0	0	0	0	0	0	0	0	0	0	0
102634401	Gm14424	predicted gene 14424	uc008keh.2	chr2	chr2_74751184_74754183			chr2:74752889-74753402	5	0	0.23977	0	0	0.264696	0	0	0	0	0	0	0	0	0	0	0	0	0
102634678	Haglr	Hoxd antisense growth associated long non-coding RNA	uc033hnp.1	chr2	chr2_74761397_74764396	1		chr2:74762808-74763831	7	1.52878	1.90066	2.0901	1.89517	1.33485	2.19511	0	0.560762	0.783708	0	0	2.05825	1.93684	1.27807	0.783708	0.58665	1.36244	1.0391
53375	Mtx2	metaxin 2	uc008kej.2	chr2	chr2_74824312_74827311			chr2:74825757-74826361	7	6.86666	6.23161	7.14206	4.18171	8.02329	5.62537	6.41248	5.89283	6.8257	3.47804	7.51368	5.19149	4.07753	2.88791	4.26546	2.38576	5.16386	2.44434
77269	9430019J16Rik	RIKEN cDNA 9430019J16 gene	uc029tyd.1	chr2	chr2_75442680_75445679					0.592191	1.83824	0.256866	0	0.363888	0.36401	0	0	0	0	0	0	0	2.19554	0	0	0	0
229279	Hnrnpa3	heterogeneous nuclear ribonucleoprotein A3	uc008ken.2	chr2	chr2_75657759_75660758	8		chr2:75658689-75660031	7	5.37351	5.73747	5.39726	4.49701	5.22995	4.78478	5.36191	5.70976	5.31418	3.82828	5.18337	4.6048	1.03977	1.22031	1.00723	0	0.197395	0
18024	Nfe2l2	nuclear factor, erythroid derived 2, like 2	uc008keq.1	chr2	chr2_75703142_75706141	3		chr2:75703587-75704951	5	7.93995	8.08793	7.96256	7.86115	7.74999	7.0591	7.09971	7.45343	7.30236	7.38604	6.77527	6.86367	5.69047	5.13668	5.17385	3.10887	5.47641	3.54728
228061	Agps	alkylglycerone phosphate synthase	uc008ket.2	chr2	chr2_75830677_75833676			chr2:75832131-75832557	7	8.17321	8.4444	8.2429	7.84076	8.03352	8.11175	7.70926	8.06595	7.75561	7.39842	7.55378	7.79862	5.10522	4.56156	5.01716	3.5213	4.73113	3.65089
[truncated: 20,133 more rows]

## Sheet: Legend
Table S4: Expression values for total, maternal and paternal gene transcripts for Kdm2bΔCxxC, Kdm2aKOKdm2bΔCxxC, Kdm2aKOKdm2bKO and respective control 2-cell embryos. Genotype labels refer to names of oocyte samples.
