# Supplementary material for: Preventing CpG hypermethylation in oocytes safeguards mouse development
Source: Dev Cell. 2025 Dec 1;60(23):3285–3303.e9. doi: 10.1016/j.devcel.2025.08.005 (PMC12687725; doi:10.1016/j.devcel.2025.08.005)
Supplement: Table S5. Differential expression analysis of total, maternal, and paternal gene transcripts in Kdm2bΔCxxC, Kdm2aKOKdm2bΔCxxC, and Kdm2aKOKdm2bKO versus respective control 2-cell embryos, related to Figures 6, 7, and S7 [file mmc6.xlsx]

## Sheet: Diff expression
GENE ANNOTATION										2-cell embryos: Kdm2amatKOKdm2bmatKO vs Ctrl												2-cell embryos: Kdm2amatKOKdm2bmatΔCxxC vs Ctrl												2-cell embryos: Kdm2bmatΔCxxC vs Ctrl
										Total				Maternal				Paternal				Total				Maternal				Paternal				Total				Maternal				Paternal
ENTREZID	SYMBOL	GENENAME	tx_name	Chr	promoterID	Cluster Figure 2D	Cluster Figure S3B	CGI.ID	CGI cluster Figure 7A	logFC	Pvalue	FDR	sigType	logFC	Pvalue	FDR	sigType	logFC	Pvalue	FDR	sigType	logFC	Pvalue	FDR	sigType	logFC	Pvalue	FDR	sigType	logFC	Pvalue	FDR	sigType	logFC	Pvalue	FDR	sigType	logFC	Pvalue	FDR	sigType	logFC	Pvalue	FDR	sigType
224661	Slc26a8	solute carrier family 26, member 8	uc056zdz.1	chr17	chr17_28688488_28691487		7	chr17:28689642-28689865	1	-1.3472	0.000730533	0.0109844	sigDOWN									-0.423248	0.155994	0.439704	n.s.									-0.420628	0.0762894	0.357185	n.s.
68039	Nmb	neuromedin B	uc057aic.1	chr7	chr7_80903563_80906562			chr7:80904821-80905187	1	-1.37611	0.00417187	0.0373125	sigDOWN	-4.20657	5.77324e-05	0.00246579	sigDOWN	-0.813887	0.343605	0.706177	n.s.	-0.634989	0.107693	0.363795	n.s.	-1.80324	0.00415784	0.0588957	n.s.	-0.500068	0.429182	0.751316	n.s.	0.0920849	0.783809	0.98027	n.s.	0.32042	0.562026	0.851279	n.s.	-0.0228442	0.959435	1	n.s.
140492	Kcnn2	potassium intermediate/small conductance calcium-activated channel, subfamily N, member 2	uc008evf.1	chr18	chr18_45557851_45560850			chr18:45559316-45560643	1	2.70899	3.58909e-08	6.1577e-06	sigUP									0.237079	0.53673	0.810432	n.s.									-0.197174	0.531535	0.843188	n.s.
29862	Ninj2	ninjurin 2	uc009dmx.1	chr6	chr6_120091880_120094879					3.81941	1.75452e-18	7.82647e-15	sigUP	3.4584	8.00901e-08	1.43378e-05	sigUP	9.22011	1.26777e-24	1.06671e-20	sigUP	1.14395	0.00134997	0.0249096	sigUP	1.04203	0.0237964	0.157433	n.s.	-0.309458	0.470988	0.787075	n.s.	0.853667	0.00478225	0.0831673	n.s.	0.705856	0.0690579	0.388925	n.s.	1.26548	0.0380037	0.217083	n.s.
264895	Acsf2	acyl-CoA synthetase family member 2	uc007kzc.1	chr11	chr11_94600287_94603286			chr11:94601623-94601864	1	1.79747	0.00311464	0.0304602	sigUP									0.656106	0.161696	0.449258	n.s.									-0.564294	0.161504	0.508238	n.s.
433485	Syndig1	synapse differentiation inducing 1	uc012cfp.1	chr2	chr2_149829283_149832282			chr2:149830394-149831294	1	2.55827	0.00483935	0.0413349	sigUP									-0.535645	0.868463	0.995502	n.s.									-1.15023	0.0937605	0.392226	n.s.
13384	Mpp3	membrane protein, palmitoylated 3 (MAGUK p55 subfamily member 3)	uc007lqd.1	chr11	chr11_102025456_102028455			chr11:102026467-102026950	1	-3.78615	0.010186	0.0691319	n.s.									-2.6043	0.0705357	0.29073	n.s.									-0.299211	0.610786	0.892129	n.s.
12797	Cnn1	calponin 1	uc009onv.2	chr9	chr9_22097753_22100752		4			2.2563	1.80799e-15	4.0325e-12	sigUP	2.21009	5.33627e-12	2.99329e-09	sigUP	-0.162982	0.999915	1	n.s.	0.389421	0.0871353	0.324177	n.s.	0.256588	0.233252	0.543323	n.s.	0.900896	0.14378	0.438799	n.s.	0.144143	0.452316	0.784288	n.s.	0.182414	0.312859	0.703771	n.s.	0.642216	0.384346	0.709652	n.s.
67441	Isoc2b	isochorismatase domain containing 2b	uc009eyw.1	chr7	chr7_4864680_4867679		7	chr7:4865969-4866227	1	1.16503	0.0116282	0.0754409	n.s.	1.4481	0.0272621	0.147799	n.s.	1.64556	0.0391025	0.231335	n.s.	0.573877	0.117892	0.380048	n.s.	0.764095	0.105851	0.368894	n.s.	2.92719	6.44542e-05	0.0038673	sigUP	0.352059	0.236952	0.597324	n.s.	0.635967	0.0948627	0.448044	n.s.	1.29528	0.0220001	0.155947	n.s.
110310	Krt7	keratin 7	uc007xtd.2	chr15	chr15_101410903_101413902		6	chr15:101412211-101412817	1	-4.08747	0.0170996	0.0960666	n.s.									0.429332	0.915654	1	n.s.									-2.42153	0.999816	1	n.s.
11607	Agtr1a	angiotensin II receptor, type 1a	uc007pyu.2	chr13	chr13_30334856_30337855					9.06721	6.77684e-14	1.09926e-10	sigUP	4.70399	0.000161894	0.00525935	sigUP	3.68093	0.00702739	0.0966361	n.s.	0.780853	0.493295	0.779408	n.s.	1.69883	0.0118591	0.107756	n.s.	0.678328	0.189178	0.505635	n.s.	-1.55408	0.0607261	0.321524	n.s.	-1.1819	0.0659656	0.381729	n.s.	-0.165795	0.999998	1	n.s.
66102	Cxcl16	chemokine (C-X-C motif) ligand 16	uc007jux.1	chr11	chr11_70458485_70461484			chr11:70459544-70459769	1	-1.73968	0.0171338	0.0961983	n.s.	-3.308	0.00100345	0.0184819	sigDOWN	-1.62932	0.120346	0.423923	n.s.	-2.08486	2.62672e-05	0.00157652	sigDOWN	-2.94767	0.000686673	0.018698	sigDOWN	-1.67119	0.0117867	0.105954	n.s.	-0.717099	0.0789625	0.362552	n.s.	-3.1719	1.64256e-06	0.000337086	sigDOWN	-0.154983	0.746775	0.965631	n.s.
11766	Ap1g2	adaptor protein complex AP-1, gamma 2 subunit	uc007tye.3	chr14	chr14_55105094_55108093			chr14:55106008-55106321	1	2.74129	0.0191485	0.103755	n.s.									-0.579729	0.505966	0.789847	n.s.									0.199883	0.756554	0.966972	n.s.
26417	Mapk3	mitogen-activated protein kinase 3	uc009jsm.1	chr7	chr7_126758126_126761125	3				1.74866	1.38513e-13	1.76535e-10	sigUP	0.921604	0.0319074	0.161647	n.s.	0.965334	0.393136	0.750826	n.s.	0.215205	0.234132	0.545048	n.s.	-0.141965	0.52391	0.785977	n.s.	0.316524	0.60207	0.884705	n.s.	0.0740265	0.621121	0.897123	n.s.	0.41846	0.0380582	0.296049	n.s.	1.07148	0.0522724	0.256007	n.s.
93895	Msx1os	msh homeobox 1 opposite strand	uc012dvm.1	chr5	chr5_37819064_37822063			chr5:37821293-37821605	1	-1.79783	0.0216353	0.112548	n.s.	-1.09244	0.346997	0.625163	n.s.	-1.04666	0.302722	0.659289	n.s.	0.460569	0.412459	0.718519	n.s.	0.695765	0.356161	0.663876	n.s.	0.910798	0.168732	0.478984	n.s.	1.04114	0.0177019	0.172504	n.s.	1.95954	0.000827034	0.0341111	sigUP	0.629994	0.237862	0.5652	n.s.
56735	Krt71	keratin 71	uc007xtx.1	chr15	chr15_101741598_101744597					5.57294	8.11484e-13	9.04957e-10	sigUP	4.69312	4.44995e-09	1.2078e-06	sigUP	-0.417562	1	1	n.s.	1.3182	0.0143071	0.11609	n.s.	1.11745	0.0260983	0.166863	n.s.	-0.159158	0.733066	0.96511	n.s.	-0.263657	0.555484	0.858941	n.s.	-0.237314	0.577145	0.858701	n.s.	-0.493048	0.999841	1	n.s.
72307	2510002D24Rik	RIKEN cDNA 2510002D24 gene	uc007yoo.1	chr16	chr16_18835080_18838079			chr16:18836679-18837010	1	-1.01596	0.0247075	0.123075	n.s.	-1.37034	0.161828	0.416116	n.s.	-1.12105	0.120523	0.424102	n.s.	-1.59822	6.30298e-06	0.000595048	sigDOWN	-0.436433	0.574619	0.815175	n.s.	-1.47634	0.00498882	0.0643803	n.s.	-0.186455	0.485053	0.809162	n.s.	0.680769	0.170781	0.566245	n.s.	-0.0227373	0.921179	1	n.s.
75002	Tmprss12	transmembrane (C-terminal) protease, serine 12	uc007xqt.1	chr15	chr15_100279337_100282336	8		chr15:100280852-100281074	1	-3.09972	0.0248873	0.123729	n.s.									0.476619	0.549516	0.818243	n.s.									0.820475	0.272088	0.633586	n.s.
214951	Rhbdl1	rhomboid like 1	uc008bcg.1	chr17	chr17_25835628_25838627			chr17:25837032-25837307	1	-3.08074	0.0302472	0.139577	n.s.									-1.80164	0.0946314	0.339112	n.s.									-0.490485	0.65668	0.915329	n.s.
381101	Dnph1	2'-deoxynucleoside 5'-phosphate N-hydrolase 1	uc008csz.1	chr17	chr17_46495289_46498288			chr17:46496689-46496998	1	1.13259	0.0388878	0.164972	n.s.	-2.81687	0.0176714	0.113675	n.s.	1.35854	0.160325	0.479131	n.s.	-0.0309081	0.935184	1	n.s.	-2.00824	0.348653	0.657751	n.s.	-0.0349817	0.917214	1	n.s.	-0.111768	0.7132	0.943383	n.s.	-2.80954	1.19747e-05	0.00162508	sigDOWN	0.126153	0.845178	1	n.s.
270058	Map1s	microtubule-associated protein 1S	uc009mcd.2	chr8	chr8_70904474_70907473	8		chr8:70905910-70906644	1	-1.82959	0.0409051	0.169895	n.s.									-0.623826	0.34775	0.663017	n.s.									0.153199	0.766827	0.971218	n.s.
379043	Raet1e	retinoic acid early transcript 1E	uc011xbj.1	chr10	chr10_22157109_22160108	3		chr10:22159929-22160147	1	1.11631	0.0418112	0.172574	n.s.									0.219865	0.63514	0.873031	n.s.									0.822618	0.109279	0.424251	n.s.
13723	Emb	embigin	uc007rym.2	chr13	chr13_117219073_117222072			chr13:117220565-117221184	1	0.803625	0.0554453	0.209024	n.s.	1.36317	0.00704351	0.0646449	n.s.	1.62783	0.117437	0.418394	n.s.	-0.4827	0.121139	0.386599	n.s.	-0.521605	0.111177	0.376588	n.s.	-1.83859	0.0147415	0.119265	n.s.	0.106777	0.675033	0.924802	n.s.	0.20158	0.447332	0.794107	n.s.	0.739041	0.361389	0.690603	n.s.
74268	Aven	apoptosis, caspase activation inhibitor	uc008lpf.2	chr2	chr2_112616917_112619916					2.04605	1.53861e-11	1.1439e-08	sigUP	1.99796	2.07183e-06	0.000205087	sigUP	0.159783	0.869717	1	n.s.	0.405122	0.0797661	0.310724	n.s.	0.358415	0.200396	0.507259	n.s.	-0.0975748	0.941907	1	n.s.	-0.17638	0.365968	0.718764	n.s.	-0.306586	0.221541	0.620354	n.s.	0.367277	0.466181	0.774116	n.s.
217039	Ggnbp2	gametogenetin binding protein 2	uc007kqv.1	chr11	chr11_84869239_84872238	7		chr11:84869569-84870994	1	-0.540761	0.0603736	0.220928	n.s.	-1.29808	0.0209511	0.126186	n.s.	-0.242035	0.651844	0.93979	n.s.	-0.985448	4.42776e-06	0.00047308	n.s.	-1.03176	0.0112543	0.103831	n.s.	-0.851711	0.0205097	0.142117	n.s.	0.122077	0.485219	0.80922	n.s.	0.248117	0.411301	0.773116	n.s.	-0.172161	0.54284	0.832566	n.s.
14618	Gjb1	gap junction protein, beta 1	uc057asj.1	chrX	chrX_101382232_101385231		3	chrX:101384707-101385003	1	0.331759	0.584551	0.848462	n.s.									-0.320104	0.522917	0.801995	n.s.									-0.11617	0.781083	0.978506	n.s.
15270	H2afx	H2A histone family, member X	uc009pcy.1	chr9	chr9_44333215_44336214			chr9:44334420-44335581	7	2.22829	5.7338e-11	3.78919e-08	sigUP	1.87955	0.000140044	0.00471333	sigUP	2.47897	2.54873e-07	0.000134032	sigUP	1.15511	2.08842e-05	0.00134526	sigUP	1.08297	0.00219806	0.0391004	sigUP	0.502535	0.17661	0.489297	n.s.	0.741396	0.00145417	0.0452822	n.s.	0.73555	0.0158894	0.199725	n.s.	0.735088	0.0187878	0.142801	n.s.
329160	9130024F11Rik	RIKEN cDNA 9130024F11 gene	uc011wld.1	chr1	chr1_56969969_56972968			chr1:56970859-56971119	1	-0.967262	0.0684257	0.238879	n.s.									0.643182	0.106125	0.361371	n.s.									0.0624662	0.859101	1	n.s.
71839	Osgin1	oxidative stress induced growth inhibitor 1	uc009npp.1	chr8	chr8_119435662_119438661					3.63045	1.08731e-10	6.68994e-08	sigUP									0.389608	0.353492	0.667939	n.s.									-0.700473	0.0529468	0.29968	n.s.
67027	Mkrn2	makorin, ring finger protein, 2	uc009diw.1	chr6	chr6_115600438_115603437			chr6:115601821-115602215	7	1.37234	1.18509e-10	7.04855e-08	sigUP	1.36981	2.02552e-07	2.98995e-05	sigUP	0.814365	0.00199468	0.0450887	n.s.	0.323635	0.0463933	0.229587	n.s.	0.224375	0.241612	0.55122	n.s.	0.308482	0.125932	0.409899	n.s.	-0.197948	0.128512	0.457419	n.s.	-0.310459	0.040068	0.301388	n.s.	-0.0479328	0.744378	0.963717	n.s.
380714	Rph3al	rabphilin 3A-like (without C2 domains)	uc007kex.2	chr11	chr11_75924392_75927391					2.00753	1.28648e-10	7.40471e-08	sigUP	2.39067	1.55219e-06	0.000167437	sigUP	0.228008	0.723814	0.982444	n.s.	0.682519	0.00327645	0.0445252	n.s.	0.551095	0.0461133	0.233757	n.s.	0.449052	0.184355	0.499249	n.s.	0.711381	0.000319198	0.0175244	n.s.	0.82917	0.000609755	0.0283452	n.s.	-0.276513	0.604572	0.877047	n.s.
277496	Lkaaear1	LKAAEAR motif containing 1 (IKAAEAR murine motif)	uc008onh.1	chr2	chr2_181696943_181699942			chr2:181697243-181697469	1	-2.85043	0.0719641	0.246082	n.s.									0.592847	0.416416	0.721176	n.s.									0.138386	0.53834	0.847578	n.s.
53312	Nub1	negative regulator of ubiquitin-like proteins 1	uc012dti.2	chr5	chr5_24684315_24687314	8		chr5:24685600-24686046	7	1.52436	1.89347e-10	1.0238e-07	sigUP	1.34785	0.000104302	0.00381566	sigUP	1.12632	0.00109849	0.0322045	sigUP	0.686516	0.000173	0.00597066	n.s.	0.893886	0.000680162	0.0185808	n.s.	0.47738	0.0720685	0.297978	n.s.	0.053054	0.727076	0.952129	n.s.	-0.00168141	0.993594	1	n.s.	0.0859653	0.678478	0.924787	n.s.
18618	Pemt	phosphatidylethanolamine N-methyltransferase	uc056yld.1	chr11	chr11_60044990_60047989			chr11:60046141-60046531	7	1.86604	2.53607e-10	1.33092e-07	sigUP	1.98601	4.80712e-07	6.35795e-05	sigUP	1.3728	0.000258039	0.0134395	sigUP	1.06242	1.18e-05	0.000902489	sigUP	0.826938	0.00633205	0.0738325	n.s.	1.28628	2.34525e-05	0.00200642	sigUP	-0.0659887	0.731148	0.954693	n.s.	-0.0795162	0.733908	0.92152	n.s.	0.0505166	0.832636	1	n.s.
16597	Klf12	Kruppel-like factor 12	uc007uvh.2	chr14	chr14_100148296_100151295					9.04731	2.86895e-10	1.46259e-07	sigUP	6.63402	3.53111e-06	0.000306297	sigUP	1.58235	1	1	n.s.	4.50046	1.24733e-05	0.000931221	sigUP	3.51823	6.30044e-05	0.00335518	sigUP	0.257352	0.999957	1	n.s.	0.582063	0.0739656	0.351376	n.s.	1.78462	0.00289477	0.0722748	n.s.	-1.54524	0.124158	0.407131	n.s.
100342	Tent5b	terminal nucleotidyltransferase 5B	uc008vct.2	chr4	chr4_133478633_133481632	6		chr4:133479734-133479960	7	1.82159	3.44845e-10	1.70918e-07	sigUP									1.14044	2.03709e-07	4.78261e-05	sigUP									0.281083	0.116098	0.436758	n.s.
66411	Tbcb	tubulin folding cofactor B	uc009gds.2	chr7	chr7_30230530_30233529	8		chr7:30233445-30233688	1	0.474096	0.100882	0.304836	n.s.	0.304878	0.425279	0.688928	n.s.	0.512513	0.202374	0.543323	n.s.	-0.710271	0.0011897	0.0229738	n.s.	-0.728419	0.0107692	0.101126	n.s.	-0.172339	0.672774	0.931193	n.s.	-0.361563	0.0377723	0.253372	n.s.	-0.298735	0.173327	0.569322	n.s.	-0.56818	0.0213086	0.153503	n.s.
85030	Tnfrsf25	tumor necrosis factor receptor superfamily, member 25	uc008vzk.2	chr4	chr4_152114843_152117842			chr4:152115852-152116278	1	-2.36244	0.122103	0.343237	n.s.									-0.60019	0.763463	0.94677	n.s.									-1.11673	0.208874	0.566994	n.s.
21410	Hnf1b	HNF1 homeobox B	uc056ynm.1	chr11	chr11_83851460_83854459	4		chr11:83853231-83853459	1	1.14681	0.15103	0.38965	n.s.	0.534513	0.560799	0.787033	n.s.	0.338887	0.999971	1	n.s.	-1.00667	0.0803756	0.311905	n.s.	-1.22748	0.0646967	0.282835	n.s.	-0.504275	0.999942	1	n.s.	-0.790274	0.108259	0.423056	n.s.	-0.637869	0.260981	0.661903	n.s.	1.21396	0.0466604	0.242294	n.s.
767815	BB557941	expressed sequence BB557941	uc029txk.1	chr2	chr2_57180255_57183254					1.46464	4.20512e-10	1.8758e-07	sigUP	1.68863	5.66732e-10	1.98687e-07	sigUP	-2.10228	0.0204522	0.167539	n.s.	0.555482	0.00321006	0.0441273	n.s.	0.412082	0.0362793	0.2041	n.s.	0.498776	0.519476	0.827978	n.s.	-0.0728403	0.642591	0.908804	n.s.	-0.0823578	0.615657	0.87454	n.s.	0.137742	0.301971	0.633304	n.s.
107767	Scamp1	secretory carrier membrane protein 1	uc007rls.1	chr13	chr13_94283782_94286781			chr13:94284887-94285843	7	1.44629	5.57469e-10	2.36831e-07	sigUP	1.18061	3.50301e-07	4.83185e-05	sigUP	0.987863	0.121841	0.426005	n.s.	0.756638	5.74889e-05	0.00282583	n.s.	0.71503	6.07781e-05	0.00329927	n.s.	-0.447091	0.531542	0.835805	n.s.	-0.197436	0.191743	0.547403	n.s.	-0.205043	0.147575	0.534753	n.s.	-0.15178	0.701273	0.940476	n.s.
17308	Mgat1	mannoside acetylglucosaminyltransferase 1	uc007iqe.1	chr11	chr11_49249052_49252051	7		chr11:49250479-49250859	1	0.836281	0.151328	0.390291	n.s.									0.87324	0.074966	0.300293	n.s.									-0.259745	0.527195	0.840788	n.s.
15381	Hnrnpc	heterogeneous nuclear ribonucleoprotein C	uc007tof.2	chr14	chr14_52102529_52105528	6		chr14:52103656-52104409	7	1.1535	6.06229e-10	2.51557e-07	sigUP	0.0801655	0.787225	0.918047	n.s.	0.285727	0.408506	0.764985	n.s.	0.35673	0.0182739	0.133906	n.s.	-0.395452	0.0590801	0.267834	n.s.	-0.200974	0.422202	0.746147	n.s.	0.0804785	0.521262	0.836643	n.s.	0.0855836	0.613661	0.873697	n.s.	0.194513	0.343922	0.67375	n.s.
73009	2900057B20Rik	RIKEN cDNA 2900057B20 gene	uc008fqm.1	chr18	chr18_76096972_76099971					3.44894	6.23349e-10	2.52782e-07	sigUP	4.31215	7.40333e-10	2.41402e-07	sigUP	0.324326	1	1	n.s.	0.96387	0.017082	0.128823	n.s.	0.850432	0.0605766	0.272562	n.s.	0.161483	0.999812	1	n.s.	0.619709	0.062453	0.326661	n.s.	1.22145	0.000789914	0.033735	sigUP	-0.0448324	0.999766	1	n.s.
70383	Cox10	heme A:farnesyltransferase cytochrome c oxidase assembly factor 10	uc007jko.2	chr11	chr11_64077973_64080972			chr11:64079260-64079688	7	1.24702	6.45965e-10	2.56132e-07	sigUP	1.39995	1.37321e-06	0.000154056	sigUP	1.20642	0.0386669	0.23025	n.s.	0.245706	0.119501	0.383088	n.s.	0.171758	0.387194	0.691688	n.s.	1.0542	0.0538236	0.25056	n.s.	0.0882092	0.500826	0.820862	n.s.	0.206663	0.215874	0.6138	n.s.	0.859557	0.0249856	0.16913	n.s.
69156	Comtd1	catechol-O-methyltransferase domain containing 1	uc007slt.1	chr14	chr14_21847411_21850410			chr14:21847625-21848111	1	0.883356	0.154934	0.396057	n.s.									-0.142176	0.772875	0.95139	n.s.									0.696529	0.0844729	0.373636	n.s.
64008	Aqp9	aquaporin 9	uc012gwm.2	chr9	chr9_71161790_71164789					1.55619	7.09001e-10	2.74572e-07	sigUP	1.19358	0.00115829	0.0203463	sigUP	-0.0447122	0.944607	1	n.s.	1.02955	5.98077e-07	0.000110015	sigUP	1.15957	4.27429e-05	0.00261981	sigUP	0.967662	0.0409335	0.211889	n.s.	-0.025541	0.876917	1	n.s.	-0.0767879	0.735175	0.921906	n.s.	-0.101436	0.769494	0.979126	n.s.
23969	Pacsin1	protein kinase C and casein kinase substrate in neurons 1	uc008bpj.2	chr17	chr17_27654091_27657090	3				1.44327	7.60086e-10	2.76603e-07	sigUP	1.15741	0.00128205	0.0217923	sigUP	0.345576	0.678902	0.957301	n.s.	0.969288	1.273e-07	3.34031e-05	n.s.	0.826359	0.000383556	0.0130009	n.s.	-0.920974	0.222981	0.548426	n.s.	0.00885929	0.953538	1	n.s.	0.131023	0.503383	0.826432	n.s.	-0.144086	0.687278	0.932546	n.s.
67149	Nkain1	Na+/K+ transporting ATPase interacting 1	uc008uzj.2	chr4	chr4_130572537_130575536	3		chr4:130573619-130574244	7	2.10928	7.75103e-10	2.76603e-07	sigUP	1.25213	0.0604498	0.236683	n.s.	1.82215	0.00099697	0.0297465	sigUP	1.00195	0.000118805	0.00463861	sigUP	0.410512	0.348903	0.658074	n.s.	0.864367	0.0144668	0.118166	n.s.	0.903102	4.0002e-05	0.00482267	n.s.	0.622351	0.100046	0.453795	n.s.	1.10748	0.000388553	0.0140917	sigUP
74666	4930432K21Rik	RIKEN cDNA 4930432K21 gene	uc009mmc.2	chr8	chr8_84146538_84149537	8		chr8:84147768-84148115	7	1.68922	7.6074e-10	2.76603e-07	sigUP									0.679811	0.00127688	0.023907	n.s.									-0.124508	0.471647	0.798884	n.s.
268490	Lsm12	LSM12 homolog	uc007lqs.1	chr11	chr11_102183757_102186756	6		chr11:102184904-102185342	7	1.68938	8.08645e-10	2.82915e-07	sigUP	0.213669	0.673702	0.860433	n.s.	-0.327982	0.683136	0.959504	n.s.	0.459604	0.0294473	0.17721	n.s.	-0.764981	0.0755525	0.307249	n.s.	0.524091	0.355161	0.687287	n.s.	0.0044461	0.97831	1	n.s.	-0.205289	0.51304	0.83254	n.s.	0.221446	0.636493	0.897963	n.s.
75477	Pfn3	profilin 3	uc007qqu.1	chr13	chr13_55413733_55416732			chr13:55414821-55415130	1	2.26517	0.160062	0.40354	n.s.									2.19731	0.089888	0.329604	n.s.									0.0508254	0.88147	1	n.s.
58200	Ppp1r1a	protein phosphatase 1, regulatory inhibitor subunit 1A	uc007xyj.1	chr15	chr15_103536493_103539492	8		chr15:103537683-103538175	1	-1.88882	0.164424	0.41113	n.s.									0.869796	1	1	n.s.									-0.782085	1	1	n.s.
170935	Grid2ip	glutamate receptor, ionotropic, delta 2 (Grid2) interacting protein 1	uc009akf.1	chr5	chr5_143368592_143371591			chr5:143369996-143370257	1	-2.67154	0.165587	0.412555	n.s.									0.0932221	0.874224	0.997723	n.s.									-0.133009	0.849315	1	n.s.
12234	Btrc	beta-transducin repeat containing protein	uc008hqz.2	chr19	chr19_45362234_45365233			chr19:45363449-45363972	7	1.5852	9.56785e-10	3.09901e-07	sigUP	1.13189	0.0294746	0.154324	n.s.	1.63847	0.0199436	0.165652	n.s.	0.212674	0.297048	0.612036	n.s.	0.142692	0.705451	0.88817	n.s.	-0.180392	0.745134	0.969989	n.s.	0.13473	0.426173	0.764242	n.s.	-0.164872	0.604202	0.870033	n.s.	0.278646	0.454214	0.765768	n.s.
75753	Klf17	Kruppel-like factor 17	uc008uix.1	chr4	chr4_117764167_117767166					1.26872	9.7262e-10	3.09901e-07	sigUP	1.19224	0.000137584	0.00464914	sigUP	0.997307	0.00264802	0.0534304	n.s.	0.971688	9.0926e-10	7.39136e-07	n.s.	1.05671	1.29739e-06	0.000202152	sigUP	0.250944	0.326798	0.659237	n.s.	-0.00866531	0.947034	1	n.s.	0.145587	0.430981	0.783704	n.s.	-0.0766807	0.677119	0.924079	n.s.
223726	Mpped1	metallophosphoesterase domain containing 1	uc007xbk.1	chr15	chr15_83778523_83781522					2.15523	1.05972e-09	3.26009e-07	sigUP	2.1767	1.02865e-06	0.000123644	sigUP	-0.500959	0.999914	1	n.s.	0.765489	0.00520003	0.0607719	n.s.	0.668659	0.0198109	0.143514	n.s.	-1.05741	1	1	n.s.	-0.0833625	0.703078	0.938858	n.s.	-0.223471	0.344142	0.72717	n.s.	-0.647224	0.99996	1	n.s.
100316808	Mir1905	microRNA 1905	uc012cry.1	chr3	chr3_88534883_88537882			chr3:88536237-88537018	1	1.13191	0.169202	0.417517	n.s.									-0.81655	0.545855	0.815651	n.s.									-1.08798	0.999449	1	n.s.
73124	Golim4	golgi integral membrane protein 4	uc008png.2	chr3	chr3_75955450_75958449			chr3:75956177-75957134	1	-3.42798	0.174352	0.425707	n.s.									-1.454	0.238297	0.550413	n.s.									0.393702	0.776375	0.976172	n.s.
75901	Dcp1a	decapping mRNA 1A	uc007sva.1	chr14	chr14_30478065_30481064			chr14:30479315-30479994	7	1.52168	1.6255e-09	4.83396e-07	sigUP	1.71223	1.35818e-06	0.000154056	sigUP	0.340669	0.527972	0.852169	n.s.	0.760959	0.00013242	0.0050165	n.s.	0.844487	0.000787541	0.0201409	n.s.	0.207187	0.668197	0.928524	n.s.	0.297362	0.0787077	0.361674	n.s.	0.249877	0.242181	0.64342	n.s.	0.254019	0.409247	0.732328	n.s.
14236	Foxn2	forkhead box N2	uc008dvl.2	chr17	chr17_88439212_88442211	5		chr17:88440299-88441824	7	-0.934817	1.68245e-09	4.92129e-07	n.s.	-0.811184	0.00342666	0.0415445	n.s.	-3.55489	2.7943e-18	7.83709e-15	sigDOWN	-0.22764	0.0635018	0.274719	n.s.	-0.348788	0.0781403	0.312773	n.s.	-0.225519	0.397045	0.725773	n.s.	0.294148	0.0030526	0.0659722	n.s.	0.2198	0.164397	0.557675	n.s.	0.522127	0.00424259	0.0611253	n.s.
60532	Wtap	Wilms tumour 1-associating protein	uc008alu.2	chr17	chr17_12991040_12994039		7	chr17:12991739-12992897	7	1.36463	1.74699e-09	5.02768e-07	sigUP	1.35504	2.77501e-08	5.98691e-06	sigUP	-1.00929	0.168315	0.491667	n.s.	0.363031	0.0362654	0.200424	n.s.	0.386069	0.0287831	0.177552	n.s.	0.414666	0.400445	0.728664	n.s.	0.279402	0.053076	0.299751	n.s.	0.458209	0.00198392	0.0587771	n.s.	0.203307	0.588182	0.864999	n.s.
64242	Ngb	neuroglobin	uc007oii.1	chr12	chr12_87101040_87104039	8		chr12:87102114-87102587	1	0.841908	0.181148	0.434906	n.s.									2.35962	0.151099	0.432542	n.s.									-1.75281	0.996444	1	n.s.
93842	Igsf9	immunoglobulin superfamily, member 9	uc011wwm.1	chr1	chr1_172480713_172483712	7		chr1:172481969-172482213	1	-2.61784	0.18943	0.446912	n.s.									-0.677619	0.999401	1	n.s.									-1.7454	0.280194	0.640879	n.s.
114643	Oas1c	2'-5' oligoadenylate synthetase 1C	uc008zid.1	chr5	chr5_120811015_120814014					1.58806	2.41135e-09	6.61934e-07	sigUP	1.75681	5.19457e-08	1.01644e-05	sigUP	3.01025	0.0129441	0.134287	n.s.	1.39045	1.31123e-10	2.12693e-07	sigUP	1.31295	5.97696e-09	2.7939e-06	sigUP	0.940944	0.179764	0.494453	n.s.	0.546956	0.00377634	0.0744543	n.s.	0.639738	0.00131779	0.0452895	n.s.	-0.544838	0.67985	0.925743	n.s.
66667	Hspbap1	Hspb associated protein 1	uc012afa.1	chr16	chr16_35768886_35771885	6		chr16:35768872-35769540	7	1.8493	2.66204e-09	7.14226e-07	sigUP	2.35148	1.47665e-07	2.34426e-05	sigUP	1.93838	1.65438e-05	0.00244209	sigUP	0.358972	0.146175	0.425552	n.s.	0.239227	0.466305	0.746664	n.s.	-0.144059	0.683581	0.936751	n.s.	0.0258502	0.901825	1	n.s.	0.206886	0.472115	0.806769	n.s.	-0.409844	0.121967	0.402916	n.s.
67867	Lrrc28	leucine rich repeat containing 28	uc009hip.1	chr7	chr7_67639841_67642840					1.37646	2.6819e-09	7.14226e-07	sigUP	1.29351	9.38358e-06	0.000621681	sigUP	1.66041	0.0305833	0.20537	n.s.	0.226899	0.212769	0.518781	n.s.	0.16198	0.424977	0.722788	n.s.	0.0513754	0.913727	1	n.s.	-0.0676644	0.657937	0.915894	n.s.	-0.0513973	0.765656	0.934457	n.s.	0.985617	0.0114862	0.109584	n.s.
76815	Calcoco2	calcium binding and coiled-coil domain 2	uc033fzk.1	chr11	chr11_96110463_96113462					2.00449	3.49455e-09	9.1696e-07	sigUP	0.482156	0.354843	0.632018	n.s.	1.24207	0.0442487	0.24591	n.s.	0.22109	0.407971	0.71465	n.s.	0.177877	0.78764	0.926623	n.s.	0.280458	0.710791	0.952173	n.s.	-0.00360201	0.983345	1	n.s.	-0.229914	0.496542	0.822756	n.s.	-0.145597	0.672051	0.920835	n.s.
69190	Dym	dymeclin	uc008fqb.1	chr18	chr18_75125325_75128324					1.58186	3.57498e-09	9.23781e-07	sigUP	2.06111	1.27991e-07	2.1116e-05	sigUP	1.3262	0.00149113	0.0384807	sigUP	1.09713	3.03571e-07	6.37249e-05	sigUP	1.16163	4.5719e-05	0.00272822	sigUP	0.661563	0.0280188	0.169832	n.s.	0.0975212	0.586006	0.877513	n.s.	0.377113	0.114667	0.482315	n.s.	-0.0660156	0.773281	0.980468	n.s.
74724	4930512B01Rik	RIKEN cDNA 4930512B01 gene	uc011ynd.1	chr12	chr12_69788844_69791843			chr12:69790527-69790799	1	-0.411695	0.20307	0.46693	n.s.	-0.432363	0.328983	0.607172	n.s.	0.662735	0.762869	1	n.s.	0.358409	0.169799	0.460583	n.s.	0.507681	0.12984	0.405521	n.s.	-0.098507	0.308142	0.641442	n.s.	0.365127	0.0729582	0.348675	n.s.	0.292865	0.249872	0.649802	n.s.	1.69973	0.00302919	0.0501225	n.s.
74016	Phf19	PHD finger protein 19	uc008jji.1	chr2	chr2_34912477_34915476	7		chr2:34913764-34914039	1	1.53564	0.225781	0.496289	n.s.									1.37119	0.13682	0.412532	n.s.									0.986663	0.158438	0.503115	n.s.
213773	Tbl3	transducin (beta)-like 3	uc012amp.1	chr17	chr17_24706154_24709153	6		chr17:24707496-24707706	7	1.90921	4.86795e-09	1.20637e-06	sigUP									-0.0330903	0.89617	1	n.s.									-0.80332	1.97874e-05	0.00296695	n.s.
54198	Snx3	sorting nexin 3	uc007eyr.2	chr10	chr10_42500554_42503553	6		chr10:42501839-42502718	7	1.57083	4.98895e-09	1.21942e-06	sigUP	1.77284	1.75532e-06	0.000180113	sigUP	1.89804	5.37248e-07	0.000196539	sigUP	0.877734	2.23339e-05	0.00139337	n.s.	1.24526	8.80057e-06	0.000832	sigUP	0.270934	0.350319	0.683278	n.s.	-0.227566	0.175551	0.527421	n.s.	-0.0316838	0.885172	0.976893	n.s.	-0.355409	0.0945565	0.355227	n.s.
68709	Cilp2	cartilage intermediate layer protein 2	uc009lyb.2	chr8	chr8_69885893_69888892	2		chr8:69886007-69886293	1	-1.87886	0.228869	0.500515	n.s.									0.0817078	0.978892	1	n.s.									-0.0454527	0.949468	1	n.s.
243743	Plxna4	plexin A4	uc009bgm.3	chr6	chr6_32586693_32589692			chr6:32587248-32588222	7	2.1897	6.44077e-09	1.5323e-06	sigUP	2.31268	6.08152e-08	1.14301e-05	sigUP	0.811242	0.316357	0.676278	n.s.	0.669612	0.0234598	0.155495	n.s.	0.491995	0.0750858	0.306568	n.s.	-0.266742	0.514592	0.823308	n.s.	0.289556	0.271722	0.633586	n.s.	0.201482	0.42997	0.783576	n.s.	-0.187997	0.999901	1	n.s.
230822	Ncmap	noncompact myelin associated protein	uc008vgj.2	chr4	chr4_135396728_135399727	7		chr4:135398085-135398364	1	0.577956	0.231994	0.504383	n.s.	0.470837	0.408352	0.677845	n.s.	-0.0899104	0.899964	1	n.s.	0.137796	0.720273	0.923659	n.s.	-0.311265	0.602561	0.83073	n.s.	-0.301332	0.585884	0.876223	n.s.	-0.154224	0.573025	0.86896	n.s.	0.342535	0.319089	0.707676	n.s.	-0.577259	0.130405	0.41847	n.s.
140481	Man2a2	mannosidase 2, alpha 2	uc009iaq.1	chr7	chr7_80362170_80365169	4		chr7:80363080-80363296	1	-0.587711	0.248352	0.524791	n.s.									-0.789602	0.0618042	0.269956	n.s.									-0.871233	0.00419903	0.0777034	n.s.
52840	Dbndd2	dysbindin (dystrobrevin binding protein 1) domain containing 2	uc008nva.1	chr2	chr2_164486611_164489610	4		chr2:164485968-164487110	1	0.492598	0.255791	0.533212	n.s.	0.538043	0.414162	0.681682	n.s.	-0.13797	0.870032	1	n.s.	0.756256	0.0286785	0.174111	n.s.	0.84533	0.128623	0.403668	n.s.	1.13325	0.0316284	0.182496	n.s.	0.0899562	0.754963	0.966375	n.s.	-0.053071	0.860809	0.968683	n.s.	0.185001	0.669277	0.918795	n.s.
668433	4930544D05Rik	RIKEN cDNA 4930544D05 gene	uc011xxw.1	chr11	chr11_70614394_70617393			chr11:70615353-70615727	1	1.85256	0.270687	0.549731	n.s.									0.125479	0.856656	0.990495	n.s.									-0.6766	0.45586	0.786797	n.s.
17874	Myd88	myeloid differentiation primary response gene 88	uc009sar.1	chr9	chr9_119338541_119341540			chr9:119339621-119340000	1	0.356174	0.282448	0.563624	n.s.	0.151173	0.81483	0.931646	n.s.	-1.55233	0.0772137	0.333573	n.s.	0.564151	0.0276816	0.171382	n.s.	0.627857	0.151076	0.441066	n.s.	-0.279462	0.598458	0.882634	n.s.	-0.1833	0.386962	0.735702	n.s.	-0.129637	0.715047	0.915127	n.s.	0.20708	0.642253	0.902407	n.s.
109050	Inka2	inka box actin regulator 2	uc008qvc.2	chr3	chr3_105703099_105706098			chr3:105705195-105705526	1	-1.62119	0.286751	0.569112	n.s.									-1.46402	0.247842	0.561413	n.s.									0.249194	0.836384	1	n.s.
70225	Ppil3	peptidylprolyl isomerase (cyclophilin)-like 3	uc007bbv.2	chr1	chr1_58443987_58446986			chr1:58445082-58445545	1	-0.56081	0.289815	0.572825	n.s.	0.496753	0.574924	0.796717	n.s.	0.600864	0.472547	0.81589	n.s.	-0.283363	0.484515	0.772997	n.s.	0.362994	0.472217	0.750516	n.s.	-0.0181833	0.844042	1	n.s.	-0.703647	0.0468976	0.283179	n.s.	-0.0753459	0.915143	0.984028	n.s.	-1.02552	0.0383058	0.218165	n.s.
70584	Pak4	p21 (RAC1) activated kinase 4	uc009fzh.1	chr7	chr7_28596685_28599684	4		chr7:28597813-28598435	7	1.09579	9.70407e-09	2.08614e-06	sigUP	1.62859	3.54293e-08	7.27079e-06	sigUP	-0.902773	0.315369	0.675195	n.s.	0.160076	0.290381	0.606843	n.s.	0.337807	0.0778083	0.31202	n.s.	1.49105	0.0373987	0.199666	n.s.	0.019518	0.874801	1	n.s.	0.031301	0.848884	0.964422	n.s.	0.599552	0.198255	0.516445	n.s.
213236	Dnd1	DND microRNA-mediated repression inhibitor 1	uc008eom.1	chr18	chr18_36764715_36767714			chr18:36765216-36765542	1	0.44873	0.296517	0.580827	n.s.	0.529252	0.262146	0.537058	n.s.	0.752494	0.101396	0.389248	n.s.	0.0495161	0.884948	1	n.s.	0.458764	0.277063	0.591078	n.s.	0.328333	0.393636	0.72221	n.s.	0.0811459	0.761579	0.969315	n.s.	-0.0873491	0.764851	0.934437	n.s.	0.0608062	0.850811	1	n.s.
23881	G3bp2	GTPase activating protein (SH3 domain) binding protein 2	uc008ych.2	chr5	chr5_92082099_92085098			chr5:92082867-92083958	7	-0.824782	1.13755e-08	2.36015e-06	n.s.	-0.813903	0.000350621	0.0090773	n.s.	0.0753641	0.766869	1	n.s.	-0.134014	0.234337	0.54513	n.s.	-0.359858	0.0217277	0.149227	n.s.	-0.740217	0.00934615	0.0918674	n.s.	0.125265	0.172577	0.522788	n.s.	0.226199	0.0763807	0.410126	n.s.	-0.200438	0.211073	0.535251	n.s.
101809	Spred3	sprouty-related, EVH1 domain containing 3	uc009gay.1	chr7	chr7_29168342_29171341	7		chr7:29171123-29171848	1	-1.39661	0.300423	0.58514	n.s.									-0.818418	0.456336	0.75163	n.s.									0.321158	0.677528	0.926152	n.s.
14919	Gucy2e	guanylate cyclase 2e	uc007jpo.1	chr11	chr11_69235523_69238522	5		chr11:69235603-69236622	1	0.679453	0.321283	0.607016	n.s.	0.461653	0.724203	0.889374	n.s.	0.309709	0.708075	0.971423	n.s.	1.53995	0.00726904	0.076295	n.s.	0.884753	0.24127	0.550894	n.s.	1.49348	0.0313898	0.181771	n.s.	-0.636751	0.149987	0.489283	n.s.	0.267959	0.665371	0.8935	n.s.	-0.499627	0.360664	0.690158	n.s.
243262	Oas1f	2'-5' oligoadenylate synthetase 1F	uc008zig.2	chr5	chr5_120845867_120848866		7			2.23052	1.259e-08	2.55277e-06	sigUP	2.68757	7.06014e-09	1.85638e-06	sigUP	-0.640503	0.999826	1	n.s.	1.18113	0.000159979	0.00567881	sigUP	0.998208	0.00123518	0.027088	n.s.	1.18257	0.0633888	0.276357	n.s.	0.0925603	0.724642	0.950581	n.s.	0.0537709	0.837815	0.960802	n.s.	-0.409596	0.193035	0.511358	n.s.
104662	Tsr1	TSR1 20S rRNA accumulation	uc007kcn.1	chr11	chr11_74896580_74899579			chr11:74896413-74898204	1	-0.274146	0.322006	0.607674	n.s.	-0.842751	0.16589	0.42284	n.s.	-0.143016	0.776461	1	n.s.	-0.675894	0.00226558	0.0346993	n.s.	-0.777035	0.0732569	0.302544	n.s.	-0.660732	0.0633719	0.276357	n.s.	-0.59234	0.0011793	0.0400224	n.s.	-1.43136	3.0733e-05	0.00349442	sigDOWN	-0.573497	0.0496089	0.250126	n.s.
68918	1190005I06Rik	RIKEN cDNA 1190005I06 gene	uc009nre.1	chr8	chr8_120632883_120635882		8	chr8:120633712-120634631	7	1.40768	1.40172e-08	2.77898e-06	sigUP	1.17715	1.40376e-05	0.000834613	sigUP	1.27212	4.00181e-05	0.00446056	sigUP	0.359429	0.0726242	0.295583	n.s.	0.385313	0.0496094	0.242	n.s.	0.296247	0.160684	0.466804	n.s.	-0.103109	0.539452	0.848391	n.s.	-0.0916238	0.578901	0.859455	n.s.	-0.0918147	0.600212	0.873291	n.s.
13631	Eef2k	eukaryotic elongation factor-2 kinase	uc009jnc.2	chr7	chr7_120842100_120845099	7		chr7:120842730-120843703	1	-0.319767	0.327492	0.613698	n.s.	-0.738997	0.102238	0.320696	n.s.	1.20368	0.214816	0.557089	n.s.	-0.130892	0.590713	0.846312	n.s.	-0.112939	0.701578	0.885666	n.s.	-0.0979504	0.869627	1	n.s.	0.770936	0.000222664	0.0139699	n.s.	0.818432	0.00152071	0.0503749	n.s.	1.9114	0.000859078	0.0228911	sigUP
54357	Epb41l4b	erythrocyte membrane protein band 4.1 like 4b	uc008sxy.2	chr4	chr4_57141657_57144656			chr4:57141906-57142146	7	1.2994	1.66422e-08	3.22768e-06	sigUP	1.464	4.21181e-06	0.000354381	sigUP	0.482646	0.337078	0.698738	n.s.	0.0831067	0.656782	0.884918	n.s.	0.00468414	0.978277	1	n.s.	-0.184257	0.46359	0.781536	n.s.	0.121576	0.440113	0.77514	n.s.	0.112445	0.528247	0.839567	n.s.	0.0519379	0.87968	1	n.s.
56296	Dmrtb1	DMRT-like family B with proline-rich C-terminal, 1	uc008tzy.2	chr4	chr4_107682663_107685662	8		chr4:107683545-107683992	6	1.74848	1.70903e-08	3.27895e-06	sigUP	2.08588	4.83609e-07	6.35795e-05	sigUP	1.78156	0.000116735	0.00844207	sigUP	0.593673	0.017186	0.12917	n.s.	0.354787	0.248538	0.558696	n.s.	1.38006	0.00125737	0.0283634	sigUP	0.124507	0.547806	0.853452	n.s.	0.329149	0.186926	0.586863	n.s.	0.635111	0.0453811	0.238499	n.s.
74211	1700017B05Rik	RIKEN cDNA 1700017B05 gene	uc009pur.2	chr9	chr9_57261100_57264099	8		chr9:57261525-57262813	6	2.61802	1.8138e-08	3.44295e-06	sigUP	3.02824	1.28854e-05	0.000797186	sigUP	2.63219	0.000610339	0.0221353	sigUP	1.10315	0.00400285	0.0511625	n.s.	1.36114	0.0120869	0.109236	n.s.	0.110933	0.901154	1	n.s.	-0.268987	0.365438	0.718197	n.s.	-0.225305	0.595042	0.86614	n.s.	-0.514894	0.233071	0.561595	n.s.
103768	Tubg2	tubulin, gamma 2	uc007lnm.2	chr11	chr11_101154384_101157383			chr11:101155842-101156193	7	1.15136	2.04648e-08	3.84372e-06	sigUP	1.25262	0.00476131	0.051034	n.s.	-2.62462	8.30611e-05	0.00677566	sigDOWN	0.318643	0.0517337	0.244915	n.s.	0.284797	0.377257	0.683808	n.s.	-1.77101	1.67722e-07	6.50551e-05	sigDOWN	-0.113325	0.407583	0.750981	n.s.	-0.0694778	0.793212	0.945813	n.s.	-0.432935	0.20043	0.519911	n.s.
100628576	Mir5046	microRNA 5046	uc029tqw.1	chr19	chr19_6828445_6831444			chr19:6831102-6831499	1	-1.33976	0.339788	0.627038	n.s.									-2.24787	0.014778	0.11807	n.s.									0.493419	0.178558	0.531587	n.s.
66686	Dcbld1	discoidin, CUB and LCCL domain containing 1	uc007fbd.2	chr10	chr10_52232119_52235118			chr10:52233395-52234339	7	1.27905	2.5609e-08	4.71073e-06	sigUP	1.42004	0.000312999	0.0081788	sigUP	-0.504258	0.315349	0.675195	n.s.	0.581981	0.00146299	0.026026	n.s.	0.569299	0.0464042	0.234724	n.s.	-0.566671	0.141806	0.436575	n.s.	-0.163573	0.269864	0.631283	n.s.	-0.310024	0.181662	0.578101	n.s.	0.0436904	0.870339	1	n.s.
26893	Cops6	COP9 signalosome subunit 6	uc009aes.1	chr5	chr5_138159602_138162601					1.60978	2.68931e-08	4.89646e-06	sigUP	1.74898	1.40855e-05	0.000834613	sigUP	1.16414	0.00408255	0.0702324	n.s.	0.315722	0.143176	0.421636	n.s.	0.657683	0.0300466	0.1823	n.s.	-0.00454526	0.986895	1	n.s.	-0.214272	0.215525	0.574927	n.s.	-0.159076	0.487301	0.816099	n.s.	-0.240372	0.310932	0.641737	n.s.
224742	Abcf1	ATP-binding cassette, sub-family F (GCN20), member 1	uc008cjk.1	chr17	chr17_35968251_35971250	8		chr17:35969410-35969972	7	1.50935	3.19116e-08	5.7515e-06	sigUP	1.488	3.25757e-06	0.000288518	sigUP	1.20173	0.000524504	0.0200599	sigUP	0.587311	0.0051632	0.0606134	n.s.	0.508087	0.0459484	0.233757	n.s.	0.837246	0.00668527	0.0748749	n.s.	0.122381	0.461838	0.791374	n.s.	0.336825	0.0830194	0.42593	n.s.	-0.131731	0.511402	0.810956	n.s.
69550	Bst2	bone marrow stromal cell antigen 2	uc009mdr.1	chr8	chr8_71535938_71538937					1.78701	3.24166e-08	5.78409e-06	sigUP	1.87784	0.000184946	0.00570589	sigUP	0.33999	0.597568	0.899541	n.s.	0.641069	0.0129178	0.108877	n.s.	0.793629	0.0207674	0.146821	n.s.	-0.423673	0.35501	0.687287	n.s.	0.319112	0.119277	0.442388	n.s.	0.259883	0.354983	0.734341	n.s.	0.830278	0.0222574	0.157226	n.s.
19401	Rara	retinoic acid receptor, alpha	uc007lhz.2	chr11	chr11_98958971_98961970			chr11:98959605-98960112	1	0.401318	0.365097	0.654979	n.s.									0.575569	0.0886469	0.327073	n.s.									0.587034	0.0291552	0.220617	n.s.
66930	Fank1	fibronectin type 3 and ankyrin repeat domains 1	uc009kdn.1	chr7	chr7_133775391_133778390			chr7:133776483-133777039	7	1.23966	3.31603e-08	5.83516e-06	sigUP	1.35893	0.000112841	0.00398928	sigUP	0.0082295	0.650729	0.938876	n.s.	0.697025	5.09657e-05	0.00256887	n.s.	0.838302	0.000351915	0.0123892	n.s.	0.500491	0.372157	0.703651	n.s.	-0.570238	6.91695e-05	0.00705061	n.s.	-0.446774	0.0258549	0.250626	n.s.	-0.475903	0.999949	1	n.s.
75751	Ipo4	importin 4	uc007tzq.1	chr14	chr14_55634179_55637178		8	chr14:55635504-55635849	1	0.287449	0.424052	0.712598	n.s.	-2.00588	0.00390635	0.0448775	sigDOWN	1.08253	0.0914186	0.368088	n.s.	-0.486417	0.0888277	0.327381	n.s.	-1.26382	0.0175691	0.134576	n.s.	-0.144877	0.798966	0.996369	n.s.	-0.267518	0.234935	0.594677	n.s.	-0.943415	0.0138627	0.184559	n.s.	0.0437092	0.92938	1	n.s.
227612	Tor4a	torsin family 4, member A	uc008iql.2	chr2	chr2_25195314_25198313			chr2:25195268-25195834	1	-1.75344	0.437567	0.72542	n.s.									0.160815	0.975345	1	n.s.									-0.0143717	0.962736	1	n.s.
18292	Sebox	SEBOX homeobox	uc007kjm.2	chr11	chr11_78502013_78505012					1.40677	3.6804e-08	6.19523e-06	sigUP	1.56372	6.1131e-08	1.14301e-05	sigUP	0.565112	0.40459	0.761152	n.s.	0.425266	0.0404236	0.213375	n.s.	0.289561	0.142912	0.428684	n.s.	-0.0819154	0.996963	1	n.s.	-0.0628677	0.716882	0.945415	n.s.	-0.0163834	0.919484	0.98524	n.s.	1.33917	0.0149966	0.12675	n.s.
170483	Grin3b	glutamate receptor, ionotropic, NMDA3B	uc007gau.1	chr10	chr10_79969224_79972223	8		chr10:79970819-79971364	1	-0.36137	0.450464	0.736537	n.s.									-0.719776	0.0511471	0.243235	n.s.									-0.212126	0.49866	0.819458	n.s.
83602	Gtf2a1	general transcription factor II A, 1	uc007oks.2	chr12	chr12_91588988_91591987	6				-0.917722	3.87713e-08	6.46539e-06	n.s.	-0.814222	0.000200691	0.00605237	n.s.	-0.705939	0.0139203	0.138283	n.s.	0.116126	0.383775	0.69477	n.s.	0.0645554	0.675896	0.872613	n.s.	0.140338	0.547406	0.847135	n.s.	0.0140446	0.897209	1	n.s.	0.0228045	0.855087	0.966569	n.s.	0.448702	0.0055122	0.0723551	n.s.
329427	Chn1os3	chimerin 1, opposite strand 3	uc029tyb.1	chr2	chr2_73595026_73598025					1.16001	3.98995e-08	6.47206e-06	sigUP	1.61462	2.25081e-08	5.11846e-06	sigUP	-1.12493	0.138693	0.450788	n.s.	0.288722	0.081168	0.313134	n.s.	0.335167	0.0694844	0.29362	n.s.	-0.816869	0.337217	0.669975	n.s.	0.0209209	0.879338	1	n.s.	0.107455	0.493814	0.820676	n.s.	0.385814	0.454284	0.765768	n.s.
27057	Ncoa4	nuclear receptor coactivator 4	uc007sym.2	chr14	chr14_32164289_32167288	8		chr14:32165538-32165807	1	-0.246754	0.483829	0.765469	n.s.	-0.0017218	0.989184	1	n.s.	-0.321752	0.664605	0.948487	n.s.	0.206988	0.427996	0.730271	n.s.	0.686735	0.219196	0.528457	n.s.	0.497828	0.315988	0.648793	n.s.	0.035628	0.870211	1	n.s.	0.357962	0.373091	0.745474	n.s.	0.410406	0.341041	0.671603	n.s.
69634	Clybl	citrate lyase beta like	uc007vax.2	chr14	chr14_122180194_122183193					1.76081	3.97931e-08	6.47206e-06	sigUP	1.69253	0.000107773	0.00387523	sigUP	2.31799	4.8258e-05	0.00501287	sigUP	0.793206	0.00225829	0.0346472	n.s.	0.668943	0.0371465	0.206577	n.s.	0.697905	0.146442	0.442565	n.s.	0.561954	0.0105191	0.130421	n.s.	0.551354	0.0440612	0.312853	n.s.	1.22248	0.00185633	0.0369077	sigUP
15484	Hsd11b2	hydroxysteroid 11-beta dehydrogenase 2	uc009ndf.1	chr8	chr8_105517246_105520245	5		chr8:105518523-105519317	1	1.49987	0.511025	0.789456	n.s.									0.891105	0.486177	0.774428	n.s.									-1.80215	0.0488455	0.287356	n.s.
108068	Grm2	glutamate receptor, metabotropic 2	uc009rkj.3	chr9	chr9_106654610_106657609	3				1.5939	4.85757e-08	7.73426e-06	sigUP									0.68703	0.00374147	0.0488719	n.s.									-0.143301	0.468834	0.796905	n.s.
320183	Msrb3	methionine sulfoxide reductase B3	uc007hfh.2	chr10	chr10_120897472_120900471			chr10:120898368-120899190	1	-0.214678	0.536549	0.809485	n.s.	-0.276689	0.526718	0.76555	n.s.	-1.366	0.815489	1	n.s.	0.288754	0.290403	0.606843	n.s.	0.204998	0.464332	0.745066	n.s.	1.87766	0.00247976	0.0421618	sigUP	-0.114102	0.628153	0.900324	n.s.	-0.00761703	0.972754	1	n.s.	-1.68692	0.00146491	0.0316857	sigDOWN
100628623	Mir3968	microRNA 3968	uc029rps.1	chr11	chr11_115446561_115449560			chr11:115447897-115448233	1	-0.861012	0.558745	0.826835	n.s.									-1.91547	0.104543	0.358585	n.s.									-0.708068	0.411019	0.753067	n.s.
78287	Rbsn	rabenosyn, RAB effector	uc009cyv.1	chr6	chr6_92213312_92216311	6		chr6:92214565-92214984	7	1.34578	5.82455e-08	9.03717e-06	sigUP	1.76696	6.63655e-07	8.33432e-05	sigUP	0.889212	0.0101922	0.118612	n.s.	0.216991	0.261719	0.576881	n.s.	0.390806	0.138562	0.420375	n.s.	0.0550711	0.830475	1	n.s.	-0.211755	0.184738	0.539665	n.s.	-0.0418562	0.836232	0.960378	n.s.	-0.387223	0.0559242	0.265996	n.s.
54637	Praf2	PRA1 domain family 2	uc009sme.1	chrX	chrX_7727071_7730070			chrX:7728375-7728692	1	-1.23904	0.0631958	0.22711	n.s.									-0.13577	0.769135	0.949539	n.s.									0.292296	0.457187	0.788021	n.s.
74443	P4htm	prolyl 4-hydroxylase, transmembrane (endoplasmic reticulum)	uc009rql.1	chr9	chr9_108596101_108599100	7		chr9:108597043-108597760	1	-0.450644	0.558635	0.826835	n.s.									-0.313317	0.638354	0.874257	n.s.									-0.449175	0.388156	0.736623	n.s.
72049	Tnfrsf13c	tumor necrosis factor receptor superfamily, member 13c	uc007wyj.1	chr15	chr15_82222837_82225836			chr15:82224181-82224403	1	-0.911423	0.577999	0.843377	n.s.									2.92306	0.0270914	0.169616	n.s.									-1.99176	0.0686617	0.340812	n.s.
13589	Mapre1	microtubule-associated protein, RP/EB family, member 1	uc008nik.1	chr2	chr2_153739787_153742786	8		chr2:153741142-153741640	7	-0.885572	8.19255e-08	1.2284e-05	n.s.	-1.10312	5.63607e-06	0.000439092	sigDOWN	-1.05121	0.000822757	0.0263725	sigDOWN	-0.285371	0.0277637	0.171587	n.s.	-0.339446	0.0429302	0.2259	n.s.	-0.260198	0.233769	0.560219	n.s.	0.262412	0.013215	0.147926	n.s.	0.0715236	0.607938	0.871412	n.s.	0.475586	0.00601086	0.0757355	n.s.
67028	2610002M06Rik	RIKEN cDNA 2610002M06 gene	uc009ucj.2	chrX	chrX_107814835_107817834			chrX:107815895-107816563	5	-1.00982	0.0107216	0.0716499	n.s.									-0.81481	0.00851738	0.0839656	n.s.									-0.302854	0.217926	0.576837	n.s.
12402	Cbl	Casitas B-lineage lymphoma	uc009pce.1	chr9	chr9_44232547_44235546			chr9:44233787-44234012	7	1.32691	8.62375e-08	1.24206e-05	sigUP	1.06805	0.00156588	0.0248099	sigUP	0.35447	0.424636	0.777221	n.s.	0.586771	0.00292846	0.041367	n.s.	0.523452	0.0406369	0.219001	n.s.	0.430968	0.258467	0.58968	n.s.	-0.195005	0.208891	0.566994	n.s.	-0.289504	0.152986	0.543525	n.s.	0.0238218	0.948597	1	n.s.
269003	Sap130	Sin3A associated protein	uc008eic.1	chr18	chr18_31632883_31635882			chr18:31633983-31635448	7	1.09171	8.6317e-08	1.24206e-05	sigUP	0.932287	0.00427525	0.0473316	n.s.	-1.69879	8.45549e-05	0.00677566	sigDOWN	0.329575	0.0339024	0.193049	n.s.	0.314237	0.18025	0.480553	n.s.	-0.486653	0.113378	0.387163	n.s.	0.00218737	0.986626	1	n.s.	0.0101823	0.959135	0.997806	n.s.	-0.0723748	0.73668	0.958915	n.s.
381802	Tsen2	tRNA splicing endonuclease subunit 2	uc009diu.1	chr6	chr6_115543204_115546203			chr6:115544556-115544868	7	3.72074	8.62599e-08	1.24206e-05	sigUP	4.00025	6.37193e-06	0.000470293	sigUP	1.52195	0.0571064	0.28187	n.s.	0.459222	0.409131	0.715514	n.s.	1.03024	0.174925	0.472647	n.s.	-0.718316	0.212293	0.533045	n.s.	-0.277181	0.478979	0.803852	n.s.	-0.0072667	0.97637	1	n.s.	-1.27413	0.0107839	0.105364	n.s.
52530	Nhp2	NHP2 ribonucleoprotein	uc007iuc.1	chr11	chr11_51618273_51621272			chr11:51619751-51620108	7	1.47242	8.46183e-08	1.24206e-05	sigUP	0.452648	0.291782	0.568363	n.s.	0.15781	0.699652	0.967599	n.s.	0.113375	0.580965	0.838617	n.s.	0.470411	0.194717	0.499793	n.s.	-0.1661	0.655164	0.920643	n.s.	0.062815	0.713352	0.943469	n.s.	0.112036	0.673674	0.897201	n.s.	-0.0911193	0.701185	0.940476	n.s.
101544	Zfp575	zinc finger protein 575	uc009fqa.1	chr7	chr7_24586142_24589141			chr7:24587459-24587679	7	2.02736	9.12331e-08	1.3023e-05	sigUP	1.88866	0.000185435	0.00570589	sigUP	0.624234	1	1	n.s.	1.66191	2.37997e-08	9.87576e-06	sigUP	1.51625	1.66906e-06	0.000246377	sigUP	-0.692029	1	1	n.s.	0.00122881	0.997075	1	n.s.	0.124877	0.652606	0.887941	n.s.	-0.00917326	0.999817	1	n.s.
243168	Hsd17b13	hydroxysteroid (17-beta) dehydrogenase 13	uc008yjx.2	chr5	chr5_103975889_103978888		4			1.38032	9.3673e-08	1.32651e-05	sigUP	1.47841	5.68905e-06	0.000439153	sigUP	1.1485	0.180739	0.513562	n.s.	0.0632229	0.756618	0.942235	n.s.	-0.0364042	0.871597	0.962386	n.s.	-1.43578	0.0353372	0.192819	n.s.	0.133552	0.42891	0.765304	n.s.	0.178468	0.331201	0.716018	n.s.	0.716957	0.113706	0.389546	n.s.
279618	Gm715	predicted gene 715	uc033jqd.1	chrX	chrX_60546508_60549507			chrX:60547893-60548176	2	-7.0378	6.09837e-06	0.000302259	sigDOWN									-2.16877	0.0604407	0.267594	n.s.									-1.19947	0.1804	0.535189	n.s.
230751	Oscp1	organic solute carrier partner 1	uc008usi.1	chr4	chr4_126057065_126060064	2		chr4:126058282-126058808	1	-0.250829	0.628486	0.876232	n.s.	0.655955	0.417714	0.683081	n.s.	-1.39819	0.0819166	0.345487	n.s.	0.877201	0.0164474	0.125899	n.s.	1.39736	0.0174236	0.134495	n.s.	0.569671	0.263886	0.596224	n.s.	-0.122841	0.677595	0.926152	n.s.	0.371356	0.405956	0.769652	n.s.	-0.614655	0.131703	0.420271	n.s.
13846	Ephb4	Eph receptor B4	uc009ach.2	chr5	chr5_137348609_137351608	7		chr5:137350063-137350612	1	0.195485	0.675458	0.910859	n.s.	0.168384	0.80755	0.928368	n.s.	-0.967996	0.249122	0.598718	n.s.	0.77557	0.0323515	0.187479	n.s.	0.671218	0.182282	0.48352	n.s.	0.428466	0.415539	0.740005	n.s.	0.132405	0.648193	0.911321	n.s.	-0.108656	0.800704	0.948623	n.s.	-0.253221	0.52766	0.821901	n.s.
22784	Slc30a3	solute carrier family 30 (zinc transporter), member 3	uc008wxa.2	chr5	chr5_31092028_31095027			chr5:31092577-31093652	1	-0.133617	0.685092	0.916338	n.s.	-0.0784626	0.882972	0.961103	n.s.	-1.55291	0.877445	1	n.s.	-0.145637	0.568138	0.829702	n.s.	-0.372679	0.167127	0.461948	n.s.	-0.367021	0.734587	0.9653	n.s.	-0.146671	0.511126	0.829243	n.s.	-0.0723394	0.75783	0.931498	n.s.	-0.85709	0.117812	0.395315	n.s.
13446	Doc2a	double C2, alpha	uc009jtb.1	chr7	chr7_126846053_126849052			chr7:126847587-126847941	1	0.123884	0.7041	0.92542	n.s.	0.749605	0.274536	0.549595	n.s.	-1.1602	0.16954	0.494458	n.s.	-0.106202	0.667621	0.892199	n.s.	-0.0544577	0.908977	0.977897	n.s.	-0.894951	0.341969	0.674965	n.s.	0.0855738	0.664239	0.919783	n.s.	0.375027	0.310963	0.702372	n.s.	-0.519419	0.154237	0.455365	n.s.
20832	Ssr4	signal sequence receptor, delta	uc009tms.2	chrX	chrX_73785528_73788527			chrX:73786897-73787489	2	-2.77564	2.41962e-12	2.15866e-09	sigDOWN									-1.43878	1.81389e-06	0.000231181	sigDOWN									-0.511858	0.0287333	0.219014	n.s.
27965	Spg21	SPG21, maspardin	uc009qdi.1	chr9	chr9_65459437_65462436			chr9:65460868-65461342	1	0.181105	0.723598	0.937765	n.s.	2.11398	0.0106591	0.0839642	n.s.	-0.920607	0.409053	0.765426	n.s.	-0.4977	0.152797	0.435126	n.s.	-0.599212	0.233366	0.543323	n.s.	-0.983286	0.174547	0.487758	n.s.	-0.526798	0.0747535	0.352678	n.s.	-0.552403	0.212903	0.611543	n.s.	-0.00460252	0.981097	1	n.s.
102466762	Mir6908	microRNA 6908	uc033fqs.1	chr10	chr10_78443658_78446657					2.15475	1.16232e-07	1.54144e-05	sigUP									0.139083	0.694017	0.907807	n.s.									-0.557649	0.0292512	0.221156	n.s.
17355	Aff1	AF4/FMR2 family, member 1	uc008yjt.1	chr5	chr5_103752662_103755661			chr5:103753671-103754582	7	0.996671	1.18353e-07	1.54144e-05	n.s.	1.07539	0.000645612	0.014052	sigUP	0.550435	0.0774717	0.334244	n.s.	-0.0425704	0.772585	0.951206	n.s.	0.0611797	0.792018	0.928888	n.s.	-0.46011	0.0466098	0.228941	n.s.	-0.0140648	0.905863	1	n.s.	0.133766	0.469843	0.806129	n.s.	-0.263724	0.155324	0.456385	n.s.
19877	Rock1	Rho-associated coiled-coil containing protein kinase 1	uc008eaq.1	chr18	chr18_10180293_10183292			chr18:10181249-10182286	7	-0.97376	1.17819e-07	1.54144e-05	n.s.	-0.791486	0.000975125	0.0181597	n.s.	-0.335506	0.498942	0.832024	n.s.	-0.630937	1.32538e-05	0.000981273	n.s.	-0.69196	5.8048e-05	0.00323454	n.s.	-0.879439	0.0664748	0.285513	n.s.	0.0668013	0.566973	0.864658	n.s.	0.14407	0.28952	0.68531	n.s.	-0.122705	0.620566	0.887397	n.s.
21881	Tkt	transketolase	uc007svc.2	chr14	chr14_30547631_30550630	8		chr14:30549035-30549614	1	0.231613	0.723787	0.937875	n.s.	0.37393	0.733995	0.89427	n.s.	0.964494	0.353526	0.716073	n.s.	-0.0523035	0.91782	1	n.s.	-0.254354	0.7264	0.899607	n.s.	0.0361616	0.922873	1	n.s.	-0.404802	0.302997	0.663359	n.s.	-1.04269	0.0621921	0.369283	n.s.	-0.252974	0.646005	0.904523	n.s.
53418	B4galt2	UDP-Gal:betaGlcNAc beta 1,4- galactosyltransferase, polypeptide 2	uc008ujb.2	chr4	chr4_117881977_117884976			chr4:117882949-117883469	7	2.07646	1.29384e-07	1.67289e-05	sigUP	2.26205	0.000579696	0.0130628	sigUP	-0.150765	0.999832	1	n.s.	-0.0781063	0.797313	0.964113	n.s.	-0.153634	0.647875	0.85792	n.s.	0.657553	0.999817	1	n.s.	-0.185924	0.467659	0.796297	n.s.	-0.0723276	0.831534	0.959363	n.s.	0.41881	0.999798	1	n.s.
14664	Slc6a9	solute carrier family 6 (neurotransmitter transporter, glycine), member 9	uc008uiy.1	chr4	chr4_117833758_117836757			chr4:117835340-117836733	7	1.40175	1.31278e-07	1.67314e-05	sigUP	1.21478	0.00359333	0.0427037	sigUP	-1.04314	0.268854	0.621808	n.s.	0.478775	0.0141234	0.115123	n.s.	0.370615	0.150709	0.441066	n.s.	-0.985083	0.999833	1	n.s.	0.160917	0.336276	0.694183	n.s.	0.156254	0.490359	0.817857	n.s.	0.985117	0.0800832	0.32194	n.s.
320707	Atp2b3	ATPase, Ca++ transporting, plasma membrane 3	uc009tlz.2	chrX	chrX_73501586_73504585			chrX:73503079-73503605	2	1.29273	0.0695847	0.241462	n.s.									0.73437	0.170306	0.46078	n.s.									0.767055	0.108625	0.423761	n.s.
13039	Ctsl	cathepsin L	uc007qyw.1	chr13	chr13_64368807_64371806	6		chr13:64369857-64370443	7	1.25188	1.33952e-07	1.6951e-05	sigUP									0.160027	0.394469	0.702938	n.s.									-0.408562	0.00705059	0.103951	n.s.
546726	Cyp26c1	cytochrome P450, family 26, subfamily c, polypeptide 1	uc012ble.1	chr19	chr19_37684180_37687179			chr19:37687047-37687836	1	0.233961	0.74771	0.952912	n.s.									0.0666052	0.848126	0.986574	n.s.									-0.108906	0.853084	1	n.s.
14381	G6pdx	glucose-6-phosphate dehydrogenase X-linked	uc009toy.1	chrX	chrX_74427662_74430661			chrX:74428746-74429073	7	1.32236	1.42463e-07	1.7776e-05	sigUP	1.43555	1.13146e-05	0.000721219	sigUP	-0.98709	0.99978	1	n.s.	0.193995	0.326437	0.644177	n.s.	0.137364	0.520864	0.78484	n.s.	-0.369364	0.535177	0.83881	n.s.	0.12034	0.486212	0.810078	n.s.	0.227457	0.234319	0.634569	n.s.	-0.715215	0.119048	0.397961	n.s.
73693	Dppa4	developmental pluripotency associated 4	uc007zjm.1	chr16	chr16_48282235_48285234					1.40404	1.45618e-07	1.79437e-05	sigUP	1.65412	3.33939e-06	0.000292683	sigUP	1.13903	0.000864454	0.027183	sigUP	-0.274438	0.200356	0.503674	n.s.	-0.303745	0.290864	0.602291	n.s.	-0.413058	0.140773	0.434347	n.s.	-0.503336	0.00246121	0.0587103	n.s.	-0.362204	0.0684832	0.388451	n.s.	-0.679411	0.000686014	0.0199307	n.s.
333639	Mamld1	mastermind-like domain containing 1	uc012hjn.2	chrX	chrX_71048756_71051755			chrX:71049981-71050379	2	-2.35332	0.0746615	0.251687	n.s.									0.890178	0.402618	0.711177	n.s.									-0.44622	0.622893	0.89804	n.s.
234396	Ankle1	ankyrin repeat and LEM domain containing 1	uc009mdd.2	chr8	chr8_71404512_71407511			chr8:71405904-71406421	1	-0.28258	0.761592	0.960444	n.s.									0.560895	0.403932	0.71238	n.s.									0.160998	0.779229	0.977625	n.s.
216021	Stox1	storkhead box 1	uc011xfe.1	chr10	chr10_62724600_62727599	2		chr10:62725706-62726253	7	2.17565	1.64326e-07	1.9946e-05	sigUP	2.38321	4.07062e-05	0.00197978	sigUP	-0.400761	0.610806	0.909776	n.s.	1.48782	1.29125e-06	0.000185805	sigUP	1.84838	2.121e-05	0.00156544	sigUP	1.34406	0.0123853	0.108439	n.s.	0.551943	0.0377504	0.253321	n.s.	0.468418	0.186292	0.586162	n.s.	0.15638	0.703889	0.942926	n.s.
66168	Grina	glutamate receptor, ionotropic, N-methyl D-aspartate-associated protein 1 (glutamate binding)	uc007wjl.1	chr15	chr15_76245307_76248306			chr15:76246769-76247202	7	1.6829	1.6674e-07	2.01023e-05	sigUP	1.95608	0.000184749	0.00570589	sigUP	-0.409032	0.527546	0.851645	n.s.	0.805189	0.00150509	0.0264845	n.s.	0.622431	0.0890817	0.332387	n.s.	-0.306808	0.535516	0.83881	n.s.	-0.197958	0.34927	0.704741	n.s.	-0.0483628	0.872121	0.972697	n.s.	-0.783956	0.0468557	0.242911	n.s.
217837	Itpk1	inositol 1,3,4-triphosphate 5/6 kinase	uc007ouj.1	chr12	chr12_102703370_102706369			chr12:102704448-102705421	7	1.07893	1.71629e-07	2.04159e-05	sigUP	1.40339	4.15031e-05	0.00200694	sigUP	-0.750712	0.219452	0.563586	n.s.	0.705063	1.79623e-05	0.00121864	n.s.	0.69377	0.00333256	0.0507974	n.s.	-2.28982	1.71254e-05	0.00163742	sigDOWN	0.302222	0.0267118	0.211143	n.s.	0.4262	0.0312787	0.273007	n.s.	-1.66364	7.81084e-06	0.000980901	sigDOWN
71810	Ranbp3	RAN binding protein 3	uc008dcu.2	chr17	chr17_56671725_56674724	8		chr17:56673149-56673948	7	1.4278	1.70866e-07	2.04159e-05	sigUP									0.76497	0.00026092	0.00804075	n.s.									0.145009	0.388853	0.736969	n.s.
102423	Hinfp	histone H4 transcription factor	uc009pcs.2	chr9	chr9_44304172_44307171	5		chr9:44305286-44305977	7	1.64601	1.79639e-07	2.12271e-05	sigUP	2.0267	3.09208e-05	0.00163627	sigUP	2.05261	7.2418e-05	0.00621761	sigUP	0.909217	0.000137028	0.00511636	n.s.	1.16349	0.00192705	0.0360316	sigUP	0.967326	0.0109416	0.101463	n.s.	0.129929	0.497974	0.819001	n.s.	0.548296	0.0540929	0.350337	n.s.	-0.103438	0.690905	0.93431	n.s.
100379610	Gm11651	predicted gene 11651	uc007lxt.2	chr11	chr11_105984195_105987194			chr11:105986062-105986263	1	-0.502753	1	1	n.s.									-0.125645	0.91317	1	n.s.									0.26721	0.469477	0.797646	n.s.
21854	Timm17a	translocase of inner mitochondrial membrane 17a	uc007csz.1	chr1	chr1_135312238_135315237	6		chr1:135313597-135313916	7	1.42773	1.97972e-07	2.30877e-05	sigUP	1.51274	3.17335e-06	0.000287103	sigUP	1.14168	0.000493378	0.0196319	sigUP	-0.150574	0.463046	0.75762	n.s.	-0.393767	0.0922988	0.338694	n.s.	-0.101775	0.684355	0.937061	n.s.	-0.0115215	0.944813	1	n.s.	-0.032177	0.858272	0.967232	n.s.	0.0426173	0.821765	1	n.s.
223254	Farp1	FERM, RhoGEF (Arhgef) and pleckstrin domain protein 1 (chondrocyte-derived)	uc007vaa.1	chr14	chr14_121034074_121037073			chr14:121035064-121036380	7	1.29471	2.03423e-07	2.35693e-05	sigUP	1.08983	0.00045136	0.0108198	sigUP	0.19083	0.43024	0.782192	n.s.	0.476559	0.0118846	0.103949	n.s.	0.500525	0.0188204	0.140261	n.s.	-0.0616172	0.860649	1	n.s.	-0.193311	0.228856	0.589587	n.s.	-0.155095	0.395659	0.759718	n.s.	0.116501	0.921719	1	n.s.
16337	Insr	insulin receptor	uc009kre.2	chr8	chr8_3278118_3281117			chr8:3279069-3279608	1	-0.191727	0.889004	1	n.s.									-0.382742	0.747569	0.938367	n.s.									-0.955892	0.309375	0.668706	n.s.
17095	Lyl1	lymphoblastomic leukemia 1	uc009mnb.1	chr8	chr8_84699957_84702956			chr8:84701558-84701900	1	-1.39535	1	1	n.s.									1.27511	0.266283	0.582408	n.s.									-1.14435	1	1	n.s.
20924	Supt5	suppressor of Ty 5	uc009fyh.1	chr7	chr7_28327686_28330685	6				1.18942	2.23985e-07	2.5324e-05	sigUP	1.74225	0.000471763	0.0111188	sigUP	0.806693	0.144036	0.45805	n.s.	0.398688	0.0223626	0.150743	n.s.	0.328261	0.473303	0.750744	n.s.	0.205931	0.671209	0.929966	n.s.	-0.16297	0.257064	0.618499	n.s.	-0.182163	0.549375	0.846756	n.s.	-0.403208	0.235871	0.563506	n.s.
623459	Faiml	Fas apoptotic inhibitory molecule like	uc029xfr.1	chr9	chr9_99235740_99238739					2.65657	2.24514e-07	2.5324e-05	sigUP	2.80289	2.13838e-05	0.00118371	sigUP	0.815461	0.221403	0.565178	n.s.	1.14173	0.00519022	0.0607672	n.s.	1.43355	0.00663733	0.0759817	n.s.	-0.33668	0.583878	0.874622	n.s.	-0.556543	0.0988344	0.402751	n.s.	-0.629392	0.130903	0.507631	n.s.	0.185185	0.741874	0.961806	n.s.
71667	Tmem248	transmembrane protein 248	uc008zui.2	chr5	chr5_130220835_130223834		7	chr5:130222123-130222665	7	1.0212	2.25663e-07	2.5324e-05	sigUP	1.44558	4.22798e-05	0.00201173	sigUP	-0.572102	0.258835	0.608209	n.s.	0.350819	0.0231208	0.15434	n.s.	0.285148	0.23313	0.543323	n.s.	-1.81977	2.86595e-06	0.000499532	sigDOWN	0.337296	0.0084211	0.114264	n.s.	0.334568	0.10094	0.455395	n.s.	0.195828	0.452101	0.764848	n.s.
18133	Nov	nephroblastoma overexpressed gene	uc007vrn.1	chr15	chr15_54744428_54747427			chr15:54746046-54746301	1	-4.54411	1	1	n.s.									0.721624	0.881048	1	n.s.									-2.33782	0.87154	1	n.s.
18740	Pitx1	paired-like homeodomain transcription factor 1	uc007qsd.1	chr13	chr13_55829926_55832925			chr13:55830598-55831485	1	-0.873455	1	1	n.s.									-2.3112	0.407304	0.714142	n.s.									1.89715	0.69828	0.936516	n.s.
240595	Kcnv2	potassium channel, subfamily V, member 2	uc008hbw.1	chr19	chr19_27321119_27324118			chr19:27323136-27323508	1	-0.253447	0.843748	1	n.s.									1.48113	0.174405	0.465855	n.s.									0.0276554	0.987897	1	n.s.
381411	Accsl	1-aminocyclopropane-1-carboxylate synthase (non-functional)-like	uc012bzw.2	chr2	chr2_93863317_93866316					1.05994	2.55931e-07	2.80158e-05	sigUP	1.07578	6.27176e-08	1.14719e-05	sigUP	0.452419	0.441378	0.793368	n.s.	0.428426	0.0115459	0.10219	n.s.	0.340252	0.0194435	0.142028	n.s.	-0.163505	0.574298	0.86647	n.s.	0.24071	0.0941547	0.392827	n.s.	0.293826	0.0165825	0.202907	n.s.	0.342786	0.178989	0.491193	n.s.
13011	Cst7	cystatin F (leukocystatin)	uc008muc.2	chr2	chr2_150568915_150571914		7			3.26966	2.61631e-07	2.84651e-05	sigUP	2.8106	0.000229287	0.00665249	sigUP	3.76303	3.65549e-07	0.000161881	sigUP	-0.346689	0.532446	0.808141	n.s.	-0.305838	0.645996	0.856694	n.s.	-1.96319	0.00416971	0.0578957	n.s.	0.157627	0.678057	0.926185	n.s.	0.165702	0.703217	0.910438	n.s.	0.232224	0.639134	0.899878	n.s.
403178	Plcxd1	phosphatidylinositol-specific phospholipase C, X domain containing 1	uc008ypp.2	chr5	chr5_110099704_110102703			chr5:110101342-110101919	1	0.110618	0.863346	1	n.s.	-0.290098	0.768893	0.909638	n.s.	0.389239	0.687666	0.961452	n.s.	-0.295865	0.54922	0.818172	n.s.	-0.573968	0.397459	0.700216	n.s.	-0.105492	0.991991	1	n.s.	-0.261333	0.503276	0.823158	n.s.	-0.45307	0.343639	0.727061	n.s.	0.367798	0.522881	0.819224	n.s.
72972	Ccser2	coiled-coil serine rich 2	uc007tbo.1	chr14	chr14_36967265_36970264			chr14:36968288-36968894	7	-0.861478	2.73683e-07	2.94176e-05	n.s.	1.67294	0.01369	0.0973223	n.s.	-8.73391	4.31946e-22	1.8172e-18	sigDOWN	-0.501798	9.48481e-05	0.00393575	n.s.	-0.199701	0.710088	0.89015	n.s.	-0.693871	0.17068	0.481608	n.s.	-0.608958	5.54421e-09	6.59502e-06	n.s.	0.59309	0.169086	0.563672	n.s.	-7.13084	5.05927e-37	4.25687e-33	sigDOWN
11890	Asgr2	asialoglycoprotein receptor 2	uc007jtt.1	chr11	chr11_70091144_70094143		7			2.00461	2.80984e-07	2.99202e-05	sigUP	2.20062	5.20125e-05	0.00231552	sigUP	2.0701	0.062062	0.294856	n.s.	0.0243468	0.934669	1	n.s.	0.0881073	0.778782	0.923041	n.s.	-1.14873	0.0733623	0.301392	n.s.	0.0967197	0.683979	0.928654	n.s.	0.296376	0.281106	0.679128	n.s.	0.58158	0.245128	0.570799	n.s.
629300	Gm6961	predicted gene 6961	uc007xjt.1	chr15	chr15_95750092_95753091					5.32636	2.81713e-07	2.99202e-05	sigUP									1.8551	0.0777867	0.307625	n.s.									1.16652	0.0583775	0.31581	n.s.
74973	4930500L23Rik	RIKEN cDNA 4930500L23 gene	uc029vpu.1	chr5	chr5_139522251_139525250		1			2.02729	2.91227e-07	3.07477e-05	sigUP	1.73478	1.35305e-05	0.000824966	sigUP	0.542998	0.999812	1	n.s.	1.09719	0.00162789	0.0279645	sigUP	1.35769	0.000386288	0.0130009	sigUP	0.311443	0.999949	1	n.s.	0.491928	0.0670069	0.337646	n.s.	0.180937	0.516192	0.83438	n.s.	-1.26273	0.0181854	0.140636	n.s.
56876	Nsmf	NMDA receptor synaptonuclear signaling and neuronal migration factor	uc033hlt.1	chr2	chr2_25052879_25055878	7		chr2:25054381-25054705	1	-0.16948	0.94041	1	n.s.									-0.142064	0.994976	1	n.s.									0.156175	0.794205	0.985449	n.s.
57138	Slc12a5	solute carrier family 12, member 5	uc008nwu.2	chr2	chr2_164966488_164969487			chr2:164967877-164968857	1	-0.188421	0.83015	1	n.s.									-0.567227	0.383752	0.69477	n.s.									-0.241993	0.634637	0.904483	n.s.
66734	Map1lc3a	microtubule-associated protein 1 light chain 3 alpha	uc012cha.2	chr2	chr2_155274864_155277863			chr2:155276143-155277111	7	1.18945	3.04288e-07	3.15663e-05	sigUP									-0.123251	0.50616	0.789943	n.s.									-0.514527	0.000324422	0.0177024	n.s.
19183	Psmc3ip	proteasome (prosome, macropain) 26S subunit, ATPase 3, interacting protein	uc011yfh.2	chr11	chr11_101093887_101096886			chr11:101095193-101095716	7	1.77073	3.11009e-07	3.20771e-05	sigUP	1.60486	0.000923787	0.0175699	sigUP	1.09908	0.0202202	0.16647	n.s.	-0.378074	0.138821	0.415446	n.s.	-0.19733	0.594058	0.826967	n.s.	-1.11294	0.000925764	0.0229775	sigDOWN	-0.208868	0.303468	0.663728	n.s.	-0.191552	0.475074	0.80783	n.s.	-0.23217	0.384225	0.709652	n.s.
68041	Mid1ip1	Mid1 interacting protein 1 (gastrulation specific G12-like (zebrafish))	uc009sqo.2	chrX	chrX_10715865_10718864			chrX:10717163-10718695	2	-1.75956	0.0858098	0.274945	n.s.	-1.64288	0.146633	0.394679	n.s.	1.75599	1	1	n.s.	0.11319	0.912396	1	n.s.	0.838518	0.352	0.659774	n.s.	0.2857	1	1	n.s.	-0.0309302	0.963449	1	n.s.	0.481018	0.463997	0.803408	n.s.	-0.101923	0.334332	0.664623	n.s.
227522	Rpp38	ribonuclease P/MRP 38 subunit	uc008ids.2	chr2	chr2_3331129_3334128			chr2:3332260-3332755	7	2.19549	3.33111e-07	3.37769e-05	sigUP	2.10633	0.00243715	0.0335328	sigUP	2.7393	0.000186117	0.0109533	sigUP	0.764472	0.0265526	0.16765	n.s.	0.448928	0.521135	0.785038	n.s.	1.04246	0.117226	0.393905	n.s.	0.747873	0.00773011	0.109744	n.s.	0.243344	0.592768	0.864739	n.s.	0.40384	0.376295	0.704214	n.s.
268980	Strn	striatin, calmodulin binding protein	uc008dpa.1	chr17	chr17_78735061_78738060			chr17:78736231-78737075	7	-0.941581	3.33169e-07	3.37769e-05	n.s.									-0.252643	0.0764865	0.304495	n.s.									-0.032223	0.787715	0.982195	n.s.
620966	Gm6194	transmembrane protein 189 pseudogene	uc012cnd.1	chr3	chr3_8461599_8464598			chr3:8462764-8463058	1	-0.0860454	0.873455	1	n.s.									-1.14162	0.0136194	0.112457	n.s.									-0.08286	0.84638	1	n.s.
28080	Atp5o	ATP synthase, H+ transporting, mitochondrial F1 complex, O subunit	uc007zys.1	chr16	chr16_91930131_91933130			chr16:91931352-91931751	7	1.76337	3.61943e-07	3.62817e-05	sigUP	1.43506	0.00537626	0.0558468	n.s.	-0.184508	0.767825	1	n.s.	0.0638169	0.805148	0.968807	n.s.	-0.132632	0.722119	0.896813	n.s.	0.0947724	0.812245	1	n.s.	0.300375	0.129124	0.458865	n.s.	0.0835701	0.766903	0.934457	n.s.	0.546337	0.0881941	0.340299	n.s.
382450	Gm5177	glyceraldehyde-3-phosphate dehydrogenase pseudogene	uc011xac.1	chr10	chr10_10604445_10607444		7			1.45355	3.89227e-07	3.87987e-05	sigUP	1.56302	4.51234e-07	6.12369e-05	sigUP	-1.95483	1	1	n.s.	0.473466	0.038486	0.20738	n.s.	0.404337	0.0630929	0.279108	n.s.	-0.387207	0.997466	1	n.s.	-0.322707	0.0980368	0.401117	n.s.	-0.25323	0.174473	0.569883	n.s.	-0.415831	0.211932	0.536367	n.s.
622320	Kctd21	potassium channel tetramerisation domain containing 21	uc009ijb.1	chr7	chr7_97330823_97333822	8		chr7:97331856-97332573	1	0.0166697	0.973242	1	n.s.									0.898586	0.286786	0.602808	n.s.									-0.41427	0.52615	0.840133	n.s.
269966	Nup98	nucleoporin 98	uc009ira.2	chr7	chr7_102208667_102211666			chr7:102209725-102210291	7	0.970266	4.023e-07	3.96588e-05	n.s.	0.610329	0.0548221	0.224137	n.s.	1.43879	0.000132229	0.00904387	sigUP	0.514986	0.00075581	0.0168898	n.s.	0.374097	0.11323	0.379872	n.s.	-0.0549167	0.852323	1	n.s.	0.20221	0.105803	0.417938	n.s.	0.354584	0.070951	0.395352	n.s.	0.0862683	0.721349	0.951832	n.s.
18707	Pik3cd	phosphatidylinositol-4,5-bisphosphate 3-kinase catalytic subunit delta	uc012dpt.1	chr4	chr4_149700130_149703129					1.11175	4.12283e-07	4.04195e-05	sigUP	1.18282	0.000120103	0.00418497	sigUP	1.24026	0.0208232	0.168468	n.s.	0.473434	0.00468754	0.0572875	n.s.	0.383658	0.0702486	0.295214	n.s.	0.337761	0.427664	0.749973	n.s.	0.0816089	0.55931	0.860646	n.s.	0.102981	0.566134	0.852051	n.s.	-0.243883	0.421374	0.742219	n.s.
15369	Hmox2	heme oxygenase 2	uc007yai.2	chr16	chr16_4755566_4758565					1.44981	4.14987e-07	4.04623e-05	sigUP	1.47975	4.68596e-06	0.000382793	sigUP	0.853637	0.0207483	0.168396	n.s.	0.255395	0.243867	0.556373	n.s.	0.23268	0.395569	0.699374	n.s.	0.211151	0.531512	0.835805	n.s.	0.00166662	0.993027	1	n.s.	0.0914636	0.65246	0.887887	n.s.	0.0840957	0.728055	0.956648	n.s.
664968	Tmem238	transmembrane protein 238	uc009eyr.1	chr7	chr7_4788061_4791060	7		chr7:4789017-4789622	1	-0.000358662	0.992288	1	n.s.									-0.317167	0.683506	0.902323	n.s.									0.652408	0.254963	0.616451	n.s.
69547	Nkpd1	NTPase, KAP family P-loop domain containing 1	uc009fme.2	chr7	chr7_19517231_19520230	3		chr7:19520008-19520251	1	-0.419992	0.837435	1	n.s.									-1.27197	0.409157	0.715514	n.s.									0.267604	1	1	n.s.
448850	Znhit3	zinc finger, HIT type 3	uc007kre.1	chr11	chr11_84914857_84917856			chr11:84916162-84916363	7	1.61018	4.69527e-07	4.50418e-05	sigUP	1.80894	1.04972e-06	0.000124399	sigUP	1.43235	7.93895e-05	0.00667983	sigUP	0.16733	0.495448	0.781288	n.s.	0.382923	0.166399	0.460777	n.s.	0.0129157	0.963634	1	n.s.	-0.398425	0.0567272	0.310514	n.s.	-0.268412	0.222033	0.620702	n.s.	-0.328759	0.127752	0.412791	n.s.
56282	Mrpl12	mitochondrial ribosomal protein L12	uc007mta.1	chr11	chr11_120483169_120486168			chr11:120484497-120484984	7	1.40454	4.72087e-07	4.50452e-05	sigUP	1.45335	0.00113744	0.0201907	sigUP	1.25219	0.00455119	0.0752333	n.s.	-0.270624	0.204344	0.508879	n.s.	-0.28081	0.396164	0.699691	n.s.	-0.598788	0.0594708	0.265176	n.s.	-0.36676	0.029517	0.222401	n.s.	-0.540328	0.0304961	0.271429	n.s.	-0.316122	0.194324	0.51191	n.s.
100041108	Gm3143	predicted gene 3143	uc029ula.1	chr3	chr3_34715163_34718162		7			2.97625	4.85823e-07	4.61092e-05	sigUP	3.69072	2.96563e-07	4.22929e-05	sigUP	-3.32138	0.000919886	0.028342	sigDOWN	1.05758	0.00293446	0.041391	sigUP	0.881414	0.00704418	0.0790263	n.s.	-1.13946	0.999777	1	n.s.	0.570674	0.0882837	0.381249	n.s.	0.717652	0.0328557	0.279178	n.s.	0.829178	0.111842	0.385672	n.s.
78906	Misp	mitotic spindle positioning	uc007fzy.1	chr10	chr10_79819521_79822520			chr10:79819405-79819707	1	0.10891	0.9307	1	n.s.									1.54238	0.145923	0.425323	n.s.									0.445003	0.621395	0.897201	n.s.
66789	Alg14	asparagine-linked glycosylation 14	uc008rdx.1	chr3	chr3_121290317_121293316			chr3:121291629-121292123	7	2.03967	5.02921e-07	4.71465e-05	sigUP	1.69737	0.00308978	0.039271	sigUP	1.84549	0.0284197	0.197337	n.s.	0.681656	0.0382043	0.20639	n.s.	1.16469	0.00719674	0.0797749	n.s.	0.942223	0.129382	0.415099	n.s.	0.180461	0.472459	0.799148	n.s.	0.124522	0.715119	0.915127	n.s.	-1.42822	0.00589568	0.0751363	n.s.
83669	Wdr6	WD repeat domain 6	uc009rqj.1	chr9	chr9_108577171_108580170			chr9:108578299-108578872	1	0.0400159	0.923131	1	n.s.									1.42561	3.45506e-05	0.00189688	sigUP									0.802495	0.00281692	0.0631877	n.s.
102132	E230013L22Rik	RIKEN cDNA E230013L22 gene	uc009kve.1	chr8	chr8_11476429_11479428			chr8:11478254-11478737	7	1.49939	5.11323e-07	4.75184e-05	sigUP	-0.179162	0.867394	0.953452	n.s.	0.329984	0.709833	0.973043	n.s.	0.207309	0.367714	0.68125	n.s.	0.747046	0.279494	0.592661	n.s.	-0.712028	0.386735	0.716814	n.s.	-0.392932	0.0323399	0.233998	n.s.	-0.229195	0.665404	0.8935	n.s.	-0.673188	0.290769	0.620631	n.s.
320742	A230072C01Rik	RIKEN cDNA A230072C01 gene	uc009suh.2	chrX	chrX_20960614_20963613			chrX:20961594-20962204	5	-0.505512	0.332457	0.619274	n.s.	-0.785976	0.226605	0.498732	n.s.	1.04897	0.999933	1	n.s.	-0.762905	0.065985	0.280259	n.s.	-1.53273	0.0048919	0.0640914	n.s.	0.30412	1	1	n.s.	-0.0456696	0.884989	1	n.s.	-0.161498	0.655485	0.889578	n.s.	-0.435859	0.999963	1	n.s.
30058	Timm8a1	translocase of inner mitochondrial membrane 8A1	uc009ugd.1	chrX	chrX_134540130_134543129			chrX:134541431-134541847	2	0.893841	0.026972	0.130286	n.s.	1.65303	0.0418853	0.192738	n.s.	1.57135	0.999888	1	n.s.	-1.21287	0.000407198	0.0111779	sigDOWN	1.02663	0.12738	0.40158	n.s.	0.0289505	0.999938	1	n.s.	-0.634845	0.0126959	0.145439	n.s.	0.482218	0.380184	0.748097	n.s.	0.460104	0.173147	0.482245	n.s.
228033	Atp5g3	ATP synthase, H+ transporting, mitochondrial F0 complex, subunit C3 (subunit 9)	uc056zng.1	chr2	chr2_73909827_73912826			chr2:73910624-73911368	2	-1.88969	7.15548e-09	1.61614e-06	sigDOWN	-3.87395	2.1137e-09	6.35167e-07	sigDOWN	-0.982259	0.0677171	0.310671	n.s.	-0.997343	0.000232653	0.00740427	n.s.	-2.68289	6.10852e-07	0.000111733	sigDOWN	-0.492202	0.245762	0.574917	n.s.	-0.307424	0.151274	0.491207	n.s.	-0.0264109	0.930441	0.987221	n.s.	-0.323035	0.259486	0.586292	n.s.
217342	Ube2o	ubiquitin-conjugating enzyme E2O	uc007mln.1	chr11	chr11_116579948_116582947	4		chr11:116580702-116581652	7	1.77035	5.32548e-07	4.84809e-05	sigUP	1.15631	0.0270263	0.146804	n.s.	1.6287	0.00223937	0.0486161	sigUP	0.232128	0.370427	0.683635	n.s.	-1.46574	0.00539912	0.067501	n.s.	0.11098	0.768709	0.981791	n.s.	-0.180002	0.380898	0.730714	n.s.	-0.210057	0.486208	0.815848	n.s.	-0.40125	0.174178	0.483676	n.s.
56360	Acot9	acyl-CoA thioesterase 9	uc009urt.1	chrX	chrX_155261000_155263999			chrX:155262399-155262764	5	-0.356558	0.472259	0.756207	n.s.	-0.687508	0.292372	0.568839	n.s.	0.706443	0.631424	0.925898	n.s.	-0.217823	0.564736	0.828122	n.s.	-0.575723	0.204122	0.510424	n.s.	0.704634	0.11126	0.383038	n.s.	0.0891809	0.766511	0.971218	n.s.	0.183468	0.613663	0.873697	n.s.	0.594392	0.999916	1	n.s.
210035	Nemp1	nuclear envelope integral membrane protein 1	uc007hkf.2	chr10	chr10_127675565_127678564	5		chr10:127676863-127677409	7	2.14267	5.45833e-07	4.91883e-05	sigUP									1.49501	2.34075e-06	0.000280309	sigUP									0.202202	0.436986	0.772195	n.s.
75580	Zbtb4	zinc finger and BTB domain containing 4	uc007jrm.2	chr11	chr11_69764412_69767411	3		chr11:69766015-69766578	2	-5.83137	4.50407e-07	4.34411e-05	sigDOWN									-0.271294	0.691004	0.90595	n.s.									1.52474	0.00952392	0.122874	n.s.
74365	Lonrf3	LON peptidase N-terminal domain and ring finger 3	uc009sxm.1	chrX	chrX_36326909_36329908	8		chrX:36328332-36329513	3	-4.24065	1.09428e-07	1.47918e-05	sigDOWN									-2.64484	5.51601e-06	0.000549845	sigDOWN									0.803356	0.0817262	0.367408	n.s.
219135	Mtmr6	myotubularin related protein 6	uc007ufa.2	chr14	chr14_60263705_60266704			chr14:60265166-60265612	2	-2.07071	3.74843e-06	0.000208857	sigDOWN	-1.81701	0.00071811	0.0149189	sigDOWN	-3.09084	0.00159962	0.0398201	sigDOWN	-2.0917	3.65e-10	4.65193e-07	sigDOWN	-2.03465	6.47372e-08	1.98171e-05	sigDOWN	0.254962	0.601463	0.884453	n.s.	-0.822387	0.00299832	0.0651957	n.s.	-0.604221	0.0401183	0.301388	n.s.	-0.802966	0.12323	0.405593	n.s.
66648	Tpgs2	tubulin polyglutamylase complex subunit 2	uc008ehf.2	chr18	chr18_25167378_25170377			chr18:25168535-25169303	7	1.00609	5.77274e-07	5.07404e-05	sigUP	0.852833	0.000290101	0.0079033	n.s.	0.76951	0.0160369	0.14877	n.s.	0.499371	0.00203052	0.0323426	n.s.	0.379265	0.0223053	0.151475	n.s.	0.35636	0.0718375	0.297822	n.s.	-0.130833	0.334942	0.693107	n.s.	-0.149915	0.286857	0.683589	n.s.	0.223291	0.220633	0.547367	n.s.
55948	Sfn	stratifin	uc008vdc.1	chr4	chr4_133600669_133603668			chr4:133601327-133601686	2	-1.80974	7.39481e-06	0.000351855	sigDOWN									-1.2286	7.91614e-05	0.00347046	sigDOWN									0.0728824	0.770226	0.972451	n.s.
20932	Surf4	surfeit gene 4	uc008iwl.2	chr2	chr2_26932012_26935011	7		chr2:26932956-26933855	7	0.931578	5.82973e-07	5.09902e-05	n.s.	1.05683	0.00145394	0.0237333	sigUP	1.35714	0.00062285	0.022396	sigUP	0.564247	0.000169208	0.00589031	n.s.	0.459767	0.0517599	0.247307	n.s.	0.734936	0.0222125	0.148415	n.s.	0.368688	0.00351554	0.0714202	n.s.	0.517362	0.0102824	0.156167	n.s.	0.0762493	0.770787	0.97952	n.s.
239985	Arid1b	AT rich interactive domain 1B (SWI-like)	uc008aey.1	chr17	chr17_4993574_4996573			chr17:4994040-4996845	7	1.12836	5.90353e-07	5.13838e-05	sigUP	1.58307	6.10334e-06	0.000458514	sigUP	-2.20592	0.00244668	0.0513376	n.s.	-0.110206	0.534483	0.809029	n.s.	-0.217887	0.344925	0.654386	n.s.	-0.179064	0.666141	0.927418	n.s.	0.20791	0.161314	0.50791	n.s.	0.40153	0.0421266	0.306886	n.s.	0.758198	0.0581488	0.273027	n.s.
74244	Atg7	autophagy related 7	uc009dib.2	chr6	chr6_114641597_114644596			chr6:114643001-114643309	7	1.95963	5.98287e-07	5.17698e-05	sigUP	2.20756	0.000165116	0.00532846	sigUP	1.705	0.0136019	0.137061	n.s.	0.701601	0.0291134	0.175615	n.s.	0.273971	0.526184	0.788033	n.s.	0.481068	0.561679	0.858339	n.s.	-0.107251	0.668644	0.922253	n.s.	0.0243144	0.947896	0.994401	n.s.	0.31222	0.510036	0.810317	n.s.
77619	Prelid2	PRELI domain containing 2	uc012bci.1	chr18	chr18_41949695_41952694					1.87465	6.00592e-07	5.17698e-05	sigUP	2.04329	8.01603e-05	0.00313706	sigUP	-0.0820672	0.999441	1	n.s.	0.775734	0.0124911	0.106916	n.s.	1.02824	0.0138428	0.118487	n.s.	1.81646	0.0124743	0.108878	n.s.	-0.433196	0.0701948	0.343429	n.s.	-0.367636	0.246304	0.64601	n.s.	-1.13365	0.00643207	0.079122	n.s.
14870	Gstp1	glutathione S-transferase, pi 1	uc008fyf.1	chr19	chr19_4036413_4039412			chr19:4037776-4038074	2	-2.26836	8.23794e-06	0.000381131	sigDOWN	-2.25451	0.00200336	0.0297289	sigDOWN	-1.61545	0.8445	1	n.s.	-2.33034	3.96065e-09	2.43689e-06	sigDOWN	-2.70381	6.80821e-11	6.36492e-08	sigDOWN	-2.66144	8.57853e-05	0.004687	sigDOWN	-1.07094	0.00114597	0.0393221	sigDOWN	-0.964582	0.00356638	0.0831234	n.s.	-1.34225	0.0238892	0.164757	n.s.
20818	Srprb	signal recognition particle receptor, B subunit	uc009rgg.1	chr9	chr9_103200566_103203565	6		chr9:103201716-103202140	7	1.17697	6.30392e-07	5.38186e-05	sigUP	1.50304	0.000168729	0.00539805	sigUP	0.907873	0.0250222	0.184575	n.s.	0.272813	0.133415	0.406392	n.s.	0.217605	0.450646	0.737381	n.s.	-0.109453	0.715283	0.954997	n.s.	0.185336	0.200789	0.557354	n.s.	0.375267	0.0963364	0.450319	n.s.	0.00555466	0.986489	1	n.s.
12443	Ccnd1	cyclin D1	uc009kqt.1	chr7	chr7_144938426_144941425	5		chr7:144939570-144939821	2	-1.92769	6.76908e-05	0.00193249	sigDOWN									-1.66881	1.4777e-05	0.00105133	sigDOWN									-0.60363	0.0564491	0.30992	n.s.
15206	Hes2	hes family bHLH transcription factor 2	uc056zyp.1	chr4	chr4_152157367_152160366			chr4:152159695-152160507	2	-1.97656	8.80168e-05	0.00234401	sigDOWN	-3.18943	0.0100803	0.0813192	n.s.	-0.632213	0.396732	0.754544	n.s.	-1.00319	0.0110384	0.0991231	n.s.	-0.0961125	0.378773	0.684993	n.s.	-0.819095	0.0705735	0.294693	n.s.	-0.0639858	0.84868	1	n.s.	0.183183	0.631173	0.879836	n.s.	-0.00639416	0.97399	1	n.s.
27221	Chaf1a	chromatin assembly factor 1, subunit A (p150)	uc008dar.1	chr17	chr17_56038916_56041915	6		chr17:56040210-56040603	7	1.18525	6.81005e-07	5.70477e-05	sigUP	1.40721	5.53646e-05	0.00242091	sigUP	1.08006	0.00178216	0.042244	sigUP	0.436643	0.0223523	0.15073	n.s.	0.174698	0.469727	0.748681	n.s.	0.0510776	0.866811	1	n.s.	0.0649056	0.675759	0.92503	n.s.	0.394854	0.0548282	0.352425	n.s.	-0.0360999	0.859795	1	n.s.
66827	Ttc1	tetratricopeptide repeat domain 1	uc007imx.1	chr11	chr11_43746474_43749473	5		chr11:43747720-43748045	7	1.19785	6.8081e-07	5.70477e-05	sigUP	1.08182	0.00124617	0.0213115	sigUP	1.9941	3.53481e-08	2.48864e-05	sigUP	0.370379	0.037423	0.204202	n.s.	0.564377	0.0161433	0.129272	n.s.	0.115116	0.664952	0.926616	n.s.	0.11131	0.443563	0.777863	n.s.	0.12048	0.521811	0.837639	n.s.	0.109031	0.574498	0.857669	n.s.
50755	Fbh1	F-box DNA helicase 1	uc008ijd.1	chr2	chr2_11776050_11779049	8		chr2:11778261-11778491	2	-1.03927	0.000710864	0.0107888	sigDOWN	-0.895261	0.0410408	0.190363	n.s.	-0.695215	0.486856	0.82539	n.s.	-1.09631	7.95717e-07	0.000133943	sigDOWN	-1.23933	6.81024e-06	0.000698797	sigDOWN	-0.257968	0.643981	0.914662	n.s.	0.00244223	0.989808	1	n.s.	0.117379	0.605159	0.870033	n.s.	-0.351389	0.473758	0.78069	n.s.
53319	Nxf1	nuclear RNA export factor 1	uc008gmr.1	chr19	chr19_8755603_8758602	8		chr19:8756706-8757374	7	1.11567	7.23089e-07	6.00096e-05	sigUP	1.26473	0.000459312	0.01095	sigUP	0.867549	0.0210858	0.169318	n.s.	0.159382	0.361526	0.674901	n.s.	0.469782	0.112172	0.378179	n.s.	-0.328549	0.351556	0.684072	n.s.	-0.0499265	0.712447	0.942922	n.s.	-0.1449	0.500194	0.824708	n.s.	0.0171096	0.964507	1	n.s.
70640	Dcp2	decapping mRNA 2	uc008eux.2	chr18	chr18_44379000_44381999					-0.861275	7.28942e-07	6.02153e-05	n.s.	-0.758139	0.00278088	0.0366685	n.s.	-2.59392	1.75445e-05	0.00246032	sigDOWN	-0.239685	0.0717029	0.29317	n.s.	-0.349326	0.0478899	0.237446	n.s.	-1.10398	7.31633e-05	0.00418773	sigDOWN	-0.0998752	0.363029	0.716143	n.s.	-0.0839461	0.559739	0.850916	n.s.	-0.712664	0.00524509	0.0702742	n.s.
14325	Ftl1	ferritin light polypeptide 1	uc009gvf.1	chr7	chr7_45458387_45461386			chr7:45459576-45460121	2	-1.33587	0.0008026	0.0116904	sigDOWN	-2.89293	4.54822e-06	0.000375184	sigDOWN	0.24292	0.664396	0.948487	n.s.	-1.57988	3.86704e-07	7.93098e-05	sigDOWN	-2.28908	1.97308e-07	4.61152e-05	sigDOWN	-1.11256	0.00467754	0.0616878	n.s.	-0.346246	0.153769	0.495576	n.s.	-0.414455	0.203774	0.603496	n.s.	-0.405749	0.20791	0.530681	n.s.
75379	4930599N23Rik	RIKEN cDNA 4930599N23 gene	uc009blh.1	chr6	chr6_39116973_39119972			chr6:39117720-39118857	7	-0.942745	7.57789e-07	6.21607e-05	n.s.									-0.528665	0.000479193	0.0124828	n.s.									-0.223096	0.0561274	0.309	n.s.
216134	Pdxk	pyridoxal (pyridoxine, vitamin B6) kinase	uc007fxu.2	chr10	chr10_78463449_78466448	4		chr10:78464508-78465077	7	1.79714	7.95745e-07	6.48332e-05	sigUP	1.90306	3.30441e-05	0.00170575	sigUP	1.05027	0.0114219	0.125955	n.s.	-0.195089	0.46098	0.755687	n.s.	0.45968	0.168368	0.463563	n.s.	0.0913275	0.783353	0.988972	n.s.	-0.761124	0.000612577	0.0278663	n.s.	-0.584824	0.0215685	0.230237	n.s.	-0.802015	0.00145385	0.0315276	n.s.
12419	Cbx5	chromobox 5	uc007xxm.1	chr15	chr15_103213853_103216852	7				1.08545	8.36191e-07	6.78189e-05	sigUP	0.764041	0.0598192	0.235306	n.s.	1.08804	0.00567326	0.0862084	n.s.	0.240253	0.157827	0.442551	n.s.	0.0110651	0.969389	0.999754	n.s.	0.676438	0.0379428	0.202057	n.s.	0.246951	0.0782425	0.360372	n.s.	0.295192	0.195198	0.595495	n.s.	0.0237247	0.935606	1	n.s.
70646	Naa30	N(alpha)-acetyltransferase 30, NatC catalytic subunit	uc007tkb.1	chr14	chr14_49170727_49173726	8		chr14:49172553-49173272	7	-0.81836	8.6245e-07	6.96321e-05	n.s.	-1.05009	0.0358733	0.174171	n.s.	0.301541	0.694492	0.965335	n.s.	-0.311311	0.01887	0.135874	n.s.	-0.160984	0.631123	0.846474	n.s.	0.243955	0.367424	0.698803	n.s.	0.0336892	0.75605	0.966704	n.s.	-0.287104	0.32021	0.707765	n.s.	0.731392	0.234966	0.563281	n.s.
110611	Hdlbp	high density lipoprotein (HDL) binding protein	uc007cdx.2	chr1	chr1_93444202_93447201	7		chr1:93444932-93445766	7	0.76654	8.81404e-07	7.08419e-05	n.s.	1.86452	3.04822e-07	4.27461e-05	sigUP	0.697682	0.248798	0.598468	n.s.	0.181036	0.141006	0.418352	n.s.	-0.121409	0.591872	0.825051	n.s.	0.425574	0.321616	0.652539	n.s.	0.131612	0.20062	0.556972	n.s.	0.339003	0.104394	0.461993	n.s.	0.236157	0.433335	0.75115	n.s.
230752	Eva1b	eva-1 homolog B (C. elegans)	uc008usn.1	chr4	chr4_126146503_126149502			chr4:126148498-126149680	2	-3.6893	0.000890669	0.0126732	sigDOWN									-1.05118	0.176377	0.468736	n.s.									0.800942	0.171196	0.521318	n.s.
18286	Odf2	outer dense fiber of sperm tails 2	uc008jal.2	chr2	chr2_29888220_29891219	6		chr2:29889282-29890726	7	0.846656	9.48836e-07	7.55807e-05	n.s.	0.694547	0.0285487	0.151551	n.s.	0.707416	0.112824	0.41131	n.s.	0.0683862	0.607426	0.855657	n.s.	-0.102845	0.640115	0.852866	n.s.	0.203081	0.629984	0.904091	n.s.	0.0341174	0.761522	0.969314	n.s.	-0.0809524	0.655854	0.889914	n.s.	1.00899	0.000362618	0.0136819	sigUP
57266	Cxcl14	chemokine (C-X-C motif) ligand 14	uc007qsm.2	chr13	chr13_56295052_56298051	4		chr13:56295881-56296643	2	-2.29806	0.00168569	0.0198321	sigDOWN									0.394413	0.50147	0.786407	n.s.									0.83941	0.115132	0.435186	n.s.
15901	Id1	inhibitor of DNA binding 1	uc008ngf.2	chr2	chr2_152734751_152737750			chr2:152736314-152737020	2	-1.42766	0.00278154	0.0284092	sigDOWN									-0.0848098	0.819075	0.974451	n.s.									-0.251743	0.383275	0.732779	n.s.
56857	Slc37a2	solute carrier family 37 (glycerol-3-phosphate transporter), member 2	uc009ouk.2	chr9	chr9_37254239_37257238			chr9:37255242-37255528	2	-4.74799	0.00586478	0.0476961	sigDOWN									-0.263547	0.909261	1	n.s.									-0.85499	0.545923	0.851842	n.s.
22393	Wfs1	wolframin ER transmembrane glycoprotein	uc008xff.1	chr5	chr5_36987483_36990482	4		chr5:36988536-36989424	7	2.81814	9.99492e-07	7.8219e-05	sigUP	3.92048	3.20988e-06	0.000287319	sigUP	-0.380063	0.758582	1	n.s.	0.150288	0.708556	0.916306	n.s.	-0.127518	0.770436	0.920541	n.s.	0.51789	0.49121	0.806604	n.s.	0.750911	0.0246026	0.201072	n.s.	0.881382	0.031998	0.275288	n.s.	0.528144	0.215928	0.54051	n.s.
20204	Prrx2	paired related homeobox 2	uc008jcy.2	chr2	chr2_30843867_30846866			chr2:30845209-30845739	2	4.84296	5.76089e-07	5.07404e-05	sigUP	5.89831	9.92403e-08	1.7041e-05	sigUP	6.20389	2.32948e-09	2.45003e-06	sigUP	3.22618	0.00012886	0.00492345	sigUP	2.92343	0.000565335	0.0162902	sigUP	2.67623	0.000743135	0.0203672	sigUP	1.13856	0.0781357	0.360372	n.s.	0.484417	0.574156	0.856248	n.s.	1.55529	0.0101809	0.102603	n.s.
54396	Irgm2	immunity-related GTPase family M member 2	uc007jav.2	chr11	chr11_58213477_58216476					6.15036	1.02257e-06	7.93295e-05	sigUP									4.95084	8.55352e-07	0.000138752	sigUP									1.11182	0.12239	0.447223	n.s.
246293	Klhl8	kelch-like 8	uc008yjv.1	chr5	chr5_103909730_103912729	5		chr5:103910762-103911364	7	-0.898533	1.03038e-06	7.95891e-05	n.s.	-0.890685	3.86669e-05	0.00190259	n.s.	0.127508	0.771245	1	n.s.	-0.0919923	0.52228	0.801717	n.s.	-0.139353	0.350064	0.658708	n.s.	0.226394	0.411456	0.736124	n.s.	0.216131	0.0640323	0.330219	n.s.	0.257381	0.0351027	0.28703	n.s.	0.260124	0.259804	0.586292	n.s.
70769	Nolc1	nucleolar and coiled-body phosphoprotein 1	uc008hsg.3	chr19	chr19_46074347_46077346	7		chr19:46075713-46076195	7	1.11585	1.06993e-06	8.22879e-05	sigUP	1.12594	0.000185811	0.00570589	sigUP	0.788371	0.00779969	0.101905	n.s.	0.328465	0.0612061	0.269123	n.s.	0.417656	0.059621	0.269457	n.s.	0.250017	0.258596	0.589816	n.s.	-0.104453	0.460424	0.790164	n.s.	-0.0437782	0.797209	0.946883	n.s.	-0.150828	0.378033	0.705271	n.s.
243937	Zfp536	zinc finger protein 536	uc009gkk.1	chr7	chr7_37568492_37571491			chr7:37569389-37569617	2	5.52086	4.96971e-05	0.00153151	sigUP									2.43396	0.86939	0.995939	n.s.									0.714823	0.185124	0.540127	n.s.
107939	Pom121	nuclear pore membrane protein 121	uc008zyi.1	chr5	chr5_135393047_135396046			chr5:135393884-135394619	7	0.915749	1.11859e-06	8.52946e-05	n.s.	0.867796	0.00176598	0.0270162	n.s.	0.653921	0.0323336	0.212207	n.s.	0.211854	0.147066	0.426272	n.s.	0.282605	0.156661	0.447629	n.s.	-0.455802	0.0515131	0.243501	n.s.	-0.0636063	0.591858	0.880301	n.s.	-0.11096	0.496137	0.82256	n.s.	0.00770397	0.96998	1	n.s.
230584	Yipf1	Yip1 domain family, member 1	uc008tzs.2	chr4	chr4_107312863_107315862			chr4:107314178-107314399	7	1.45157	1.15456e-06	8.72914e-05	sigUP	1.35346	0.000664305	0.0142179	sigUP	0.73371	0.0770802	0.333453	n.s.	0.188751	0.396836	0.705324	n.s.	0.153498	0.612046	0.835608	n.s.	-0.497267	0.143244	0.438275	n.s.	0.52147	0.00312161	0.0666376	n.s.	0.764911	0.000800042	0.033735	n.s.	0.0156298	0.959639	1	n.s.
234734	Aars	alanyl-tRNA synthetase	uc009nlo.2	chr8	chr8_111032342_111035341			chr8:111033837-111034144	7	1.14417	1.15226e-06	8.72914e-05	sigUP									0.317468	0.0770068	0.305994	n.s.									0.0911337	0.530226	0.842219	n.s.
223917	Krt79	keratin 79	uc007xug.1	chr15	chr15_101938825_101941824					6.62674	1.1924e-06	8.97722e-05	sigUP	3.17252	0.0220644	0.129846	n.s.	0.133168	0.99995	1	n.s.	4.72562	5.6188e-05	0.00278032	sigUP	3.28347	0.00053948	0.015927	sigUP	0.450584	0.999956	1	n.s.	1.33061	0.995134	1	n.s.	0.300553	0.999966	1	n.s.	-0.0265747	0.999868	1	n.s.
73178	Wasl	Wiskott-Aldrich syndrome-like (human)	uc009bbv.2	chr6	chr6_24663496_24666495	6		chr6:24664467-24665433	7	-0.698439	1.21234e-06	9.08896e-05	n.s.	-0.719665	0.00700792	0.0645127	n.s.	-0.672597	0.126576	0.433112	n.s.	-0.333393	0.00345166	0.0463068	n.s.	-0.418832	0.0258624	0.165858	n.s.	-1.43954	9.13141e-05	0.00486277	sigDOWN	-0.143242	0.123057	0.447738	n.s.	-0.0553737	0.714726	0.915005	n.s.	-0.746073	0.00285536	0.0482429	n.s.
75793	4933432K03Rik	RIKEN cDNA 4933432K03 gene	uc009jnt.2	chr7	chr7_121588337_121591336					2.29987	1.26326e-06	9.4311e-05	sigUP	2.3633	5.68893e-05	0.0024547	sigUP	0.272021	0.999913	1	n.s.	0.519916	0.0999042	0.349326	n.s.	0.599402	0.0498351	0.242097	n.s.	1.98388	0.175811	0.489247	n.s.	-0.476159	0.082106	0.368528	n.s.	-0.37286	0.189343	0.588505	n.s.	-0.109872	0.999933	1	n.s.
65963	Tmem176b	transmembrane protein 176B	uc009bvv.3	chr6	chr6_48839875_48842874		6			6.03386	1.28691e-06	9.56765e-05	sigUP	5.21712	1.38655e-05	0.000833318	sigUP	-1.0671	1	1	n.s.	2.77038	0.00160176	0.0277486	sigUP	3.09348	0.000111011	0.00513214	sigUP	-0.881009	0.99994	1	n.s.	2.07956	0.00148421	0.0452865	sigUP	1.58796	0.00818733	0.139304	n.s.	0.357972	1	1	n.s.
433323	Sgpp2	sphingosine-1-phosphate phosphotase 2	uc007bqe.1	chr1	chr1_78308846_78311845			chr1:78310064-78310738	2	2.30849	0.000349084	0.00648149	sigUP	3.37821	0.000585614	0.0131396	sigUP	2.83936	0.0238475	0.181526	n.s.	1.46294	0.00981876	0.0920148	n.s.	0.962902	0.169146	0.464488	n.s.	0.554978	0.69333	0.941827	n.s.	-0.107411	0.826432	0.999121	n.s.	0.797323	0.153055	0.543525	n.s.	0.0603903	0.402378	0.727015	n.s.
434353	A330074K22Rik	RIKEN cDNA A330074K22 gene	uc009nqy.1	chr8	chr8_120226731_120229730	4		chr8:120228799-120230336	7	4.8162	1.32049e-06	9.73618e-05	sigUP									0.810893	0.233626	0.544487	n.s.									-1.08026	0.0680586	0.340066	n.s.
632687	March10	membrane-associated ring finger (C3HC4) 10	uc007lxl.2	chr11	chr11_105455236_105458235			chr11:105456518-105456866	2	2.75992	0.000787148	0.0116016	sigUP									1.27994	0.0893187	0.328465	n.s.									1.01459	0.0910059	0.387269	n.s.
30049	Scd3	stearoyl-coenzyme A desaturase 3	uc008hpn.1	chr19	chr19_44201788_44204787		7			1.56516	1.36212e-06	9.96078e-05	sigUP	1.14488	0.0025667	0.034554	sigUP	-1.02404	0.106502	0.398501	n.s.	0.636792	0.0177197	0.131958	n.s.	0.653228	0.0321576	0.18989	n.s.	-0.783018	0.175992	0.489247	n.s.	-0.553535	0.00679825	0.10209	n.s.	-0.481119	0.0362695	0.291194	n.s.	-0.734674	0.0612186	0.28178	n.s.
52551	Sgta	small glutamine-rich tetratricopeptide repeat (TPR)-containing, alpha	uc007gft.1	chr10	chr10_81058655_81061654	5		chr10:81059876-81060305	7	1.30926	1.38343e-06	0.000100753	sigUP	1.54702	0.00041136	0.01021	sigUP	1.44375	0.00255964	0.0529343	n.s.	0.183846	0.364152	0.677737	n.s.	0.0353834	0.905821	0.976249	n.s.	-0.199929	0.601831	0.884595	n.s.	-0.380699	0.0179853	0.173147	n.s.	-0.304723	0.207647	0.607658	n.s.	-0.527677	0.0463213	0.241853	n.s.
72242	Psg21	pregnancy-specific glycoprotein 21	uc009fjp.1	chr7	chr7_18655226_18658225		5			5.20599	1.3973e-06	0.000101349	sigUP									1.43447	0.143597	0.422418	n.s.									-1.02991	0.175436	0.527166	n.s.
53323	Ube2k	ubiquitin-conjugating enzyme E2K	uc008xnv.1	chr5	chr5_65535777_65538776	8		chr5:65536933-65538004	7	-0.581596	1.40472e-06	0.000101475	n.s.	-1.00444	0.00010935	0.0038986	sigDOWN	-1.38422	0.11714	0.417989	n.s.	-0.34734	0.000197866	0.0065868	n.s.	-0.749648	4.88661e-05	0.00288158	n.s.	-1.05535	0.117688	0.394493	n.s.	-0.00922894	0.904674	1	n.s.	0.118919	0.41705	0.775717	n.s.	-0.132462	0.82586	1	n.s.
18046	Nfyc	nuclear transcription factor-Y gamma	uc008unn.2	chr4	chr4_120824242_120827241		7			1.0137	1.41148e-06	0.000101553	sigUP	0.9858	5.76961e-05	0.00246579	n.s.	0.943165	0.00439433	0.0737881	n.s.	0.186247	0.266724	0.5827	n.s.	0.274098	0.176368	0.47481	n.s.	-0.0296264	0.901611	1	n.s.	-0.228113	0.0906186	0.386635	n.s.	-0.316677	0.0380172	0.296049	n.s.	-0.224904	0.291109	0.620886	n.s.
227331	Gigyf2	GRB10 interacting GYF protein 2	uc007bwr.2	chr1	chr1_87325498_87328497			chr1:87326823-87327563	7	0.997622	1.42701e-06	0.000102257	n.s.	1.48731	0.000679883	0.0143732	sigUP	0.79733	0.111502	0.40897	n.s.	0.510313	0.00219761	0.0342763	n.s.	0.875356	0.00815695	0.0869868	n.s.	1.22968	0.00945824	0.0925368	n.s.	-0.131403	0.326503	0.68567	n.s.	0.188693	0.477935	0.810094	n.s.	-0.473101	0.152876	0.4534	n.s.
100273	Osbpl9	oxysterol binding protein-like 9	uc008ucc.2	chr4	chr4_109200773_109203772			chr4:109201835-109202340	7	0.872778	1.43564e-06	0.000102465	n.s.	0.778993	0.0120481	0.0894726	n.s.	-0.834083	0.18092	0.513735	n.s.	0.343279	0.0133907	0.111337	n.s.	0.40687	0.0391733	0.214586	n.s.	-0.455125	0.416536	0.740645	n.s.	0.155464	0.17922	0.532793	n.s.	0.270772	0.121302	0.492954	n.s.	0.134998	0.71505	0.949434	n.s.
71949	Cers5	ceramide synthase 5	uc007xqf.1	chr15	chr15_99771016_99774015			chr15:99771851-99772691	7	-0.890466	1.44511e-06	0.00010273	n.s.	-0.791933	0.0139384	0.0982054	n.s.	-0.236255	0.523852	0.849679	n.s.	-0.0827822	0.562103	0.82657	n.s.	-0.237533	0.282242	0.595555	n.s.	0.111346	0.700318	0.946631	n.s.	-0.0313997	0.785334	0.981021	n.s.	0.0918124	0.606036	0.870463	n.s.	0.244007	0.238881	0.566022	n.s.
269132	Colgalt2	collagen beta(1-O)galactosyltransferase 2	uc011wtr.1	chr1	chr1_152398367_152401366			chr1:152399919-152400364	2	1.04573	0.00175561	0.0204875	sigUP	0.724088	0.204447	0.474643	n.s.	3.37698	0.995832	1	n.s.	0.531419	0.0436957	0.22257	n.s.	-0.125814	0.751474	0.91107	n.s.	-1.4497	1	1	n.s.	-0.246472	0.249246	0.610725	n.s.	-0.407317	0.19054	0.588788	n.s.	-0.116894	0.71353	0.949042	n.s.
108699	Chn1	chimerin 1	uc008kda.2	chr2	chr2_73658924_73661923					0.938532	1.49714e-06	0.000105307	n.s.	1.2731	0.000106953	0.00386225	sigUP	-0.42412	0.43733	0.787621	n.s.	0.268059	0.0860846	0.322253	n.s.	0.328254	0.161157	0.453959	n.s.	-0.781387	0.123287	0.404703	n.s.	0.0490294	0.702056	0.938202	n.s.	0.00676136	0.972265	1	n.s.	0.810091	0.0197595	0.146488	n.s.
224247	E330017A01Rik	RIKEN cDNA E330017A01 gene	uc007zny.1	chr16	chr16_58636904_58639903					1.96831	1.50343e-06	0.000105307	sigUP	1.34155	0.0115203	0.0870909	n.s.	-0.626838	0.999814	1	n.s.	0.19175	0.503198	0.787593	n.s.	0.479231	0.129684	0.405336	n.s.	0.135203	1	1	n.s.	-0.0899285	0.716935	0.945415	n.s.	0.0591245	0.836391	0.960378	n.s.	0.473719	0.50123	0.802541	n.s.
243373	AI854703	expressed sequence AI854703	uc009bvd.2	chr6	chr6_48625264_48628263	4		chr6:48626969-48627338	2	1.46107	0.002868	0.0288954	sigUP	1.32546	0.170264	0.42933	n.s.	2.33839	0.00585724	0.0867656	n.s.	0.745707	0.0738636	0.297515	n.s.	0.32818	0.609298	0.834518	n.s.	1.55695	0.0176808	0.130744	n.s.	-0.551081	0.122481	0.447223	n.s.	-0.757317	0.175454	0.571533	n.s.	-0.557022	0.282507	0.613423	n.s.
66887	Lonp2	lon peptidase 2, peroxisomal	uc012ght.2	chr8	chr8_86622543_86625542			chr8:86624085-86624579	7	1.43314	1.51088e-06	0.000105307	sigUP	1.32935	0.000688346	0.0145156	sigUP	-0.422465	0.42729	0.779873	n.s.	0.581214	0.0164027	0.125805	n.s.	0.550991	0.066048	0.286163	n.s.	-0.0524656	0.904265	1	n.s.	-0.443061	0.022418	0.192125	n.s.	-0.442518	0.06359	0.375208	n.s.	-0.518852	0.0992456	0.365059	n.s.
243043	Kctd8	potassium channel tetramerisation domain containing 8	uc008xqj.1	chr5	chr5_69340210_69343209			chr5:69340371-69341700	2	4.8539	0.00443387	0.038953	sigUP	3.76059	0.00142359	0.0233947	sigUP	0.0250521	0.997622	1	n.s.	2.09726	0.29738	0.612153	n.s.	2.43841	0.0402656	0.218436	n.s.	-0.317968	1	1	n.s.	-3.15429	0.00213415	0.0542446	n.s.	-2.07522	0.00431044	0.0926112	n.s.	0.0153801	1	1	n.s.
17184	Matr3	matrin 3	uc008emg.2	chr18	chr18_35560658_35563657			chr18:35562005-35563062	7	-0.8226	1.55731e-06	0.000107702	n.s.	-0.31604	0.322128	0.59986	n.s.	-0.357022	0.326378	0.687222	n.s.	0.0522185	0.700838	0.912179	n.s.	-0.176575	0.434758	0.72925	n.s.	0.00727678	0.972462	1	n.s.	-0.0962472	0.394271	0.740901	n.s.	-0.0376507	0.835834	0.960378	n.s.	-0.292674	0.138097	0.430352	n.s.
64898	Lpin2	lipin 2	uc008dmd.2	chr17	chr17_71203154_71206153					1.20607	1.57449e-06	0.00010847	sigUP	1.62317	0.000242277	0.00684655	sigUP	0.761123	0.138392	0.450788	n.s.	0.154299	0.41574	0.720898	n.s.	-0.0625536	0.835589	0.948387	n.s.	0.39233	0.255519	0.586858	n.s.	0.0529001	0.737608	0.958708	n.s.	-0.0359123	0.883823	0.976045	n.s.	-0.011949	0.968639	1	n.s.
29805	Znhit2	zinc finger, HIT domain containing 2	uc008ggv.1	chr19	chr19_6059707_6062706			chr19:6061019-6061919	7	1.54129	1.58238e-06	0.000108594	sigUP	0.803569	0.0754168	0.27004	n.s.	2.13544	2.68103e-06	0.00060968	sigUP	0.0571187	0.821287	0.974932	n.s.	0.0452654	0.905746	0.976249	n.s.	0.389388	0.266345	0.59796	n.s.	0.130706	0.526728	0.840446	n.s.	0.204033	0.451598	0.795759	n.s.	0.307431	0.254695	0.580444	n.s.
104174	Gldc	glycine decarboxylase	uc008hej.2	chr19	chr19_30173942_30176941			chr19:30174875-30175472	2	-1.11253	0.00789373	0.0582497	n.s.	-2.20242	7.09423e-05	0.00285602	sigDOWN	0.368934	0.543482	0.86148	n.s.	-1.1752	0.000456793	0.0120447	sigDOWN	-2.02952	0.000231031	0.00887624	sigDOWN	-0.662631	0.108067	0.376511	n.s.	-1.41554	1.65455e-07	7.97895e-05	sigDOWN	-2.17476	3.25461e-09	1.36921e-06	sigDOWN	-0.486161	0.138928	0.431896	n.s.
26895	Cops7b	COP9 signalosome subunit 7B	uc007bvr.1	chr1	chr1_86585600_86588599			chr1:86587038-86587467	2	-0.677659	0.00824704	0.059818	n.s.	-1.17591	0.00718755	0.0650552	n.s.	-0.385332	0.349494	0.711538	n.s.	-0.741276	6.76442e-05	0.00312688	n.s.	-0.743879	0.00829717	0.0874842	n.s.	-1.48084	1.56533e-06	0.00033771	sigDOWN	-0.672749	1.3732e-05	0.00228991	n.s.	-0.443631	0.0571069	0.35558	n.s.	-0.874219	0.000485973	0.0160159	n.s.
171284	Timd2	T cell immunoglobulin and mucin domain containing 2	uc007iot.2	chr11	chr11_46697331_46700330		3			1.79087	1.64364e-06	0.000111511	sigUP	1.65873	0.00074491	0.0152968	sigUP	2.00517	6.57135e-05	0.00594531	sigUP	0.524527	0.0922069	0.334876	n.s.	0.511063	0.177811	0.476912	n.s.	0.302906	0.415217	0.739864	n.s.	-0.212521	0.376229	0.726674	n.s.	-0.117056	0.682232	0.901164	n.s.	-0.246511	0.385462	0.710489	n.s.
67304	3110070M22Rik	RIKEN cDNA 3110070M22 gene	uc007rzk.2	chr13	chr13_119486885_119489884			chr13:119487973-119489121	2	3.57417	0.00843507	0.0607127	n.s.									-1.31239	0.219927	0.528005	n.s.									1.0635	0.233671	0.59349	n.s.
230796	Wdtc1	WD and tetratricopeptide repeats 1	uc012dml.1	chr4	chr4_133337816_133340815			chr4:133338827-133339662	7	0.974908	1.7309e-06	0.000116545	n.s.	0.965363	0.00529016	0.0553455	n.s.	0.763789	0.0661635	0.306047	n.s.	0.0908113	0.552211	0.819939	n.s.	0.0978421	0.676562	0.872964	n.s.	-0.910372	0.0512803	0.242673	n.s.	0.0494073	0.693455	0.934752	n.s.	0.134468	0.479948	0.811627	n.s.	0.0222466	0.972486	1	n.s.
67077	Catsperz	cation channel sperm associated auxiliary subunit zeta	uc012bhp.1	chr19	chr19_6923853_6926852			chr19:6925942-6926340	2	-1.64162	0.00845686	0.0608311	n.s.	-2.17618	0.0567314	0.228719	n.s.	-0.457215	0.568733	0.878362	n.s.	-1.30837	0.0105182	0.0960507	n.s.	-2.47951	0.00686708	0.0776607	n.s.	-0.996816	0.158322	0.462807	n.s.	-0.493406	0.246851	0.609243	n.s.	-1.27894	0.0328382	0.279178	n.s.	0.0278079	0.968971	1	n.s.
74585	Sppl3	signal peptide peptidase 3	uc008zda.1	chr5	chr5_115010024_115013023			chr5:115010686-115011944	7	1.64735	1.75713e-06	0.000117425	sigUP	1.71383	0.00327889	0.0406046	sigUP	0.666234	0.193089	0.530584	n.s.	-0.457184	0.0764636	0.304495	n.s.	-0.623199	0.19846	0.504484	n.s.	-0.133011	0.76986	0.982794	n.s.	-0.133788	0.5138	0.831291	n.s.	0.421336	0.208972	0.608827	n.s.	-0.653859	0.0537548	0.260237	n.s.
77254	Yif1b	Yip1 interacting factor homolog B (S. cerevisiae)	uc009gbi.2	chr7	chr7_29236823_29239822	5		chr7:29238082-29238610	7	2.08749	1.78944e-06	0.000119138	sigUP	1.19667	0.023046	0.133638	n.s.	1.3612	0.0206036	0.168146	n.s.	-0.284735	0.352333	0.667092	n.s.	-0.445787	0.316252	0.627433	n.s.	-0.741929	0.192236	0.507842	n.s.	0.089075	0.698956	0.936865	n.s.	0.276331	0.374747	0.746193	n.s.	0.0789542	0.855237	1	n.s.
69641	Wdr20	WD repeat domain 20	uc007pbu.1	chr12	chr12_110736449_110739448	8		chr12:110737531-110738875	7	-0.954635	1.83129e-06	0.000121471	n.s.									-0.256359	0.0964204	0.342701	n.s.									-0.0347773	0.78447	0.980683	n.s.
26932	Ppp2r5e	protein phosphatase 2, regulatory subunit B', epsilon	uc007nxf.1	chr12	chr12_75594701_75597700			chr12:75595511-75596718	7	1.1877	1.92374e-06	0.000126662	sigUP	2.04828	9.68471e-05	0.00358974	sigUP	0.569278	0.273049	0.627029	n.s.	0.54047	0.00497584	0.0592683	n.s.	0.553038	0.130777	0.407389	n.s.	0.436931	0.31183	0.644811	n.s.	-0.166249	0.273309	0.634568	n.s.	0.0250569	0.926433	0.986209	n.s.	-0.31633	0.295135	0.625416	n.s.
73703	Dppa2	developmental pluripotency associated 2	uc007zjn.1	chr16	chr16_48308774_48311773		7			1.15191	1.92298e-06	0.000126662	sigUP	1.09056	0.000925061	0.0175699	sigUP	1.28941	0.000174904	0.0106641	sigUP	-0.263422	0.171504	0.462466	n.s.	-0.237167	0.337996	0.6487	n.s.	-0.407684	0.185008	0.49973	n.s.	-0.339141	0.0286962	0.219002	n.s.	-0.347067	0.0765209	0.410355	n.s.	-0.490404	0.021176	0.153203	n.s.
19082	Prkag1	protein kinase, AMP-activated, gamma 1 non-catalytic subunit	uc007xoa.1	chr15	chr15_98830009_98833008	7		chr15:98830781-98831575	7	1.16216	1.99807e-06	0.000130592	sigUP	1.49568	0.000200593	0.00605237	sigUP	0.900753	0.040367	0.234888	n.s.	0.759939	0.000120336	0.0046881	n.s.	0.64013	0.0302847	0.183057	n.s.	1.35854	0.00173074	0.0350058	sigUP	0.0277823	0.862562	1	n.s.	0.249517	0.30251	0.696585	n.s.	-0.0350534	0.869182	1	n.s.
17116	Mab21l1	mab-21-like 1 (C. elegans)	uc008pgv.2	chr3	chr3_55781010_55784009			chr3:55782801-55783379	2	-3.90792	0.00880962	0.0626754	n.s.									-1.8089	0.112	0.370826	n.s.									-0.980836	0.270883	0.632993	n.s.
80976	Syt13	synaptotagmin XIII	uc008lfn.1	chr2	chr2_92913601_92916600			chr2:92914989-92915360	7	5.63913	2.03349e-06	0.000132422	sigUP	3.49798	0.00245674	0.033721	sigUP	0.125454	0.999987	1	n.s.	2.12076	0.0341747	0.193746	n.s.	1.96446	0.013754	0.118451	n.s.	-0.203565	0.999926	1	n.s.	0.503145	0.390544	0.738241	n.s.	0.932159	0.124173	0.496574	n.s.	0.0186177	0.999915	1	n.s.
243219	2900026A02Rik	RIKEN cDNA 2900026A02 gene	uc008yua.2	chr5	chr5_113161814_113164813					2.25073	2.07178e-06	0.000134425	sigUP	1.67312	0.00285062	0.0371989	sigUP	1.286	0.365068	0.724653	n.s.	0.608702	0.105955	0.361122	n.s.	0.669252	0.0735786	0.303327	n.s.	0.586633	0.999933	1	n.s.	0.709657	0.0295655	0.22259	n.s.	0.517638	0.137667	0.521769	n.s.	0.551759	0.248714	0.573023	n.s.
402774	D030025E07Rik	RIKEN cDNA D030025E07 gene	uc008rht.2	chr3	chr3_128230106_128233105					5.10533	2.12303e-06	0.00013725	sigUP									1.78036	0.265105	0.580972	n.s.									2.35031	0.000538275	0.0254917	sigUP
68205	Urm1	ubiquitin related modifier 1	uc008jag.1	chr2	chr2_29825889_29828888			chr2:29827237-29827783	7	1.89397	2.16299e-06	0.00013933	sigUP	0.831525	0.0428534	0.194902	n.s.	1.12227	0.00537156	0.0838631	n.s.	0.479723	0.130607	0.402296	n.s.	-0.603646	0.104341	0.365803	n.s.	0.0470527	0.900383	1	n.s.	0.119386	0.605577	0.889377	n.s.	0.0504906	0.843334	0.961844	n.s.	-0.0765714	0.733513	0.957516	n.s.
26423	Nr5a1	nuclear receptor subfamily 5, group A, member 1	uc008jnr.1	chr2	chr2_38710735_38713734			chr2:38710279-38712535	2	-4.61656	0.00923201	0.0646069	n.s.									0.779625	0.445754	0.743416	n.s.									-2.01952	0.0444327	0.275761	n.s.
114713	Rasa2	RAS p21 protein activator 2	uc009rcn.1	chr9	chr9_96630004_96633003			chr9:96630711-96631574	7	-0.869124	2.20476e-06	0.000141002	n.s.	-0.868386	0.000889917	0.0171345	n.s.	-0.510856	0.320479	0.679563	n.s.	-0.411231	0.00406693	0.0519072	n.s.	-0.554193	0.00230196	0.0401985	n.s.	1.26281	0.00123342	0.0281411	sigUP	0.295959	0.0110017	0.13363	n.s.	0.253769	0.0847057	0.427569	n.s.	0.922639	0.00084273	0.0227267	n.s.
18028	Nfib	nuclear factor I/B	uc008tkh.3	chr4	chr4_82504280_82507279			chr4:82504347-82506555	2	2.72594	0.00975961	0.0670844	n.s.									1.07906	0.210405	0.515611	n.s.									1.72156	0.0230913	0.194786	n.s.
20222	Sf3a2	splicing factor 3a, subunit 2	uc011xiv.1	chr10	chr10_80797235_80800234	7		chr10:80797687-80799049	7	2.11931	2.27308e-06	0.000144336	sigUP	1.66868	0.0311672	0.159956	n.s.	2.26309	0.00512185	0.0817746	n.s.	0.234177	0.512306	0.794159	n.s.	0.545527	0.348609	0.657751	n.s.	0.0906876	0.87291	1	n.s.	-0.101669	0.710931	0.942162	n.s.	-0.164554	0.727831	0.920601	n.s.	0.261724	0.616095	0.883971	n.s.
22414	Wnt2b	wingless-type MMTV integration site family, member 2B	uc008qut.1	chr3	chr3_104960210_104963209	5		chr3:104961366-104962508	2	3.1672	0.0114613	0.0746364	n.s.									1.30539	0.17394	0.465537	n.s.									0.386585	0.597396	0.884151	n.s.
227327	B3gnt7	UDP-GlcNAc:betaGal beta-1,3-N-acetylglucosaminyltransferase 7	uc007bvk.2	chr1	chr1_86301721_86304720			chr1:86303141-86303984	2	-1.50967	0.011937	0.0766711	n.s.	-1.33626	0.15891	0.41204	n.s.	-1.42566	0.165992	0.487716	n.s.	-0.600437	0.179604	0.473079	n.s.	-0.845066	0.166294	0.460777	n.s.	0.236367	0.701077	0.946675	n.s.	0.510324	0.19381	0.549524	n.s.	0.0459065	0.928892	0.98684	n.s.	1.60726	0.00972223	0.0992733	n.s.
83924	Gpr137b	G protein-coupled receptor 137B	uc007pmd.2	chr13	chr13_13392125_13395124	5		chr13:13393040-13393980	7	1.06481	2.48376e-06	0.000156048	sigUP	1.03937	0.00888808	0.0748604	n.s.	0.267455	0.517987	0.843986	n.s.	0.568488	0.00180179	0.0297955	n.s.	1.03829	0.000480639	0.015044	sigUP	-1.23182	0.0211904	0.144369	n.s.	-0.543254	0.000188876	0.012575	n.s.	-0.420033	0.103882	0.461466	n.s.	-1.50261	5.53004e-06	0.000738568	sigDOWN
78887	Sfi1	Sfi1 homolog, spindle assembly associated (yeast)	uc007hsa.1	chr11	chr11_3191964_3194963			chr11:3192998-3193699	2	1.0672	0.0122686	0.0778438	n.s.	0.712533	0.122585	0.358135	n.s.	0.902053	0.0423841	0.240772	n.s.	0.999653	0.00166973	0.0282935	n.s.	-0.0244252	0.945266	0.992899	n.s.	1.05571	0.000804696	0.0211585	sigUP	0.447264	0.0714329	0.34607	n.s.	0.15109	0.583052	0.861876	n.s.	0.468823	0.0505511	0.251828	n.s.
67070	Lsm14a	LSM14A mRNA processing body assembly factor	uc009gjd.1	chr7	chr7_34388041_34391040			chr7:34388767-34389984	7	-0.729073	2.49492e-06	0.000156112	n.s.	-0.452112	0.0848782	0.28937	n.s.	0.014078	0.964901	1	n.s.	-0.539669	1.32407e-05	0.000981273	n.s.	-0.418311	0.0206629	0.146672	n.s.	-0.588515	0.0640422	0.278455	n.s.	-0.0632951	0.526744	0.840446	n.s.	0.0223533	0.876331	0.974551	n.s.	0.10586	0.594029	0.868642	n.s.
66998	Psmd5	proteasome (prosome, macropain) 26S subunit, non-ATPase, 5	uc008jje.1	chr2	chr2_34869463_34872462			chr2:34870779-34871358	7	1.05375	2.53231e-06	0.000157435	sigUP	1.03786	0.00225378	0.0323054	sigUP	0.508816	0.180733	0.513562	n.s.	0.201274	0.241826	0.55471	n.s.	0.0248604	0.920744	0.982766	n.s.	0.102687	0.701802	0.946937	n.s.	0.194802	0.160051	0.506165	n.s.	0.218943	0.261996	0.661903	n.s.	0.266282	0.197266	0.515306	n.s.
66069	Snupn	snurportin 1	uc009pts.1	chr9	chr9_56955514_56958513	8				1.36916	2.59694e-06	0.000160893	sigUP	1.20736	0.00100383	0.0184819	sigUP	1.06089	0.00672348	0.094443	n.s.	0.549488	0.0154996	0.121671	n.s.	0.647933	0.0419383	0.223476	n.s.	-0.377919	0.325465	0.657179	n.s.	0.333205	0.0655239	0.332521	n.s.	0.533067	0.0216172	0.230237	n.s.	0.0567369	0.853284	1	n.s.
71913	Tmem79	transmembrane protein 79	uc008puq.1	chr3	chr3_88332751_88335750			chr3:88332968-88333238	2	0.864112	0.0159056	0.0920019	n.s.	0.801107	0.128357	0.366744	n.s.	0.101835	0.815329	1	n.s.	-0.761961	0.005178	0.0606639	n.s.	-0.935353	0.0472046	0.235435	n.s.	0.198708	0.698603	0.945479	n.s.	-0.707057	0.000769317	0.0312231	n.s.	-1.07702	0.000343601	0.0191461	sigDOWN	0.049295	0.912029	1	n.s.
26399	Map2k6	mitogen-activated protein kinase kinase 6	uc007mdr.1	chr11	chr11_110397622_110400621					2.8978	2.65459e-06	0.00016333	sigUP	2.76753	0.00243904	0.0335328	sigUP	-3.43708	0.00183186	0.0429339	sigDOWN	1.31907	0.0077881	0.0796252	n.s.	1.40308	0.0255381	0.164405	n.s.	0.968344	0.447311	0.768254	n.s.	-0.800737	0.047885	0.28535	n.s.	-0.355115	0.515791	0.834109	n.s.	0.205582	0.33328	0.662944	n.s.
12928	Crk	v-crk avian sarcoma virus CT10 oncogene homolog	uc007kes.2	chr11	chr11_75677759_75680758	6				-0.781981	2.69615e-06	0.000165317	n.s.	-0.913739	0.000420566	0.0103773	n.s.	-2.01641	8.24891e-07	0.000272936	sigDOWN	0.000418846	0.997549	1	n.s.	-0.104201	0.569073	0.811551	n.s.	0.375925	0.0929152	0.344546	n.s.	0.147279	0.165633	0.514017	n.s.	0.223536	0.126277	0.498555	n.s.	0.108606	0.511341	0.810956	n.s.
240726	Slco5a1	solute carrier organic anion transporter family, member 5A1	uc007aig.1	chr1	chr1_12989464_12992463			chr1:12990719-12991200	2	1.96146	0.016424	0.0936869	n.s.									0.89749	0.143022	0.42128	n.s.									0.861299	0.0924598	0.390383	n.s.
216151	Polrmt	polymerase (RNA) mitochondrial (DNA directed)	uc007fzo.2	chr10	chr10_79745082_79748081	5		chr10:79746472-79746713	7	1.6498	2.81262e-06	0.000171282	sigUP	1.85554	0.000236468	0.00680892	sigUP	0.769654	0.107772	0.400703	n.s.	0.0760308	0.778597	0.953927	n.s.	-0.205853	0.570957	0.812382	n.s.	0.0704765	0.785206	0.990216	n.s.	0.210932	0.31761	0.677318	n.s.	0.194047	0.485685	0.815517	n.s.	0.36018	0.235041	0.563281	n.s.
17207	Mcf2l	mcf.2 transforming sequence-like	uc009kwl.2	chr8	chr8_12914393_12917392			chr8:12915718-12915971	2	2.69058	0.0194551	0.104781	n.s.									0.729339	0.336475	0.652295	n.s.									2.33685	0.00171208	0.0478755	sigUP
107652	Uap1	UDP-N-acetylglucosamine pyrophosphorylase 1	uc007dlz.2	chr1	chr1_170173465_170176464	4		chr1:170174610-170175289	7	1.29282	2.95908e-06	0.000176818	sigUP									-0.296013	0.185331	0.48219	n.s.									-0.52902	0.00346453	0.0707468	n.s.
11951	Atp5g1	ATP synthase, H+ transporting, mitochondrial F0 complex, subunit C1 (subunit 9)	uc007lbg.2	chr11	chr11_96074195_96077194	6		chr11:96075795-96076044	7	0.958643	2.95404e-06	0.000176818	n.s.	1.01309	0.0591125	0.23386	n.s.	0.175279	0.733923	0.98911	n.s.	-0.0783908	0.633347	0.872267	n.s.	-0.823151	0.0496138	0.242	n.s.	-1.06966	0.0145964	0.118776	n.s.	0.097541	0.444889	0.778905	n.s.	0.199784	0.517192	0.835089	n.s.	-0.216592	0.442447	0.758665	n.s.
20447	St6galnac3	ST6 (alpha-N-acetyl-neuraminyl-2,3-beta-galactosyl-1,3)-N-acetylgalactosaminide alpha-2,6-sialyltransferase 3	uc008rtw.1	chr3	chr3_153723634_153726633			chr3:153724732-153725246	7	5.57434	2.9363e-06	0.000176818	sigUP	5.2616	2.05111e-05	0.00115053	sigUP	1.67789	0.999809	1	n.s.	1.39656	0.115733	0.376986	n.s.	1.65693	0.0565824	0.262127	n.s.	-0.117519	0.999964	1	n.s.	-0.942521	0.178141	0.531267	n.s.	-0.323794	0.187452	0.587637	n.s.	-0.755397	0.999871	1	n.s.
12354	Car7	carbonic anhydrase 7	uc009nau.1	chr8	chr8_104539307_104542306	7		chr8:104540740-104541316	2	-5.65011	0.0204045	0.108324	n.s.									-0.767834	0.55913	0.824922	n.s.									0.898696	0.164776	0.512849	n.s.
52609	Cbx7	chromobox 7	uc007wuv.1	chr15	chr15_79931147_79934146			chr15:79933430-79933638	2	0.881713	0.0223689	0.114725	n.s.									1.507	1.87802e-06	0.000235982	sigUP									0.405869	0.118133	0.441365	n.s.
74112	Usp16	ubiquitin specific peptidase 16	uc007zuj.2	chr16	chr16_87453485_87456484	8		chr16:87454910-87455621	7	0.758248	2.98704e-06	0.000177659	n.s.	0.71649	0.00446207	0.0489489	n.s.	0.420194	0.0896642	0.363758	n.s.	0.192516	0.121812	0.388055	n.s.	0.25204	0.154004	0.444526	n.s.	-0.054168	0.767091	0.9811	n.s.	-0.342768	0.000671476	0.0292938	n.s.	-0.304473	0.0324878	0.277515	n.s.	-0.418672	0.00339927	0.0540671	n.s.
68682	Slc44a2	solute carrier family 44, member 2	uc012gpf.1	chr9	chr9_21319219_21322218			chr9:21320949-21321238	7	1.06188	3.1768e-06	0.000188318	sigUP	0.89995	0.0293841	0.153946	n.s.	1.48261	0.000869053	0.027183	sigUP	0.510762	0.00488669	0.0584463	n.s.	0.425355	0.172973	0.47024	n.s.	-0.058406	0.875395	1	n.s.	-0.186784	0.203434	0.560512	n.s.	0.0361709	0.884117	0.976113	n.s.	-0.201177	0.438579	0.755585	n.s.
68018	Col4a3bp	collagen, type IV, alpha 3 (Goodpasture antigen) binding protein	uc007rni.2	chr13	chr13_96541235_96544234			chr13:96542284-96542625	7	-0.965664	3.18773e-06	0.00018834	n.s.									-0.510323	0.00182304	0.0300634	n.s.									0.347422	0.00896515	0.118405	n.s.
73375	1700057H21Rik	RIKEN cDNA 1700057H21 gene	uc008jqi.1	chr2	chr2_51436401_51439400		8			1.92518	3.21192e-06	0.000189143	sigUP									0.698825	0.0219687	0.149045	n.s.									-0.20451	0.41982	0.759445	n.s.
73872	4930423M02Rik	RIKEN cDNA 4930423M02 gene	uc008rxd.1	chr4	chr4_5630828_5633827		4			4.79337	3.39714e-06	0.000199392	sigUP									-1.46442	0.0637396	0.275243	n.s.									-0.968102	0.17598	0.527998	n.s.
27378	Tcl1b3	T cell leukemia/lymphoma 1B, 3	uc007oya.1	chr12	chr12_105189545_105192544					1.88012	3.41654e-06	0.000199873	sigUP	1.63756	4.71872e-05	0.00213459	sigUP	-0.551254	0.800998	1	n.s.	0.310172	0.321066	0.63836	n.s.	0.21952	0.445549	0.735935	n.s.	0.181639	0.590365	0.877565	n.s.	-0.277196	0.296656	0.657268	n.s.	-0.175956	0.470526	0.806501	n.s.	-0.233602	0.422448	0.742852	n.s.
22758	Zscan12	zinc finger and SCAN domain containing 12	uc007pqd.1	chr13	chr13_21361320_21364319			chr13:21362791-21363031	2	-1.28445	0.025007	0.124059	n.s.	-0.0373403	0.96477	0.994923	n.s.	-1.13824	0.162285	0.481816	n.s.	-1.20063	0.00711144	0.075127	n.s.	-1.73585	0.0161426	0.129272	n.s.	-0.389943	0.604414	0.886548	n.s.	0.111765	0.73959	0.959258	n.s.	0.748293	0.132219	0.50985	n.s.	0.178914	0.69268	0.935474	n.s.
225010	Lclat1	lysocardiolipin acyltransferase 1	uc008dnh.2	chr17	chr17_73106485_73109484			chr17:73107862-73108488	7	1.32337	3.55875e-06	0.000204176	sigUP	1.16204	0.000957526	0.0180283	sigUP	1.58391	1.17183e-05	0.00199634	sigUP	0.765998	0.000711329	0.0162513	n.s.	0.746466	0.00431152	0.0603582	n.s.	0.920222	0.000813624	0.0211797	n.s.	-0.182624	0.321011	0.680935	n.s.	-0.197152	0.349001	0.732161	n.s.	-0.226856	0.27032	0.598609	n.s.
66320	Tmem208	transmembrane protein 208	uc009ncs.2	chr8	chr8_105324864_105327863			chr8:105326035-105326674	7	2.11597	3.55595e-06	0.000204176	sigUP									0.544188	0.114335	0.37503	n.s.									-0.0585942	0.808746	0.991307	n.s.
67500	Ccar1	cell division cycle and apoptosis regulator 1	uc007fjb.1	chr10	chr10_62790732_62793731	5		chr10:62791647-62792545	7	0.947165	3.54196e-06	0.000204176	n.s.	0.957512	0.0027164	0.0361071	n.s.	1.07356	0.00128722	0.0349376	sigUP	-0.294509	0.0546164	0.25255	n.s.	-0.476299	0.0428396	0.2259	n.s.	-0.246536	0.409043	0.734165	n.s.	0.0981998	0.429274	0.765331	n.s.	0.282856	0.121147	0.492954	n.s.	-0.0489873	0.779077	0.982387	n.s.
69053	1810013L24Rik	RIKEN cDNA 1810013L24 gene	uc007yda.2	chr16	chr16_8828600_8831599	6		chr16:8829339-8831232	7	-0.851454	3.52877e-06	0.000204176	n.s.	-1.20314	0.000870797	0.0169604	sigDOWN	-1.23656	0.00441992	0.0737881	n.s.	0.0206849	0.890404	1	n.s.	-0.0753664	0.775686	0.92255	n.s.	-0.310359	0.496161	0.809702	n.s.	-0.0138989	0.908674	1	n.s.	0.0274193	0.891239	0.978626	n.s.	0.0263473	0.958353	1	n.s.
93734	Mpv17l	Mpv17 transgene, kidney disease mutant-like	uc033gxv.1	chr16	chr16_13939129_13942128			chr16:13940704-13941101	2	1.29673	0.0258051	0.126634	n.s.	1.77834	0.0297972	0.155529	n.s.	2.23736	0.0118564	0.127897	n.s.	1.02102	0.0169164	0.127952	n.s.	1.52592	0.00481463	0.0636955	n.s.	0.914713	0.17579	0.489247	n.s.	-0.00853273	0.97965	1	n.s.	0.796431	0.0677577	0.387669	n.s.	0.74375	0.100398	0.367284	n.s.
12982	Csf2ra	colony stimulating factor 2 receptor, alpha, low-affinity (granulocyte-macrophage)	uc008icj.2	chr19	chr19_61226919_61229918			chr19:61225094-61227914	2	-2.11902	0.0275607	0.131674	n.s.									-1.66136	0.00507628	0.0602216	n.s.									-0.679206	0.187879	0.542786	n.s.
16477	Junb	jun B proto-oncogene	uc012ghn.2	chr8	chr8_84977249_84980248			chr8:84976172-84978911	2	-2.8327	0.0275629	0.131674	n.s.									-2.37399	0.0109394	0.0987831	n.s.									-0.274266	0.691568	0.933621	n.s.
16600	Klf4	Kruppel-like factor 4 (gut)	uc008sxk.2	chr4	chr4_55530976_55533975	2		chr4:55530172-55533292	2	-0.715953	0.0285477	0.134329	n.s.									-0.259471	0.324949	0.642873	n.s.									0.65694	0.0011692	0.0399657	n.s.
13663	Ei24	etoposide induced 2.4 mRNA	uc009oua.2	chr9	chr9_36795569_36798568			chr9:36796874-36797441	7	1.33647	3.69961e-06	0.000208857	sigUP	1.24263	0.00141372	0.0233236	sigUP	1.57043	0.000139833	0.00924165	sigUP	0.398273	0.0643364	0.276627	n.s.	0.448121	0.13997	0.423179	n.s.	0.956857	0.00544631	0.0669562	n.s.	-0.570776	0.00118208	0.0400224	n.s.	-0.589167	0.0110211	0.161836	n.s.	-0.574922	0.0151726	0.127623	n.s.
170719	Oxr1	oxidation resistance 1	uc007vox.2	chr15	chr15_41787534_41790533			chr15:41788816-41789416	7	1.63303	3.69017e-06	0.000208857	sigUP	1.15529	0.0185947	0.117108	n.s.	1.34761	0.12189	0.426005	n.s.	0.111304	0.695311	0.908631	n.s.	0.332479	0.35197	0.659774	n.s.	0.01873	0.996688	1	n.s.	0.0138455	0.950062	1	n.s.	0.0358375	0.903355	0.980893	n.s.	1.04717	0.0481616	0.247243	n.s.
214084	Slc18a2	solute carrier family 18 (vesicular monoamine), member 2	uc012boc.1	chr19	chr19_59259378_59262377			chr19:59260852-59261467	2	-0.730747	0.0363059	0.157617	n.s.	-0.656363	0.241356	0.515293	n.s.	-0.786399	0.362821	0.722536	n.s.	0.158912	0.571698	0.832243	n.s.	-0.144806	0.724267	0.897914	n.s.	-0.0886403	0.836704	1	n.s.	-0.242051	0.287104	0.648086	n.s.	0.165703	0.600445	0.868715	n.s.	-0.493778	0.999945	1	n.s.
217738	Ism2	isthmin 2	uc056yrt.1	chr12	chr12_87298206_87301205	8		chr12:87299399-87300330	2	-2.27949	0.0395603	0.166667	n.s.									-1.52124	0.115036	0.37606	n.s.									-1.55407	0.0241968	0.199512	n.s.
64660	Mrps24	mitochondrial ribosomal protein S24	uc007hwt.1	chr11	chr11_5706200_5709199			chr11:5707308-5707799	7	1.26603	3.72302e-06	0.000208857	sigUP	1.34885	0.00101889	0.0187183	sigUP	2.11725	1.09739e-05	0.00192392	sigUP	-0.166541	0.455056	0.750712	n.s.	-0.211138	0.503964	0.773402	n.s.	-0.794848	0.0667102	0.285939	n.s.	-0.350586	0.0422765	0.268162	n.s.	-0.151362	0.535871	0.84204	n.s.	-0.781117	0.00328695	0.0527794	n.s.
72119	Tpx2	TPX2, microtubule-associated	uc012cgj.1	chr2	chr2_152846464_152849463			chr2:152847976-152848240	7	0.952068	3.75117e-06	0.000208857	n.s.	0.903215	0.005426	0.0561934	n.s.	1.28306	0.0001204	0.00844207	sigUP	0.130588	0.418023	0.722471	n.s.	0.0704645	0.771429	0.920738	n.s.	-0.137441	0.586342	0.876595	n.s.	0.061494	0.634059	0.904213	n.s.	0.0762518	0.68741	0.903165	n.s.	-0.0593248	0.755917	0.971035	n.s.
76577	Faf2	Fas associated factor family member 2	uc007qor.2	chr13	chr13_54620284_54623283	8		chr13:54621653-54622206	7	1.8774	3.70653e-06	0.000208857	sigUP	1.87716	0.000201988	0.00606975	sigUP	0.746245	0.106044	0.398326	n.s.	1.18181	0.000170341	0.00589031	sigUP	0.949549	0.0284191	0.176341	n.s.	0.542229	0.192089	0.507842	n.s.	8.50927e-05	0.999306	1	n.s.	-0.258413	0.375572	0.746193	n.s.	-0.00903415	0.96838	1	n.s.
213006	Mfsd4a	major facilitator superfamily domain containing 4A	uc011wru.1	chr1	chr1_132066563_132069562			chr1:132067626-132068248	2	2.04398	0.0446696	0.179271	n.s.	2.47822	0.0107482	0.0842044	n.s.	0.0663423	1	1	n.s.	1.297	0.0572647	0.259465	n.s.	1.65913	0.00495159	0.0644779	n.s.	0.715031	0.999953	1	n.s.	0.970525	0.0955431	0.395532	n.s.	0.713697	0.0914862	0.4421	n.s.	0.752665	1	1	n.s.
73747	Shld1	shieldin complex subunit 1	uc008mne.2	chr2	chr2_132685382_132688381					2.42842	4.08513e-06	0.000225669	sigUP	2.22283	0.00317318	0.0400888	sigUP	1.71178	0.0764979	0.332982	n.s.	0.662308	0.147293	0.426557	n.s.	0.564203	0.3386	0.649493	n.s.	0.0794303	0.922813	1	n.s.	0.19855	0.594338	0.88215	n.s.	-0.0479125	0.917057	0.98445	n.s.	1.2059	0.043402	0.232988	n.s.
116810	Foxn4	forkhead box N4	uc008yzk.1	chr5	chr5_114272262_114275261	2		chr5:114273645-114274422	7	5.16529	4.13992e-06	0.000227989	sigUP	5.58256	7.47813e-07	9.25309e-05	sigUP	-0.427234	0.976233	1	n.s.	1.80979	0.0236329	0.156151	n.s.	2.07694	0.0161163	0.129272	n.s.	-0.767597	0.999832	1	n.s.	0.504917	0.409459	0.752322	n.s.	1.07105	0.0146194	0.191005	n.s.	-1.26714	0.0152803	0.128184	n.s.
107528	Magee1	melanoma antigen, family E, 1	uc009uav.1	chrX	chrX_105118896_105121895			chrX:105120301-105121742	3	-3.22084	0.0349638	0.154121	n.s.									1.05506	0.09853	0.347171	n.s.									1.44859	0.20241	0.559244	n.s.
17698	Msn	moesin	uc009tuf.1	chrX	chrX_96094545_96097544			chrX:96095959-96096269	3	-2.10099	0.1042	0.310509	n.s.									-1.29736	0.275466	0.590903	n.s.									0.2011	0.812289	0.993155	n.s.
66266	Eapp	E2F-associated phosphoprotein	uc007nnu.1	chr12	chr12_54694366_54697365	5		chr12:54695589-54696034	7	1.42569	4.42497e-06	0.000241452	sigUP	1.07171	0.0127398	0.0926511	n.s.	1.23692	0.00545719	0.0841983	n.s.	-0.139002	0.547769	0.817074	n.s.	0.0129976	0.977934	1	n.s.	-0.470337	0.222765	0.548238	n.s.	0.181852	0.339355	0.696194	n.s.	0.0157298	0.951886	0.995613	n.s.	-0.0850689	0.716413	0.950498	n.s.
20420	Shd	src homology 2 domain-containing transforming protein D	uc008dal.2	chr17	chr17_55968982_55971981	2		chr17:55970425-55970767	2	3.44569	0.0498214	0.193603	n.s.									-1.69412	0.11608	0.377349	n.s.									1.45712	0.199375	0.555342	n.s.
64337	Gng13	guanine nucleotide binding protein (G protein), gamma 13	uc008bbj.3	chr17	chr17_25716028_25719027			chr17:25717395-25717682	2	1.06512	0.0542175	0.20591	n.s.									0.367881	0.427632	0.729956	n.s.									-0.4924	0.1527	0.49386	n.s.
104923	Adi1	acireductone dioxygenase 1	uc007nfv.1	chr12	chr12_28673707_28676706	5		chr12:28675147-28675589	7	1.5939	4.72884e-06	0.000253114	sigUP									-0.416331	0.107101	0.362963	n.s.									-0.300599	0.139119	0.474493	n.s.
20174	Ruvbl2	RuvB-like protein 2	uc009gvc.1	chr7	chr7_45432965_45435964			chr7:45434741-45435258	7	1.38906	4.73269e-06	0.000253114	sigUP	1.08884	0.0373937	0.179175	n.s.	0.670373	0.192479	0.529674	n.s.	0.607123	0.0067959	0.072912	n.s.	0.335609	0.354367	0.661999	n.s.	-0.133402	0.763678	0.980094	n.s.	0.194691	0.264851	0.62744	n.s.	0.0310022	0.912374	0.983195	n.s.	0.590558	0.0961552	0.358622	n.s.
235441	Usp3	ubiquitin specific peptidase 3	uc009qez.2	chr9	chr9_66591616_66594615	6		chr9:66591933-66593674	7	1.23084	4.70008e-06	0.000253114	sigUP	1.34207	0.00510168	0.0541305	n.s.	-0.43067	0.537436	0.857017	n.s.	-0.0369867	0.855644	0.990159	n.s.	-0.0988556	0.748919	0.910866	n.s.	-0.387025	0.500207	0.812498	n.s.	0.111673	0.506411	0.825723	n.s.	0.00464778	0.985075	1	n.s.	0.862651	0.0313661	0.19292	n.s.
52014	Nus1	NUS1 dehydrodolichyl diphosphate synthase subunit	uc007fbi.2	chr10	chr10_52416047_52419046	6		chr10:52417384-52418289	7	-0.795357	4.738e-06	0.000253114	n.s.	-1.14701	0.000618331	0.0136195	sigDOWN	-0.375661	0.426857	0.779481	n.s.	-0.269855	0.0500108	0.239877	n.s.	-0.412003	0.0848271	0.325758	n.s.	-0.869213	0.0230318	0.152002	n.s.	-0.130261	0.238595	0.599214	n.s.	-0.276561	0.144256	0.528414	n.s.	-0.321755	0.199388	0.518432	n.s.
67222	Srfbp1	serum response factor binding protein 1	uc008exd.1	chr18	chr18_52464193_52467192	5		chr18:52465570-52465967	7	2.42663	4.68632e-06	0.000253114	sigUP	2.50176	0.000437774	0.0106903	sigUP	1.84915	0.0100438	0.117373	n.s.	-0.0871484	0.820769	0.974757	n.s.	-0.221247	0.661886	0.867143	n.s.	0.479673	0.392093	0.720794	n.s.	0.0833912	0.781138	0.978507	n.s.	0.12674	0.735622	0.921906	n.s.	-0.0407431	0.920291	1	n.s.
12567	Cdk4	cyclin-dependent kinase 4	uc007hhv.2	chr10	chr10_127062103_127065102			chr10:127063629-127063839	2	-0.820801	0.0594317	0.218557	n.s.	-1.8584	0.0202913	0.123898	n.s.	0.459064	0.47699	0.81914	n.s.	-1.22501	0.000297012	0.00889192	sigDOWN	-1.84953	0.00138199	0.0292162	sigDOWN	-0.322446	0.661759	0.924475	n.s.	0.0597842	0.832532	1	n.s.	0.346793	0.471037	0.806769	n.s.	0.39965	0.413386	0.735094	n.s.
244548	Elmod2	ELMO/CED-12 domain containing 2	uc009mjy.1	chr8	chr8_83318604_83321603	6				-0.840186	4.82948e-06	0.000255741	n.s.									0.0525794	0.717784	0.922145	n.s.									0.0690796	0.561832	0.861975	n.s.
55935	Fnbp4	formin binding protein 4	uc008ktb.1	chr2	chr2_90743870_90746869	7		chr2:90745285-90746088	7	-0.782136	4.81788e-06	0.000255741	n.s.	-0.70135	0.0173105	0.112211	n.s.	-0.831893	0.00506122	0.0809603	n.s.	-0.144521	0.296182	0.611716	n.s.	-0.0218057	0.919756	0.982036	n.s.	-0.931006	1.00342e-05	0.00120611	n.s.	-0.233027	0.0314034	0.230115	n.s.	-0.113436	0.499848	0.824449	n.s.	-0.235848	0.157931	0.46058	n.s.
18212	Ntrk2	neurotrophic tyrosine kinase, receptor, type 2	uc007quh.2	chr13	chr13_58805069_58808068			chr13:58807913-58808769	2	-1.75529	0.0604734	0.221129	n.s.									0.681287	0.314859	0.631609	n.s.									0.81813	0.121273	0.44515	n.s.
22232	Slc35a2	solute carrier family 35 (UDP-galactose transporter), member A2	uc009snc.1	chrX	chrX_7884249_7887248	7		chrX:7884050-7884621	3	0.560452	0.314569	0.599727	n.s.									-0.125052	0.811236	0.971275	n.s.									-0.375449	0.310966	0.670417	n.s.
629750	Gm11517	ubiquitin A-52 residue ribosomal protein fusion product 1 pseudogene	uc011ydk.1	chr11	chr11_96796657_96799656					1.7908	5.02173e-06	0.000263537	sigUP									-0.0631335	0.833449	0.980095	n.s.									-0.133682	0.591953	0.880301	n.s.
269831	Tspan12	tetraspanin 12	uc009bar.1	chr6	chr6_21851016_21854015			chr6:21851582-21852160	2	-2.15523	0.0685248	0.239133	n.s.	-0.505929	0.525056	0.764441	n.s.	0.469014	1	1	n.s.	-0.129194	0.870993	0.996818	n.s.	0.196687	0.787764	0.926639	n.s.	-0.588565	0.999858	1	n.s.	0.78337	0.277287	0.638652	n.s.	0.705899	0.319943	0.707676	n.s.	1.38779	0.999819	1	n.s.
237175	Adgrg2	adhesion G protein-coupled receptor G2	uc009ute.2	chrX	chrX_160389190_160392189			chrX:160390679-160390977	5	-2.16329	0.0126812	0.0795405	n.s.									-1.16925	0.0666746	0.281847	n.s.									0.142955	0.778356	0.977103	n.s.
246221	Mpst	mercaptopyruvate sulfurtransferase	uc007wpe.2	chr15	chr15_78405604_78408603	4		chr15:78405627-78405862	2	1.60344	0.0719018	0.246012	n.s.									0.611639	0.344094	0.659951	n.s.									0.0769869	0.937409	1	n.s.
751531	Mir717	microRNA 717	uc012hhc.1	chrX	chrX_52421016_52424015					3.97995	5.19493e-06	0.000269717	sigUP									1.54808	0.0594596	0.265301	n.s.									-0.302446	0.566829	0.864658	n.s.
665943	E330014E10Rik	RIKEN cDNA E330014E10 gene	uc029vsp.1	chr5_GL456354_random	chr5_GL456354_random_109407_112406		7			1.70369	5.30822e-06	0.000274535	sigUP									0.129347	0.69754	0.910144	n.s.									-0.224185	0.33214	0.69066	n.s.
75514	1700013H16Rik	RIKEN cDNA 1700013H16 gene	uc009tfj.2	chrX	chrX_53756332_53759331	1		chrX:53756477-53756727	4	0.549938	0.811068	0.991615	n.s.	0.443557	0.414795	0.682041	n.s.	-0.746226	0.237396	0.58287	n.s.	0.439482	0.666793	0.891806	n.s.	2.47882	0.00814464	0.0869824	n.s.	0.523222	0.755636	0.976984	n.s.	2.38605	0.0195704	0.180369	n.s.	3.29778	0.000117122	0.00975707	sigUP	0.635792	0.105079	0.374791	n.s.
269016	Sh3rf2	SH3 domain containing ring finger 2	uc008etl.2	chr18	chr18_42052210_42055209					2.04308	5.43415e-06	0.000278601	sigUP	2.59993	6.71388e-06	0.000486988	sigUP	-0.636148	0.480434	0.820619	n.s.	0.869982	0.0136198	0.112457	n.s.	0.794663	0.0304829	0.183859	n.s.	-0.153877	0.798067	0.995986	n.s.	0.123367	0.675383	0.924996	n.s.	0.158318	0.60581	0.87029	n.s.	0.0297584	0.999992	1	n.s.
56040	Rplp1	ribosomal protein, large, P1	uc009pzt.1	chr9	chr9_61913011_61916010			chr9:61914187-61914891	7	1.01311	5.44929e-06	0.000278601	sigUP	1.02812	6.56219e-05	0.00272564	sigUP	-0.443656	0.384072	0.743488	n.s.	0.0979851	0.580275	0.838242	n.s.	0.137528	0.480162	0.755438	n.s.	-0.643857	0.16888	0.478984	n.s.	-0.18556	0.196491	0.552452	n.s.	-0.0587692	0.698896	0.908903	n.s.	-0.557751	0.0692363	0.299089	n.s.
67945	Rpl41	ribosomal protein L41	uc029rju.1	chr10	chr10_128547474_128550473			chr10:128547284-128548018	7	1.28168	5.44016e-06	0.000278601	sigUP	-0.203742	0.656529	0.848996	n.s.	0.280891	0.558029	0.871688	n.s.	-0.0222708	0.922322	1	n.s.	0.243995	0.46115	0.74264	n.s.	-0.259661	0.516581	0.825549	n.s.	-0.0356679	0.850136	1	n.s.	-0.250679	0.329181	0.714749	n.s.	-0.553178	0.0396144	0.222063	n.s.
545758	Gm5868	predicted gene 5868	uc008xrq.1	chr5	chr5_72586051_72589050	6		chr5:72586975-72587608	2	0.911658	0.0818099	0.266118	n.s.	0.867436	0.267726	0.542675	n.s.	-2.6565	0.9999	1	n.s.	0.324624	0.388984	0.698556	n.s.	0.249627	0.593944	0.826967	n.s.	-0.999474	0.256719	0.587336	n.s.	0.313489	0.33675	0.694262	n.s.	0.211127	0.622414	0.877821	n.s.	1.17703	0.16116	0.464543	n.s.
75769	Plppr5	phospholipid phosphatase related 5	uc008rdb.3	chr3	chr3_117573727_117576726			chr3:117575284-117575923	2	2.54591	0.082241	0.266742	n.s.									4.00099	0.00075001	0.0168332	sigUP									-0.851716	0.109574	0.424753	n.s.
224836	Usp49	ubiquitin specific peptidase 49	uc008cvv.1	chr17	chr17_47629190_47632189					0.964721	5.67365e-06	0.000287599	n.s.	0.413051	0.260362	0.535621	n.s.	0.164557	0.732948	0.988738	n.s.	0.190552	0.236995	0.548684	n.s.	0.0907594	0.732599	0.902634	n.s.	-0.022717	0.978431	1	n.s.	-0.0731296	0.577148	0.871713	n.s.	-0.135452	0.526541	0.838678	n.s.	-0.246955	0.380182	0.706941	n.s.
52712	Zkscan6	zinc finger with KRAB and SCAN domains 6	uc007jlf.2	chr11	chr11_65805675_65808674	5		chr11:65807182-65807498	7	1.89779	5.69629e-06	0.000287929	sigUP	2.62747	7.5232e-06	0.000523142	sigUP	1.40818	0.232485	0.578395	n.s.	0.462542	0.159147	0.445019	n.s.	0.267639	0.453737	0.738517	n.s.	2.08918	0.00401397	0.0572025	n.s.	0.236923	0.4088	0.752174	n.s.	0.579152	0.0663557	0.383047	n.s.	-0.0779466	0.899771	1	n.s.
12317	Calr	calreticulin	uc009mnp.1	chr8	chr8_84845432_84848431	8		chr8:84846526-84847389	7	0.870725	5.76906e-06	0.000290784	n.s.									0.357521	0.017765	0.132197	n.s.									-0.29809	0.01508	0.158558	n.s.
30878	Apln	apelin	uc009tbu.1	chrX	chrX_48033353_48036352	1		chrX:48034218-48034823	5	0.522633	0.89734	1	n.s.									-1.44435	0.281278	0.597694	n.s.									-0.035617	0.878233	1	n.s.
20687	Sp3	trans-acting transcription factor 3	uc008kca.2	chr2	chr2_72977782_72980781			chr2:72978943-72980956	7	1.16466	5.8859e-06	0.000295006	sigUP	0.682793	0.0912968	0.30124	n.s.	0.876566	0.035091	0.220602	n.s.	0.713035	0.000364975	0.0103698	n.s.	0.578839	0.10799	0.371236	n.s.	1.04518	0.00665971	0.0748749	n.s.	-0.0737687	0.649788	0.911705	n.s.	-0.016383	0.947185	0.994401	n.s.	-0.427855	0.108326	0.379457	n.s.
24066	Spry4	sprouty RTK signaling antagonist 4	uc008esl.1	chr18	chr18_38599769_38602768	6		chr18:38600647-38601554	7	-0.886072	5.94475e-06	0.000297121	n.s.	-0.928295	0.00698217	0.0643843	n.s.	-1.59221	0.000319601	0.0151928	sigDOWN	-0.0575801	0.70664	0.91531	n.s.	-0.0808839	0.739845	0.907092	n.s.	-1.29911	1.94445e-05	0.00176943	sigDOWN	0.382692	0.00274909	0.0625461	n.s.	0.467362	0.0216793	0.230607	n.s.	-0.172342	0.427097	0.746177	n.s.
671232	Topaz1	testis and ovary specific PAZ domain containing 1	uc012hcy.1	chr9	chr9_122745846_122748845			chr9:122747130-122747451	2	-1.7069	0.0878234	0.278823	n.s.									-0.960627	0.161052	0.448377	n.s.									0.0938826	0.865015	1	n.s.
228598	Ebf4	early B cell factor 4	uc008mio.2	chr2	chr2_130294439_130297438	1		chr2:130294739-130295054	2	1.83074	0.102309	0.306857	n.s.									1.83778	0.0396768	0.210826	n.s.									1.4858	0.129261	0.459078	n.s.
245404	Dcaf12l1	DDB1 and CUL4 associated factor 12-like 1	uc009tbh.2	chrX	chrX_44788662_44791661			chrX:44789365-44790107	5	-5.08408	0.000979695	0.0135931	sigDOWN	-3.9957	0.00517572	0.0545796	n.s.	-2.30615	0.999876	1	n.s.	-3.74616	0.000656267	0.0153623	sigDOWN	-2.76276	0.00720297	0.0797749	n.s.	-1.44709	1	1	n.s.	1.05325	0.219019	0.577844	n.s.	1.4322	0.0832701	0.4262	n.s.	-0.320051	0.999943	1	n.s.
18536	Pcm1	pericentriolar material 1	uc009lnr.2	chr8	chr8_41238259_41241258			chr8:41239560-41240382	7	-0.854772	6.15422e-06	0.000304182	n.s.	0.317602	0.642051	0.841861	n.s.	2.87726	0.999763	1	n.s.	-0.295839	0.0486314	0.236117	n.s.	-0.43442	0.282625	0.595555	n.s.	0.984841	0.143407	0.438613	n.s.	0.0528696	0.672113	0.923036	n.s.	0.489543	0.149285	0.537871	n.s.	0.891888	0.0901041	0.34416	n.s.
330427	9330102E08Rik	RIKEN cDNA 9330102E08 gene	uc009ecs.2	chr6	chr6_128182304_128185303		6			1.25476	6.22793e-06	0.000306975	sigUP	1.85804	2.84399e-07	4.12575e-05	sigUP	2.1163	0.0210305	0.169318	n.s.	0.502615	0.0210969	0.145236	n.s.	0.475486	0.0460511	0.233757	n.s.	0.444609	0.440548	0.762379	n.s.	-0.107798	0.560295	0.860829	n.s.	0.0266333	0.898826	0.980262	n.s.	-0.928565	0.0818383	0.325573	n.s.
72046	Urgcp	upregulator of cell proliferation	uc007hwu.1	chr11	chr11_5739677_5742676	7		chr11:5740729-5741332	2	-0.950389	0.103932	0.310006	n.s.									-0.326457	0.456818	0.752006	n.s.									0.0772973	0.829051	1	n.s.
69538	Antxr1	anthrax toxin receptor 1	uc009ctd.1	chr6	chr6_87306900_87309899					1.70578	6.32193e-06	0.000309896	sigUP	1.39009	0.000781429	0.0157332	sigUP	2.68553	0.00873634	0.108578	n.s.	0.878855	0.00269083	0.0388985	n.s.	0.807553	0.00902769	0.0910779	n.s.	0.160809	0.982034	1	n.s.	-0.186258	0.413692	0.754621	n.s.	-0.217682	0.357632	0.736085	n.s.	-0.318565	0.588175	0.864999	n.s.
100465	Mob3c	MOB kinase activator 3C	uc008ufk.1	chr4	chr4_115826592_115829591	7		chr4:115827937-115828455	2	-2.24617	0.110723	0.32308	n.s.									-1.35688	0.24867	0.562645	n.s.									-0.51324	0.631437	0.902264	n.s.
328365	Zmiz1	zinc finger, MIZ-type containing 1	uc007srq.2	chr14	chr14_25650347_25653346					1.23784	6.37875e-06	0.000310973	sigUP	1.07171	0.047664	0.206937	n.s.	1.30952	0.0173926	0.155126	n.s.	0.443651	0.0410728	0.214916	n.s.	0.292453	0.42438	0.722113	n.s.	0.3369	0.420437	0.744435	n.s.	0.14944	0.410625	0.753067	n.s.	0.420426	0.180391	0.577287	n.s.	-0.401671	0.20849	0.531679	n.s.
54135	Lsr	lipolysis stimulated lipoprotein receptor	uc009ghk.2	chr7	chr7_30971970_30974969	7		chr7:30973110-30973518	2	-0.982304	0.111374	0.324449	n.s.									0.6216	0.20628	0.510665	n.s.									-0.854295	0.0481591	0.285893	n.s.
16582	Kifc3	kinesin family member C3	uc012giq.1	chr8	chr8_95141041_95144040					1.63633	6.52988e-06	0.00031661	sigUP	1.55115	0.00400711	0.0455005	sigUP	0.705306	0.806016	1	n.s.	1.23341	5.41998e-05	0.00269384	sigUP	1.22927	0.00390109	0.0564954	n.s.	0.563483	0.999836	1	n.s.	-0.234985	0.323748	0.683703	n.s.	0.108101	0.738007	0.923279	n.s.	-0.913425	0.068389	0.297531	n.s.
14693	Gnb2	guanine nucleotide binding protein (G protein), beta 2	uc009act.1	chr5	chr5_137531730_137534729	3				1.30291	6.61541e-06	0.000319888	sigUP	2.2145	8.47748e-05	0.003272	sigUP	0.44994	0.504885	0.836241	n.s.	0.324167	0.16025	0.446981	n.s.	0.212977	0.529518	0.789564	n.s.	0.336555	0.766333	0.9811	n.s.	0.307023	0.103181	0.412327	n.s.	0.442464	0.0935585	0.446007	n.s.	-0.494054	0.375903	0.703965	n.s.
68875	Tmcc2	transmembrane and coiled-coil domains 2	uc007cor.1	chr1	chr1_132366388_132369387	4				1.36752	6.68205e-06	0.000322237	sigUP	1.12248	0.0230395	0.133638	n.s.	-0.573271	0.525217	0.849679	n.s.	-0.00794592	0.970198	1	n.s.	-0.066544	0.838988	0.949333	n.s.	-0.217363	0.837072	1	n.s.	-0.174453	0.344684	0.700796	n.s.	-0.0512958	0.851916	0.965639	n.s.	-1.15963	0.0213275	0.153503	n.s.
76499	Clasp2	CLIP associating protein 2	uc012hby.2	chr9	chr9_113811086_113814085					-0.996196	6.94837e-06	0.000334177	n.s.	-0.857193	0.0185355	0.117108	n.s.	-0.322047	0.465107	0.8113	n.s.	-0.466861	0.00504287	0.0599466	n.s.	-0.535854	0.0386518	0.212421	n.s.	-0.166612	0.561366	0.858339	n.s.	-0.0166156	0.901632	1	n.s.	0.129467	0.520976	0.837503	n.s.	1.26311	2.25666e-06	0.00040399	sigUP
56530	Cnpy2	canopy FGF signaling regulator 2	uc007hmi.1	chr10	chr10_128320959_128323958	8		chr10:128322414-128322847	2	-1.04015	0.112308	0.326051	n.s.	-0.0211681	0.98619	1	n.s.	-1.54552	0.0251255	0.184814	n.s.	-0.726093	0.14517	0.424424	n.s.	-0.348058	0.639115	0.852086	n.s.	-0.739473	0.340325	0.673606	n.s.	-0.00592721	0.989745	1	n.s.	0.300405	0.592289	0.864739	n.s.	0.164089	0.634983	0.896944	n.s.
73921	Scpep1os	serine carboxypeptidase 1, opposite strand	uc029rnj.1	chr11	chr11_88904428_88907427					1.24495	7.13123e-06	0.000341133	sigUP	1.07722	0.00368304	0.0433414	sigUP	1.33293	0.00045185	0.0186366	sigUP	0.777305	0.000564951	0.0138088	n.s.	0.461254	0.119739	0.388991	n.s.	0.927222	0.00581885	0.0692164	n.s.	-0.142145	0.41414	0.754878	n.s.	-0.0616131	0.781818	0.941359	n.s.	-0.304391	0.191199	0.508134	n.s.
74559	Elovl7	ELOVL family member 7, elongation of long chain fatty acids (yeast)	uc007rva.2	chr13	chr13_108212904_108215903	3		chr13:108214191-108215029	7	1.37683	7.3415e-06	0.000350252	sigUP	1.40317	0.0013026	0.0220252	sigUP	0.707855	0.184313	0.518319	n.s.	0.0280552	0.9057	1	n.s.	-0.230962	0.381571	0.686452	n.s.	-0.0438772	0.986532	1	n.s.	-0.596705	0.00385609	0.0750935	n.s.	-0.693285	0.0033361	0.0793712	n.s.	-1.72752	0.00510903	0.0690006	n.s.
16402	Itga5	integrin alpha 5 (fibronectin receptor alpha)	uc007xyb.3	chr15	chr15_103365249_103368248			chr15:103366095-103366731	2	-1.82057	0.119159	0.338076	n.s.									0.0276972	0.972779	1	n.s.									1.88265	0.011531	0.137532	n.s.
12260	C1qb	complement component 1, q subcomponent, beta polypeptide	uc008vip.2	chr4	chr4_136884678_136887677					2.42851	7.5337e-06	0.00035751	sigUP									1.32529	0.00225569	0.0346472	sigUP									-0.442877	0.230612	0.590708	n.s.
20773	Sptlc2	serine palmitoyltransferase, long chain base subunit 2	uc007oiv.1	chr12	chr12_87342349_87345348					-0.908848	7.56335e-06	0.000357965	n.s.	0.256574	0.533306	0.768626	n.s.	-1.98976	4.07549e-05	0.00446056	sigDOWN	-0.309393	0.0543815	0.252131	n.s.	0.339205	0.271481	0.584654	n.s.	-0.56469	0.174648	0.487879	n.s.	-0.240571	0.0584414	0.31581	n.s.	-0.134962	0.562831	0.851279	n.s.	-0.396608	0.108042	0.379232	n.s.
16478	Jund	jun D proto-oncogene	uc009mbe.2	chr8	chr8_70696239_70699238			chr8:70696590-70696815	7	1.91555	7.7551e-06	0.000365104	sigUP	1.61041	0.0749686	0.269336	n.s.	1.28092	0.0538591	0.272666	n.s.	0.251543	0.436042	0.7359	n.s.	-0.417087	0.488635	0.762071	n.s.	-0.333374	0.626072	0.90038	n.s.	0.795945	0.00128731	0.0419151	n.s.	0.594863	0.211613	0.611543	n.s.	0.505406	0.222049	0.548215	n.s.
20630	Snrpc	U1 small nuclear ribonucleoprotein C	uc008bps.1	chr17	chr17_27838587_27841586		7	chr17:27840002-27840372	7	1.19165	7.73527e-06	0.000365104	sigUP	1.14545	6.69213e-05	0.00274671	sigUP	0.13677	0.745658	0.995053	n.s.	0.0371772	0.857576	0.991195	n.s.	0.00373402	0.983816	1	n.s.	-0.720372	0.187247	0.502711	n.s.	-0.178209	0.291785	0.652912	n.s.	-0.0125915	0.937008	0.989693	n.s.	-0.638518	0.0362788	0.21138	n.s.
12516	Cd7	CD7 antigen	uc007mvc.2	chr11	chr11_121037979_121040978					1.21985	7.82207e-06	0.000367213	sigUP	1.80277	0.000290245	0.0079033	sigUP	-2.33251	0.00262225	0.0534227	n.s.	1.24927	7.47829e-08	2.30061e-05	sigUP	1.18185	0.00126147	0.0274975	sigUP	-0.834472	0.129823	0.415099	n.s.	-0.106859	0.573551	0.869561	n.s.	0.028523	0.923235	0.986067	n.s.	-0.519335	0.371782	0.699825	n.s.
666747	Trim43b	tripartite motif-containing 43B	uc012gyc.1	chr9	chr9_89091336_89094335					1.37282	7.84107e-06	0.000367213	sigUP	1.52238	4.26779e-05	0.00201173	sigUP	0.939472	0.0163582	0.15089	n.s.	0.240717	0.302744	0.617921	n.s.	0.469965	0.100162	0.355294	n.s.	0.030603	0.927238	1	n.s.	-0.14509	0.453055	0.784346	n.s.	0.142133	0.517478	0.835391	n.s.	-0.224817	0.323644	0.652875	n.s.
14765	Gpr50	G-protein-coupled receptor 50	uc009tke.1	chrX	chrX_71662267_71665266			chrX:71664219-71664718	5	-1.92923	6.14057e-05	0.00177579	sigDOWN	-2.39309	8.39424e-05	0.0032548	sigDOWN	-0.137658	0.344465	0.706221	n.s.	1.11993	0.00264087	0.0383409	sigUP	0.71189	0.0982156	0.351359	n.s.	1.34941	0.999927	1	n.s.	0.441405	0.148585	0.487327	n.s.	0.449217	0.194362	0.594246	n.s.	0.25096	0.241596	0.568453	n.s.
22631	Ywhaz	tyrosine 3-monooxygenase/tryptophan 5-monooxygenase activation protein, zeta polypeptide	uc007vmz.2	chr15	chr15_36793039_36796038		7	chr15:36792386-36794379	7	-0.788259	8.03647e-06	0.000374399	n.s.	-0.235173	0.759447	0.905282	n.s.	-1.06749	0.172102	0.49958	n.s.	-0.3248	0.0147476	0.118015	n.s.	0.131152	0.75297	0.911417	n.s.	-0.450764	0.610043	0.889499	n.s.	-0.0877489	0.425387	0.764043	n.s.	-0.204289	0.537622	0.843128	n.s.	0.88181	0.0619974	0.283042	n.s.
102193	Zdhhc7	zinc finger, DHHC domain containing 7	uc009nqr.1	chr8	chr8_120099973_120102972	7		chr8:120100984-120101870	7	1.37066	8.24505e-06	0.000381131	sigUP	1.26797	0.00494677	0.0526862	n.s.	1.26765	0.00924386	0.11127	n.s.	0.578766	0.0214896	0.146687	n.s.	0.425393	0.235668	0.545805	n.s.	0.253854	0.528924	0.834496	n.s.	-0.169171	0.398454	0.743539	n.s.	0.0273942	0.92557	0.986067	n.s.	-0.489425	0.0886693	0.340824	n.s.
68992	Zfp580	zinc finger protein 580	uc009ezp.2	chr7	chr7_5050032_5053031			chr7:5052793-5053325	2	-0.792917	0.126909	0.350952	n.s.									-0.810951	0.0432192	0.221026	n.s.									-0.987081	0.00616679	0.095938	n.s.
231290	Slc10a4	solute carrier family 10 (sodium/bile acid cotransporter family), member 4	uc008xsk.1	chr5	chr5_73005404_73008403	3		chr5:73006846-73007519	2	-1.24528	0.127986	0.352578	n.s.									0.302809	0.59573	0.848491	n.s.									-0.430038	0.329466	0.687945	n.s.
74451	Pgs1	phosphatidylglycerophosphate synthase 1	uc007mom.1	chr11	chr11_118018107_118021106					1.1127	8.29655e-06	0.00038252	sigUP	1.18604	0.00198498	0.0296654	sigUP	0.230369	0.721631	0.981064	n.s.	0.630295	0.000835332	0.0177637	n.s.	0.565273	0.0189947	0.140595	n.s.	1.26302	0.0745045	0.304311	n.s.	0.0423562	0.7885	0.982418	n.s.	-0.0788704	0.718312	0.916282	n.s.	0.0293189	0.880554	1	n.s.
11861	Arl4a	ADP-ribosylation factor-like 4A	uc007nkr.1	chr12	chr12_40035877_40038876	7		chr12:40037327-40038224	7	-0.962539	8.36271e-06	0.000384577	n.s.	-0.94448	0.0120301	0.0894319	n.s.	-0.744918	0.0391767	0.231353	n.s.	-0.200047	0.237299	0.549163	n.s.	-0.197257	0.452712	0.738517	n.s.	-0.0370718	0.88236	1	n.s.	0.207953	0.143197	0.480186	n.s.	0.3209	0.134636	0.514688	n.s.	0.227998	0.283596	0.614677	n.s.
235623	Scap	SREBF chaperone	uc009rtw.3	chr9	chr9_110331788_110334787			chr9:110333264-110333737	7	0.942881	8.54454e-06	0.000391929	n.s.	0.729487	0.0247061	0.139175	n.s.	-0.112821	0.870058	1	n.s.	0.277285	0.0897086	0.329085	n.s.	0.202263	0.349685	0.658516	n.s.	0.729448	0.206533	0.525632	n.s.	0.00671239	0.960644	1	n.s.	0.0743241	0.701793	0.909844	n.s.	0.000235546	0.986552	1	n.s.
66413	Psmd6	proteasome (prosome, macropain) 26S subunit, non-ATPase, 6	uc007sgj.1	chr14	chr14_14119405_14122404	8		chr14:14120451-14121052	7	1.51269	8.67268e-06	0.000396786	sigUP	4.56247	4.37708e-15	7.36575e-12	sigUP	-0.572819	0.360623	0.72176	n.s.	0.260464	0.312854	0.629411	n.s.	0.564557	0.193108	0.497544	n.s.	-0.633205	0.248608	0.579096	n.s.	-0.494862	0.0103937	0.129662	n.s.	-0.281648	0.365187	0.740942	n.s.	-0.427657	0.20018	0.519851	n.s.
227736	Cfap157	cilia and flagella associated protein 157	uc008jgz.1	chr2	chr2_32782906_32785905		3			1.46986	8.80459e-06	0.000401791	sigUP	1.30742	0.00716001	0.0650523	n.s.	1.01896	0.0313146	0.208596	n.s.	-0.52934	0.0470278	0.231481	n.s.	-0.788061	0.0579627	0.265331	n.s.	-0.177766	0.674266	0.931878	n.s.	-0.394949	0.040052	0.260706	n.s.	-0.467965	0.0881052	0.435301	n.s.	-0.195912	0.448342	0.762559	n.s.
225998	Rorb	RAR-related orphan receptor beta	uc008gye.2	chr19	chr19_19109697_19112696			chr19:19110176-19110732	2	-2.35654	0.129813	0.356018	n.s.									-0.414461	0.940523	1	n.s.									-0.0955353	0.855928	1	n.s.
73945	Otud4	OTU domain containing 4	uc009mis.2	chr8	chr8_79638176_79641175	6		chr8:79639006-79640293	7	-0.803948	8.89372e-06	0.000403874	n.s.	-0.596522	0.0308895	0.15884	n.s.	-0.718671	0.0644672	0.300729	n.s.	-0.351146	0.0128918	0.108877	n.s.	-0.353569	0.069422	0.293588	n.s.	0.0363224	0.894057	1	n.s.	0.211088	0.0633134	0.32887	n.s.	0.194661	0.19454	0.594507	n.s.	0.369951	0.109635	0.382088	n.s.
72729	Cdc42se2	CDC42 small effector 2	uc007iyf.2	chr11	chr11_54786204_54789203	5		chr11:54787033-54787948	7	-0.673126	9.16863e-06	0.000415218	n.s.	-0.71009	0.00851539	0.0728135	n.s.	-0.199627	0.529646	0.852907	n.s.	0.148843	0.200166	0.503391	n.s.	0.08738	0.64106	0.853192	n.s.	0.169376	0.448657	0.769436	n.s.	0.00149718	0.987514	1	n.s.	-0.00945763	0.95097	0.995613	n.s.	-0.0319989	0.850428	1	n.s.
57261	Brd4	bromodomain containing 4	uc008bwe.1	chr17	chr17_32283222_32286221			chr17:32283951-32284830	7	0.735415	9.31876e-06	0.000420949	n.s.	0.258919	0.450343	0.706016	n.s.	-0.644457	0.206796	0.547805	n.s.	0.391626	0.0021036	0.0332165	n.s.	0.0978437	0.667607	0.869678	n.s.	0.0519519	0.893677	1	n.s.	0.0616102	0.564568	0.863764	n.s.	-0.197869	0.328351	0.714124	n.s.	-0.902108	0.0111638	0.107474	n.s.
26424	Nr5a2	nuclear receptor subfamily 5, group A, member 2	uc007cvb.2	chr1	chr1_136952131_136955130					1.16186	9.38972e-06	0.000423083	sigUP	1.6225	5.93882e-06	0.000454265	sigUP	0.684906	0.0492269	0.258861	n.s.	0.322875	0.109655	0.366824	n.s.	0.633022	0.0141072	0.119298	n.s.	0.0712768	0.797064	0.995592	n.s.	-0.0706666	0.676738	0.925521	n.s.	-0.054808	0.795684	0.946629	n.s.	-0.333062	0.114173	0.390349	n.s.
19362	Rad51ap1	RAD51 associated protein 1	uc009dvk.1	chr6	chr6_126938056_126941055	7		chr6:126939177-126939700	7	1.53366	9.47005e-06	0.000425628	sigUP	1.45263	0.00318256	0.0401109	sigUP	1.17272	0.0184457	0.15934	n.s.	0.519102	0.0567862	0.258149	n.s.	0.459339	0.237779	0.547081	n.s.	0.316388	0.531134	0.835493	n.s.	-0.077001	0.706553	0.94043	n.s.	-0.0485007	0.867605	0.971135	n.s.	-0.518468	0.11203	0.386004	n.s.
109594	Lmo1	LIM domain only 1	uc009jdk.2	chr7	chr7_109169020_109172019	5		chr7:109169529-109170130	7	1.08385	9.52565e-06	0.000427051	sigUP	1.33106	1.03893e-05	0.000676772	sigUP	0.382882	0.583812	0.890971	n.s.	-0.0801268	0.691026	0.90595	n.s.	-0.141119	0.502805	0.772901	n.s.	-0.424934	0.307855	0.641162	n.s.	0.101048	0.539127	0.848358	n.s.	0.167383	0.326123	0.712898	n.s.	0.436768	0.272032	0.600335	n.s.
50764	Fbxo15	F-box protein 15	uc008fux.1	chr18	chr18_84933525_84936524		6			1.21809	9.83777e-06	0.000439938	sigUP	1.11125	0.00112001	0.0200079	sigUP	0.924724	0.0083106	0.105627	n.s.	0.219561	0.302333	0.617845	n.s.	0.186332	0.465626	0.746385	n.s.	-0.129158	0.594771	0.880187	n.s.	-0.267846	0.1305	0.460724	n.s.	-0.180318	0.381701	0.748968	n.s.	-0.296272	0.151132	0.451251	n.s.
20510	Slc1a1	solute carrier family 1 (neuronal/epithelial high affinity glutamate transporter, system Xag), member 1	uc008hco.1	chr19	chr19_28894293_28897292					1.71647	1.00514e-05	0.000447886	sigUP	2.30355	3.54148e-05	0.00179506	sigUP	0.871498	0.110142	0.406105	n.s.	0.810044	0.00841861	0.0835447	n.s.	0.913569	0.0253617	0.163897	n.s.	0.195212	0.645404	0.91591	n.s.	-0.353858	0.151397	0.491247	n.s.	-0.161555	0.609768	0.87255	n.s.	-0.475189	0.136664	0.428412	n.s.
328660	Bex6	brain expressed family member 6	uc007yyk.1	chr16	chr16_32178300_32181299		3			1.77837	1.00657e-05	0.000447886	sigUP	1.5904	0.00110451	0.0198576	sigUP	1.05141	0.0329428	0.214298	n.s.	-0.323088	0.279824	0.596161	n.s.	-0.130606	0.714198	0.893039	n.s.	-0.601165	0.0906719	0.339374	n.s.	0.283518	0.257504	0.619307	n.s.	0.257304	0.377886	0.747367	n.s.	0.473303	0.1139	0.38989	n.s.
102466217	Mir7033	microRNA 7033	uc033imr.1	chr5	chr5_135382311_135385310					1.46099	1.0297e-05	0.000457037	sigUP									0.296446	0.278365	0.594691	n.s.									-0.00624673	0.977215	1	n.s.
80906	Kcnip2	Kv channel-interacting protein 2	uc008hru.2	chr19	chr19_45814564_45817563	7		chr19:45815752-45816125	2	1.23586	0.131462	0.358665	n.s.	-0.704045	0.600152	0.81407	n.s.	3.03093	0.022285	0.175182	n.s.	-0.0366489	0.945594	1	n.s.	0.748476	0.342408	0.652061	n.s.	-0.406058	0.680953	0.935035	n.s.	-0.539799	0.208593	0.566912	n.s.	-0.252235	0.712364	0.91453	n.s.	-0.509803	0.187352	0.502994	n.s.
229007	Zgpat	zinc finger, CCCH-type with G patch domain	uc008omb.1	chr2	chr2_181363431_181366430			chr2:181364735-181365592	7	2.0104	1.05195e-05	0.000463454	sigUP	1.59723	0.0119197	0.0889118	n.s.	1.47513	0.0494704	0.259342	n.s.	-0.0355229	0.918627	1	n.s.	0.257077	0.790067	0.927799	n.s.	-0.306957	0.620842	0.897342	n.s.	0.830106	0.00279459	0.063039	n.s.	0.714503	0.142188	0.525414	n.s.	1.30746	0.00482531	0.0665788	n.s.
237625	Pla2g3	phospholipase A2, group III	uc007hsz.1	chr11	chr11_3486727_3489726					5.23775	1.05051e-05	0.000463454	sigUP									0.872786	0.549647	0.81837	n.s.									1.54304	0.0190183	0.177573	n.s.
229599	Ciart	circadian associated repressor of transcription	uc008qll.1	chr3	chr3_95880706_95883705			chr3:95881905-95882938	2	-0.929862	0.135792	0.36639	n.s.	-1.53787	0.152354	0.404755	n.s.	-1.53303	0.343871	0.706192	n.s.	-1.97008	6.43956e-05	0.00301578	sigDOWN	-2.54812	0.00238113	0.0411393	sigDOWN	-1.65785	0.0965534	0.352911	n.s.	-0.939811	0.00675731	0.101662	n.s.	-1.85415	0.00116846	0.0425604	sigDOWN	1.24596	0.0832875	0.329925	n.s.
213027	Evi5l	ecotropic viral integration site 5 like	uc009ktc.1	chr8	chr8_4165067_4168066			chr8:4166554-4166994	2	2.36809	0.140761	0.37459	n.s.									-2.50661	0.0130751	0.109684	n.s.									-0.73078	0.397304	0.74247	n.s.
66653	Brf2	BRF2, RNA polymerase III transcription initiation factor 50kDa subunit	uc009lhy.1	chr8	chr8_27127133_27130132	6		chr8:27128383-27128750	7	1.53282	1.14311e-05	0.000499913	sigUP	1.11615	0.0317131	0.161345	n.s.	1.66769	0.00418497	0.071136	n.s.	1.24974	8.55503e-07	0.000138752	sigUP	1.24771	0.000525174	0.015855	sigUP	-0.666564	0.190696	0.506477	n.s.	0.224137	0.259029	0.620299	n.s.	0.128584	0.648135	0.886054	n.s.	0.544278	0.096091	0.358541	n.s.
20229	Sat1	spermidine/spermine N1-acetyl transferase 1	uc009urq.2	chrX	chrX_155214950_155217949			chrX:155216244-155216590	7	1.20664	1.16995e-05	0.000510403	sigUP	1.4641	2.93035e-06	0.000270944	sigUP	0.770341	0.314615	0.674781	n.s.	-0.244559	0.292698	0.608625	n.s.	-0.539887	0.0337486	0.195565	n.s.	0.0253841	1	1	n.s.	-0.494582	0.00943388	0.122368	n.s.	-0.401697	0.0395778	0.299198	n.s.	-0.38834	0.530001	0.823284	n.s.
213272	Txndc2	thioredoxin domain containing 2 (spermatozoa)	uc008dge.2	chr17	chr17_65638257_65641256					1.20941	1.17903e-05	0.000513107	sigUP	1.90402	7.15777e-06	0.000511967	sigUP	-0.530026	0.881282	1	n.s.	0.67135	0.00151404	0.0265635	n.s.	0.720892	0.0049055	0.0640914	n.s.	0.133139	0.469216	0.785836	n.s.	-0.135424	0.452729	0.784288	n.s.	-0.0961513	0.66213	0.892166	n.s.	-0.451936	0.999944	1	n.s.
224904	2410015M20Rik	RIKEN cDNA 2410015M20 gene	uc008dcm.1	chr17	chr17_56608272_56611271			chr17:56609528-56609958	7	1.98289	1.20507e-05	0.000523164	sigUP									-0.0703372	0.842446	0.984076	n.s.									0.257451	0.326797	0.685802	n.s.
268515	Bahcc1	BAH domain and coiled-coil containing 1	uc007mse.2	chr11	chr11_120235199_120238198	1		chr11:120233788-120238101	2	0.821653	0.154232	0.394849	n.s.	1.4158	0.0563928	0.22812	n.s.	0.966973	0.266352	0.619486	n.s.	0.131435	0.766897	0.948285	n.s.	0.117437	0.792886	0.929286	n.s.	-0.509045	0.499443	0.811728	n.s.	2.06026	3.03051e-07	0.000120163	sigUP	2.88881	6.1333e-09	2.34571e-06	sigUP	0.972408	0.0765588	0.31349	n.s.
347710	Pramel4	preferentially expressed antigen in melanoma like 4	uc008vqu.1	chr4	chr4_144064198_144067197		6			1.71199	1.25212e-05	0.00054096	sigUP	2.27571	3.71517e-05	0.00185173	sigUP	1.81973	0.000226062	0.0122715	sigUP	0.258656	0.431887	0.733362	n.s.	0.0862804	0.990852	1	n.s.	0.475397	0.232084	0.558889	n.s.	-0.855096	0.000896062	0.0335841	n.s.	-0.865985	0.0182321	0.213708	n.s.	-0.746464	0.0104397	0.103341	n.s.
268958	Capn11	calpain 11	uc008crh.1	chr17	chr17_45657810_45660809		6			1.8497	1.26029e-05	0.000543172	sigUP	1.65738	0.0024045	0.0333302	sigUP	0.566814	0.33375	0.694748	n.s.	-0.0133192	0.967579	1	n.s.	0.281098	0.469052	0.748174	n.s.	-1.41332	0.0298303	0.176259	n.s.	-0.887515	0.000255655	0.015155	n.s.	-1.07875	0.000523179	0.0247305	sigDOWN	-0.232658	0.5381	0.827801	n.s.
14784	Grb2	growth factor receptor bound protein 2	uc007mij.1	chr11	chr11_115697993_115700992	5				0.970591	1.26379e-05	0.00054337	n.s.	1.15202	0.000964122	0.0180711	sigUP	0.628083	0.0888227	0.361462	n.s.	0.45041	0.0109648	0.0988545	n.s.	0.355228	0.194077	0.499058	n.s.	0.258381	0.3912	0.719838	n.s.	-0.112143	0.427122	0.764593	n.s.	-0.0740736	0.729477	0.921151	n.s.	-0.424477	0.0549891	0.263253	n.s.
13030	Ctsb	cathepsin B	uc007uhh.2	chr14	chr14_63120962_63123961			chr14:63122414-63122868	7	1.50274	1.26736e-05	0.000543596	sigUP	1.33451	0.00330754	0.0406866	sigUP	1.34344	0.00246373	0.0515666	n.s.	0.11811	0.633162	0.872125	n.s.	-0.155999	0.625414	0.842362	n.s.	0.124196	0.692375	0.941496	n.s.	-0.458372	0.021446	0.187869	n.s.	-0.25802	0.292006	0.687806	n.s.	-0.577656	0.0163786	0.132786	n.s.
68675	Fam172a	family with sequence similarity 172, member A	uc007rha.2	chr13	chr13_77707190_77710189			chr13:77708637-77708971	2	-0.350084	0.168813	0.41696	n.s.	-0.336461	0.359611	0.6362	n.s.	-0.0118867	0.871757	1	n.s.	-0.464427	0.0189004	0.135874	n.s.	-0.509365	0.037772	0.208813	n.s.	-0.258369	0.614954	0.892569	n.s.	-1.05323	9.75339e-11	2.48614e-07	sigDOWN	-1.02896	5.83096e-07	0.000136283	sigDOWN	0.853559	0.117433	0.395122	n.s.
72169	Trim29	tripartite motif-containing 29	uc009pbi.2	chr9	chr9_43309263_43312262					5.69593	1.29762e-05	0.00055391	sigUP	4.53152	0.00146832	0.0238044	sigUP	0.220774	1	1	n.s.	4.00546	7.90348e-05	0.00347046	sigUP	4.60036	2.32509e-06	0.000315537	sigUP	-0.82286	0.999976	1	n.s.	-0.312153	0.999986	1	n.s.	-0.192809	0.999993	1	n.s.	-0.0953094	1	1	n.s.
18830	Pltp	phospholipid transfer protein	uc008nwn.1	chr2	chr2_164856209_164859208			chr2:164856832-164857749	7	1.95859	1.30187e-05	0.000554398	sigUP									-0.00623366	0.985105	1	n.s.									0.0686891	0.792331	0.984716	n.s.
50849	Rnf10	ring finger protein 10	uc008zdk.2	chr5	chr5_115271396_115274395	6		chr5:115272662-115272883	7	0.776746	1.31419e-05	0.000557773	n.s.	0.654062	0.0166045	0.109491	n.s.	1.23235	0.00050329	0.0196962	sigUP	0.457864	0.00132153	0.0245116	n.s.	0.430216	0.0354036	0.201274	n.s.	-1.24777	8.82383e-05	0.0047289	sigDOWN	-0.0831621	0.467842	0.796297	n.s.	0.107545	0.518492	0.836547	n.s.	-0.66218	0.00186294	0.0369077	n.s.
332359	Tigd3	tigger transposable element derived 3	uc008gfu.2	chr19	chr19_5892608_5895607			chr19:5893827-5894172	2	-1.22782	0.169868	0.41864	n.s.									-0.015279	0.89958	1	n.s.									-1.55534	0.00919024	0.120398	n.s.
67298	Gprasp1	G protein-coupled receptor associated sorting protein 1	uc009uhp.1	chrX	chrX_135741192_135744191	6		chrX:135742431-135742942	5	-1.11001	5.6717e-07	5.06001e-05	sigDOWN	0.324265	0.641183	0.841378	n.s.	-1.36148	0.999924	1	n.s.	-0.301677	0.0777091	0.307625	n.s.	-0.365723	0.415637	0.715592	n.s.	0.213206	1	1	n.s.	-0.000413227	0.99705	1	n.s.	0.143308	0.685367	0.90203	n.s.	-0.58818	0.224612	0.552041	n.s.
100043899	R3hdml	R3H domain containing-like	uc008nsw.2	chr2	chr2_163490818_163493817					2.51177	1.34189e-05	0.000564867	sigUP	2.93417	0.00010693	0.00386225	sigUP	0.369643	0.999921	1	n.s.	1.01936	0.0166103	0.126333	n.s.	1.01676	0.016378	0.129721	n.s.	-1.38372	0.0550723	0.253382	n.s.	-0.267778	0.446827	0.780593	n.s.	-0.165036	0.63031	0.879463	n.s.	-0.140856	0.999948	1	n.s.
19259	Ptpn5	protein tyrosine phosphatase, non-receptor type 5	uc009haa.2	chr7	chr7_47131099_47134098			chr7:47132146-47132871	2	2.04452	0.179176	0.432501	n.s.									0.614514	0.662458	0.88906	n.s.									1.07924	0.273741	0.634662	n.s.
14171	Fgf17	fibroblast growth factor 17	uc007uos.1	chr14	chr14_70640769_70643768	2		chr14:70641957-70642175	2	-1.63049	0.199814	0.462004	n.s.									-1.7397	0.0447223	0.225482	n.s.									-1.98338	0.0024291	0.0584918	n.s.
100756	Usp30	ubiquitin specific peptidase 30	uc008yzc.1	chr5	chr5_114098833_114101832			chr5:114100111-114100730	7	1.90189	1.35597e-05	0.000567948	sigUP	2.14245	7.23078e-05	0.00289713	sigUP	0.824948	0.999948	1	n.s.	0.62628	0.0644504	0.276824	n.s.	0.190336	0.605029	0.832314	n.s.	0.710432	0.999913	1	n.s.	0.163285	0.575427	0.870917	n.s.	-0.211925	0.521744	0.837639	n.s.	0.145899	0.999953	1	n.s.
70233	Cd2bp2	CD2 antigen (cytoplasmic tail) binding protein 2	uc009juk.2	chr7	chr7_127194578_127197577			chr7:127195602-127196177	7	1.08497	1.36981e-05	0.000572402	sigUP	0.934696	0.00545057	0.0563404	n.s.	0.508382	0.136453	0.446737	n.s.	-0.0030622	0.98674	1	n.s.	0.0224037	0.92669	0.985611	n.s.	-0.63884	0.020629	0.142325	n.s.	-0.0425767	0.782203	0.97939	n.s.	0.0489815	0.798121	0.947164	n.s.	-0.29255	0.143594	0.438552	n.s.
245622	Fam199x	family with sequence similarity 199, X-linked	uc009ujq.2	chrX	chrX_137048094_137051093	5		chrX:137049430-137049890	7	-1.07489	3.67248e-10	1.74819e-07	sigDOWN	-1.07893	1.91262e-07	2.87372e-05	sigDOWN	-0.295334	0.66043	0.94617	n.s.	-0.578094	1.43217e-05	0.00103041	n.s.	-0.620625	1.59649e-05	0.00125541	n.s.	-1.60448	0.00207123	0.0391748	sigDOWN	-0.278259	0.00957895	0.123341	n.s.	-0.235767	0.040912	0.302756	n.s.	-0.0763561	0.854655	1	n.s.
14428	Galr2	galanin receptor 2	uc007mkr.2	chr11	chr11_116279439_116282438			chr11:116281205-116281662	2	-2.41163	0.201439	0.464578	n.s.									1.97449	0.052111	0.246018	n.s.									-0.0411118	0.726112	0.951541	n.s.
66873	Tril	TLR4 interactor with leucine-rich repeats	uc009bzk.2	chr6	chr6_53819326_53822325	3		chr6:53817865-53821098	2	-0.776249	0.205	0.469442	n.s.	-1.09012	0.222128	0.495622	n.s.	-0.654275	0.554017	0.86871	n.s.	-0.625618	0.171261	0.46223	n.s.	-1.38486	0.0450376	0.232482	n.s.	-0.585749	0.389511	0.718873	n.s.	0.0762914	0.851384	1	n.s.	-0.031936	0.953387	0.996127	n.s.	0.834572	0.0937122	0.35311	n.s.
52670	Cpsf4l	cleavage and polyadenylation specific factor 4-like	uc007mey.1	chr11	chr11_113707468_113710467					1.15531	1.39116e-05	0.000573685	sigUP	1.44736	0.000448981	0.0108195	sigUP	0.0950548	0.855004	1	n.s.	0.680542	0.000861768	0.0181113	n.s.	0.904652	0.00148207	0.0304516	n.s.	-0.607598	0.0969977	0.354073	n.s.	0.299334	0.082612	0.36943	n.s.	0.453117	0.064059	0.375854	n.s.	0.152511	0.591548	0.867123	n.s.
56727	Miox	myo-inositol oxygenase	uc007xgc.1	chr15	chr15_89332973_89335972					0.999487	1.3887e-05	0.000573685	n.s.	0.913515	0.0429311	0.194936	n.s.	1.66735	0.000963625	0.0291653	sigUP	0.939596	2.75717e-07	6.07359e-05	n.s.	0.871414	0.00614355	0.0731143	n.s.	0.238358	0.572264	0.865332	n.s.	0.122376	0.418755	0.758717	n.s.	0.126379	0.629689	0.879296	n.s.	-0.341146	0.264199	0.59153	n.s.
51800	Bok	BCL2-related ovarian killer	uc007cee.1	chr1	chr1_93684194_93687193	8		chr1:93685455-93686634	2	-1.6401	0.21651	0.484899	n.s.	-2.2621	0.0897243	0.299206	n.s.	-0.448172	0.846366	1	n.s.	0.18143	0.821119	0.974916	n.s.	-0.908185	0.363048	0.670181	n.s.	0.369941	0.543612	0.844717	n.s.	-0.563129	0.350717	0.705719	n.s.	-1.27996	0.0560739	0.355231	n.s.	0.505336	0.447987	0.762412	n.s.
99526	Usp53	ubiquitin specific peptidase 53	uc008rfb.1	chr3	chr3_122982948_122985947	6		chr3:122983892-122985018	7	-0.82977	1.39713e-05	0.0005744	n.s.	-0.455209	0.233687	0.506248	n.s.	-1.49992	0.00630295	0.0910445	n.s.	-0.21606	0.141937	0.419788	n.s.	-0.275335	0.286881	0.599761	n.s.	-0.815912	0.0409475	0.211889	n.s.	0.261458	0.0283075	0.217524	n.s.	0.294839	0.154488	0.544451	n.s.	0.0387822	0.898509	1	n.s.
18081	Ninj1	ninjurin 1	uc007qiw.1	chr13	chr13_49186047_49189046	4		chr13:49187524-49188120	7	0.917185	1.40523e-05	0.000576402	n.s.	1.0346	0.000229142	0.00665249	sigUP	0.15751	0.873122	1	n.s.	0.0490468	0.780322	0.954762	n.s.	-0.0724881	0.730213	0.901411	n.s.	0.43606	0.181272	0.496749	n.s.	-0.33098	0.0218842	0.190015	n.s.	-0.202159	0.233172	0.633079	n.s.	0.0685791	0.839967	1	n.s.
56212	Rhog	ras homolog family member G	uc009irk.1	chr7	chr7_102248619_102251618		8	chr7:102249756-102250036	2	-2.22089	0.216896	0.485277	n.s.									-0.436714	0.814559	0.972706	n.s.									1.25571	0.31038	0.669743	n.s.
77627	Efcab6	EF-hand calcium binding domain 6	uc007xbr.1	chr15	chr15_84063850_84066849					1.12394	1.44281e-05	0.000589975	sigUP	0.929458	0.0125196	0.0916872	n.s.	-1.34471	0.147798	0.462982	n.s.	0.782792	0.000116081	0.00458238	n.s.	0.807308	0.000941426	0.0225033	n.s.	-1.11267	0.204018	0.522559	n.s.	-0.328412	0.0558679	0.308145	n.s.	-0.141905	0.500982	0.824874	n.s.	1.13607	0.0194193	0.144964	n.s.
69227	Selenot	selenoprotein T	uc012cpv.2	chr3	chr3_58575158_58578157	5		chr3:58576590-58577316	7	1.08332	1.45247e-05	0.0005917	sigUP	0.649318	0.0596695	0.235066	n.s.	0.11787	0.828161	1	n.s.	-0.0392161	0.844241	0.984618	n.s.	0.00601253	0.992639	1	n.s.	-0.969174	0.0725121	0.299243	n.s.	-0.17294	0.269303	0.630767	n.s.	-0.350736	0.107231	0.467017	n.s.	-0.571256	0.0532882	0.259111	n.s.
225362	Reep2	receptor accessory protein 2	uc012bbe.2	chr18	chr18_34839089_34842088	8		chr18:34840555-34840854	7	1.15394	1.46393e-05	0.000595009	sigUP	1.25196	0.000256579	0.00712492	sigUP	-0.899551	0.336138	0.697304	n.s.	0.167316	0.410066	0.716351	n.s.	0.155316	0.513211	0.779984	n.s.	0.624116	0.326329	0.658448	n.s.	-0.0439337	0.794712	0.98563	n.s.	-0.0844395	0.669326	0.895393	n.s.	0.927412	0.0442922	0.235274	n.s.
20496	Slc12a2	solute carrier family 12, member 2	uc008ezm.2	chr18	chr18_57877178_57880177	6		chr18:57877984-57879658	7	1.16756	1.4899e-05	0.000601743	sigUP	1.44411	3.11842e-05	0.0016399	sigUP	0.968456	0.00990688	0.116095	n.s.	-0.0281318	0.891467	1	n.s.	0.140537	0.612897	0.835807	n.s.	-0.156567	0.582383	0.873315	n.s.	-0.0691747	0.68059	0.927289	n.s.	0.0828398	0.685842	0.902514	n.s.	-0.144982	0.476494	0.783428	n.s.
59030	Mkks	McKusick-Kaufman syndrome	uc008mot.2	chr2	chr2_136889907_136892906	8		chr2:136890971-136891306	7	1.11614	1.49062e-05	0.000601743	sigUP	1.02613	0.0132663	0.0954855	n.s.	1.00669	0.0132759	0.135718	n.s.	0.119415	0.537165	0.810646	n.s.	-0.0773937	0.785846	0.92623	n.s.	0.356966	0.224858	0.550937	n.s.	-0.0418528	0.79828	0.987444	n.s.	0.0108015	0.963529	0.999229	n.s.	0.112541	0.649784	0.906831	n.s.
94224	Srd5a2	steroid 5 alpha-reductase 2	uc008dnt.1	chr17	chr17_74046417_74049416		4	chr17:74047456-74047922	2	0.78087	0.225592	0.496087	n.s.									2.16197	0.00537355	0.0620183	n.s.									0.166317	0.802539	0.989048	n.s.
227120	Plcl1	phospholipase C-like 1	uc007ban.2	chr1	chr1_55404446_55407445			chr1:55405583-55406648	7	2.24886	1.50425e-05	0.000605286	sigUP	2.35827	0.000464857	0.011035	sigUP	-1.05796	0.648908	0.937347	n.s.	0.888082	0.024858	0.16082	n.s.	1.11285	0.011544	0.105923	n.s.	-0.35654	0.725473	0.960221	n.s.	0.528859	0.133361	0.465582	n.s.	0.669833	0.0959759	0.449633	n.s.	-0.367351	0.385485	0.710489	n.s.
15379	Onecut1	one cut domain, family member 1	uc009qrh.1	chr9	chr9_74860421_74863420	4		chr9:74861641-74863886	2	0.924479	0.236382	0.509761	n.s.									1.21087	0.0342068	0.193746	n.s.									1.54097	0.00172231	0.0479426	sigUP
13078	Cyp1b1	cytochrome P450, family 1, subfamily b, polypeptide 1	uc008dqc.1	chr17	chr17_79713542_79716541	4		chr17:79713372-79714228	2	1.19196	0.262995	0.541156	n.s.	1.17882	0.412894	0.680927	n.s.	1.50054	0.441243	0.793353	n.s.	1.02149	0.108156	0.364674	n.s.	0.990662	0.187003	0.489294	n.s.	0.819056	0.0093326	0.0918415	n.s.	0.683894	0.215788	0.575017	n.s.	0.809004	0.201078	0.601401	n.s.	-0.0768571	1	1	n.s.
114255	Dok4	docking protein 4	uc009mxg.2	chr8	chr8_94874813_94877812			chr8:94875948-94876296	7	0.71695	1.56942e-05	0.00062647	n.s.									0.00225687	0.986162	1	n.s.									0.254279	0.0175531	0.171711	n.s.
66929	Asf1b	anti-silencing function 1B histone chaperone	uc009mlk.1	chr8	chr8_83954194_83957193	7		chr8:83955193-83956192	7	-0.920416	1.56734e-05	0.00062647	n.s.	-1.05594	0.00609703	0.0596516	n.s.	0.400932	0.361973	0.72223	n.s.	-0.205493	0.25818	0.573046	n.s.	-0.680171	0.0141764	0.119298	n.s.	-0.44275	0.24658	0.575688	n.s.	-0.228384	0.123912	0.449381	n.s.	-0.277358	0.217592	0.615792	n.s.	-0.969196	0.000423881	0.0146771	n.s.
74617	Scpep1	serine carboxypeptidase 1	uc007kvx.2	chr11	chr11_88953943_88956942			chr11:88955228-88955513	7	0.733871	1.57507e-05	0.00062732	n.s.	0.480588	0.0937077	0.306316	n.s.	1.46339	1.24181e-06	0.000360295	sigUP	0.590779	8.65566e-06	0.000728617	n.s.	0.479806	0.0175979	0.134608	n.s.	0.509198	0.0233625	0.152627	n.s.	-0.0190554	0.861428	1	n.s.	0.0939939	0.577036	0.858701	n.s.	-0.17691	0.310917	0.641737	n.s.
224630	Bnip1	BCL2/adenovirus E1B interacting protein 1	uc008ben.2	chr17	chr17_26779579_26782578	8		chr17:26780985-26781461	7	1.24381	1.5793e-05	0.000627571	sigUP	1.65073	0.00155476	0.0248035	sigUP	1.10339	0.0846495	0.35155	n.s.	0.449295	0.0516408	0.244791	n.s.	0.32023	0.357581	0.664757	n.s.	-0.204385	0.692148	0.941496	n.s.	-0.0432968	0.819966	0.996387	n.s.	-0.257489	0.383061	0.749524	n.s.	0.445096	0.196614	0.514547	n.s.
71742	Ulk3	unc-51-like kinase 3	uc009pvf.2	chr9	chr9_57587952_57590951	7		chr9:57589418-57589804	2	-1.29371	0.269386	0.548016	n.s.									0.854448	0.625744	0.866927	n.s.									-0.796748	0.212875	0.571371	n.s.
56367	Scoc	short coiled-coil protein	uc009mki.2	chr8	chr8_83441163_83444162					-0.959471	1.60915e-05	0.00063663	n.s.									-0.441287	0.0134334	0.11164	n.s.									0.138818	0.34609	0.702594	n.s.
19013	Ppara	peroxisome proliferator activated receptor alpha	uc007xdj.2	chr15	chr15_85734064_85737063	8		chr15:85734825-85736079	2	0.603216	0.271165	0.550319	n.s.	2.25887	0.00459939	0.0501286	n.s.	0.538286	0.537307	0.857017	n.s.	1.29018	0.00204804	0.0325117	sigUP	1.24616	0.00813308	0.0869824	n.s.	2.71095	0.00121713	0.0281344	sigUP	0.121511	0.730708	0.954397	n.s.	0.539631	0.191946	0.590395	n.s.	0.19717	0.70064	0.940476	n.s.
14933	Gk	glycerol kinase	uc009trv.1	chrX	chrX_85775320_85778319	8		chrX:85776539-85777198	7	-1.73926	7.15356e-08	1.10035e-05	sigDOWN	-1.37301	0.00463301	0.0502407	n.s.	-1.8598	0.0234778	0.180239	n.s.	-0.307172	0.182783	0.478071	n.s.	-0.37619	0.233191	0.543323	n.s.	0.440617	0.634468	0.907893	n.s.	0.200354	0.296475	0.657268	n.s.	0.23066	0.391684	0.756134	n.s.	-0.0325648	0.847544	1	n.s.
56198	Heyl	hairy/enhancer-of-split related with YRPW motif-like	uc008uoz.1	chr4	chr4_123232056_123235055			chr4:123233609-123234080	2	0.701166	0.280243	0.5619	n.s.									-0.034407	0.93653	1	n.s.									-0.665132	0.0740955	0.351806	n.s.
20660	Sorl1	sortilin-related receptor, LDLR class A repeats-containing	uc009pap.1	chr9	chr9_42122790_42125789			chr9:42123867-42124499	2	0.29388	0.29065	0.57369	n.s.									0.661654	0.00225246	0.0346472	n.s.									-0.228149	0.199857	0.555978	n.s.
54713	Fezf2	Fez family zinc finger 2	uc007sfs.2	chr14	chr14_12344366_12347365		3	chr14:12344739-12346366	2	-1.00916	0.296157	0.580441	n.s.									0.0564928	0.907312	1	n.s.									-0.716617	0.270928	0.632993	n.s.
232413	Clec12a	C-type lectin domain family 12, member a	uc009efl.2	chr6	chr6_129348744_129351743		7			2.28119	1.69901e-05	0.000663788	sigUP	1.52311	0.0205733	0.124717	n.s.	-0.0330078	0.999821	1	n.s.	0.606543	0.135344	0.409988	n.s.	0.794126	0.0343062	0.196496	n.s.	-0.0908734	1	1	n.s.	-0.0741597	0.831057	1	n.s.	-0.182917	0.59542	0.866309	n.s.	0.294455	0.999877	1	n.s.
78749	Filip1l	filamin A interacting protein 1-like	uc007znj.2	chr16	chr16_57547742_57550741			chr16:57549174-57549464	2	-1.02425	0.296869	0.581186	n.s.									-0.70934	0.282397	0.59886	n.s.									-0.0680178	0.894547	1	n.s.
74918	Iqca	IQ motif containing with AAA domain	uc007bzg.2	chr1	chr1_90151902_90154901					1.02751	1.72041e-05	0.000668786	sigUP	1.26069	0.000233471	0.0067506	sigUP	-1.4208	0.120259	0.423923	n.s.	-0.0449557	0.814849	0.972792	n.s.	-0.061377	0.796036	0.930903	n.s.	0.14296	0.848715	1	n.s.	-0.199342	0.203848	0.560799	n.s.	-0.119237	0.521663	0.837639	n.s.	0.564774	0.266566	0.593982	n.s.
69706	Lrr1	leucine rich repeat protein 1	uc007nrr.1	chr12	chr12_69167314_69170313	5		chr12:69168495-69169167	7	1.18889	1.75025e-05	0.000678906	sigUP	0.67941	0.0504571	0.212805	n.s.	1.23651	0.000754821	0.025303	sigUP	0.678595	0.0016803	0.0284455	n.s.	0.564185	0.0299932	0.1823	n.s.	0.777503	0.0180583	0.132739	n.s.	0.232034	0.208725	0.566975	n.s.	0.401278	0.0694991	0.390886	n.s.	-0.194044	0.38742	0.712182	n.s.
16866	Lhb	luteinizing hormone beta	uc009gvb.1	chr7	chr7_45419446_45422445					1.86391	1.75582e-05	0.000679588	sigUP									0.0966363	0.760315	0.944531	n.s.									0.829557	0.00105355	0.0373726	n.s.
72611	Zfp655	zinc finger protein 655	uc009ams.1	chr5	chr5_145230215_145233214	5		chr5:145231441-145232275	7	-0.951432	1.77291e-05	0.000684719	n.s.	-1.10552	0.00302219	0.0387633	sigDOWN	-0.930723	0.0329879	0.214305	n.s.	-0.0658099	0.693463	0.907624	n.s.	-0.0663116	0.800234	0.933865	n.s.	-0.372583	0.205093	0.523722	n.s.	0.36518	0.00763503	0.108971	n.s.	0.445894	0.0394309	0.29902	n.s.	0.112152	0.624136	0.889034	n.s.
227720	Nup214	nucleoporin 214	uc008jei.1	chr2	chr2_32031703_32034702					0.925591	1.81287e-05	0.000698641	n.s.	1.15536	0.000459396	0.01095	sigUP	0.956761	0.0200644	0.165837	n.s.	0.139688	0.406203	0.713863	n.s.	-0.047411	0.830649	0.946319	n.s.	-0.363848	0.321399	0.65234	n.s.	0.170342	0.225693	0.585346	n.s.	0.232879	0.207831	0.607658	n.s.	0.304928	0.241181	0.568112	n.s.
12683	Cidea	cell death-inducing DNA fragmentation factor, alpha subunit-like effector A	uc012beh.1	chr18	chr18_67342064_67345063	5		chr18:67343628-67343870	2	-0.929645	0.310824	0.595963	n.s.									-0.905402	0.116039	0.377349	n.s.									0.0458834	0.923346	1	n.s.
245474	Dkc1	dyskeratosis congenita 1, dyskerin	uc009tpo.2	chrX	chrX_75094354_75097353	8		chrX:75095845-75096237	7	0.83863	1.84472e-05	0.000707856	n.s.	0.951682	0.000704373	0.0147628	n.s.	0.675523	0.13302	0.441391	n.s.	0.110268	0.470178	0.762202	n.s.	-0.0770238	0.708822	0.88949	n.s.	-0.0312016	0.828126	1	n.s.	-0.366233	0.00308669	0.0662765	n.s.	-0.150194	0.345757	0.728574	n.s.	-0.434978	0.214424	0.538717	n.s.
67371	Gtf3c6	general transcription factor IIIC, polypeptide 6, alpha	uc007ewq.1	chr10	chr10_40256161_40259160	8		chr10:40257440-40257793	7	1.4049	1.86851e-05	0.000715448	sigUP	1.5145	0.000306267	0.00815484	sigUP	1.55052	0.000211312	0.0117747	sigUP	0.501149	0.0435685	0.222366	n.s.	0.538695	0.0761692	0.308288	n.s.	0.870559	0.00467387	0.0616878	n.s.	0.399264	0.0567992	0.310784	n.s.	0.416901	0.0815653	0.423626	n.s.	0.478051	0.0461021	0.241233	n.s.
380863	Tmem171	transmembrane protein 171	uc007roy.1	chr13	chr13_98693332_98696331	7		chr13:98694850-98695186	2	-0.444157	0.339886	0.627089	n.s.	-1.03832	0.0938592	0.306454	n.s.	-0.423196	0.763364	1	n.s.	0.282398	0.435287	0.735161	n.s.	0.372847	0.307822	0.619524	n.s.	-1.07325	0.123476	0.405041	n.s.	-0.193138	0.506189	0.825513	n.s.	-0.0565363	0.844678	0.962578	n.s.	0.570874	0.276093	0.605433	n.s.
54125	Polm	polymerase (DNA directed), mu	uc007hxf.2	chr11	chr11_5836517_5839516	6		chr11:5837356-5838079	7	0.950635	1.88305e-05	0.000717932	n.s.	0.594497	0.0537262	0.221377	n.s.	0.959772	0.219288	0.563386	n.s.	0.583637	0.000657401	0.0153623	n.s.	0.496552	0.0210089	0.146821	n.s.	0.740534	0.120565	0.400338	n.s.	0.305526	0.0308606	0.228483	n.s.	0.345673	0.0503999	0.33576	n.s.	1.1245	0.000264983	0.0109831	sigUP
103712	6330403K07Rik	RIKEN cDNA 6330403K07 gene	uc007jxo.1	chr11	chr11_71032118_71035117			chr11:71033182-71033484	2	-1.52012	0.340641	0.628158	n.s.	-0.892186	1	1	n.s.	-1.4566	0.563576	0.874468	n.s.	-2.5966	0.0725733	0.295443	n.s.	-2.94432	0.0318211	0.189218	n.s.	-1.11529	0.430672	0.752425	n.s.	0.0195106	0.970702	1	n.s.	0.377645	0.999792	1	n.s.	-0.0985318	0.841914	1	n.s.
19164	Psen1	presenilin 1	uc007odq.1	chr12	chr12_83687063_83690062	8		chr12:83687920-83688565	7	1.08186	1.93524e-05	0.00073332	sigUP	0.881632	0.0424555	0.193825	n.s.	1.51951	0.00865849	0.108304	n.s.	0.541149	0.00696476	0.0742367	n.s.	0.502089	0.0992942	0.353859	n.s.	1.05794	0.0147182	0.119222	n.s.	-0.129557	0.45238	0.784288	n.s.	-0.102075	0.701765	0.909844	n.s.	-0.0904732	0.799821	0.992863	n.s.
54612	Sfrp5	secreted frizzled-related sequence protein 5	uc008hnl.2	chr19	chr19_42200753_42203752			chr19:42201464-42202340	2	-0.661016	0.344831	0.632715	n.s.									-0.726231	0.322149	0.639175	n.s.									-1.07547	0.0942284	0.392899	n.s.
381626	Rbm33	RNA binding motif protein 33	uc008wtz.1	chr5	chr5_28315689_28318688			chr5:28316544-28317596	7	0.874662	1.9358e-05	0.00073332	n.s.	0.908656	0.00682677	0.0636573	n.s.	0.685871	0.0440189	0.245119	n.s.	0.496453	0.00226408	0.0346993	n.s.	0.624427	0.015023	0.123735	n.s.	0.384907	0.186052	0.500941	n.s.	-0.140043	0.295053	0.655921	n.s.	0.0668833	0.737697	0.923264	n.s.	-0.173508	0.412811	0.734982	n.s.
71461	Ptk7	PTK7 protein tyrosine kinase 7	uc008cti.2	chr17	chr17_46628005_46631004			chr17:46628813-46629565	2	-0.761804	0.345193	0.63328	n.s.									-0.603575	0.404371	0.7126	n.s.									0.594707	0.26042	0.622294	n.s.
13057	Cyba	cytochrome b-245, alpha polypeptide	uc009nsq.2	chr8	chr8_122431441_122434440	2		chr8:122432596-122432969	2	-1.17351	0.362481	0.652385	n.s.									-0.857928	0.427333	0.729935	n.s.									1.63244	0.0651176	0.331928	n.s.
73167	Arhgap8	Rho GTPase activating protein 8	uc007xcj.3	chr15	chr15_84718552_84721551					2.25699	2.00462e-05	0.000751437	sigUP	2.08526	0.0011151	0.0199637	sigUP	0.941188	0.479667	0.820573	n.s.	0.935662	0.0426792	0.219333	n.s.	0.884991	0.0913154	0.337026	n.s.	-0.379854	0.589441	0.877499	n.s.	-0.391727	0.241282	0.60188	n.s.	-0.392353	0.30159	0.696585	n.s.	1.05139	0.123459	0.406093	n.s.
94191	Adarb2	adenosine deaminase, RNA-specific, B2	uc007pkg.2	chr13	chr13_8201366_8204365					1.15958	1.99852e-05	0.000751437	sigUP	1.24779	0.000160968	0.00524956	sigUP	-0.876668	0.683535	0.959504	n.s.	-0.197014	0.361926	0.675366	n.s.	-0.237868	0.278227	0.59191	n.s.	-0.506763	0.332987	0.664938	n.s.	-0.60175	0.000646168	0.0286118	n.s.	-0.543513	0.00243595	0.065067	n.s.	-0.163343	0.874666	1	n.s.
69572	Mfsd3	major facilitator superfamily domain containing 3	uc007wlt.1	chr15	chr15_76700042_76703041			chr15:76701487-76701868	2	0.375644	0.377601	0.666316	n.s.									0.356132	0.275516	0.590939	n.s.									-0.078734	0.757217	0.967147	n.s.
226418	Yod1	YOD1 deubiquitinase	uc007cmh.2	chr1	chr1_130715827_130718826			chr1:130716677-130717833	2	-0.67389	0.39945	0.688435	n.s.									-0.467085	0.41872	0.72311	n.s.									0.457116	0.352323	0.706399	n.s.
235442	Rab8b	RAB8B, member RAS oncogene family	uc009qfk.2	chr9	chr9_66918206_66921205	5		chr9:66919211-66919898	7	-0.94138	2.03514e-05	0.000758101	n.s.	-0.774813	0.0263204	0.144179	n.s.	-1.47576	0.0146927	0.141934	n.s.	-0.270483	0.1172	0.379051	n.s.	-0.436842	0.0683033	0.291137	n.s.	0.41525	0.370999	0.702585	n.s.	0.382792	0.00614941	0.0958287	n.s.	0.243273	0.216186	0.6138	n.s.	1.34765	5.01521e-06	0.000700883	sigUP
230848	Zbtb40	zinc finger and BTB domain containing 40	uc008viu.1	chr4	chr4_137047196_137050195	5		chr4:137048120-137048880	7	2.14546	2.05536e-05	0.000764038	sigUP									0.292572	0.389843	0.699258	n.s.									0.796148	0.00415328	0.0774495	n.s.
53356	Eif3g	eukaryotic translation initiation factor 3, subunit G	uc009ojm.1	chr9	chr9_20897091_20900090					1.32558	2.06377e-05	0.000765567	sigUP	1.45292	0.000779602	0.0157332	sigUP	0.98159	0.0223567	0.175312	n.s.	0.0886439	0.711394	0.917931	n.s.	0.108107	0.747945	0.910866	n.s.	-0.112466	0.747714	0.97151	n.s.	0.149549	0.399512	0.744723	n.s.	0.0762969	0.739366	0.924464	n.s.	0.243979	0.298598	0.629992	n.s.
26386	Hsf4	heat shock transcription factor 4	uc012gjg.2	chr8	chr8_105268301_105271300	2		chr8:105268113-105269996	2	-0.842978	0.423341	0.711939	n.s.									0.556306	0.55938	0.824999	n.s.									-2.47893	0.000348435	0.0183396	sigDOWN
69301	Tescl	tescalcin-like	uc009fpi.2	chr7	chr7_24332466_24335465			chr7:24333323-24333977	2	-0.0566513	0.439078	0.726827	n.s.									-2.08129	0.051532	0.244544	n.s.									0.183356	0.597651	0.884236	n.s.
218832	Polr3a	polymerase (RNA) III (DNA directed) polypeptide A	uc007sqz.1	chr14	chr14_24485547_24488546			chr14:24486858-24487168	7	1.39698	2.17049e-05	0.000800165	sigUP	1.32977	0.00227958	0.0324541	sigUP	0.522226	0.354208	0.71642	n.s.	0.372958	0.139893	0.416523	n.s.	0.347668	0.301562	0.613007	n.s.	0.276142	0.506843	0.817282	n.s.	-0.104123	0.614902	0.894361	n.s.	-0.179008	0.520833	0.837484	n.s.	-0.195279	0.538159	0.827801	n.s.
215418	Csrnp1	cysteine-serine-rich nuclear protein 1	uc009sbv.1	chr9	chr9_119983159_119986158			chr9:119982978-119984084	7	1.36109	2.17872e-05	0.000801543	sigUP	1.82945	4.61698e-05	0.00211127	sigUP	0.174346	0.706302	0.970505	n.s.	0.184189	0.477555	0.767797	n.s.	0.616681	0.0832247	0.322743	n.s.	-0.666538	0.0646842	0.279822	n.s.	0.0526573	0.807592	0.990992	n.s.	0.416721	0.141543	0.525059	n.s.	-0.232571	0.411037	0.733646	n.s.
216874	Camta2	calmodulin binding transcription activator 2	uc007jwf.2	chr11	chr11_70686606_70689605	3		chr11:70687655-70688177	2	-0.440548	0.446461	0.733108	n.s.									-1.19905	0.00524794	0.0609969	n.s.									-0.254417	0.455762	0.786797	n.s.
78825	Desi2	desumoylating isopeptidase 2	uc007dux.1	chr1	chr1_178185917_178188916			chr1:178187433-178188253	7	-0.851435	2.19156e-05	0.000802961	n.s.	-0.993258	0.0115715	0.0873259	n.s.	-1.76669	0.0359341	0.222954	n.s.	-0.377232	0.0106562	0.0968413	n.s.	-0.861614	0.000795111	0.0202414	n.s.	-0.579085	0.333699	0.665342	n.s.	-0.0160334	0.895107	1	n.s.	0.111418	0.588476	0.863137	n.s.	-1.54718	0.000854571	0.0228911	sigDOWN
210029	Metrnl	meteorin, glial cell differentiation regulator-like	uc007mwd.1	chr11	chr11_121700927_121703926		3	chr11:121703381-121703627	2	-2.48875	0.448023	0.734013	n.s.									-0.891342	0.678723	0.899335	n.s.									1.06082	0.328616	0.687386	n.s.
19416	Rasd1	RAS, dexamethasone-induced 1	uc007jfh.2	chr11	chr11_59963443_59966442			chr11:59963851-59964242	2	-0.528669	0.467713	0.752313	n.s.									-0.0815611	0.900919	1	n.s.									0.0745559	0.876613	1	n.s.
266692	Cpne1	copine I	uc008nmf.2	chr2	chr2_156110466_156113465		8	chr2:156111414-156112012	7	1.38094	2.2939e-05	0.000835307	sigUP									1.11976	1.23099e-05	0.000930573	sigUP									-0.0804722	0.687723	0.931185	n.s.
381695	N4bp2l2	NEDD4 binding protein 2-like 2	uc009aug.3	chr5	chr5_150664113_150667112			chr5:150665131-150665692	7	0.849491	2.32455e-05	0.000844743	n.s.	1.02143	0.000750183	0.0153578	sigUP	0.709663	0.0153099	0.14481	n.s.	0.467433	0.00261824	0.0381938	n.s.	0.485091	0.0257789	0.165575	n.s.	0.375265	0.099978	0.361433	n.s.	-0.0370135	0.773755	0.974595	n.s.	0.0280587	0.874797	0.973661	n.s.	0.0367883	0.839933	1	n.s.
546024	Crxos	cone-rod homeobox, opposite strand	uc009fgo.3	chr7	chr7_15894624_15897623		6			1.32729	2.39562e-05	0.000865595	sigUP	1.08246	0.0042096	0.0471586	sigUP	1.37123	0.000350765	0.0158674	sigUP	-0.622156	0.00877187	0.0855402	n.s.	-0.729112	0.00732825	0.0809952	n.s.	-0.441029	0.120359	0.400278	n.s.	-0.296854	0.142247	0.479341	n.s.	-0.293639	0.178312	0.574406	n.s.	-0.287862	0.185144	0.500097	n.s.
18146	Npdc1	neural proliferation, differentiation and control 1	uc008irx.2	chr2	chr2_25401550_25404549			chr2:25403028-25403471	2	-0.787393	0.480105	0.762985	n.s.	-0.252293	0.848216	0.946412	n.s.	-1.79438	0.0396225	0.23281	n.s.	0.902699	0.223929	0.533098	n.s.	1.36079	0.107787	0.370927	n.s.	0.5199	0.413286	0.737829	n.s.	0.228459	0.696937	0.936455	n.s.	-0.235889	0.733267	0.92152	n.s.	-0.502978	0.429059	0.747832	n.s.
71782	Ankle2	ankyrin repeat and LEM domain containing 2	uc008yqf.2	chr5	chr5_110229504_110232503	8		chr5:110230851-110231495	7	-0.844027	2.39317e-05	0.000865595	n.s.	-0.864202	0.0115145	0.0870909	n.s.	-1.0652	0.0088056	0.108637	n.s.	-0.241519	0.111367	0.370111	n.s.	-0.255608	0.294664	0.60617	n.s.	-0.108373	0.743402	0.969164	n.s.	-0.098363	0.414532	0.755297	n.s.	-0.00946604	0.961654	0.998905	n.s.	-0.660187	0.00147259	0.0317703	n.s.
66151	Prr13	proline rich 13	uc007xvu.2	chr15	chr15_102458583_102461582					0.851885	2.41167e-05	0.000869323	n.s.	0.658506	0.0507604	0.213763	n.s.	0.81222	0.0165637	0.151486	n.s.	-0.169222	0.268747	0.584502	n.s.	-0.089578	0.707079	0.888285	n.s.	-0.916332	0.00014568	0.00655484	n.s.	-0.476796	9.64846e-05	0.00864789	n.s.	-0.325926	0.0833965	0.42627	n.s.	-0.720377	0.000166492	0.00819218	n.s.
100041077	Gm13102	predicted gene 13102	uc008vqw.1	chr4	chr4_144104974_144107973					1.9544	2.42518e-05	0.000872428	sigUP									0.425789	0.295194	0.610794	n.s.									-0.834557	0.00551349	0.0895967	n.s.
68267	Slc25a22	solute carrier family 25 (mitochondrial carrier, glutamate), member 22	uc009kla.2	chr7	chr7_141436375_141439374	4		chr7:141437322-141437705	2	-0.324943	0.513284	0.791301	n.s.									-0.527041	0.125809	0.39452	n.s.									-0.749436	0.00660412	0.100287	n.s.
78938	Fbxo34	F-box protein 34	uc007tij.2	chr14	chr14_47471061_47474060			chr14:47472466-47473177	7	0.960783	2.45451e-05	0.000879435	n.s.									0.0769288	0.664464	0.890051	n.s.									-0.621381	2.04725e-05	0.00304409	n.s.
63985	Gmfb	glia maturation factor, beta	uc007thh.2	chr14	chr14_46820743_46823742	4		chr14:46821888-46822368	7	-0.990249	2.46681e-05	0.000882071	n.s.									-0.465069	0.0147894	0.11807	n.s.									0.191313	0.205988	0.562979	n.s.
14272	Fnta	farnesyltransferase, CAAX box, alpha	uc009lhi.1	chr8	chr8_26014102_26017101	8		chr8:26015150-26015594	7	-0.99344	2.48484e-05	0.00088674	n.s.	-1.07783	0.00145452	0.0237333	sigDOWN	-0.424227	0.535647	0.856884	n.s.	-0.79251	7.46902e-06	0.000656501	n.s.	-0.981033	7.22513e-06	0.000732437	n.s.	-1.00906	0.17917	0.493394	n.s.	-0.144183	0.317253	0.676837	n.s.	-0.145113	0.425232	0.780525	n.s.	0.431187	0.232814	0.561595	n.s.
57751	Rnf25	ring finger protein 25	uc007bmt.3	chr1	chr1_74599898_74602897	8		chr1:74601095-74601459	7	1.42236	2.68078e-05	0.000954754	sigUP	1.50758	0.00351373	0.0421748	sigUP	-1.23747	0.132308	0.440398	n.s.	0.987394	0.000150561	0.00546027	n.s.	1.11362	0.000497086	0.0154907	sigUP	-0.377318	0.457027	0.775599	n.s.	0.138487	0.52281	0.838107	n.s.	0.184293	0.539479	0.843128	n.s.	-0.604385	0.172842	0.482032	n.s.
68926	Ubap2	ubiquitin-associated protein 2	uc008sik.1	chr4	chr4_41273636_41276635			chr4:41275026-41275765	7	0.733158	2.70753e-05	0.000962359	n.s.	0.727615	0.00958301	0.0786648	n.s.	0.951879	0.00242695	0.0510509	n.s.	0.432664	0.00123953	0.0234538	n.s.	0.293396	0.131424	0.408583	n.s.	0.762342	0.00240839	0.0419538	n.s.	0.17872	0.115755	0.436477	n.s.	-0.0532481	0.754427	0.930823	n.s.	0.154981	0.426645	0.745731	n.s.
78755	Fam122b	family with sequence similarity 122, member B	uc009tex.2	chrX	chrX_53268306_53271305	5		chrX:53269444-53270006	7	-2.32221	1.45818e-07	1.79437e-05	sigDOWN	-1.65564	0.0159475	0.106494	n.s.	-1.34091	0.999937	1	n.s.	-0.465964	0.210322	0.515611	n.s.	0.0126793	0.984751	1	n.s.	-1.1357	0.310973	0.643989	n.s.	-0.805427	0.00707721	0.104104	n.s.	-0.634912	0.093808	0.446856	n.s.	0.136748	0.279892	0.610125	n.s.
22608	Ybx1	Y box protein 1	uc008ulu.1	chr4	chr4_119293014_119296013	5		chr4:119293684-119294994	7	0.788915	2.8048e-05	0.000992977	n.s.	0.848779	0.000815406	0.0162195	n.s.	-0.0378731	0.971226	1	n.s.	0.00914006	0.948435	1	n.s.	0.00828921	0.963101	0.998341	n.s.	0.229188	0.797481	0.995592	n.s.	0.0814427	0.478742	0.803605	n.s.	0.182361	0.208859	0.608708	n.s.	-0.0779099	0.836543	1	n.s.
12741	Cldn5	claudin 5	uc007yok.2	chr16	chr16_18775347_18778346			chr16:18777115-18777946	2	-0.899074	0.523273	0.798527	n.s.									-1.21994	0.258507	0.573491	n.s.									-1.09753	0.149296	0.488275	n.s.
237336	Tbpl1	TATA box binding protein-like 1	uc007epq.2	chr10	chr10_22730434_22733433			chr10:22730667-22732025	6	-1.36672	5.10151e-06	0.000266159	sigDOWN									-1.01027	6.59568e-06	0.000612952	sigDOWN									-0.496424	0.00661617	0.100365	n.s.
100129	Gpr153	G protein-coupled receptor 153	uc008wab.1	chr4	chr4_152272862_152275861	4		chr4:152273872-152274518	2	0.9798	0.548066	0.818051	n.s.									0.826835	0.626561	0.867318	n.s.									2.01657	0.314396	0.673826	n.s.
70152	Mettl7a1	methyltransferase like 7A1	uc007xqv.1	chr15	chr15_100303317_100306316			chr15:100304970-100305225	6	-2.40241	0.000720641	0.0108819	sigDOWN									-0.0296199	0.940818	1	n.s.									-0.13492	0.734795	0.957236	n.s.
271005	Klhdc1	kelch domain containing 1	uc007nrx.1	chr12	chr12_69240332_69243331			chr12:69241758-69242228	7	-0.963857	2.98179e-05	0.00104527	n.s.	-0.573134	0.153001	0.405559	n.s.	-0.253086	0.704562	0.970136	n.s.	-0.610724	0.000406971	0.0111779	n.s.	-0.794574	0.00185132	0.0351625	n.s.	-0.750345	0.0775768	0.310676	n.s.	-0.4708	0.00110179	0.0383222	n.s.	-0.349894	0.0996568	0.453433	n.s.	-0.0190128	0.957157	1	n.s.
192197	Bcas3	breast carcinoma amplified sequence 3	uc007krt.3	chr11	chr11_85353094_85356093			chr11:85352648-85353248	6	0.882727	2.99271e-05	0.00104589	n.s.	1.31612	0.0105836	0.0836937	n.s.	1.55781	0.00968225	0.11458	n.s.	-0.0126498	0.937486	1	n.s.	-0.662793	0.0467993	0.235212	n.s.	-0.838981	0.118439	0.395455	n.s.	0.0797213	0.547055	0.852946	n.s.	-0.13785	0.627303	0.879296	n.s.	0.115131	0.754971	0.970562	n.s.
20353	Sema4c	sema domain, immunoglobulin domain (Ig), transmembrane domain (TM) and short cytoplasmic domain, (semaphorin) 4C	uc056ycm.1	chr1	chr1_36556058_36559057	7		chr1:36556808-36558424	6	-3.56872	0.00185627	0.0212688	sigDOWN									-1.18493	0.140729	0.417947	n.s.									-0.692007	0.247612	0.609383	n.s.
170439	Elovl6	ELOVL family member 6, elongation of long chain fatty acids (yeast)	uc008rie.1	chr3	chr3_129530886_129533885			chr3:129533653-129534280	7	1.476	3.01747e-05	0.00104749	sigUP	3.86066	1.40163e-06	0.000155175	sigUP	1.02058	0.142673	0.456273	n.s.	0.495317	0.0820324	0.315385	n.s.	1.35187	0.0148879	0.122811	n.s.	0.872773	0.0797237	0.316565	n.s.	0.245177	0.283782	0.644301	n.s.	1.53858	0.000301372	0.0174879	sigUP	-0.694737	0.0716022	0.303201	n.s.
18007	Neo1	neogenin	uc009pxl.1	chr9	chr9_59034942_59037941			chr9:59035709-59037181	7	1.4787	3.00642e-05	0.00104749	sigUP	0.717292	0.12031	0.354195	n.s.	-0.749463	0.777528	1	n.s.	1.41157	1.78724e-06	0.000230239	sigUP	1.02482	0.00176257	0.033859	sigUP	0.217633	0.348352	0.681249	n.s.	0.227558	0.339891	0.696369	n.s.	0.236465	0.39466	0.759358	n.s.	0.390508	0.296027	0.62661	n.s.
109202	A930024E05Rik	RIKEN cDNA A930024E05 gene	uc008zmw.2	chr5	chr5_122987854_122990853			chr5:122988149-122988642	6	-4.37317	0.0033973	0.032294	sigDOWN									-1.47066	0.238681	0.551085	n.s.									-1.16161	0.14686	0.485083	n.s.
170706	Tmem37	transmembrane protein 37	uc007cjd.1	chr1	chr1_120072281_120075280	7		chr1:120073680-120073931	6	-3.32351	0.00540181	0.0448717	sigDOWN	1.3047	0.311281	0.587642	n.s.	-3.28348	0.20265	0.543717	n.s.	-0.272449	0.760762	0.944955	n.s.	-0.0488624	0.973688	1	n.s.	-1.40255	0.123026	0.404519	n.s.	0.33777	0.607794	0.890076	n.s.	0.571836	0.450016	0.795191	n.s.	0.617502	0.429882	0.748374	n.s.
320007	Sidt1	SID1 transmembrane family, member 1	uc033gza.1	chr16	chr16_44331339_44334338			chr16:44331981-44332745	7	2.02025	3.13208e-05	0.00108306	sigUP	1.91633	0.00430829	0.0476347	sigUP	-1.29356	0.836217	1	n.s.	0.252197	0.47334	0.764792	n.s.	0.502685	0.220738	0.530199	n.s.	-0.297304	0.264856	0.596787	n.s.	-0.123513	0.670046	0.922441	n.s.	-0.135986	0.70039	0.909426	n.s.	0.245954	0.677426	0.924079	n.s.
545056	Gm5801	ubiquitin-conjugating enzyme E2, J2 homolog pseudogene	uc007ubh.1	chr14	chr14_56009981_56012980					1.19685	3.15304e-05	0.0010882	sigUP	2.81713	1.6646e-07	2.55649e-05	sigUP	1.06235	0.000787878	0.0259969	sigUP	0.430416	0.0680257	0.284805	n.s.	-0.510143	0.260043	0.5728	n.s.	0.261166	0.318266	0.650851	n.s.	-0.0684799	0.705844	0.940176	n.s.	0.0278893	0.976195	1	n.s.	-0.0737767	0.698937	0.939583	n.s.
11906	Zfhx3	zinc finger homeobox 3	uc009nid.1	chr8	chr8_108713144_108716143			chr8:108714468-108715379	7	0.963176	3.17148e-05	0.00109034	n.s.									0.416144	0.0202496	0.141776	n.s.									0.370672	0.0151765	0.159435	n.s.
70603	Mutyh	mutY DNA glycosylase	uc008uhm.2	chr4	chr4_116806234_116809233			chr4:116807461-116807882	6	-1.63948	0.0058872	0.0477913	sigDOWN	-2.0149	0.026027	0.143038	n.s.	-0.729805	0.607868	0.907488	n.s.	-0.262079	0.563249	0.827302	n.s.	-0.743004	0.186636	0.489294	n.s.	0.038554	0.877117	1	n.s.	-0.222463	0.529068	0.842119	n.s.	-0.0453958	0.916679	0.98445	n.s.	0.214984	0.801428	0.994428	n.s.
229096	Ythdf3	YTH N6-methyladenosine RNA binding protein 3	uc008orh.3	chr3	chr3_16181683_16184682	5		chr3:16182948-16183830	7	-1.9356	5.90124e-18	2.10592e-14	sigDOWN	-2.35473	2.71618e-09	7.88066e-07	sigDOWN	-1.73257	0.0207736	0.168396	n.s.	-0.773547	6.9133e-06	0.000629357	n.s.	-0.892072	0.000442756	0.0141658	n.s.	-1.32385	0.0300311	0.17693	n.s.	0.0624738	0.66118	0.917874	n.s.	0.0488484	0.814576	0.9531	n.s.	0.0244639	0.999531	1	n.s.
74741	C2cd5	C2 calcium-dependent domain containing 5	uc009eqa.3	chr6	chr6_143098653_143101652			chr6:143099459-143100348	7	-1.37963	1.26128e-16	3.75083e-13	sigDOWN									-0.442694	0.000524659	0.0131293	n.s.									-0.0205905	0.842632	1	n.s.
622434	Arhgef26	Rho guanine nucleotide exchange factor (GEF) 26	uc008pjm.1	chr3	chr3_62337277_62340276			chr3:62338719-62339974	7	1.78072	3.19162e-05	0.0010944	sigUP	1.78285	0.000671469	0.0142928	sigUP	0.465666	0.220935	0.564857	n.s.	1.4135	6.55898e-05	0.00305566	sigUP	1.37728	0.000623683	0.0175507	sigUP	0.182472	0.999955	1	n.s.	-0.480184	0.0902692	0.386024	n.s.	-0.3369	0.287163	0.683589	n.s.	-1.70938	0.00106722	0.026256	sigDOWN
14011	Etv6	ets variant 6	uc009eke.2	chr6	chr6_134034200_134037199			chr6:134034940-134036272	7	1.69082	3.30726e-05	0.00112833	sigUP									0.876318	0.00895989	0.086655	n.s.									-0.0693537	0.792331	0.984716	n.s.
194268	9930104L06Rik	RIKEN cDNA 9930104L06 gene	uc008url.1	chr4	chr4_124935548_124938547	8		chr4:124936501-124937161	7	1.28904	3.31602e-05	0.00112915	sigUP	1.57477	0.000237106	0.00680892	sigUP	0.971803	0.0240047	0.181716	n.s.	0.153377	0.521899	0.801535	n.s.	0.177664	0.55096	0.802176	n.s.	0.0113382	0.951557	1	n.s.	-0.0606744	0.745877	0.961944	n.s.	-0.145161	0.532351	0.840415	n.s.	0.0612768	0.803482	0.995508	n.s.
54391	Rfk	riboflavin kinase	uc008gxo.2	chr19	chr19_17392543_17395542	6		chr19:17393921-17394515	7	-1.71926	1.02944e-13	1.52836e-10	sigDOWN	-1.48883	0.000205754	0.00613906	sigDOWN	-1.89309	6.76529e-07	0.00023718	sigDOWN	-0.654554	0.000242844	0.00765558	n.s.	-0.685933	0.00778951	0.0843513	n.s.	-0.636696	0.0282803	0.170819	n.s.	-0.1374	0.358678	0.712524	n.s.	-0.13264	0.55003	0.847017	n.s.	-0.15675	0.47663	0.783428	n.s.
72102	Dusp11	dual specificity phosphatase 11 (RNA/RNP complex 1-interacting)	uc009cqp.1	chr6	chr6_85960168_85963167	4		chr6:85961084-85961710	7	-2.81283	5.81073e-13	6.91205e-10	sigDOWN	-2.59806	3.94207e-05	0.00192841	sigDOWN	-3.33997	3.58005e-07	0.000161881	sigDOWN	-0.105793	0.721713	0.924343	n.s.	-0.00768252	0.987833	1	n.s.	0.524496	0.181122	0.496566	n.s.	-0.623519	0.00672989	0.101513	n.s.	-0.477597	0.0965119	0.450704	n.s.	-0.452326	0.132465	0.420271	n.s.
67224	Med29	mediator complex subunit 29	uc009fyt.2	chr7	chr7_28391191_28394190	7		chr7:28392348-28393420	7	1.13165	3.48427e-05	0.00117969	sigUP	1.52648	1.74269e-06	0.000180113	sigUP	0.457312	0.148717	0.464305	n.s.	-0.0249428	0.903191	1	n.s.	0.0454993	0.847381	0.952173	n.s.	-0.16975	0.45888	0.777961	n.s.	-0.307719	0.0743711	0.351897	n.s.	-0.195199	0.274512	0.673935	n.s.	-0.261128	0.141867	0.435645	n.s.
110960	Tars	threonyl-tRNA synthetase	uc007vhc.1	chr15	chr15_11398159_11401158	7		chr15:11399425-11399731	2	0.337092	0.557684	0.826132	n.s.	-0.264652	0.765928	0.908638	n.s.	0.310508	0.734132	0.98911	n.s.	-0.0901644	0.832694	0.979826	n.s.	-0.637699	0.345971	0.65504	n.s.	0.0333219	0.966595	1	n.s.	-0.578179	0.0796853	0.363768	n.s.	-0.730311	0.166919	0.560775	n.s.	0.242084	0.622747	0.888258	n.s.
13823	Epb41l3	erythrocyte membrane protein band 4.1 like 3	uc012awk.1	chr17	chr17_69206359_69209358					1.41571	3.52618e-05	0.00118937	sigUP	1.68543	0.000275029	0.00761215	sigUP	-1.64205	0.062874	0.29645	n.s.	0.754476	0.00253591	0.0372888	n.s.	0.682991	0.0168309	0.131735	n.s.	0.202934	0.734472	0.9653	n.s.	0.626336	0.00356499	0.0720387	n.s.	0.661955	0.0116741	0.169063	n.s.	1.07763	0.0307839	0.191156	n.s.
625360	BC147527	cDNA sequence BC147527	uc009shv.3	chr13	chr13_120298892_120301891		7			1.56524	3.54627e-05	0.00119275	sigUP									0.892978	0.0046186	0.0568343	n.s.									-0.163259	0.520321	0.835742	n.s.
70020	Ino80b	INO80 complex subunit B	uc009cmr.1	chr6	chr6_83123530_83126529			chr6:83124903-83125204	7	1.96752	3.54957e-05	0.00119275	sigUP									0.0491331	0.888902	1	n.s.									0.278515	0.359432	0.713134	n.s.
12753	Clock	circadian locomotor output cycles kaput	uc008xuq.3	chr5	chr5_76302003_76305002			chr5:76303713-76305104	7	-0.754302	3.56351e-05	0.00119518	n.s.	-0.785253	0.00563426	0.0577426	n.s.	-0.0553671	0.928208	1	n.s.	-0.196663	0.155735	0.439504	n.s.	-0.233832	0.227519	0.537889	n.s.	-1.70929	9.49257e-07	0.000249595	sigDOWN	0.0364093	0.748455	0.962937	n.s.	0.162666	0.3104	0.702069	n.s.	-1.00487	0.000219622	0.00955441	sigDOWN
67579	Cpeb4	cytoplasmic polyadenylation element binding protein 4	uc007iis.2	chr11	chr11_31869440_31872439		7	chr11:31870663-31871460	7	-0.810558	3.59158e-05	0.00120234	n.s.									-0.295948	0.0510472	0.24299	n.s.									-0.0328654	0.785968	0.981457	n.s.
22153	Tubb4a	tubulin, beta 4A class IVA	uc008dea.1	chr17	chr17_57086283_57089282	8		chr17:57087449-57087687	2	0.58212	0.581371	0.845317	n.s.									3.19464	0.0596996	0.265916	n.s.									-0.311735	0.807426	0.990992	n.s.
64931	Izumo1r	IZUMO1 receptor, JUNO	uc009ofh.2	chr9	chr9_14902452_14905451		7			1.51372	3.65996e-05	0.00122065	sigUP	1.49318	0.00208093	0.0306101	sigUP	0.511454	0.858412	1	n.s.	0.729354	0.0120462	0.104645	n.s.	0.468529	0.114783	0.382489	n.s.	0.700008	0.177251	0.489783	n.s.	0.244787	0.325555	0.685153	n.s.	0.118149	0.651952	0.887625	n.s.	1.05117	0.0785296	0.317515	n.s.
75836	Atxn7l1os2	ataxin 7-like 1, opposite strand 2	uc056yqa.1	chr12	chr12_33393261_33396260					4.03037	3.69046e-05	0.00122852	sigUP									-0.826293	0.109347	0.366401	n.s.									-0.745543	0.241107	0.601773	n.s.
16865	Eif2d	eukaryotic translation initiation factor 2D	uc007cna.2	chr1	chr1_131151707_131154706			chr1:131153026-131153329	7	0.78552	3.70875e-05	0.00123134	n.s.	1.02231	0.00255787	0.034554	sigUP	0.459126	0.253397	0.604332	n.s.	0.0740186	0.610609	0.857485	n.s.	0.0528615	0.821174	0.941458	n.s.	0.347729	0.352549	0.685226	n.s.	-0.35341	0.00316152	0.0670761	n.s.	-0.39146	0.0500033	0.334176	n.s.	-0.140109	0.561855	0.849019	n.s.
59046	Arpp19	cAMP-regulated phosphoprotein 19	uc009qro.1	chr9	chr9_75036232_75039231	5		chr9:75037626-75038147	7	-1.61376	1.31518e-12	1.38039e-09	sigDOWN	-1.1946	0.000126334	0.00431261	sigDOWN	-1.66754	0.0842685	0.351148	n.s.	-0.309561	0.0799865	0.311277	n.s.	-0.310218	0.146917	0.435419	n.s.	-1.07196	0.0828538	0.323152	n.s.	0.107604	0.459581	0.789569	n.s.	0.0195417	0.914809	0.98398	n.s.	-0.273046	0.604932	0.877418	n.s.
338523	Kdm7a	lysine (K)-specific demethylase 7A	uc009blj.2	chr6	chr6_39205274_39208273			chr6:39205446-39207371	7	-1.14714	6.50796e-12	5.1363e-09	sigDOWN	-1.65996	7.29826e-06	0.000511967	sigDOWN	0.0943659	0.836809	1	n.s.	-0.730656	1.34588e-08	6.33771e-06	n.s.	-1.28532	3.25181e-07	6.51445e-05	sigDOWN	-1.42472	0.00111688	0.0266216	sigDOWN	-0.0970179	0.353996	0.708442	n.s.	-0.189667	0.351173	0.734189	n.s.	0.0406482	0.870431	1	n.s.
27380	Tcl1b4	T cell leukemia/lymphoma 1B, 4	uc007oyb.1	chr12	chr12_105200922_105203921		7			1.91442	3.78676e-05	0.00125124	sigUP	1.75604	0.000204027	0.0061092	sigUP	1.46991	0.05335	0.271067	n.s.	0.527488	0.136675	0.412429	n.s.	0.497495	0.143404	0.429116	n.s.	0.272062	0.586149	0.876463	n.s.	-0.391531	0.202329	0.559193	n.s.	-0.325496	0.267954	0.667696	n.s.	-0.757129	0.0532248	0.259111	n.s.
76261	0610040J01Rik	RIKEN cDNA 0610040J01 gene	uc008xmg.1	chr5	chr5_63810995_63813994			chr5:63812230-63812661	7	1.34981	3.8257e-05	0.00126177	sigUP	1.20961	0.0086593	0.073819	n.s.	-0.146978	0.905838	1	n.s.	1.0334	5.85955e-05	0.00283977	sigUP	1.00117	0.00464354	0.0621795	n.s.	0.651756	0.271283	0.604334	n.s.	-0.293656	0.1679	0.51706	n.s.	-0.160002	0.584571	0.862422	n.s.	-1.40387	0.000161015	0.00801047	sigDOWN
381546	Ccdc24	coiled-coil domain containing 24	uc008uiz.2	chr4	chr4_117869796_117872795					1.44665	3.848e-05	0.00126679	sigUP									0.26259	0.307353	0.623123	n.s.									0.116986	0.593357	0.881171	n.s.
67148	Ramac	RNA guanine-7 methyltransferase activating subunit	uc009icl.1	chr7	chr7_81761453_81764452	5		chr7:81762461-81763531	7	-0.840537	3.85806e-05	0.00126776	n.s.	-0.992927	0.000567404	0.0128937	n.s.	-0.524036	0.0932031	0.372111	n.s.	-0.625457	7.80669e-05	0.00345645	n.s.	-0.698871	0.000526085	0.015855	n.s.	-0.451754	0.0693736	0.292061	n.s.	0.0913174	0.488763	0.812323	n.s.	0.155002	0.361633	0.739408	n.s.	-0.0369336	0.829145	1	n.s.
18263	Odc1	ornithine decarboxylase, structural 1	uc007ncv.1	chr12	chr12_17543373_17546372	4		chr12:17544574-17545428	7	0.890274	3.88692e-05	0.0012679	n.s.	-0.341101	0.724374	0.889374	n.s.	0.84589	0.00380861	0.0674645	n.s.	0.124297	0.468667	0.762021	n.s.	0.349049	0.717128	0.894957	n.s.	0.215569	0.355338	0.687324	n.s.	-0.318977	0.0212817	0.187613	n.s.	0.635182	0.0942517	0.447536	n.s.	-0.305811	0.0901099	0.34416	n.s.
19704	Upf1	UPF1 regulator of nonsense transcripts homolog (yeast)	uc029wtr.1	chr8	chr8_70336821_70339820	6				1.15961	3.87189e-05	0.0012679	sigUP									0.457523	0.0352931	0.197533	n.s.									-0.0104226	0.95398	1	n.s.
19821	Rnf2	ring finger protein 2	uc007cyy.1	chr1	chr1_151499324_151502323	5		chr1:151500027-151501141	7	-0.669969	3.88217e-05	0.0012679	n.s.	-0.901066	0.00355125	0.0423833	n.s.	-0.160676	0.644061	0.935859	n.s.	-0.180242	0.176138	0.468393	n.s.	-0.39528	0.0633913	0.279839	n.s.	-0.0586166	0.850078	1	n.s.	0.0241569	0.824814	0.998571	n.s.	0.0418433	0.808987	0.951382	n.s.	-0.236707	0.208526	0.531679	n.s.
70062	Ctag2	cancer/testis antigen 2	uc009tiq.2	chrX	chrX_65046144_65049143					4.68259	3.88329e-05	0.0012679	sigUP									-1.14679	0.171646	0.462709	n.s.									-0.581739	0.622341	0.897918	n.s.
30877	Gnl3	guanine nucleotide binding protein-like 3 (nucleolar)	uc007swj.3	chr14	chr14_31017632_31020631	8				1.04084	3.89698e-05	0.00126887	sigUP	0.976922	0.00356361	0.0424225	n.s.	0.898329	0.00793338	0.10238	n.s.	-0.0681888	0.727993	0.928491	n.s.	-0.0194997	0.936894	0.989336	n.s.	-0.76549	0.00454754	0.0608315	n.s.	-0.282177	0.0652757	0.332206	n.s.	-0.159537	0.404609	0.767957	n.s.	-0.298632	0.11714	0.394599	n.s.
242691	Gpatch3	G patch domain containing 3	uc008vda.1	chr4	chr4_133573245_133576244	6		chr4:133574705-133575240	7	1.5791	3.90654e-05	0.00126966	sigUP									-0.0326243	0.911064	1	n.s.									-0.0637039	0.789173	0.982639	n.s.
67603	Dusp6	dual specificity phosphatase 6	uc007gxk.2	chr10	chr10_99261731_99264730			chr10:99261497-99264181	7	-3.94752	2.93746e-11	2.09652e-08	sigDOWN									-2.03274	1.24397e-06	0.000180457	sigDOWN									0.978869	0.0066736	0.100827	n.s.
71957	Ints11	integrator complex subunit 11	uc008wfh.1	chr4	chr4_155868067_155871066	7		chr4:155869287-155870053	7	1.0287	3.97003e-05	0.00128561	sigUP									0.806014	7.14659e-05	0.00322827	n.s.									-0.0155683	0.92285	1	n.s.
26366	Ceacam10	carcinoembryonic antigen-related cell adhesion molecule 10	uc009fqm.2	chr7	chr7_24775704_24778703		6			2.11092	4.05469e-05	0.00131065	sigUP	2.58313	0.000554092	0.012773	sigUP	-0.181613	0.999713	1	n.s.	0.861108	0.0334216	0.191811	n.s.	0.656194	0.133277	0.412124	n.s.	1.9554	0.00943439	0.0924241	n.s.	-0.253316	0.462582	0.791812	n.s.	-0.0137824	0.973863	1	n.s.	-0.102077	0.740951	0.961787	n.s.
18763	Pkd1	polycystin 1, transient receptor poteintial channel interacting	uc008awv.1	chr17	chr17_24548450_24551449			chr17:24549686-24550867	7	1.35167	4.08178e-05	0.00131702	sigUP									0.436255	0.0869924	0.324177	n.s.									-0.168385	0.420921	0.760556	n.s.
230917	Tmem201	transmembrane protein 201	uc033igx.1	chr4	chr4_149736271_149739270	4		chr4:149737667-149738240	7	1.07917	4.18955e-05	0.00134935	sigUP	1.59534	0.000198483	0.00605085	sigUP	0.876642	0.0683466	0.312028	n.s.	-0.0366215	0.856339	0.990427	n.s.	-0.170591	0.571016	0.812382	n.s.	-0.0654002	0.872318	1	n.s.	-0.431987	0.00831347	0.113668	n.s.	-0.0147071	0.953227	0.996127	n.s.	-0.820312	0.00501565	0.0686207	n.s.
72043	Sulf2	sulfatase 2	uc029uid.1	chr2	chr2_166154184_166157183			chr2:166154260-166155588	7	1.61629	4.1987e-05	0.00134986	sigUP	1.0921	0.10327	0.322401	n.s.	0.220725	0.566724	0.877192	n.s.	0.234228	0.462971	0.75762	n.s.	0.140959	0.753688	0.911534	n.s.	0.0541714	0.959408	1	n.s.	0.562227	0.0317473	0.23179	n.s.	0.0461944	0.903031	0.980893	n.s.	0.896732	0.999746	1	n.s.
76527	Il34	interleukin 34	uc012gko.1	chr8	chr8_110754151_110757150		8			1.68483	4.25158e-05	0.0013644	sigUP									0.277695	0.357882	0.671682	n.s.									-0.294376	0.247815	0.609383	n.s.
60455	Tmem8	transmembrane protein 8	uc008bdk.1	chr17	chr17_26115131_26118130	5				1.18301	4.26284e-05	0.00136556	sigUP	1.43599	0.00235617	0.0330414	sigUP	-0.505864	0.503182	0.835216	n.s.	0.498986	0.0219935	0.149099	n.s.	0.337658	0.302791	0.614641	n.s.	0.491587	0.237643	0.56665	n.s.	-0.0591027	0.74722	0.962507	n.s.	-0.0878655	0.749952	0.928742	n.s.	0.481432	0.189372	0.506156	n.s.
71832	Csl	citrate synthase like	uc007gxo.1	chr10	chr10_99758159_99761158					0.944485	4.29263e-05	0.00137264	n.s.									0.521851	0.00276546	0.0397296	n.s.									-0.045892	0.760505	0.96878	n.s.
328099	Prps1l3	phosphoribosyl pyrophosphate synthetase 1-like 3	uc007npl.2	chr12	chr12_57228912_57231911	5		chr12:57230279-57230924	7	1.12837	4.30553e-05	0.0013743	sigUP	1.02829	0.00626185	0.0606612	n.s.	0.578915	0.123212	0.427731	n.s.	0.174055	0.421323	0.725152	n.s.	0.111542	0.69125	0.881506	n.s.	0.148432	0.607674	0.888561	n.s.	-0.308702	0.0731772	0.349025	n.s.	-0.27984	0.19562	0.595543	n.s.	-0.333468	0.12591	0.409764	n.s.
13164	Dazl	deleted in azoospermia-like	uc008cyv.3	chr17	chr17_50292121_50295120	6		chr17:50292685-50293791	7	-2.50807	4.28408e-11	2.94003e-08	sigDOWN	-1.88491	0.00194715	0.0292559	sigDOWN	-4.3363	4.56052e-05	0.00485724	sigDOWN	-1.16134	1.36027e-05	0.00099301	sigDOWN	-1.5004	2.41435e-05	0.00169487	sigDOWN	-0.338803	0.866508	1	n.s.	0.248187	0.293853	0.654692	n.s.	0.206581	0.532376	0.840415	n.s.	0.223939	0.88184	1	n.s.
66055	Sf3b6	splicing factor 3B, subunit 6	uc007myi.1	chr12	chr12_4816108_4819107	5		chr12:4817254-4817906	7	1.06047	4.35191e-05	0.00138416	sigUP	0.795996	0.027565	0.148422	n.s.	0.308697	0.395946	0.753513	n.s.	0.468356	0.0201705	0.141527	n.s.	0.501503	0.0958361	0.345791	n.s.	0.412784	0.192453	0.508256	n.s.	-0.185574	0.251512	0.612995	n.s.	0.0704427	0.744782	0.926864	n.s.	-0.324906	0.129738	0.417394	n.s.
242521	Klhl9	kelch-like 9	uc008tnk.1	chr4	chr4_88721009_88724008			chr4:88721901-88722673	7	-1.66247	8.76999e-11	5.58868e-08	sigDOWN	-1.62253	0.000157016	0.00518093	sigDOWN	-1.39335	0.0181759	0.158206	n.s.	-0.688948	0.000309553	0.00914461	n.s.	-0.981971	0.000502132	0.0155902	n.s.	0.483368	0.257984	0.589057	n.s.	0.339156	0.029025	0.220004	n.s.	0.259166	0.257705	0.659028	n.s.	1.02757	0.000267194	0.0110205	sigUP
52020	Umodl1	uromodulin-like 1	uc008buf.1	chr17	chr17_30953183_30956182					1.18036	4.45385e-05	0.00141155	sigUP	1.38438	4.32758e-05	0.00201173	sigUP	2.34045	0.00688161	0.0958641	n.s.	0.308148	0.195495	0.497605	n.s.	0.176156	0.468496	0.748032	n.s.	-0.194652	0.66695	0.927783	n.s.	0.188462	0.35035	0.705719	n.s.	0.180273	0.381392	0.748968	n.s.	0.484059	0.268678	0.596637	n.s.
13626	Eed	embryonic ectoderm development	uc009igk.2	chr7	chr7_89979477_89982476	7		chr7:89980108-89981408	7	-0.774196	4.53241e-05	0.00143136	n.s.	-0.568784	0.0839222	0.287626	n.s.	-2.10628	3.84506e-08	2.48864e-05	sigDOWN	-0.150924	0.29774	0.612471	n.s.	-0.0822751	0.702888	0.886405	n.s.	-0.544594	0.0584203	0.262579	n.s.	0.00431752	0.971001	1	n.s.	0.0270832	0.880953	0.975339	n.s.	0.223662	0.267843	0.595412	n.s.
217303	Cd300a	CD300A molecule	uc007mfy.1	chr11	chr11_114888541_114891540					6.4094	4.52538e-05	0.00143136	sigUP									2.56811	0.186829	0.485026	n.s.									2.56441	0.0108639	0.132582	n.s.
53869	Rab11a	RAB11A, member RAS oncogene family	uc009qce.1	chr9	chr9_64736257_64739256	5		chr9:64737301-64737817	7	-1.06677	4.17479e-10	1.8758e-07	sigDOWN	-1.1194	0.00471129	0.0506916	n.s.	-0.0450647	0.810613	1	n.s.	-0.246408	0.0662811	0.28084	n.s.	-0.584488	0.0145425	0.121389	n.s.	-1.15608	0.11624	0.391788	n.s.	-0.101273	0.365886	0.718761	n.s.	-0.23318	0.247923	0.647934	n.s.	-0.574968	0.360877	0.690166	n.s.
76355	Tgds	TDP-glucose 4,6-dehydratase	uc007uyp.2	chr14	chr14_118131266_118134265	6		chr14:118132660-118132908	7	-1.39365	5.4681e-10	2.36831e-07	sigDOWN	4.39386	3.64448e-09	1.02215e-06	sigUP	-1.63942	0.00187798	0.0434101	sigDOWN	-0.888327	2.15359e-07	4.99044e-05	n.s.	-1.4584	0.000152946	0.00649941	sigDOWN	1.03904	0.0372314	0.199167	n.s.	-0.0388174	0.779678	0.977867	n.s.	-0.216945	0.448629	0.794537	n.s.	-0.0157375	0.954107	1	n.s.
17158	Man2a1	mannosidase 2, alpha 1	uc008dfy.1	chr17	chr17_64600149_64603148			chr17:64600624-64602201	2	-0.190839	0.581585	0.845532	n.s.	0.479139	0.320199	0.598037	n.s.	-3.8729	3.25894e-05	0.00392746	sigDOWN	0.592281	0.0319798	0.186171	n.s.	0.547629	0.0991403	0.35346	n.s.	-0.498249	0.574963	0.867037	n.s.	-0.0644242	0.778666	0.977194	n.s.	0.294522	0.286809	0.683589	n.s.	-1.3225	0.00867768	0.0930115	n.s.
353310	Zfp703	zinc finger protein 703	uc012gbq.1	chr8	chr8_26975836_26978835			chr8:26976645-26979925	2	0.157818	0.588805	0.850989	n.s.	-0.0623327	0.906469	0.972039	n.s.	1.1834	0.0768365	0.333407	n.s.	0.801227	0.000368295	0.0103979	n.s.	0.108412	0.76155	0.913686	n.s.	1.42503	0.0021769	0.0397319	sigUP	0.779896	2.15716e-05	0.003181	n.s.	0.902594	0.00280351	0.0704141	n.s.	1.59814	3.45536e-06	0.000539042	sigUP
30933	Tor2a	torsin family 2, member A	uc008jgt.2	chr2	chr2_32755734_32758733	7		chr2:32757064-32757506	7	1.03625	4.80527e-05	0.00150159	sigUP	1.09135	0.0038748	0.0446611	sigUP	0.798747	0.0434563	0.244278	n.s.	0.123219	0.539696	0.812093	n.s.	0.355277	0.205251	0.51194	n.s.	-0.622846	0.0457544	0.226688	n.s.	-0.00778607	0.960729	1	n.s.	0.151163	0.476813	0.808852	n.s.	0.107908	0.646029	0.904523	n.s.
64295	Tmub1	transmembrane and ubiquitin-like domain containing 1	uc008wrt.2	chr5	chr5_24446347_24449346					4.52222	4.80498e-05	0.00150159	sigUP									0.247176	0.828293	0.977883	n.s.									-1.18279	0.082293	0.369042	n.s.
218333	Ice1	interactor of little elongation complex ELL subunit 1	uc007rcx.2	chr13	chr13_70636135_70639134			chr13:70637318-70637905	7	-1.14555	7.23247e-10	2.74572e-07	sigDOWN	-0.837929	0.000777891	0.0157332	n.s.	-1.53276	0.0508477	0.263282	n.s.	-0.040747	0.775617	0.952938	n.s.	-0.0349043	0.840449	0.949837	n.s.	0.272078	0.29677	0.629	n.s.	0.333406	0.00442179	0.0792314	n.s.	0.276806	0.0492873	0.332294	n.s.	1.7031	0.00140267	0.03114	sigUP
71890	Mad2l2	MAD2 mitotic arrest deficient-like 2	uc008vuc.2	chr4	chr4_148138990_148141989	3		chr4:148140076-148140811	7	0.852673	4.83684e-05	0.00150617	n.s.	1.2386	4.28178e-05	0.00201173	sigUP	0.954167	0.00289504	0.056256	n.s.	-0.160474	0.355595	0.669787	n.s.	0.0834767	0.71565	0.894139	n.s.	-1.04413	0.000137724	0.00629788	sigDOWN	0.0515869	0.717576	0.945559	n.s.	0.327377	0.0744705	0.404777	n.s.	-0.4376	0.0243928	0.166592	n.s.
22113	Phlda2	pleckstrin homology like domain, family A, member 2	uc009kpj.1	chr7	chr7_143501025_143504024			chr7:143501648-143502963	7	-2.55043	8.41743e-10	2.88831e-07	sigDOWN	-2.64482	0.000165921	0.00532846	sigDOWN	-1.54472	0.0255664	0.186247	n.s.	-0.491606	0.174318	0.465717	n.s.	0.141481	0.788897	0.927453	n.s.	-2.25671	5.15925e-05	0.00333923	sigDOWN	0.991905	0.000181305	0.0121618	n.s.	1.98936	8.97336e-08	2.79637e-05	sigUP	0.453138	0.208993	0.532276	n.s.
75540	Fpgt	fucose-1-phosphate guanylyltransferase	uc008ruu.1	chr3	chr3_155091879_155094878			chr3:155093199-155093621	7	-1.85275	8.58894e-10	2.89156e-07	sigDOWN	-1.93367	6.02996e-06	0.000457082	sigDOWN	0.939592	0.262014	0.612556	n.s.	-0.76416	0.000485085	0.0125512	n.s.	-0.887227	0.0013582	0.0289313	n.s.	0.953182	0.0921906	0.343149	n.s.	0.0664458	0.709303	0.941464	n.s.	0.150711	0.506571	0.828916	n.s.	1.14288	0.006255	0.0776247	n.s.
353235	Pcdha8	protocadherin alpha 8	uc008epd.2	chr18	chr18_36990967_36993966			chr18:36993687-36994023	2	-0.536275	0.609104	0.865168	n.s.									-1.98854	0.0120372	0.104618	n.s.									-0.0392805	0.944211	1	n.s.
100502896	Gm11238	predicted gene 11238	uc033icw.1	chr4	chr4_73649410_73652409		3			2.11391	4.92599e-05	0.0015233	sigUP									1.51139	0.000308324	0.00912342	sigUP									0.49762	0.130325	0.460562	n.s.
78803	Fbxo43	F-box protein 43	uc007vmk.1	chr15	chr15_36163385_36166384	6		chr15:36164663-36165153	7	-1.79095	1.52888e-09	4.62371e-07	sigDOWN	-1.13708	0.0964785	0.31174	n.s.	-5.70868	1.06986e-08	1.0002e-05	sigDOWN	-0.456288	0.0459934	0.228851	n.s.	-0.73385	0.104127	0.365358	n.s.	1.53761	0.0703799	0.294176	n.s.	0.391795	0.0352968	0.244678	n.s.	0.377541	0.306144	0.699211	n.s.	0.545106	0.343104	0.67304	n.s.
330790	Hapln4	hyaluronan and proteoglycan link protein 4	uc009lyr.1	chr8	chr8_70082029_70085028	2		chr8:70084174-70085120	2	0.422324	0.615258	0.868584	n.s.									0.908165	0.21848	0.525987	n.s.									0.302132	0.560664	0.860872	n.s.
66403	Asf1a	anti-silencing function 1A histone chaperone	uc007fbr.1	chr10	chr10_53595461_53598460			chr10:53596814-53597857	7	-1.5403	1.78998e-09	5.06962e-07	sigDOWN	-1.38671	0.0024829	0.0338044	sigDOWN	-1.19389	0.0828341	0.347441	n.s.	-0.599688	0.00350083	0.0466508	n.s.	-0.584672	0.0640018	0.281639	n.s.	-0.984584	0.0487427	0.234693	n.s.	0.0788933	0.648008	0.911143	n.s.	0.0711638	0.79085	0.944664	n.s.	1.42113	5.35071e-05	0.0039492	sigUP
22333	Vdac1	voltage-dependent anion channel 1	uc007ivm.1	chr11	chr11_52359615_52362614	4		chr11:52360505-52361866	7	0.678412	5.07781e-05	0.00155794	n.s.	1.06931	0.00038946	0.00989518	sigUP	1.31155	2.94152e-05	0.00380768	sigUP	-0.0345068	0.791464	0.960491	n.s.	-0.251007	0.216286	0.525507	n.s.	0.449003	0.0799113	0.316859	n.s.	0.0244412	0.821892	0.997145	n.s.	0.0798063	0.635886	0.881296	n.s.	-0.05764	0.750857	0.968083	n.s.
66306	Fam53c	family with sequence similarity 53, member C	uc008ell.1	chr18	chr18_34758056_34761055			chr18:34759387-34759806	7	0.786864	5.08573e-05	0.00155794	n.s.	0.888048	0.00076989	0.0156558	n.s.	1.87538	0.0265738	0.189164	n.s.	0.167061	0.278748	0.595154	n.s.	0.132264	0.472906	0.750744	n.s.	0.732431	0.121221	0.401308	n.s.	0.163076	0.193752	0.549524	n.s.	0.150035	0.329257	0.714749	n.s.	1.11883	0.00531638	0.0708871	n.s.
69237	Gtpbp4	GTP binding protein 4	uc007pkq.1	chr13	chr13_8994513_8997512	8		chr13:8995786-8996419	7	0.96437	5.09038e-05	0.00155794	n.s.	0.922366	0.0107408	0.0842044	n.s.	0.937849	0.00889418	0.109249	n.s.	0.206457	0.261796	0.576979	n.s.	0.31431	0.233775	0.543667	n.s.	-0.43864	0.114451	0.388857	n.s.	-0.0647415	0.650275	0.911932	n.s.	0.187707	0.354848	0.734341	n.s.	-0.2697	0.178955	0.491193	n.s.
67128	Ube2g1	ubiquitin-conjugating enzyme E2G 1	uc007jzc.1	chr11	chr11_72605761_72608760	6		chr11:72607026-72608501	7	-1.67124	2.15462e-09	6.00701e-07	sigDOWN	-1.8576	0.000289614	0.0079033	sigDOWN	-0.482955	0.560564	0.872426	n.s.	-0.800305	3.18162e-05	0.00178521	n.s.	-1.00745	0.00178769	0.0342633	sigDOWN	-0.882053	0.144674	0.439453	n.s.	-0.304353	0.0570947	0.311637	n.s.	-0.256413	0.349025	0.732161	n.s.	-0.422967	0.152049	0.451836	n.s.
13983	Esr2	estrogen receptor 2 (beta)	uc007nxv.1	chr12	chr12_76175760_76178759					1.20436	5.14762e-05	0.00157007	sigUP	1.32058	0.000708838	0.0147628	sigUP	1.06533	0.113386	0.412101	n.s.	0.541205	0.0238415	0.156918	n.s.	0.37619	0.114043	0.381213	n.s.	0.544558	0.464586	0.782124	n.s.	0.313693	0.114786	0.434568	n.s.	0.286048	0.165837	0.559246	n.s.	0.492598	0.456257	0.766222	n.s.
56213	Htra1	HtrA serine peptidase 1	uc009kau.2	chr7	chr7_130934703_130937702	3		chr7:130936045-130937049	7	1.3056	5.18191e-05	0.0015757	sigUP	1.25475	0.015537	0.105087	n.s.	0.986232	0.216162	0.558768	n.s.	1.5846	9.11337e-10	7.39136e-07	sigUP	1.5819	8.57852e-06	0.000820224	sigUP	2.37951	0.00329636	0.0501012	n.s.	-0.335989	0.137261	0.472719	n.s.	-0.287171	0.375088	0.746193	n.s.	-0.39684	0.454758	0.765768	n.s.
67890	Ufm1	ubiquitin-fold modifier 1	uc008pfa.2	chr3	chr3_53862308_53865307	6		chr3:53863622-53863879	7	-1.25561	3.96633e-09	9.96779e-07	sigDOWN	-1.35919	3.07886e-05	0.00163627	sigDOWN	-0.814965	0.100813	0.388388	n.s.	-0.82242	7.49401e-07	0.000130874	n.s.	-0.937482	1.40939e-05	0.00115132	n.s.	-0.292872	0.495281	0.809026	n.s.	-0.0727897	0.577218	0.871713	n.s.	0.0904332	0.604442	0.870033	n.s.	0.212606	0.57144	0.855661	n.s.
24135	Zfp68	zinc finger protein 68	uc009afs.1	chr5	chr5_138618244_138621243			chr5:138619445-138619770	7	-1.14898	6.38068e-09	1.5323e-06	sigDOWN	-1.34962	0.000101876	0.00374315	sigDOWN	-0.459696	0.300048	0.656848	n.s.	-0.621737	9.26516e-05	0.00387365	n.s.	-0.762416	0.00170546	0.0329879	n.s.	0.286104	0.396413	0.72509	n.s.	-0.297422	0.0214587	0.187869	n.s.	-0.257165	0.190682	0.588788	n.s.	-0.195385	0.445579	0.760469	n.s.
211347	Pank3	pantothenate kinase 3	uc007ilf.1	chr11	chr11_35767995_35770994	6		chr11:35769296-35770092	7	0.925737	5.23853e-05	0.00158324	n.s.	0.285139	0.490175	0.736488	n.s.	0.325238	0.43505	0.786361	n.s.	0.207011	0.254275	0.569053	n.s.	0.229287	0.46892	0.748174	n.s.	-0.889341	0.00190525	0.0371943	n.s.	-0.21248	0.142398	0.4794	n.s.	-0.129303	0.569061	0.853491	n.s.	-0.420114	0.062809	0.285568	n.s.
433771	Minos1	mitochondrial inner membrane organizing system 1	uc012dno.1	chr4	chr4_139129538_139132537	7		chr4:139130155-139131155	7	-0.97913	5.24406e-05	0.00158324	n.s.									-0.289565	0.14177	0.419659	n.s.									-0.0234885	0.878051	1	n.s.
68031	Rnf146	ring finger protein 146	uc007esy.2	chr10	chr10_29360943_29363942			chr10:29361570-29362250	7	-0.664264	5.2327e-05	0.00158324	n.s.	-0.628721	0.00797115	0.0694032	n.s.	0.57056	0.470334	0.815717	n.s.	-0.157872	0.201588	0.50533	n.s.	-0.110709	0.482416	0.757031	n.s.	-0.117911	0.837056	1	n.s.	0.131796	0.196322	0.552452	n.s.	-0.0247568	0.848398	0.96426	n.s.	-0.33706	0.41678	0.737719	n.s.
114893	Dcun1d1	DCN1, defective in cullin neddylation 1, domain containing 1 (S. cerevisiae)	uc008oyx.2	chr3	chr3_35931467_35934466			chr3:35932343-35933154	7	-1.06199	7.60354e-09	1.68466e-06	sigDOWN	-1.00325	0.0013213	0.0221748	sigDOWN	-2.48116	0.02375	0.181501	n.s.	-0.460527	0.00142834	0.0257455	n.s.	-1.04861	2.09422e-06	0.000288865	sigDOWN	-0.533688	0.183451	0.499111	n.s.	0.0585135	0.62473	0.899336	n.s.	0.0544055	0.756134	0.931135	n.s.	0.752396	0.0234358	0.162563	n.s.
18030	Nfil3	nuclear factor, interleukin 3, regulated	uc007qnh.1	chr13	chr13_52971566_52974565	3				1.10853	5.28325e-05	0.0015897	sigUP	1.31889	0.00290924	0.0378922	sigUP	-1.13536	0.160703	0.479488	n.s.	0.707864	0.00112156	0.0219672	n.s.	0.520662	0.0818406	0.320431	n.s.	0.112748	0.873207	1	n.s.	0.322074	0.0802337	0.363814	n.s.	0.428137	0.0872566	0.433052	n.s.	0.149521	0.713528	0.949042	n.s.
19330	Rab18	RAB18, member RAS oncogene family	uc008dzo.2	chr18	chr18_6763667_6766666		8	chr18:6764957-6765507	7	-1.49981	7.64769e-09	1.68466e-06	sigDOWN	-1.86958	1.57444e-06	0.000167688	sigDOWN	-1.01742	0.132371	0.440398	n.s.	-0.743759	0.000421712	0.0114245	n.s.	-1.04842	0.000126958	0.00556368	sigDOWN	0.729198	0.213629	0.53544	n.s.	0.0841709	0.62575	0.899336	n.s.	0.00990513	0.965786	0.999434	n.s.	-0.44	0.395083	0.720466	n.s.
59031	Chst12	carbohydrate sulfotransferase 12	uc009ahs.2	chr5	chr5_140504109_140507108	2		chr5:140505492-140505760	7	1.44618	5.3063e-05	0.0015922	sigUP	1.68453	0.000437379	0.0106903	sigUP	0.0940184	0.849166	1	n.s.	0.845405	0.00166128	0.0282038	n.s.	1.0394	0.00425114	0.0599138	n.s.	0.348845	0.322459	0.653619	n.s.	0.188805	0.373684	0.725244	n.s.	0.383862	0.167773	0.561602	n.s.	-0.212205	0.44254	0.758665	n.s.
97487	Cmtm4	CKLF-like MARVEL transmembrane domain containing 4	uc009nan.2	chr8	chr8_104394308_104397307	4		chr8:104395054-104395677	7	1.74089	5.31833e-05	0.0015922	sigUP									0.37875	0.2229	0.531988	n.s.									-0.440015	0.0801458	0.363814	n.s.
56195	Ptbp2	polypyrimidine tract binding protein 2	uc008rdk.2	chr3	chr3_119781889_119784888			chr3:119782568-119783431	7	-0.878914	5.38318e-05	0.00160891	n.s.	-0.718393	0.0144377	0.100479	n.s.	-0.551437	0.608428	0.908002	n.s.	-0.438237	0.0104165	0.0955775	n.s.	-0.500331	0.00966019	0.0948434	n.s.	0.242822	0.710456	0.952173	n.s.	0.153559	0.28301	0.643607	n.s.	0.145573	0.3749	0.746193	n.s.	0.152845	0.761724	0.974311	n.s.
56295	Higd1a	HIG1 domain family, member 1A	uc009sec.2	chr9	chr9_121856501_121859500			chr9:121857014-121857963	7	-1.64164	7.89229e-09	1.71734e-06	sigDOWN	-0.122783	0.807292	0.928325	n.s.	-2.81509	0.000742884	0.025218	sigDOWN	-1.02104	1.00624e-05	0.000810044	sigDOWN	-0.131454	0.684997	0.876588	n.s.	-1.00358	0.154498	0.45596	n.s.	-0.0410239	0.821847	0.997145	n.s.	-0.58142	0.0248246	0.248069	n.s.	-0.330921	0.546549	0.835564	n.s.
76890	Memo1	mediator of cell motility 1	uc008dnu.2	chr17	chr17_74215619_74218618					0.710755	5.50329e-05	0.00163932	n.s.									0.32752	0.0175235	0.130935	n.s.									-0.420378	0.000294482	0.0165047	n.s.
170625	Snx18	sorting nexin 18	uc007rxg.2	chr13	chr13_113617065_113620064	5		chr13:113617303-113618748	7	-0.984294	5.54437e-05	0.00164333	n.s.	-0.560507	0.197923	0.467001	n.s.	-2.49374	1.31842e-06	0.000369772	sigDOWN	-0.234185	0.20695	0.511867	n.s.	-0.338471	0.264938	0.577986	n.s.	-0.182937	0.685583	0.937768	n.s.	0.491257	0.000743082	0.0305944	n.s.	0.435911	0.0643185	0.375854	n.s.	0.850545	0.00122804	0.0288623	n.s.
211255	Kbtbd7	kelch repeat and BTB (POZ) domain containing 7	uc007usy.1	chr14	chr14_79425011_79428010			chr14:79426348-79427229	7	-1.2348	1.08307e-08	2.30063e-06	sigDOWN	-1.00119	0.00663574	0.0628044	n.s.	-1.14116	0.0122287	0.130594	n.s.	-0.498332	0.00289222	0.0411202	n.s.	-0.342328	0.177921	0.476912	n.s.	0.409229	0.246587	0.575688	n.s.	0.190748	0.167412	0.516182	n.s.	0.12827	0.543324	0.84445	n.s.	0.734398	0.00358431	0.0560564	n.s.
50753	Fbxo8	F-box protein 8	uc012gdz.1	chr8	chr8_56549634_56552633	6		chr8:56550721-56551432	7	-1.79229	1.12758e-08	2.36015e-06	sigDOWN	-1.51757	0.000438334	0.0106903	sigDOWN	-1.60251	0.00316123	0.0599067	n.s.	-1.34433	5.47888e-09	3.25866e-06	sigDOWN	-1.13682	5.79399e-05	0.00323454	sigDOWN	-1.55576	3.69572e-05	0.00275184	sigDOWN	-0.0331692	0.858304	1	n.s.	0.128363	0.588782	0.863137	n.s.	-0.250328	0.341184	0.671603	n.s.
77683	Ehmt1	euchromatic histone methyltransferase 1	uc008ipi.4	chr2	chr2_24918110_24921109			chr2:24918778-24919758	7	0.934167	5.70266e-05	0.00168744	n.s.	0.523911	0.256973	0.531377	n.s.	1.01781	0.040238	0.234624	n.s.	1.05707	3.61007e-08	1.34197e-05	sigUP	1.43652	4.09969e-05	0.00257424	sigUP	0.587817	0.285695	0.619273	n.s.	0.0742444	0.628829	0.900642	n.s.	0.717442	0.0141187	0.186923	n.s.	-0.315132	0.282422	0.613397	n.s.
383295	Ypel5	yippee like 5	uc008dnf.1	chr17	chr17_72836082_72839081	6		chr17:72836217-72836475	7	-0.733593	5.74103e-05	0.00169598	n.s.	-1.02899	8.8347e-05	0.00336358	sigDOWN	-0.97451	8.86197e-05	0.00684079	n.s.	0.134093	0.379916	0.69179	n.s.	-0.218047	0.243126	0.552558	n.s.	0.97556	1.16431e-06	0.000288134	n.s.	-0.0512917	0.678854	0.926381	n.s.	-0.163927	0.282513	0.679743	n.s.	0.285203	0.0675659	0.296248	n.s.
170725	Capn8	calpain 8	uc007dyi.2	chr1	chr1_182563507_182566506		1			6.51286	5.75778e-05	0.00169812	sigUP									0.872524	1	1	n.s.									1.00713	0.999839	1	n.s.
29864	Rnf11	ring finger protein 11	uc008ucm.1	chr4	chr4_109475006_109478005		7	chr4:109476035-109476721	7	1.41697	5.80869e-05	0.0017103	sigUP	0.9467	0.064564	0.247265	n.s.	0.401571	0.381201	0.740573	n.s.	-0.356443	0.150564	0.431511	n.s.	0.255112	0.599918	0.828207	n.s.	0.142835	0.724422	0.959458	n.s.	-0.00519989	0.979121	1	n.s.	0.023284	0.974772	1	n.s.	-0.0955748	0.721209	0.951832	n.s.
67035	Dnajb4	DnaJ heat shock protein family (Hsp40) member B4	uc008rsr.3	chr3	chr3_152208584_152211583	7		chr3:152209686-152211169	7	-1.5988	1.18873e-08	2.43798e-06	sigDOWN	-1.33988	0.00900569	0.0751746	n.s.	0.834096	0.145429	0.459053	n.s.	-1.09826	5.45119e-07	0.000105723	sigDOWN	-1.41323	3.89432e-05	0.00248234	sigDOWN	0.449163	0.374531	0.705779	n.s.	0.129968	0.492331	0.815282	n.s.	0.062627	0.835517	0.960378	n.s.	1.32703	0.000981479	0.0251008	sigUP
380601	Fastkd5	FAST kinase domains 5	uc008mjl.3	chr2	chr2_130628539_130631538			chr2:130629551-130630080	7	1.09163	5.83146e-05	0.00171136	sigUP	1.20148	0.0100018	0.0808411	n.s.	2.16221	0.000423964	0.0180163	sigUP	0.852236	5.88092e-05	0.00283977	n.s.	0.82981	0.0150294	0.123735	n.s.	-0.339175	0.523289	0.830589	n.s.	-0.0381697	0.829122	1	n.s.	0.100141	0.706891	0.911294	n.s.	-0.0295408	0.891456	1	n.s.
13800	Enah	ENAH actin regulator	uc007dxs.2	chr1	chr1_182018481_182021480			chr1:182019511-182020714	7	-1.05287	1.57662e-08	3.09139e-06	sigDOWN	-0.714898	0.0174486	0.112932	n.s.	-0.881309	0.0944229	0.374752	n.s.	-0.134427	0.354773	0.669226	n.s.	-0.219945	0.282456	0.595555	n.s.	-0.445461	0.356795	0.688392	n.s.	-0.357405	0.00289693	0.0641315	n.s.	-0.379806	0.0246906	0.24801	n.s.	-0.416728	0.197087	0.515158	n.s.
17299	Mettl1	methyltransferase like 1	uc007hhq.1	chr10	chr10_127040432_127043431			chr10:127040965-127042234	7	1.64804	5.89961e-05	0.00172569	sigUP	2.39764	0.000116144	0.00408886	sigUP	0.458545	0.44864	0.79942	n.s.	0.314911	0.329781	0.646549	n.s.	0.555077	0.257224	0.569236	n.s.	-0.295873	0.644911	0.915512	n.s.	0.143257	0.554239	0.858611	n.s.	0.687281	0.0446764	0.315279	n.s.	-0.121842	0.69146	0.93461	n.s.
100037282	Rsph3b	radial spoke 3B homolog (Chlamydomonas)	uc008ahz.1	chr17	chr17_6946857_6949856			chr17:6947996-6948787	2	-0.433555	0.616353	0.869581	n.s.									-0.59533	0.313393	0.630142	n.s.									0.570738	0.22546	0.584976	n.s.
99167	Ssx2ip	synovial sarcoma, X 2 interacting protein	uc008rrf.1	chr3	chr3_146435667_146438666	4				0.937286	6.00075e-05	0.00174953	n.s.	1.23426	0.000256008	0.00712492	sigUP	0.729994	0.349577	0.711538	n.s.	0.136701	0.461304	0.755905	n.s.	0.106323	0.660187	0.866138	n.s.	1.01399	0.152046	0.452534	n.s.	-0.0623051	0.669259	0.922332	n.s.	0.00779924	0.966592	0.999434	n.s.	0.860788	0.0328414	0.199468	n.s.
245049	Myrip	myosin VIIA and Rab interacting protein	uc009scn.1	chr9	chr9_120302573_120305572			chr9:120303648-120304555	7	1.82441	6.02663e-05	0.00175421	sigUP	1.54059	0.0111717	0.0860006	n.s.	-0.19953	0.999957	1	n.s.	0.812321	0.0191856	0.137041	n.s.	0.967473	0.0105825	0.0999863	n.s.	0.0557139	0.999905	1	n.s.	0.0122831	0.96479	1	n.s.	0.359454	0.293499	0.688759	n.s.	-0.233466	0.999983	1	n.s.
230738	Zc3h12a	zinc finger CCCH type containing 12A	uc008urw.2	chr4	chr4_125121021_125124020	4				1.7988	6.09553e-05	0.0017685	sigUP	2.11492	0.000567169	0.0128937	sigUP	1.32076	0.0355535	0.22172	n.s.	-0.432154	0.208709	0.51397	n.s.	-0.0676116	0.880372	0.965975	n.s.	-0.822155	0.117707	0.394493	n.s.	-0.0714884	0.782288	0.979397	n.s.	-0.0341516	0.918834	0.98524	n.s.	-0.120489	0.733313	0.957516	n.s.
67440	Mtpap	mitochondrial poly(A) polymerase	uc008dyi.1	chr18	chr18_4374092_4377091			chr18:4375548-4375931	7	-1.57743	3.67331e-08	6.19523e-06	sigDOWN	-1.65875	5.55307e-05	0.00242091	sigDOWN	-1.54938	0.0675081	0.31022	n.s.	-0.545276	0.0119815	0.104337	n.s.	-0.45848	0.108046	0.371236	n.s.	-0.192794	0.710362	0.952173	n.s.	-0.3373	0.0638829	0.33003	n.s.	-0.283616	0.237613	0.637728	n.s.	0.294713	0.529992	0.823284	n.s.
54343	Atf7ip	activating transcription factor 7 interacting protein	uc009elw.1	chr6	chr6_136531450_136534449					0.786735	6.11445e-05	0.00177111	n.s.									0.711638	4.82523e-06	0.000489185	n.s.									-0.0876624	0.49437	0.816551	n.s.
18700	Piga	phosphatidylinositol glycan anchor biosynthesis, class A	uc009uvo.1	chrX	chrX_164418287_164421286	5		chrX:164419525-164419983	7	-1.28573	3.29555e-07	3.37769e-05	sigDOWN	-0.866754	0.0232356	0.134248	n.s.	-0.209979	0.808218	1	n.s.	-0.0310113	0.875241	0.998334	n.s.	-0.0478191	0.856627	0.95567	n.s.	0.417727	0.431574	0.753653	n.s.	-0.234479	0.14506	0.482566	n.s.	-0.16959	0.436959	0.788038	n.s.	0.692929	0.150722	0.450652	n.s.
15361	Hmga1	high mobility group AT-hook 1	uc012anx.1	chr17	chr17_27555074_27558073	4		chr17:27555111-27557950	7	1.23551	6.35569e-05	0.00183503	sigUP									0.409887	0.0584877	0.262474	n.s.									0.0465886	0.800871	0.988448	n.s.
13383	Dlg1	discs large MAGUK scaffold protein 1	uc007yxp.2	chr16	chr16_31662435_31665434			chr16:31663526-31663895	7	-0.953015	6.39135e-05	0.0018421	n.s.	-0.746156	0.0641968	0.246088	n.s.	-1.45595	0.040792	0.235569	n.s.	-0.426215	0.0224294	0.150908	n.s.	-0.590439	0.0321898	0.189934	n.s.	0.184764	0.720005	0.957049	n.s.	0.172015	0.252791	0.614517	n.s.	0.223495	0.32525	0.712163	n.s.	0.259928	0.50538	0.807188	n.s.
15528	Hspe1	heat shock protein 1 (chaperonin 10)	uc007bac.2	chr1	chr1_55086648_55089647			chr1:55087411-55088640	7	-1.58513	4.50514e-08	7.2419e-06	sigDOWN	-1.3772	0.00628447	0.0606612	n.s.	-0.85118	0.78564	1	n.s.	-0.782827	0.000506975	0.0129228	n.s.	-0.957707	0.00130863	0.0280174	n.s.	-1.07548	0.143566	0.438677	n.s.	-0.273328	0.13856	0.474116	n.s.	-0.0676791	0.782358	0.941605	n.s.	-1.0568	0.188305	0.504906	n.s.
67392	4833420G17Rik	RIKEN cDNA 4833420G17 gene	uc007rzg.2	chr13	chr13_119461259_119464258	7		chr13:119462636-119463119	7	-1.71194	5.63976e-08	8.82721e-06	sigDOWN	-2.57991	0.00110205	0.0198558	sigDOWN	0.2878	0.645333	0.936177	n.s.	0.437326	0.11244	0.371317	n.s.	0.125886	0.793663	0.929549	n.s.	-1.14756	0.0103552	0.0982281	n.s.	0.394319	0.0780496	0.360321	n.s.	0.693146	0.038947	0.297907	n.s.	-0.501736	0.147417	0.445505	n.s.
353371	Oxct2b	3-oxoacid CoA transferase 2B	uc008uou.2	chr4	chr4_123114748_123117747			chr4:123116260-123117456	2	-0.738172	0.63123	0.878099	n.s.									0.799213	0.470625	0.762219	n.s.									0.993534	0.224019	0.583358	n.s.
70296	Tbc1d13	TBC1 domain family, member 13	uc008jbj.1	chr2	chr2_30132371_30135370	5		chr2:30133661-30134040	7	0.855479	6.44744e-05	0.00184687	n.s.	1.18522	0.00217417	0.0315949	sigUP	0.448832	0.297038	0.654085	n.s.	0.200198	0.221276	0.530035	n.s.	0.0384525	0.898628	0.974417	n.s.	-0.484805	0.332984	0.664938	n.s.	-0.01618	0.901571	1	n.s.	0.378509	0.103942	0.461466	n.s.	-0.0943475	0.67231	0.920835	n.s.
218693	Paip1	polyadenylate binding protein-interacting protein 1	uc007rzc.2	chr13	chr13_119427100_119430099	6		chr13:119428377-119429714	7	-1.22043	7.54353e-08	1.15042e-05	sigDOWN	-1.07499	0.603906	0.816618	n.s.	-0.914377	0.00154572	0.0390986	n.s.	-0.825961	4.21334e-06	0.000464471	n.s.	-0.759343	0.000147244	0.0062889	n.s.	-0.976786	8.506e-06	0.0010682	n.s.	-0.0748611	0.609515	0.891353	n.s.	-0.103109	0.497093	0.822952	n.s.	-0.24906	0.169503	0.477465	n.s.
71567	Mcm9	minichromosome maintenance 9 homologous recombination repair factor	uc011xdw.1	chr10	chr10_53628632_53631631			chr10:53629431-53630281	7	-1.4235	1.05233e-07	1.44437e-05	sigDOWN	-0.75986	0.10429	0.32404	n.s.	-1.60499	0.0663086	0.30655	n.s.	-0.570472	0.00525426	0.0609969	n.s.	-0.367589	0.263583	0.57656	n.s.	-1.49709	0.0396861	0.207532	n.s.	-0.0325833	0.850155	1	n.s.	-0.0641497	0.809457	0.951624	n.s.	1.3531	0.0114102	0.109171	n.s.
68133	Gcsh	glycine cleavage system protein H (aminomethyl carrier)	uc009not.1	chr8	chr8_116991950_116994949	4		chr8:116993060-116993625	7	0.883097	6.82755e-05	0.00194607	n.s.	1.01483	2.25832e-05	0.00124193	sigUP	0.382674	0.370703	0.728761	n.s.	-0.00621339	0.971316	1	n.s.	-0.204572	0.320469	0.631082	n.s.	0.16897	0.678199	0.933786	n.s.	-0.432094	0.00251855	0.0596123	n.s.	-0.346322	0.0183124	0.213708	n.s.	-1.06849	0.000949386	0.0245789	sigDOWN
59095	Fxyd6	FXYD domain-containing ion transport regulator 6	uc009pfs.1	chr9	chr9_45368685_45371684			chr9:45370200-45370483	7	2.42817	6.91578e-05	0.00196807	sigUP	2.8374	6.63751e-05	0.00273765	sigUP	-0.539004	0.999804	1	n.s.	0.791595	0.100523	0.350701	n.s.	0.996118	0.0222826	0.151442	n.s.	0.322966	0.317811	0.650306	n.s.	1.54518	0.000294079	0.0165047	sigUP	1.74866	1.08508e-05	0.00152165	sigUP	0.245823	0.820963	1	n.s.
19046	Ppp1cb	protein phosphatase 1 catalytic subunit beta	uc008wzq.2	chr5	chr5_32457470_32460469	6		chr5:32458791-32459765	7	-1.25607	1.13775e-07	1.52639e-05	sigDOWN	-1.14063	0.000885156	0.0171211	sigDOWN	-0.821323	0.115389	0.416014	n.s.	-0.72328	0.000199911	0.00659336	n.s.	-0.495678	0.0425484	0.225159	n.s.	-1.17076	0.00882748	0.0880029	n.s.	-0.137884	0.374869	0.726163	n.s.	-0.0478747	0.801706	0.948665	n.s.	-0.598417	0.014774	0.126201	n.s.
170759	Atp13a1	ATPase type 13A1	uc012gep.1	chr8	chr8_69789663_69792662	7		chr8:69791017-69791767	7	1.86814	7.03463e-05	0.00199576	sigUP									0.299393	0.415958	0.721066	n.s.									-0.250033	0.389431	0.73741	n.s.
14218	Sh3pxd2a	SH3 and PX domains 2A	uc008huy.2	chr19	chr19_47313252_47316251			chr19:47314026-47314367	2	0.135957	0.634144	0.880362	n.s.	0.209479	0.643204	0.842491	n.s.	0.243799	0.888864	1	n.s.	0.320499	0.166938	0.455693	n.s.	-0.193257	0.532173	0.790792	n.s.	0.0900976	0.930305	1	n.s.	0.339824	0.0763478	0.357365	n.s.	0.187123	0.461362	0.802497	n.s.	0.146417	0.425246	0.744955	n.s.
27801	Zdhhc8	zinc finger, DHHC domain containing 8	uc007ymx.1	chr16	chr16_18233637_18236636	7		chr16:18234756-18235310	7	1.17425	7.10119e-05	0.00200803	sigUP	1.05168	0.00789577	0.0692031	n.s.	-0.236106	0.678695	0.957301	n.s.	0.385441	0.089484	0.32872	n.s.	0.128029	0.635995	0.849976	n.s.	-2.02369	0.00221401	0.0399698	sigDOWN	0.0794582	0.67953	0.926517	n.s.	0.181348	0.432308	0.784588	n.s.	0.22859	0.647704	0.905128	n.s.
14629	Gclc	glutamate-cysteine ligase, catalytic subunit	uc009qtm.2	chr9	chr9_77753035_77756034	4		chr9:77754517-77755223	7	2.08781	7.11557e-05	0.00200891	sigUP	2.50528	0.000403061	0.0101538	sigUP	1.01723	0.190366	0.526887	n.s.	0.903523	0.0239879	0.157707	n.s.	0.201966	0.742835	0.908275	n.s.	0.636093	0.266748	0.598479	n.s.	-0.199261	0.498288	0.819216	n.s.	-0.629923	0.110684	0.473695	n.s.	0.232407	0.571525	0.855661	n.s.
26395	Map2k1	mitogen-activated protein kinase kinase 1	uc009qbp.1	chr9	chr9_64252106_64255105	5		chr9:64253119-64253860	7	-1.18442	1.16653e-07	1.54144e-05	sigDOWN	-0.974216	0.00744048	0.0666711	n.s.	-0.172564	0.714078	0.976519	n.s.	-0.597929	0.000481608	0.0125085	n.s.	-0.671065	0.00560757	0.0689797	n.s.	-0.7532	0.0341593	0.189839	n.s.	0.0782774	0.591023	0.880048	n.s.	-0.0740519	0.721458	0.917974	n.s.	0.265566	0.31246	0.642863	n.s.
20850	Stat5a	signal transducer and activator of transcription 5A	uc011yfg.1	chr11	chr11_100858984_100861983			chr11:100860285-100860610	7	-2.22492	1.36679e-07	1.71744e-05	sigDOWN	-2.03914	0.000311374	0.0081788	sigDOWN	1.47059	0.916489	1	n.s.	-1.05177	0.000810056	0.0176051	sigDOWN	-1.62043	5.29246e-06	0.000593744	sigDOWN	0.262768	0.999846	1	n.s.	0.289786	0.238892	0.599481	n.s.	0.367218	0.167694	0.561602	n.s.	1.26579	0.999759	1	n.s.
100182	Akna	AT-hook transcription factor	uc008tgc.1	chr4	chr4_63409215_63412214			chr4:63410377-63410808	2	-0.956523	0.648003	0.890697	n.s.									-1.27646	0.34235	0.658603	n.s.									0.5585	0.695576	0.935915	n.s.
14179	Fgf8	fibroblast growth factor 8	uc012bmo.1	chr19	chr19_45741385_45744384	4		chr19:45742424-45742922	7	2.38236	7.2344e-05	0.00202325	sigUP									0.883562	0.026588	0.167755	n.s.									1.14432	0.000744725	0.0305944	sigUP
15239	Hgs	HGF-regulated tyrosine kinase substrate	uc007msy.2	chr11	chr11_120466135_120469134	8		chr11:120467172-120468012	7	1.02245	7.21326e-05	0.00202325	sigUP	1.42859	0.000445053	0.0107916	sigUP	0.453782	0.252954	0.603547	n.s.	0.370923	0.0506196	0.241757	n.s.	0.308246	0.260054	0.5728	n.s.	-0.0864752	0.827695	1	n.s.	-0.192311	0.210702	0.56937	n.s.	0.0913001	0.684333	0.901797	n.s.	-0.708683	0.00259768	0.0451589	n.s.
235047	Zfp809	zinc finger protein 809	uc009oof.2	chr9	chr9_22224203_22227202					1.6556	7.22543e-05	0.00202325	sigUP	2.09405	0.00012353	0.00424629	sigUP	0.0214189	0.968073	1	n.s.	1.08116	0.00142104	0.0256635	sigUP	1.38533	0.000692445	0.0187943	sigUP	-0.163735	0.710291	0.952173	n.s.	0.333785	0.240664	0.601453	n.s.	0.44599	0.17106	0.566653	n.s.	0.0828072	0.81353	1	n.s.
20103	Rps5	ribosomal protein S5	uc009fep.2	chr7	chr7_12920811_12923810			chr7:12921733-12922559	7	0.804234	7.29069e-05	0.0020358	n.s.	0.960173	0.000706785	0.0147628	n.s.	0.418625	0.144184	0.45805	n.s.	0.160125	0.321722	0.638868	n.s.	0.148191	0.521758	0.785084	n.s.	0.347734	0.140023	0.432859	n.s.	-0.0220056	0.86785	1	n.s.	0.0970128	0.582192	0.861317	n.s.	0.0260703	0.889879	1	n.s.
16332	Inppl1	inositol polyphosphate phosphatase-like 1	uc009ipg.2	chr7	chr7_101836325_101839324			chr7:101836548-101837096	2	0.235627	0.64991	0.891752	n.s.									0.452142	0.240625	0.553458	n.s.									0.317572	0.344266	0.700266	n.s.
11931	Atp1b1	ATPase, Na+/K+ transporting, beta 1 polypeptide	uc007dip.2	chr1	chr1_164456856_164459855	5		chr1:164457667-164458737	7	-1.30121	1.49441e-07	1.82636e-05	sigDOWN	-0.847812	0.328202	0.606769	n.s.	-1.23725	0.141121	0.453211	n.s.	-0.402828	0.0365481	0.201647	n.s.	0.351995	0.528332	0.789029	n.s.	0.333238	0.524674	0.831563	n.s.	0.10271	0.50976	0.827855	n.s.	0.232438	0.586886	0.863137	n.s.	0.45222	0.317256	0.647247	n.s.
66112	Marc1	mitochondrial amidoxime reducing component 1	uc007dyp.2	chr1	chr1_184809801_184812800	2		chr1:184810770-184811173	2	-0.574086	0.660573	0.899054	n.s.	1.73826	0.200953	0.470808	n.s.	-2.82034	0.0535313	0.271796	n.s.	0.376382	0.651898	0.881714	n.s.	1.31082	0.182825	0.484501	n.s.	-0.347188	0.748234	0.97151	n.s.	-1.2445	0.084426	0.373522	n.s.	-0.0288246	0.885926	0.977248	n.s.	-1.45337	0.115841	0.392439	n.s.
102466218	Mir7054	microRNA 7054	uc033ize.1	chr7	chr7_45010988_45013987					1.50175	7.45022e-05	0.00206741	sigUP	0.974865	0.204498	0.474643	n.s.	-0.974942	0.999899	1	n.s.	0.240748	0.36748	0.681007	n.s.	-0.528021	0.184378	0.486253	n.s.	1.14506	0.258974	0.590038	n.s.	-0.34095	0.150711	0.490272	n.s.	-0.612996	0.132966	0.511324	n.s.	-0.644244	0.222914	0.54945	n.s.
72612	Hpf1	histone PARylation factor 1	uc009ltj.2	chr8	chr8_60888951_60891950	8		chr8:60890226-60890678	7	-0.802064	7.49019e-05	0.00207527	n.s.	-1.02178	1.03249e-05	0.000676772	sigDOWN	0.685979	0.134019	0.442309	n.s.	-0.360723	0.0254497	0.163227	n.s.	-0.416735	0.0118277	0.107706	n.s.	0.600376	0.0798706	0.316846	n.s.	0.195813	0.138102	0.473694	n.s.	0.190701	0.159295	0.550025	n.s.	0.394607	0.162606	0.466157	n.s.
19663	Rbpms	RNA binding protein gene with multiple splicing	uc009lkk.2	chr8	chr8_33928364_33931363			chr8:33929367-33930510	7	0.74799	7.56697e-05	0.00208711	n.s.									0.378253	0.00973103	0.0914809	n.s.									0.145927	0.205189	0.562221	n.s.
66309	Tmem128	transmembrane protein 128	uc008xgk.1	chr5	chr5_38258875_38261874	5		chr5:38260274-38260624	7	-2.41086	1.84116e-07	2.16131e-05	sigDOWN	-2.18555	0.00441611	0.0485714	sigDOWN	-1.22549	0.0721937	0.320452	n.s.	0.231445	0.5053	0.789015	n.s.	0.0144651	0.989123	1	n.s.	-0.609783	0.496572	0.809927	n.s.	-0.25445	0.339103	0.696099	n.s.	-0.16343	0.67633	0.898507	n.s.	-0.92003	0.106488	0.376946	n.s.
68953	Chmp2a	charged multivesicular body protein 2A	uc009ffc.2	chr7	chr7_13033278_13036277			chr7:13034423-13034860	7	1.47108	7.568e-05	0.00208711	sigUP	0.699229	0.197518	0.466567	n.s.	1.58349	0.00691117	0.0958835	n.s.	-0.360935	0.199938	0.503047	n.s.	-0.408887	0.334178	0.644753	n.s.	0.087956	0.797617	0.995592	n.s.	-0.181388	0.422152	0.761469	n.s.	-0.44371	0.170626	0.566245	n.s.	-0.141735	0.652816	0.908075	n.s.
56217	Mpp5	membrane protein, palmitoylated 5 (MAGUK p55 subfamily member 5)	uc007nzi.2	chr12	chr12_78747447_78750446			chr12:78748532-78749539	7	-0.82257	7.63043e-05	0.00210108	n.s.	-0.764685	0.0136896	0.0973223	n.s.	0.239472	0.721107	0.980826	n.s.	-0.838108	5.80739e-08	1.88402e-05	n.s.	-1.03078	1.19473e-06	0.000197107	sigDOWN	-0.563328	0.2958	0.628695	n.s.	-0.0343003	0.788802	0.982534	n.s.	0.0441234	0.801121	0.948665	n.s.	0.0773471	0.815766	1	n.s.
14489	Mtpn	myotrophin	uc009bit.2	chr6	chr6_35538389_35541388	6		chr6:35539178-35539991	7	-1.21353	2.07786e-07	2.39195e-05	sigDOWN	-1.38332	0.00130622	0.0220252	sigDOWN	-0.114922	0.81946	1	n.s.	-0.647546	0.000300704	0.00895737	n.s.	-0.803115	0.00441905	0.0613562	n.s.	-1.10123	0.0102784	0.0977206	n.s.	-0.148031	0.312765	0.671844	n.s.	-0.115122	0.615066	0.874247	n.s.	0.32832	0.22705	0.554262	n.s.
68732	Carmil1	capping protein regulator and myosin 1 linker 1	uc007pvn.1	chr13	chr13_24279291_24282290			chr13:24280421-24281398	7	-1.28804	2.43267e-07	2.69603e-05	sigDOWN	-1.31491	3.31563e-05	0.00170575	sigDOWN	-0.99673	0.412356	0.766816	n.s.	-1.018	3.53816e-08	1.34197e-05	sigDOWN	-1.11386	6.22582e-08	1.98171e-05	sigDOWN	-2.23796	0.00215532	0.0397319	sigDOWN	0.206431	0.174137	0.524762	n.s.	0.277059	0.108413	0.469233	n.s.	-0.922919	0.0657311	0.292413	n.s.
666731	Trim43c	tripartite motif-containing 43C	uc012gyb.1	chr9	chr9_88837664_88840663					1.27094	7.82415e-05	0.00214449	sigUP	1.90939	6.576e-05	0.00272564	sigUP	0.923227	0.0370902	0.226468	n.s.	0.391878	0.107522	0.363711	n.s.	1.26314	0.000365944	0.0125675	sigUP	0.0148205	0.971956	1	n.s.	-0.0820033	0.686513	0.930485	n.s.	0.36105	0.169398	0.564095	n.s.	-0.437816	0.0886187	0.340824	n.s.
11907	Ate1	arginyltransferase 1	uc009kaa.2	chr7	chr7_130518081_130521080			chr7:130519062-130520114	7	1.41874	7.90896e-05	0.00215896	sigUP	1.41974	0.00122446	0.0210617	sigUP	-0.546154	0.392506	0.75075	n.s.	0.338131	0.241982	0.554812	n.s.	0.412623	0.22636	0.536656	n.s.	-1.03612	0.0619239	0.272647	n.s.	-0.568989	0.0142602	0.153453	n.s.	-0.703992	0.00991693	0.152444	n.s.	0.0112208	0.962448	1	n.s.
16792	Laptm5	lysosomal-associated protein transmembrane 5	uc008uzu.1	chr4	chr4_130911834_130914833		3			2.25406	7.92533e-05	0.00215896	sigUP	2.6662	3.66413e-05	0.00184611	sigUP	1.69834	0.0769031	0.333407	n.s.	1.12504	0.0165656	0.126216	n.s.	0.99077	0.0217437	0.149227	n.s.	-0.84944	0.183828	0.499111	n.s.	0.306226	0.458492	0.788973	n.s.	0.250232	0.526065	0.838521	n.s.	0.674806	0.999925	1	n.s.
18813	Pa2g4	proliferation-associated 2G4	uc007hnl.1	chr10	chr10_128564435_128567434	6		chr10:128565284-128566452	7	0.98575	7.91192e-05	0.00215896	n.s.	1.05669	0.000770323	0.0156558	sigUP	0.581498	0.0559954	0.280061	n.s.	-0.089118	0.645867	0.877387	n.s.	-0.0688745	0.769204	0.919852	n.s.	-0.242514	0.286708	0.620186	n.s.	-0.46786	0.00453296	0.0807167	n.s.	-0.401208	0.0298908	0.269764	n.s.	-0.497517	0.00602175	0.0757355	n.s.
627009	Pramef20	PRAME family member 20	uc012dos.1	chr4	chr4_144376434_144379433		8			1.84724	7.92089e-05	0.00215896	sigUP	2.77841	4.19768e-06	0.000354381	sigUP	-0.615857	0.99986	1	n.s.	-0.00251722	0.992155	1	n.s.	-0.0794933	0.776849	0.92255	n.s.	-0.622349	0.641197	0.912094	n.s.	-0.168276	0.558108	0.859844	n.s.	0.0616826	0.820777	0.954319	n.s.	-0.17948	0.823438	1	n.s.
56275	Rbm14	RNA binding motif protein 14	uc008gaz.2	chr19	chr19_4810135_4813134	8		chr19:4811136-4812016	7	-1.43489	2.51088e-07	2.76553e-05	sigDOWN	-1.23989	0.00905622	0.0752955	n.s.	-1.80045	0.00168023	0.040887	sigDOWN	-1.25345	2.21753e-09	1.52183e-06	sigDOWN	-0.742812	0.0342309	0.196496	n.s.	-1.53162	0.000116161	0.00558501	sigDOWN	-0.803203	1.93256e-06	0.000499748	n.s.	-0.752447	0.00605199	0.115055	n.s.	-0.908551	0.00154138	0.0328256	n.s.
11834	Aqr	aquarius	uc008lqh.2	chr2	chr2_114173840_114176839			chr2:114175073-114175328	6	1.44236	8.0457e-05	0.00218175	sigUP	1.15477	0.0195304	0.121053	n.s.	0.862003	0.115893	0.416364	n.s.	0.27033	0.349331	0.664401	n.s.	0.445816	0.238838	0.548351	n.s.	-1.65538	0.00107015	0.0257263	sigDOWN	-0.385917	0.0837665	0.37171	n.s.	-0.502802	0.0835711	0.42627	n.s.	-0.379523	0.213951	0.538654	n.s.
26419	Mapk8	mitogen-activated protein kinase 8	uc007szr.2	chr14	chr14_33445659_33448658	5		chr14:33446595-33447436	7	-0.893989	8.04248e-05	0.00218175	n.s.	-1.43468	0.0136752	0.0973223	n.s.	-1.58487	0.0633199	0.297972	n.s.	-0.434138	0.0138222	0.11355	n.s.	-1.13316	0.0166011	0.131033	n.s.	-0.189343	0.658482	0.923412	n.s.	0.238811	0.101907	0.409725	n.s.	0.744805	0.028276	0.262772	n.s.	-3.04093	1.33525e-12	1.12348e-09	sigDOWN
56219	Extl1	exostoses (multiple)-like 1	uc008vex.2	chr4	chr4_134371048_134374047					1.7275	8.08267e-05	0.00218845	sigUP									-0.0750684	0.815813	0.973088	n.s.									0.0174234	0.950705	1	n.s.
229675	Rsbn1	rosbin, round spermatid basic protein 1	uc008qtw.1	chr3	chr3_103912620_103915619	7		chr3:103914158-103915120	7	-2.385	2.68856e-07	2.90739e-05	sigDOWN	-2.81902	0.000449973	0.0108195	sigDOWN	-0.740226	1	1	n.s.	-1.19047	0.000769142	0.0170556	sigDOWN	-1.94845	0.000562741	0.0162902	sigDOWN	-0.514063	1	1	n.s.	-0.0492591	0.855873	1	n.s.	0.23685	0.561085	0.851279	n.s.	0.157556	0.25529	0.581346	n.s.
16568	Kif3a	kinesin family member 3A	uc007iwm.2	chr11	chr11_53565869_53568868	8		chr11:53567250-53567852	7	-2.25043	2.96171e-07	3.10858e-05	sigDOWN	-1.73187	0.00977433	0.0797684	n.s.	-2.19555	0.0173287	0.154781	n.s.	-0.372133	0.239494	0.552035	n.s.	-0.597563	0.186203	0.488834	n.s.	0.0256329	0.933937	1	n.s.	0.195169	0.442043	0.776969	n.s.	0.0830682	0.811701	0.951956	n.s.	0.303843	0.485861	0.790087	n.s.
22343	Lin7c	lin-7 homolog C (C. elegans)	uc008lmp.1	chr2	chr2_109889378_109892377	8		chr2:109890586-109891268	7	-1.30797	2.99658e-07	3.12678e-05	sigDOWN	-1.25099	0.00380105	0.0441131	sigDOWN	-1.40816	0.0117311	0.127197	n.s.	-0.668652	0.00101468	0.0205774	n.s.	-0.647685	0.0368483	0.206008	n.s.	-1.13073	0.00246328	0.0421618	sigDOWN	0.190889	0.234179	0.593907	n.s.	0.0200748	0.934265	0.988823	n.s.	0.586828	0.0266611	0.176774	n.s.
56443	Arpc1a	actin related protein 2/3 complex, subunit 1A	uc009ama.1	chr5	chr5_145082369_145085368	5		chr5:145083702-145084075	7	1.05668	8.30575e-05	0.00223192	sigUP	0.641938	0.0578086	0.231104	n.s.	0.297493	0.38607	0.745621	n.s.	-0.159352	0.443815	0.742173	n.s.	0.0209078	0.934725	0.98841	n.s.	-0.646854	0.0322209	0.18318	n.s.	-0.976181	1.06994e-09	1.90909e-06	n.s.	-0.718096	0.000183395	0.0127527	n.s.	-1.06949	2.15859e-07	7.00328e-05	sigDOWN
71648	Optn	optineurin	uc008ifl.1	chr2	chr2_5034404_5037403	8				2.03292	8.29953e-05	0.00223192	sigUP	1.07409	0.212924	0.484278	n.s.	1.13707	0.301406	0.658196	n.s.	0.0577684	0.882245	1	n.s.	0.282961	0.481165	0.756168	n.s.	0.0915639	0.770874	0.983555	n.s.	-0.0881858	0.791666	0.984301	n.s.	-0.018477	0.980375	1	n.s.	0.0604788	0.990485	1	n.s.
66538	Rps19bp1	ribosomal protein S19 binding protein 1	uc007wvm.1	chr15	chr15_80262807_80265806			chr15:80263906-80264458	7	1.10829	8.51551e-05	0.00228485	sigUP	1.25705	0.00038718	0.00989518	sigUP	0.841586	0.0263304	0.188709	n.s.	0.403301	0.065543	0.279347	n.s.	0.449822	0.0997321	0.354818	n.s.	-0.800389	0.0477936	0.231511	n.s.	-0.0737706	0.660742	0.917551	n.s.	-0.271812	0.191151	0.589185	n.s.	0.0465076	0.91054	1	n.s.
100306943	Scarna13	small Cajal body-specific RNA 1	uc011yrk.2	chr12	chr12_105029850_105032849			chr12:105032098-105033104	7	-2.75401	4.01739e-07	3.96588e-05	sigDOWN									0.22919	0.577052	0.835403	n.s.									0.916834	0.00624776	0.0968013	n.s.
56529	Sec11a	SEC11 homolog A, signal peptidase complex subunit	uc009ibn.1	chr7	chr7_80946051_80949050	6		chr7:80947296-80947944	7	-0.94482	8.64252e-05	0.00231197	n.s.	-1.4581	0.000450061	0.0108195	sigDOWN	-0.893007	0.0263736	0.188753	n.s.	-0.591666	0.00156798	0.0273309	n.s.	-1.02894	0.00032218	0.0114865	sigDOWN	-2.20999	0.00593541	0.0700052	n.s.	0.0852643	0.563768	0.86331	n.s.	0.13892	0.511944	0.831676	n.s.	-0.347017	0.663512	0.914912	n.s.
20893	Bhlhe40	basic helix-loop-helix family, member e40	uc009ddn.1	chr6	chr6_108659129_108662128	4		chr6:108659366-108660445	7	-2.32363	4.25817e-07	4.12927e-05	sigDOWN	-2.10857	0.0165832	0.109436	n.s.	-3.61676	1	1	n.s.	-0.829665	0.0181204	0.133279	n.s.	-0.65959	0.211607	0.51969	n.s.	-1.90961	0.00217382	0.0397319	sigDOWN	0.476914	0.121753	0.446178	n.s.	0.417793	0.376809	0.747223	n.s.	2.12776	0.00126195	0.0293317	sigUP
76073	Pcgf5	polycomb group ring finger 5	uc012blb.1	chr19	chr19_36377567_36380566					1.18983	8.78561e-05	0.00234322	sigUP	1.06402	0.00602604	0.0593712	n.s.	0.959721	0.011191	0.125378	n.s.	0.263161	0.264362	0.580256	n.s.	0.231759	0.429721	0.726122	n.s.	0.247713	0.369522	0.701051	n.s.	-0.497306	0.00990953	0.125579	n.s.	-0.537587	0.0155095	0.196997	n.s.	-0.496767	0.0272217	0.179501	n.s.
15312	Hmgn1	high mobility group nucleosomal binding domain 1	uc008aco.1	chr16	chr16_96126226_96129225	6		chr16:96127038-96128212	7	-1.14471	5.02616e-07	4.71465e-05	sigDOWN	-0.746513	0.0432048	0.195549	n.s.	-2.35962	0.000227613	0.0122765	sigDOWN	-0.816355	7.83643e-06	0.000673628	n.s.	-0.841394	0.000618707	0.017528	n.s.	-1.45999	0.006749	0.0751873	n.s.	-0.577071	7.64332e-05	0.00736391	n.s.	-0.275091	0.171602	0.567331	n.s.	-1.58236	2.0484e-06	0.000386338	sigDOWN
99890	Prmt6	protein arginine N-methyltransferase 6	uc008rau.2	chr3	chr3_110249500_110252499			chr3:110249890-110251074	7	1.47143	8.82362e-05	0.00234635	sigUP	1.76385	0.00211633	0.030901	sigUP	0.746834	0.173655	0.502453	n.s.	0.46002	0.115037	0.37606	n.s.	1.21279	0.00572222	0.0697779	n.s.	1.11964	0.0126529	0.110323	n.s.	-0.266893	0.273581	0.634579	n.s.	0.0637473	0.850949	0.965334	n.s.	0.0958767	0.779489	0.982575	n.s.
80517	Herpud2	HERPUD family member 2	uc009oph.2	chr9	chr9_25150282_25153281	8		chr9:25151091-25152026	7	-1.20377	5.04679e-07	4.71465e-05	sigDOWN	-1.11634	0.000495292	0.0115761	sigDOWN	-0.925496	0.302996	0.659289	n.s.	-0.527241	0.00442661	0.0549262	n.s.	-0.514753	0.0181951	0.13755	n.s.	-2.0984	0.000351162	0.0122601	sigDOWN	-0.234025	0.121122	0.444962	n.s.	-0.208268	0.235033	0.635875	n.s.	1.10861	0.00694066	0.0827177	n.s.
52513	Ddx56	DEAD (Asp-Glu-Ala-Asp) box polypeptide 56	uc007hyd.1	chr11	chr11_6266080_6269079	8		chr11:6267408-6267896	7	1.39959	8.97374e-05	0.00237918	sigUP									-0.332498	0.239133	0.551486	n.s.									-0.0844497	0.70965	0.941713	n.s.
15569	Elavl2	ELAV like RNA binding protein 1	uc008top.3	chr4	chr4_91374997_91377996					-0.890225	8.99198e-05	0.00238003	n.s.	-1.2555	0.00910513	0.0754254	n.s.	-0.599946	0.812453	1	n.s.	-0.735677	3.64503e-05	0.00198894	n.s.	-0.928684	0.00241802	0.0416057	n.s.	0.732789	0.99988	1	n.s.	0.10707	0.470114	0.797893	n.s.	0.0296219	0.914968	0.98398	n.s.	0.27646	0.691299	0.934541	n.s.
66616	Snx9	sorting nexin 9	uc008afj.1	chr17	chr17_5839880_5842879			chr17:5840933-5841919	7	-1.3499	5.17815e-07	4.78724e-05	sigDOWN	-1.57786	0.000390444	0.00989518	sigDOWN	-2.62766	1.57957e-05	0.00237331	sigDOWN	-1.07922	1.89669e-08	8.46068e-06	sigDOWN	-1.30976	3.90525e-06	0.0004628	sigDOWN	-0.798512	0.0093071	0.0916978	n.s.	0.322474	0.0445114	0.276058	n.s.	0.229196	0.341712	0.725184	n.s.	1.12933	1.71049e-05	0.001799	sigUP
54630	Prickle3	prickle planar cell polarity protein 3	uc009slv.1	chrX	chrX_7657033_7660032					2.01729	9.06372e-05	0.00239237	sigUP	3.11737	3.28656e-05	0.00170575	sigUP	0.0287687	1	1	n.s.	1.02759	0.0170631	0.128734	n.s.	1.02931	0.0148424	0.122712	n.s.	1.43976	0.0319533	0.18318	n.s.	0.503556	0.187423	0.54236	n.s.	0.574322	0.184853	0.58406	n.s.	-0.810862	0.9999	1	n.s.
112419	Ifit1bl2	interferon induced protein with tetratricopeptide repeats 1B like 2	uc008hgs.1	chr19	chr19_34639244_34642243					2.18799	9.11995e-05	0.00240011	sigUP	1.12929	0.0890393	0.298355	n.s.	-1.2721	1	1	n.s.	0.206859	0.575128	0.834377	n.s.	0.137819	0.720732	0.895619	n.s.	-2.36865	0.000489631	0.0152517	sigDOWN	0.0556032	0.863655	1	n.s.	0.0643705	0.851872	0.965639	n.s.	0.792515	0.283039	0.614261	n.s.
67269	Agtpbp1	ATP/GTP binding protein 1	uc007quq.2	chr13	chr13_59555848_59558847			chr13:59556638-59557704	7	-0.728065	9.11054e-05	0.00240011	n.s.	-0.653106	0.0245843	0.138827	n.s.	-2.34289	0.053902	0.272719	n.s.	-0.415038	0.00374014	0.0488719	n.s.	-0.197482	0.298492	0.610063	n.s.	-1.94714	0.00372274	0.0546652	n.s.	-0.0452489	0.696759	0.936455	n.s.	-0.094583	0.530306	0.840252	n.s.	0.427321	0.4304	0.748839	n.s.
67876	Coq10b	coenzyme Q10B	uc007baa.1	chr1	chr1_55051270_55054269	8		chr1:55052508-55053297	7	-1.22775	5.27683e-07	4.82843e-05	sigDOWN	-1.25231	0.00241254	0.0333867	sigDOWN	-2.24878	0.000819896	0.0263725	sigDOWN	-0.208028	0.294321	0.61008	n.s.	-0.387172	0.157552	0.448914	n.s.	-0.44162	0.421248	0.745087	n.s.	0.302364	0.0646076	0.331549	n.s.	0.108928	0.635573	0.881135	n.s.	0.102578	0.769546	0.979126	n.s.
68365	Rab14	RAB14, member RAS oncogene family	uc008jkb.1	chr2	chr2_35199621_35202620	8		chr2:35200230-35201367	7	-0.968296	9.15243e-05	0.00240157	n.s.	-0.600844	0.0904598	0.299775	n.s.	-0.915105	0.175932	0.505159	n.s.	-0.246195	0.177412	0.469879	n.s.	-0.0554592	0.801908	0.934605	n.s.	-3.03436	4.46873e-09	3.75999e-06	sigDOWN	0.0683752	0.652189	0.912647	n.s.	-0.0386847	0.841781	0.961282	n.s.	0.107676	0.785273	0.985635	n.s.
56310	Gps2	G protein pathway suppressor 2	uc007jsp.1	chr11	chr11_69912692_69915691			chr11:69913831-69914564	7	1.67501	9.19792e-05	0.00240996	sigUP	2.01055	0.000651985	0.014052	sigUP	0.366836	0.505712	0.836808	n.s.	0.282286	0.353769	0.667948	n.s.	0.353385	0.417431	0.716789	n.s.	0.391138	0.341975	0.674965	n.s.	0.0113626	0.962037	1	n.s.	0.555744	0.0861119	0.430764	n.s.	-0.433617	0.184552	0.499139	n.s.
73233	Zfp942	zinc finger protein 942	uc008arl.1	chr17	chr17_21960965_21963964	8		chr17:21962273-21962929	7	-1.19511	5.76831e-07	5.07404e-05	sigDOWN	-0.838623	0.011391	0.0868154	n.s.	0.873421	0.374199	0.733234	n.s.	-0.555428	0.00197693	0.031836	n.s.	-0.700563	0.000659054	0.018241	n.s.	-0.0815689	0.915527	1	n.s.	-0.437442	0.00299007	0.0651957	n.s.	-0.347022	0.0415096	0.304622	n.s.	0.247863	0.704715	0.943433	n.s.
15468	Prmt2	protein arginine N-methyltransferase 2	uc007fub.2	chr10	chr10_76236366_76239365	6				-0.948732	9.24508e-05	0.00241523	n.s.	-0.71587	0.0147565	0.102061	n.s.	-0.625114	0.828921	1	n.s.	-0.143181	0.458188	0.752943	n.s.	-0.312087	0.123954	0.395808	n.s.	0.222878	0.342225	0.675142	n.s.	-0.216744	0.169444	0.519483	n.s.	-0.189953	0.244747	0.645514	n.s.	0.169567	0.893686	1	n.s.
16545	Kera	keratocan	uc007gxa.1	chr10	chr10_97605705_97608704					4.19327	9.27919e-05	0.00241706	sigUP	2.98743	0.00347551	0.0418954	sigUP	-0.725679	0.999786	1	n.s.	2.46085	0.000179001	0.00611455	sigUP	2.70196	1.09581e-05	0.00097926	sigUP	0.79755	0.303205	0.635401	n.s.	-0.426603	0.422835	0.762284	n.s.	-0.272333	0.61919	0.876123	n.s.	0.338923	0.999888	1	n.s.
638988	Cyp2c53-ps	cytochrome P450, family 2, subfamily c, polypeptide 53-ps	uc008hjx.2	chr19	chr19_39227754_39230753		4			2.36547	9.26646e-05	0.00241706	sigUP	2.27951	0.00175958	0.0270162	sigUP	0.756595	1	1	n.s.	0.922988	0.0339186	0.193049	n.s.	0.672917	0.120664	0.390486	n.s.	1.80954	0.214911	0.537246	n.s.	0.844479	0.0271195	0.212427	n.s.	0.474478	0.224297	0.622029	n.s.	-0.0611622	0.999781	1	n.s.
100736249	Mira	mistral long non-coding RNA	uc029vvk.1	chr6	chr6_52213789_52216788					1.75932	9.30357e-05	0.00241988	sigUP									0.105108	0.74475	0.936548	n.s.									1.27014	1.23211e-06	0.00039258	sigUP
93730	Lztfl1	leucine zipper transcription factor-like 1	uc009sgm.1	chr9	chr9_123716058_123719057			chr9:123717378-123717806	7	-1.2215	6.22432e-07	5.33945e-05	sigDOWN	-0.966454	0.0656046	0.250112	n.s.	-1.49864	0.0107848	0.122415	n.s.	-0.626982	0.00126078	0.0237051	n.s.	-1.46382	8.81335e-05	0.00425054	sigDOWN	-0.246898	0.568766	0.863802	n.s.	-0.635883	6.39237e-05	0.00670936	n.s.	-1.17335	8.35336e-05	0.00763969	sigDOWN	0.996765	0.00231064	0.0422646	n.s.
14208	Ppm1g	protein phosphatase 1G (formerly 2C), magnesium-dependent, gamma isoform	uc008wxr.1	chr5	chr5_31219046_31222045	6		chr5:31220036-31221003	7	1.1583	9.43572e-05	0.00244694	sigUP	1.36685	0.000531252	0.0123497	sigUP	1.10912	0.00395706	0.0690762	n.s.	0.0254205	0.912522	1	n.s.	0.298747	0.322066	0.632707	n.s.	0.344338	0.280806	0.614967	n.s.	-0.363883	0.0515767	0.296196	n.s.	-0.258627	0.248146	0.647934	n.s.	-0.324286	0.142892	0.437515	n.s.
14369	Fzd7	frizzled class receptor 7	uc011wlq.1	chr1	chr1_59480647_59483646			chr1:59481952-59483937	7	-1.79831	9.0429e-07	7.23554e-05	sigDOWN	-1.73225	0.00474991	0.0509767	n.s.	-2.26579	0.000146435	0.00933412	sigDOWN	-1.24643	7.27581e-06	0.000645882	sigDOWN	0.0618273	0.870997	0.962386	n.s.	-2.15608	3.50726e-07	0.0001135	sigDOWN	-0.226886	0.308865	0.668286	n.s.	0.478104	0.141084	0.524491	n.s.	-0.607068	0.0440837	0.234908	n.s.
216238	Eea1	early endosome antigen 1	uc011xmf.1	chr10	chr10_95939163_95942162			chr10:95940561-95941332	7	-1.03221	9.74929e-07	7.7314e-05	sigDOWN	-1.08644	0.00603342	0.0593712	n.s.	-1.91615	0.0565908	0.281339	n.s.	-0.254009	0.1226	0.389246	n.s.	-0.351066	0.168924	0.464114	n.s.	-0.149654	0.550259	0.849052	n.s.	0.0837917	0.543418	0.85032	n.s.	0.21186	0.341302	0.72518	n.s.	-0.774325	0.180605	0.49322	n.s.
27407	Abcf2	ATP-binding cassette, sub-family F (GCN20), member 2	uc012dtd.1	chr5	chr5_24575968_24578967	5		chr5:24576846-24577573	7	0.791882	9.4527e-05	0.00244694	n.s.	0.789868	0.00670442	0.0631388	n.s.	0.633911	0.0398595	0.233387	n.s.	0.581201	0.000180005	0.00611775	n.s.	0.680339	0.00140849	0.0296276	n.s.	0.243712	0.34719	0.680153	n.s.	-0.114079	0.369421	0.721383	n.s.	-0.147146	0.39491	0.759665	n.s.	-0.293561	0.106381	0.37688	n.s.
234700	Nrn1l	neuritin 1-like	uc012gjq.2	chr8	chr8_105892067_105895066					1.07538	9.50162e-05	0.00244996	sigUP									0.209452	0.35215	0.666883	n.s.									-0.0582832	0.748837	0.96306	n.s.
13527	Dtna	dystrobrevin alpha	uc008efv.2	chr18	chr18_23413909_23416908					2.41912	9.71875e-05	0.00250233	sigUP	2.84263	0.00156766	0.0248099	sigUP	0.61934	1	1	n.s.	0.242129	0.611319	0.857731	n.s.	0.047664	0.912474	0.979655	n.s.	1.50132	0.0245053	0.157342	n.s.	-2.04432	6.36503e-07	0.000227143	sigDOWN	-1.79935	0.00109264	0.041412	sigDOWN	0.29271	0.999806	1	n.s.
22642	Zbtb17	zinc finger and BTB domain containing 17	uc008vol.2	chr4	chr4_141443173_141446172	5		chr4:141444596-141445324	7	1.19964	9.76081e-05	0.00250954	sigUP	1.35413	0.00346574	0.0418375	sigUP	0.55928	0.234042	0.579525	n.s.	0.0948317	0.689811	0.905155	n.s.	-0.0919782	0.816736	0.939185	n.s.	-0.0775656	0.931299	1	n.s.	-0.297739	0.112196	0.430506	n.s.	-0.170241	0.546881	0.846121	n.s.	-0.244697	0.377673	0.70525	n.s.
18261	Ocm	oncomodulin	uc029vqf.1	chr5	chr5_144049110_144052109					2.7027	9.96419e-05	0.00255814	sigUP	2.69677	3.4138e-05	0.00174083	sigUP	-0.756855	0.497718	0.832024	n.s.	0.633609	0.223153	0.532173	n.s.	1.03674	0.0420141	0.223738	n.s.	-0.152574	0.999986	1	n.s.	0.537328	0.223062	0.582358	n.s.	0.511741	0.217667	0.615792	n.s.	0.0789758	0.999994	1	n.s.
67151	Psmd9	proteasome (prosome, macropain) 26S subunit, non-ATPase, 9	uc008znk.1	chr5	chr5_123226690_123229689			chr5:123228199-123228485	7	-1.46635	9.85725e-07	7.78243e-05	sigDOWN	-1.76669	9.2777e-05	0.00346945	sigDOWN	-1.3744	0.0125436	0.132258	n.s.	-0.288926	0.200454	0.50369	n.s.	-0.35923	0.232774	0.543323	n.s.	-0.123512	0.774845	0.985124	n.s.	0.225749	0.223807	0.583061	n.s.	0.226884	0.368346	0.742695	n.s.	0.0327563	0.93132	1	n.s.
15001	H2-Oa	histocompatibility 2, O region alpha locus	uc008cbg.2	chr17	chr17_34090879_34093878					1.91667	0.000100629	0.00257608	sigUP	2.98356	0.000305598	0.00815484	sigUP	2.40092	0.0131534	0.135345	n.s.	1.30836	0.00312782	0.0433642	sigUP	0.999867	0.0254431	0.163952	n.s.	-0.518395	0.298318	0.630269	n.s.	0.15527	0.662334	0.91844	n.s.	0.721113	0.0907094	0.441379	n.s.	0.445826	0.458679	0.768418	n.s.
224129	Adcy5	adenylate cyclase 5	uc007zbj.1	chr16	chr16_35154136_35157135			chr16:35154339-35156977	7	1.91871	0.000100902	0.00257935	sigUP	1.63533	0.0252006	0.140608	n.s.	-0.431918	1	1	n.s.	0.39483	0.285916	0.602101	n.s.	0.00263024	0.994434	1	n.s.	-0.243254	0.999938	1	n.s.	0.0844453	0.792856	0.985163	n.s.	-0.179524	0.669683	0.895393	n.s.	-0.385463	0.999889	1	n.s.
14677	Gnai1	guanine nucleotide binding protein (G protein), alpha inhibiting 1	uc008wns.1	chr5	chr5_18358914_18361913			chr5:18359733-18360748	7	-1.19556	9.91436e-07	7.79304e-05	sigDOWN	-0.782338	0.0605769	0.236683	n.s.	-2.2218	0.00748864	0.0996277	n.s.	-0.376497	0.0415879	0.216034	n.s.	-0.380934	0.171526	0.468308	n.s.	-0.47961	0.527503	0.833504	n.s.	0.171562	0.253469	0.615358	n.s.	0.169857	0.439034	0.789739	n.s.	1.40317	0.0029456	0.0493711	sigUP
72621	Pdzd11	PDZ domain containing 11	uc009twf.1	chrX	chrX_100624432_100627431			chrX:100625778-100626269	7	0.918761	0.000104039	0.00265196	n.s.	1.40752	0.00039754	0.0100448	sigUP	0.354589	0.881995	1	n.s.	0.162804	0.363545	0.677148	n.s.	-0.000665359	0.992409	1	n.s.	1.35855	0.0285283	0.171823	n.s.	0.0385046	0.78902	0.982534	n.s.	0.24018	0.312454	0.703771	n.s.	0.726077	0.136873	0.428412	n.s.
52645	D16Ertd519e	DNA segment, Chr 16, ERATO Doi 519, expressed	uc007zqv.1	chr16	chr16_70614925_70617924		7			1.21012	0.000105295	0.00268013	sigUP	1.55421	5.81509e-05	0.00247112	sigUP	0.0350793	0.999954	1	n.s.	0.00841904	0.971236	1	n.s.	-0.0696338	0.785238	0.92623	n.s.	-1.6759	0.0110173	0.101645	n.s.	-0.1184	0.558397	0.860033	n.s.	0.0961995	0.642423	0.884644	n.s.	0.10251	0.856789	1	n.s.
13090	Cyp2b19	cytochrome P450, family 2, subfamily b, polypeptide 19	uc009fut.2	chr7	chr7_26755642_26758641		8			4.5129	0.000105706	0.00268368	sigUP									1.29752	0.127669	0.397835	n.s.									0.137421	0.839943	1	n.s.
67865	Rgs10	regulator of G-protein signalling 10	uc009jyw.1	chr7	chr7_128416673_128419672	4		chr7:128417712-128418774	7	-1.77234	1.29389e-06	9.57964e-05	sigDOWN									-1.27504	1.86911e-05	0.00125249	sigDOWN									-0.216808	0.384036	0.73295	n.s.
20472	Six2	sine oculis-related homeobox 2	uc008duc.2	chr17	chr17_85686755_85689754			chr17:85689102-85689403	7	-5.87428	1.46731e-06	0.000103894	sigDOWN									0.0629925	0.877514	0.999073	n.s.									0.425343	0.691551	0.933621	n.s.
54607	Socs6	suppressor of cytokine signaling 6	uc008fvf.1	chr18	chr18_88892708_88895707			chr18:88893812-88894429	7	-1.19353	1.65025e-06	0.000111536	sigDOWN	-0.989207	0.00091546	0.0175061	n.s.	-1.34383	0.120277	0.423923	n.s.	-0.684212	0.000513383	0.0130303	n.s.	-0.566824	0.0046033	0.0620531	n.s.	-0.805782	0.302245	0.634662	n.s.	0.0126821	0.935202	1	n.s.	0.0941686	0.557264	0.849664	n.s.	0.24858	0.621934	0.888146	n.s.
240087	Mdc1	mediator of DNA damage checkpoint 1	uc008cir.1	chr17	chr17_35839998_35842997	6		chr17:35841319-35841702	7	0.872082	0.000107273	0.00271116	n.s.	1.31844	0.000410783	0.01021	sigUP	0.541157	0.160968	0.479599	n.s.	0.426109	0.0163507	0.125644	n.s.	0.534743	0.0397131	0.217007	n.s.	0.514555	0.122489	0.403691	n.s.	0.0951137	0.505448	0.824831	n.s.	0.475279	0.0261165	0.251748	n.s.	-0.128878	0.565381	0.850574	n.s.
217779	Lysmd1	LysM, putative peptidoglycan-binding, domain containing 1	uc008qie.2	chr3	chr3_95132588_95135587					1.48315	0.000107578	0.00271501	sigUP	1.67048	0.0114707	0.0870282	n.s.	1.2199	0.0313249	0.208596	n.s.	-0.23068	0.53172	0.80782	n.s.	-0.131264	0.812626	0.937962	n.s.	-0.161914	0.819572	1	n.s.	-0.25794	0.269868	0.631283	n.s.	-0.0707263	0.826393	0.957002	n.s.	-0.871906	0.0132531	0.119303	n.s.
232816	Zfp628	zinc finger protein 628	uc009eyx.1	chr7	chr7_4913717_4916716	2		chr7:4915077-4915545	7	2.00466	0.000108524	0.00273502	sigUP	1.05519	0.164255	0.41969	n.s.	0.786061	0.761686	1	n.s.	0.325852	0.424223	0.727693	n.s.	0.530082	0.240113	0.550043	n.s.	0.123703	0.999978	1	n.s.	0.492713	0.117827	0.441028	n.s.	0.467295	0.234114	0.634569	n.s.	1.09829	0.0368146	0.212988	n.s.
380753	Atxn7l1	ataxin 7-like 1	uc007niq.2	chr12	chr12_33301015_33304014					3.22849	0.000111149	0.00279723	sigUP									0.153575	0.774543	0.952393	n.s.									-0.328175	0.503289	0.823158	n.s.
109161	Ube2q2	ubiquitin-conjugating enzyme E2Q family member 2	uc009psb.2	chr9	chr9_55147869_55150868	6		chr9:55148921-55150136	7	-1.54177	2.1763e-06	0.000139683	sigDOWN									-0.784628	0.00192152	0.0311687	n.s.									0.242526	0.229354	0.590123	n.s.
22044	Trh	thyrotropin releasing hormone	uc009cyw.2	chr6	chr6_92243151_92246150					3.48054	0.000112775	0.00283015	sigUP	4.5026	7.31417e-05	0.00291666	sigUP	-1.20909	0.973135	1	n.s.	0.864863	0.236403	0.547668	n.s.	0.550932	0.467719	0.747888	n.s.	1.17331	0.0104708	0.0988796	n.s.	0.536752	0.451317	0.783807	n.s.	0.474823	0.519243	0.837373	n.s.	0.991986	0.311579	0.642179	n.s.
29871	Scmh1	sex comb on midleg homolog 1	uc008unf.2	chr4	chr4_120502378_120505377					1.20913	0.000112992	0.00283163	sigUP	1.27781	0.00799807	0.0694066	n.s.	-0.755256	0.798541	1	n.s.	0.613685	0.0150428	0.119398	n.s.	0.484043	0.106782	0.369723	n.s.	-0.821895	0.18081	0.496194	n.s.	-0.275487	0.186973	0.541664	n.s.	-0.183995	0.468089	0.804749	n.s.	0.328101	0.660903	0.913277	n.s.
83431	Ndel1	nudE neurodevelopment protein 1 like 1	uc007jof.1	chr11	chr11_68870356_68873355		7			-0.909677	0.00011519	0.00288011	n.s.	-1.31155	0.000132994	0.00451215	sigDOWN	-0.939774	0.0492555	0.258861	n.s.	-0.273614	0.115503	0.37656	n.s.	-0.029591	0.902848	0.974999	n.s.	-0.983461	0.0428305	0.218542	n.s.	-0.187286	0.174477	0.525166	n.s.	0.217866	0.273899	0.673386	n.s.	-0.998028	0.00010918	0.00628724	n.s.
20866	Stim1	stromal interaction molecule 1	uc009irl.1	chr7	chr7_102266324_102269323			chr7:102267203-102268333	2	-0.375991	0.67336	0.909452	n.s.									-0.0182047	0.980826	1	n.s.									-0.351574	0.520581	0.836068	n.s.
242705	E2f2	E2F transcription factor 2	uc056zxw.1	chr4	chr4_136179282_136182281	4				1.18987	0.000116458	0.00290243	sigUP	1.65183	0.00272124	0.0361144	sigUP	-0.178126	0.844674	1	n.s.	0.687578	0.0033677	0.0454561	n.s.	0.686441	0.0555771	0.25936	n.s.	-1.4862	0.00514959	0.0653777	n.s.	0.00182959	0.992643	1	n.s.	0.0865268	0.781236	0.941194	n.s.	-0.442389	0.246761	0.571968	n.s.
69790	Med30	mediator complex subunit 30	uc007vrg.1	chr15	chr15_52710945_52713944	5		chr15:52712362-52712754	7	-1.93417	2.2143e-06	0.000141106	sigDOWN	-2.24027	9.02155e-06	0.000607259	sigDOWN	-0.563394	0.534471	0.856284	n.s.	-1.26245	5.33272e-05	0.00266532	sigDOWN	-1.42036	3.11108e-05	0.00207751	sigDOWN	-1.05923	0.0695274	0.292276	n.s.	0.738107	0.00515797	0.0861799	n.s.	0.749825	0.00981289	0.152055	n.s.	2.02614	0.000780983	0.0218312	sigUP
74355	Smchd1	SMC hinge domain containing 1	uc008dmh.2	chr17	chr17_71473844_71476843			chr17:71474749-71475973	7	-0.82115	0.000117005	0.00291174	n.s.	-0.732065	0.0311775	0.159956	n.s.	-1.22241	0.00504573	0.0808663	n.s.	-0.272992	0.101156	0.351804	n.s.	-0.181689	0.441899	0.732951	n.s.	-0.0894738	0.824456	1	n.s.	0.0237433	0.8571	1	n.s.	0.203235	0.26204	0.661903	n.s.	-0.405955	0.0683255	0.297409	n.s.
50783	Lsm4	LSM4 homolog, U6 small nuclear RNA and mRNA degradation associated	uc012gfd.1	chr8	chr8_70671731_70674730	5		chr8:70673058-70673706	7	1.59054	0.000117394	0.00291735	sigUP	1.57941	0.00719829	0.0650552	n.s.	1.72859	0.00621887	0.0905558	n.s.	0.791777	0.017681	0.13178	n.s.	1.16152	0.0141552	0.119298	n.s.	-0.599298	0.252775	0.584462	n.s.	-0.286177	0.253645	0.615358	n.s.	-0.315217	0.375037	0.746193	n.s.	-0.133221	0.724228	0.95394	n.s.
219103	Cenpj	centromere protein J	uc007ucc.2	chr14	chr14_56570347_56573346			chr14:56571499-56572019	7	-0.810685	0.000118146	0.00293197	n.s.	-0.94823	0.0177666	0.113939	n.s.	-1.03193	0.0526437	0.26894	n.s.	-0.110048	0.48143	0.770733	n.s.	-0.0918408	0.729339	0.901191	n.s.	-0.953184	0.01945	0.138688	n.s.	0.301241	0.0172966	0.17051	n.s.	0.098344	0.657569	0.890604	n.s.	0.60833	0.0305053	0.189846	n.s.
16194	Il6ra	interleukin 6 receptor, alpha	uc008qaf.1	chr3	chr3_89911663_89914662	1		chr3:89912796-89913379	7	1.62565	0.000118507	0.00293283	sigUP	1.71255	0.00349098	0.0420216	sigUP	0.425845	0.465124	0.8113	n.s.	0.820456	0.0181589	0.133372	n.s.	0.893522	0.0566821	0.262184	n.s.	0.308183	0.548069	0.847694	n.s.	-0.0393065	0.889296	1	n.s.	0.158801	0.66151	0.892166	n.s.	-0.130004	0.716931	0.950498	n.s.
74521	Ppp4r4	protein phosphatase 4, regulatory subunit 4	uc007ovw.2	chr12	chr12_103531065_103534064			chr12:103532174-103532834	7	-4.07887	2.74271e-06	0.000167597	sigDOWN	-3.39461	0.00333722	0.040932	sigDOWN	-4.08906	0.000116425	0.00844207	sigDOWN	-1.61742	0.022473	0.151087	n.s.	-2.88074	0.00114904	0.0259197	sigDOWN	-1.01135	0.175772	0.489247	n.s.	-1.00983	0.0693483	0.341912	n.s.	-1.8988	0.00303218	0.0745986	n.s.	-0.924897	0.121762	0.40276	n.s.
252830	Obox6	oocyte specific homeobox 6	uc009fgk.1	chr7	chr7_15838180_15841179		6			1.36264	0.000119212	0.00294613	sigUP	1.43375	0.0016676	0.0259606	sigUP	1.18827	0.010548	0.121079	n.s.	-0.589436	0.024625	0.160128	n.s.	-0.961359	0.00245285	0.0418626	n.s.	-0.476733	0.135373	0.425629	n.s.	0.0307546	0.892022	1	n.s.	0.119567	0.654377	0.889006	n.s.	-0.0135384	0.95652	1	n.s.
100198	H6pd	hexose-6-phosphate dehydrogenase (glucose 1-dehydrogenase)	uc008vxh.2	chr4	chr4_150001737_150004736	1				5.22314	0.000119438	0.00294678	sigUP									3.86865	0.00032061	0.00944	sigUP									2.53077	0.00417066	0.0774974	n.s.
75470	Iqcf5	IQ motif containing F5	uc009rkf.1	chr9	chr9_106513073_106516072					1.32139	0.000119569	0.00294678	sigUP									0.673934	0.0152909	0.120656	n.s.									-0.707814	0.00229129	0.0568616	n.s.
76399	Il31	interleukin 31	uc008zns.2	chr5	chr5_123480602_123483601					2.65817	0.000122615	0.00301769	sigUP									1.53361	0.00779553	0.0796252	n.s.									-0.311935	0.530616	0.842329	n.s.
69893	Coa7	cytochrome c oxidase assembly factor 7	uc008uba.1	chr4	chr4_108326670_108329669	6		chr4:108328046-108328456	7	1.29869	0.000122806	0.00301821	sigUP	0.595126	0.315253	0.592878	n.s.	0.204004	0.698637	0.967149	n.s.	0.0816607	0.748674	0.93896	n.s.	0.48815	0.310212	0.622015	n.s.	-0.480301	0.374183	0.705597	n.s.	0.194525	0.325696	0.685153	n.s.	0.197874	0.565347	0.852051	n.s.	0.646091	0.0635338	0.286635	n.s.
11308	Abi1	abl-interactor 1	uc008ins.2	chr2	chr2_23038742_23041741			chr2:23039495-23040179	7	-1.02715	3.5187e-06	0.000204176	sigDOWN	-0.946336	0.0154846	0.10496	n.s.	-0.191942	0.997659	1	n.s.	-0.0404942	0.813862	0.972333	n.s.	-0.151258	0.571477	0.812382	n.s.	0.122463	0.782479	0.988835	n.s.	0.166313	0.236298	0.59641	n.s.	0.158544	0.465349	0.803408	n.s.	-0.405186	0.261257	0.587678	n.s.
208890	Slc26a7	solute carrier family 26, member 7	uc008saz.2	chr4	chr4_14620279_14623278					3.49473	0.000123597	0.00302932	sigUP									0.264671	0.999975	1	n.s.									2.48083	0.000580227	0.0267519	sigUP
226178	Wbp1l	WW domain binding protein 1 like	uc008htz.2	chr19	chr19_46621901_46624900					1.11684	0.000124494	0.00304712	sigUP	1.26766	0.00685071	0.0636573	n.s.	1.3738	0.0115914	0.126282	n.s.	0.486389	0.0286016	0.174038	n.s.	0.469525	0.153823	0.444378	n.s.	0.802024	0.0471173	0.23009	n.s.	0.0702429	0.70219	0.938202	n.s.	0.32288	0.244141	0.644825	n.s.	-0.213533	0.522401	0.818831	n.s.
70297	Gcc2	GRIP and coiled-coil domain containing 2	uc007fcx.1	chr10	chr10_58254026_58257025	8		chr10:58255345-58255740	7	-1.24142	3.52559e-06	0.000204176	sigDOWN	-0.695043	0.0907835	0.300346	n.s.	-1.98474	0.0259385	0.187017	n.s.	-0.349345	0.0800645	0.311418	n.s.	-0.330103	0.244559	0.554286	n.s.	-2.13987	0.00422699	0.0583185	n.s.	0.452403	0.00814869	0.11236	n.s.	0.526395	0.0204998	0.224007	n.s.	0.497207	0.359898	0.689436	n.s.
18550	Furin	furin (paired basic amino acid cleaving enzyme)	uc009iau.1	chr7	chr7_80401263_80404262		4	chr7:80401906-80402602	7	1.60088	0.000125199	0.00305598	sigUP	1.02114	0.351773	0.629428	n.s.	0.652061	0.999873	1	n.s.	0.591917	0.0671518	0.28302	n.s.	-0.232477	0.692086	0.881794	n.s.	-0.537179	0.999857	1	n.s.	0.428397	0.115461	0.435923	n.s.	-0.0464659	0.93821	0.990228	n.s.	0.475022	0.99981	1	n.s.
17025	Alad	aminolevulinate, delta-, dehydratase	uc008tez.2	chr4	chr4_62518410_62521409	7		chr4:62519595-62520176	2	0.504876	0.6789	0.912445	n.s.									-0.258056	0.782246	0.955412	n.s.									-0.122086	0.885827	1	n.s.
67356	Tmco5	transmembrane and coiled-coil domains 5	uc008lre.2	chr2	chr2_116877191_116880190		7			5.04032	0.0001262	0.003075	sigUP									1.38383	0.297675	0.612408	n.s.									0.860365	0.113537	0.432225	n.s.
434540	Psg20	pregnancy-specific glycoprotein 20	uc012faq.1	chr7	chr7_18684493_18687492		8			2.08167	0.000127899	0.00310912	sigUP	2.182	0.000151259	0.0050304	sigUP	0.0557502	0.999958	1	n.s.	1.46107	0.00123921	0.0234538	sigUP	1.42505	0.000166758	0.0069806	sigUP	0.74865	0.999704	1	n.s.	-0.939008	0.016952	0.168695	n.s.	-0.619422	0.068854	0.388501	n.s.	0.0225555	0.999962	1	n.s.
109905	Rap1a	RAS-related protein 1a	uc008qve.2	chr3	chr3_105799882_105802881	5		chr3:105800762-105801430	7	-1.57122	3.73217e-06	0.000208857	sigDOWN	-1.92753	0.00058064	0.0130628	sigDOWN	-0.734928	1	1	n.s.	-1.32004	1.87087e-07	4.57287e-05	sigDOWN	-1.39129	8.84056e-05	0.00425054	sigDOWN	-0.187718	0.999694	1	n.s.	0.300343	0.153408	0.494909	n.s.	0.210346	0.449807	0.795191	n.s.	0.329725	1	1	n.s.
54219	Cd320	CD320 antigen	uc008bzv.1	chr17	chr17_33841591_33844590	8		chr17:33843043-33843462	7	0.962458	0.000129426	0.00313769	n.s.	1.08884	0.000781612	0.0157332	sigUP	0.963678	0.00440061	0.0737881	n.s.	0.492429	0.0107907	0.0976857	n.s.	0.359147	0.141039	0.425337	n.s.	0.561022	0.0323267	0.183657	n.s.	-0.220835	0.151606	0.49148	n.s.	-0.202921	0.279815	0.678373	n.s.	-0.223083	0.238973	0.566081	n.s.
60409	Trappc4	trafficking protein particle complex 4	uc009pdl.1	chr9	chr9_44406049_44409048			chr9:44407136-44407934	7	0.899509	0.000130044	0.00314841	n.s.	0.662524	0.0527445	0.218617	n.s.	0.862046	0.0165473	0.151486	n.s.	0.38236	0.0341945	0.193746	n.s.	0.284131	0.255414	0.567521	n.s.	0.54383	0.0430893	0.21933	n.s.	0.309326	0.041485	0.265597	n.s.	0.317103	0.115972	0.482938	n.s.	0.321168	0.123249	0.405593	n.s.
108653	Rimklb	ribosomal modification protein rimK-like family member B	uc009dpf.1	chr6	chr6_122465088_122468087		4			0.85003	0.000130423	0.00315331	n.s.	0.761759	0.0138339	0.097896	n.s.	1.23242	9.33558e-05	0.00714087	sigUP	0.220316	0.213835	0.519888	n.s.	0.27112	0.230589	0.540741	n.s.	-0.209412	0.364323	0.694947	n.s.	-0.244101	0.09563	0.395532	n.s.	-0.129741	0.48423	0.814863	n.s.	-0.455804	0.0167409	0.134246	n.s.
234836	Il17c	interleukin 17C	uc012gmc.1	chr8	chr8_122420585_122423584					2.16313	0.000131818	0.00318271	sigUP	0.808152	0.353374	0.630602	n.s.	1.13729	0.999866	1	n.s.	0.862698	0.0311948	0.183648	n.s.	0.740798	0.0843473	0.324805	n.s.	0.323311	0.999872	1	n.s.	-0.259551	0.428065	0.765045	n.s.	-0.31008	0.390859	0.755547	n.s.	0.0472956	0.999969	1	n.s.
23825	Banf1	barrier to autointegration factor 1	uc008gcs.2	chr19	chr19_5365377_5368376			chr19:5366236-5367518	7	0.857592	0.00013236	0.00319149	n.s.	0.66607	0.0525058	0.218542	n.s.	0.685895	0.0500772	0.261221	n.s.	0.148368	0.409593	0.715805	n.s.	0.120683	0.640263	0.852866	n.s.	-0.282947	0.358199	0.68952	n.s.	-0.0949249	0.509187	0.827376	n.s.	-0.0947505	0.645021	0.885012	n.s.	0.0539118	0.817384	1	n.s.
210925	Ints9	integrator complex subunit 9	uc007uiv.1	chr14	chr14_64948545_64951544					0.885141	0.000133161	0.00319784	n.s.	1.73575	9.81808e-05	0.00362322	sigUP	0.181918	0.674568	0.955334	n.s.	0.446321	0.0171311	0.128896	n.s.	0.369565	0.283561	0.596657	n.s.	0.29799	0.39441	0.723314	n.s.	-0.216306	0.146589	0.484816	n.s.	0.225692	0.385373	0.750952	n.s.	-1.13904	2.17349e-05	0.00207816	sigDOWN
234374	Ddx49	DEAD (Asp-Glu-Ala-Asp) box polypeptide 49	uc012gey.1	chr8	chr8_70300953_70303952	8		chr8:70302336-70302963	7	1.61404	0.000132852	0.00319784	sigUP									-0.0497183	0.875851	0.998709	n.s.									-0.0522345	0.832276	1	n.s.
21847	Klf10	Kruppel-like factor 10	uc007vnr.2	chr15	chr15_38299212_38302211	4		chr15:38299000-38301693	7	-2.37776	3.75738e-06	0.000208857	sigDOWN	-0.653604	0.549898	0.779127	n.s.	-3.03773	0.00206218	0.0461467	sigDOWN	-1.01651	0.00838484	0.0833858	n.s.	-1.20804	0.037243	0.206977	n.s.	-1.27494	0.0153386	0.121753	n.s.	-0.392868	0.222969	0.582358	n.s.	-0.472099	0.301947	0.696585	n.s.	-0.510004	0.247436	0.572603	n.s.
105590	Zfp957	zinc finger protein 957	uc007uss.2	chr14	chr14_79245868_79248867		7			-0.753839	0.000134367	0.00322246	n.s.	-0.898509	7.77817e-05	0.00307256	n.s.	-3.83099	0.000144771	0.00929849	sigDOWN	0.380197	0.0146919	0.117766	n.s.	0.25468	0.113696	0.380372	n.s.	0.554913	0.328154	0.661075	n.s.	0.00837647	0.948113	1	n.s.	0.00139952	0.992077	1	n.s.	0.145037	0.774197	0.980742	n.s.
664793	Zp4-ps	zona pellucida glycoprotein 4, pseudogene	uc007plc.1	chr13	chr13_11520552_11523551		7			2.70952	0.000134787	0.00322818	sigUP	2.62862	0.000466897	0.011035	sigUP	0.0806881	1	1	n.s.	1.21452	0.0142725	0.115889	n.s.	1.14394	0.00782331	0.0846084	n.s.	0.535171	0.622954	0.898552	n.s.	0.443635	0.287807	0.648969	n.s.	0.271155	0.468083	0.804749	n.s.	-0.0942713	1	1	n.s.
68971	Tamm41	TAM41 mitochondrial translocator assembly and maintenance homolog	uc009dij.1	chr6	chr6_115036375_115039374			chr6:115037548-115037959	7	-2.56358	4.63908e-06	0.000251596	sigDOWN	-2.6823	0.00182331	0.027742	sigDOWN	-1.24323	0.291637	0.646777	n.s.	-1.15294	0.00473707	0.0575774	n.s.	-1.27455	0.0168895	0.132071	n.s.	0.528429	0.999923	1	n.s.	-0.567948	0.080832	0.365506	n.s.	-0.814522	0.0571045	0.35558	n.s.	0.0959398	0.840466	1	n.s.
19173	Psmb5	proteasome (prosome, macropain) subunit, beta type 5	uc007twm.1	chr14	chr14_54616496_54619495			chr14:54617532-54618122	7	1.43232	0.000137378	0.00328144	sigUP									0.532568	0.0726965	0.29568	n.s.									0.0546355	0.807113	0.990992	n.s.
57294	Rps27	ribosomal protein S27	uc012cst.1	chr3	chr3_90212149_90215148			chr3:90213381-90213814	7	1.3831	0.000137729	0.00328543	sigUP	0.922672	0.0973921	0.313368	n.s.	-0.590561	0.380104	0.739296	n.s.	-0.201254	0.517093	0.797794	n.s.	-0.197854	0.691484	0.881508	n.s.	-0.504333	0.386549	0.716814	n.s.	0.00225045	0.998895	1	n.s.	0.0313336	0.965913	0.999434	n.s.	-0.517516	0.143756	0.438565	n.s.
14165	Fgf10	fibroblast growth factor 10	uc007ryv.2	chr13	chr13_118713199_118716198			chr13:118714301-118714513	7	-2.82096	5.09122e-06	0.000266159	sigDOWN									-0.949648	0.0208021	0.143809	n.s.									0.0807902	0.819449	0.996249	n.s.
226999	Slc9a2	solute carrier family 9 (sodium/hydrogen exchanger), member 2	uc007aun.1	chr1	chr1_40680212_40683211			chr1:40681007-40682084	2	0.528856	0.689287	0.918176	n.s.									3.77877	0.00829814	0.0829954	n.s.									0.746733	0.400813	0.745669	n.s.
232286	Tmf1	TATA element modulatory factor 1	uc009dak.2	chr6	chr6_97177625_97180624	7		chr6:97178803-97179375	7	-0.841189	0.000139565	0.00331591	n.s.	-0.724725	0.0164524	0.108915	n.s.	-0.945566	0.149366	0.464608	n.s.	-0.771068	8.08525e-06	0.000690264	n.s.	-0.936477	8.32896e-06	0.000805516	n.s.	0.255307	0.573498	0.865849	n.s.	0.243698	0.0810035	0.365813	n.s.	0.285813	0.0869155	0.431894	n.s.	0.738598	0.028754	0.184403	n.s.
100087	Kti12	KTI12 homolog, chromatin associated	uc008ubt.1	chr4	chr4_108846357_108849356			chr4:108847823-108848661	7	1.3591	0.000139816	0.00331748	sigUP	1.24122	0.0139006	0.0981206	n.s.	1.40848	0.00895621	0.109251	n.s.	0.715716	0.0103176	0.0948949	n.s.	0.749999	0.0491115	0.240666	n.s.	-0.0523331	0.868403	1	n.s.	0.266154	0.197878	0.553613	n.s.	0.3011	0.282107	0.679209	n.s.	0.137414	0.630365	0.893813	n.s.
234664	Nae1	NEDD8 activating enzyme E1 subunit 1	uc009nas.2	chr8	chr8_104533138_104536137	6		chr8:104534091-104534709	7	-1.03344	5.56646e-06	0.000283778	sigDOWN									-0.829608	2.57426e-06	0.000302188	n.s.									0.07127	0.624218	0.899162	n.s.
20562	Slit1	slit guidance ligand 1	uc008hmf.2	chr19	chr19_41742357_41745356			chr19:41743087-41743875	2	0.489862	0.705299	0.92591	n.s.									1.15624	0.257972	0.572654	n.s.									1.36536	0.122906	0.447674	n.s.
100125931	Phtf1os	putative homeodomain transcription factor 1, opposite strand	uc008qty.2	chr3	chr3_103966817_103969816			chr3:103968017-103968848	7	-3.31899	5.62742e-06	0.000286068	sigDOWN	-3.54639	3.80017e-05	0.00188086	sigDOWN	0.811949	0.999829	1	n.s.	-1.52083	0.00382849	0.0495372	sigDOWN	-2.12083	0.000397584	0.0132348	sigDOWN	-0.956673	0.999896	1	n.s.	0.0080241	0.985789	1	n.s.	0.166268	0.703443	0.910438	n.s.	0.187303	0.999773	1	n.s.
74183	Perm1	PPARGC1 and ESRR induced regulator, muscle 1	uc008wgm.1	chr4	chr4_156214427_156217426		4	chr4:156214299-156214575	2	-0.365535	0.720161	0.936088	n.s.	-0.0148665	0.575277	0.79677	n.s.	-1.9688	0.0216011	0.17244	n.s.	-0.365809	0.648995	0.879405	n.s.	-1.95368	0.0405806	0.219001	n.s.	-0.952982	0.234334	0.561255	n.s.	0.0437591	0.943783	1	n.s.	1.39894	0.0159226	0.199725	n.s.	0.410266	0.381055	0.706941	n.s.
232853	Zfp954	zinc finger protein 954	uc012exo.1	chr7	chr7_7119977_7122976	5		chr7:7121295-7121514	7	-1.68188	6.29905e-06	0.000309625	sigDOWN	-1.76429	0.00254892	0.0345356	sigDOWN	-2.07901	0.000209414	0.0117467	sigDOWN	-0.58439	0.0315602	0.185057	n.s.	-0.54567	0.155266	0.44557	n.s.	-0.661205	0.0770894	0.309313	n.s.	0.519161	0.0279458	0.216047	n.s.	0.570834	0.0823091	0.424979	n.s.	0.376642	0.235808	0.563506	n.s.
52793	Fam3b	family with sequence similarity 3, member B	uc008adj.1	chr16	chr16_97503437_97506436		8			5.86933	0.000141716	0.00334436	sigUP									2.31158	0.0250966	0.161777	n.s.									1.31218	0.0801024	0.363814	n.s.
66421	2410004B18Rik	RIKEN cDNA 2410004B18 gene	uc008rqu.1	chr3	chr3_145936532_145939531	7		chr3:145937927-145938585	7	-1.3476	6.97238e-06	0.00033443	sigDOWN	-1.48745	0.00226104	0.0323544	sigDOWN	-0.96405	0.0820253	0.345599	n.s.	-0.273937	0.256786	0.571722	n.s.	-0.33034	0.350657	0.658708	n.s.	-1.1027	0.0201001	0.14035	n.s.	0.179474	0.349782	0.705375	n.s.	-0.115117	0.662497	0.892166	n.s.	1.04329	0.000464404	0.01563	sigUP
110074	Dut	deoxyuridine triphosphatase	uc008mck.1	chr2	chr2_125245748_125248747	5		chr2:125247191-125247958	7	0.960067	0.000142857	0.00335289	n.s.	0.896669	0.0484557	0.209163	n.s.	-1.12841	0.0611438	0.292279	n.s.	-0.09125	0.654602	0.883632	n.s.	-0.152333	0.651431	0.860192	n.s.	-0.0101708	0.97631	1	n.s.	0.195437	0.247465	0.609383	n.s.	0.247173	0.375595	0.746193	n.s.	0.717473	0.0164646	0.133333	n.s.
235435	Lctl	lactase-like	uc012guz.1	chr9	chr9_64115647_64118646					1.17652	0.000143	0.00335289	sigUP	0.790487	0.0660846	0.251259	n.s.	1.40291	0.000797638	0.0261744	sigUP	-0.346989	0.136869	0.412532	n.s.	0.259317	0.442863	0.733659	n.s.	-0.716829	0.0230514	0.152002	n.s.	-0.624967	0.00141115	0.0443294	n.s.	-0.306159	0.212461	0.611543	n.s.	-0.57486	0.0153521	0.128319	n.s.
474160	Platr17	pluripotency associated transcript 17	uc008bzy.1	chr17	chr17_33903635_33906634					1.25737	0.00014453	0.00338432	sigUP	1.1206	0.00517644	0.0545796	n.s.	0.880301	0.0565271	0.281339	n.s.	-0.0432371	0.876588	0.998936	n.s.	0.23303	0.567642	0.810615	n.s.	0.0250342	0.92506	1	n.s.	-0.709859	0.000724806	0.0304318	n.s.	-0.77159	0.00300345	0.0743264	n.s.	-0.695527	0.0148273	0.126427	n.s.
56484	Foxo3	forkhead box O3	uc007eyn.1	chr10	chr10_42275243_42278242			chr10:42274732-42278553	7	-1.25636	1.03266e-05	0.000457216	sigDOWN	-0.740837	0.232732	0.505867	n.s.	-1.24571	0.999837	1	n.s.	-0.0262781	0.899364	1	n.s.	-0.440201	0.265507	0.578301	n.s.	-0.163571	0.999928	1	n.s.	0.58095	0.0011933	0.0402496	n.s.	1.20593	0.000408287	0.021531	sigUP	0.423636	1	1	n.s.
72325	Vps9d1	VPS9 domain containing 1	uc009nuv.2	chr8	chr8_123252676_123255675			chr8:123253815-123254955	7	1.48965	0.000145182	0.00339069	sigUP	1.70582	0.000798368	0.0159966	sigUP	-1.05535	0.81475	1	n.s.	0.580831	0.0581425	0.261477	n.s.	0.698589	0.0459936	0.233757	n.s.	-0.433729	0.699134	0.945743	n.s.	-0.224626	0.369157	0.721383	n.s.	-0.0548971	0.856055	0.966854	n.s.	-1.6596	0.00882886	0.0940329	n.s.
11651	Akt1	thymoma viral proto-oncogene 1	uc007pey.2	chr12	chr12_112672777_112675776	4		chr12:112673672-112674433	7	0.855114	0.00014595	0.00340416	n.s.									0.435433	0.0148055	0.118146	n.s.									0.363798	0.0121278	0.14162	n.s.
170833	Hook2	hook microtubule tethering protein 2	uc009mor.2	chr8	chr8_84989095_84992094			chr8:84990548-84990799	7	-1.32143	1.12332e-05	0.000492466	sigDOWN									-0.575234	0.00911331	0.0877543	n.s.									-0.301941	0.0903954	0.386206	n.s.
330959	Snapc5	small nuclear RNA activating complex, polypeptide 5	uc009qbo.1	chr9	chr9_64177797_64180796			chr9:64179251-64179554	7	1.20894	0.000147497	0.00343128	sigUP									-0.362152	0.15426	0.437942	n.s.									-0.530234	0.00428076	0.0782598	n.s.
13411	Dnah11	dynein, axonemal, heavy chain 11	uc007pie.1	chr12	chr12_118197544_118200543			chr12:118198505-118199025	2	0.0807566	0.724466	0.938534	n.s.	0.180421	0.553135	0.781877	n.s.	0.116611	0.883644	1	n.s.	0.0803544	0.653552	0.882958	n.s.	0.134566	0.522023	0.785084	n.s.	-0.10264	0.819886	1	n.s.	-0.170892	0.245089	0.607531	n.s.	-0.179542	0.300864	0.696467	n.s.	-0.0198593	0.959416	1	n.s.
66480	Rpl15	ribosomal protein L15	uc007shr.1	chr14	chr14_18269487_18272486			chr14:18270483-18271462	7	-1.43525	1.23356e-05	0.000534235	sigDOWN	1.57183	0.0409362	0.190191	n.s.	-1.36119	0.119372	0.422388	n.s.	-0.988987	8.44611e-05	0.00362643	n.s.	-0.647654	0.189843	0.49392	n.s.	-0.120293	0.878208	1	n.s.	-0.325439	0.121303	0.44515	n.s.	-0.169617	0.67625	0.898507	n.s.	-0.654075	0.172967	0.482061	n.s.
67245	Peli1	pellino 1	uc007idm.1	chr11	chr11_21090618_21093617			chr11:21091238-21091960	7	-1.63621	1.27814e-05	0.000546903	sigDOWN	-1.14715	0.0584692	0.232057	n.s.	-1.95263	0.0011762	0.0332098	sigDOWN	-0.992639	0.000773829	0.0171308	n.s.	-0.823581	0.047009	0.235212	n.s.	-0.343077	0.463234	0.781249	n.s.	-0.596106	0.00862812	0.116454	n.s.	-0.351483	0.253431	0.654702	n.s.	-0.753916	0.01594	0.131104	n.s.
75623	Tex30	testis expressed 30	uc007avy.2	chr1	chr1_44100844_44103843		8	chr1:44101936-44102758	7	-1.53354	1.34308e-05	0.000564867	sigDOWN	-2.00373	0.000490317	0.0114917	sigDOWN	-1.94716	0.000928109	0.028342	sigDOWN	-0.85315	0.000953152	0.0195934	n.s.	-1.26654	0.00265116	0.0440563	sigDOWN	-0.921192	0.0349701	0.19187	n.s.	-0.032104	0.879973	1	n.s.	-0.0839341	0.783416	0.941891	n.s.	0.0898021	0.762172	0.974311	n.s.
66126	Elof1	ELF1 homolog, elongation factor 1	uc009onx.1	chr9	chr9_22115670_22118669			chr9:22116845-22117343	7	0.727084	0.000149489	0.00345509	n.s.	0.689331	0.0253273	0.141035	n.s.	1.44304	6.47211e-05	0.00591917	sigUP	0.58723	0.00021544	0.00696393	n.s.	0.331284	0.15286	0.44303	n.s.	0.487484	0.0965227	0.352911	n.s.	0.268386	0.0372243	0.251303	n.s.	0.288827	0.12842	0.503039	n.s.	0.179277	0.376004	0.703983	n.s.
20826	Snu13	SNU13 homolog, small nuclear ribonucleoprotein (U4/U6.U5)	uc007wya.1	chr15	chr15_82046099_82049098	5		chr15:82046981-82047649	7	1.12889	0.000150449	0.00347278	sigUP	1.01094	0.000943588	0.0178814	sigUP	0.953192	0.0123776	0.13138	n.s.	0.0379787	0.874355	0.997769	n.s.	-0.00276945	0.9909	1	n.s.	-0.221069	0.526954	0.832949	n.s.	-0.131367	0.473372	0.799955	n.s.	-0.0665756	0.704547	0.910438	n.s.	-0.162351	0.50414	0.805666	n.s.
108155	Ogt	O-linked N-acetylglucosamine (GlcNAc) transferase (UDP-N-acetylglucosamine:polypeptide-N-acetylglucosaminyl transferase)	uc009tyc.3	chrX	chrX_101638551_101641550	6				-0.831113	0.000150805	0.0034765	n.s.	-1.00256	0.0137426	0.0974961	n.s.	-1.88342	0.01291	0.134105	n.s.	-0.563924	0.000895457	0.0186272	n.s.	-0.195475	0.495423	0.767113	n.s.	0.290477	1	1	n.s.	-0.39725	0.0028447	0.0633282	n.s.	0.0212352	0.921541	0.985742	n.s.	0.124093	0.265411	0.592643	n.s.
66594	Uqcr11	ubiquinol-cytochrome c reductase, complex III subunit XI	uc007gde.1	chr10	chr10_80405322_80408321			chr10:80406714-80406914	7	1.87427	0.000151049	0.00347764	sigUP									0.386874	0.316899	0.633692	n.s.									0.0542407	0.850794	1	n.s.
12006	Axin2	axin 2	uc007mbu.2	chr11	chr11_108918849_108921848	4		chr11:108920191-108922170	7	0.906007	0.000152083	0.00349242	n.s.	1.09434	0.00328351	0.0406046	sigUP	0.855368	0.193349	0.530778	n.s.	0.682084	0.000310191	0.00914833	n.s.	0.500675	0.0453644	0.232797	n.s.	0.592312	0.29288	0.6263	n.s.	0.565205	0.000392128	0.0199907	n.s.	0.579136	0.00659682	0.122125	n.s.	0.718386	0.180599	0.49322	n.s.
269514	Fbxl4	F-box and leucine-rich repeat protein 4	uc008sdo.2	chr4	chr4_22356043_22359042			chr4:22357542-22357945	7	-1.7291	1.37952e-05	0.000573685	sigDOWN	-1.23041	0.0253926	0.141212	n.s.	-4.02753	5.93608e-05	0.00574094	sigDOWN	-0.320687	0.288814	0.604991	n.s.	-0.223746	0.565129	0.809499	n.s.	0.398121	0.597168	0.881792	n.s.	0.136681	0.581633	0.874401	n.s.	0.347449	0.311128	0.702396	n.s.	0.223931	0.572524	0.856241	n.s.
13627	Eef1a1	eukaryotic translation elongation factor 1 alpha 1	uc009qun.1	chr9	chr9_78480225_78483224			chr9:78480859-78482170	7	0.630719	0.000152665	0.00350128	n.s.	1.0716	9.18157e-06	0.000613125	sigUP	0.34625	0.221339	0.565178	n.s.	0.106622	0.408864	0.715404	n.s.	0.276192	0.0986454	0.352443	n.s.	-1.27959	3.48368e-08	1.72422e-05	sigDOWN	-0.225943	0.035078	0.243843	n.s.	-0.177145	0.21485	0.6138	n.s.	-0.420574	0.012639	0.116606	n.s.
74901	Kbtbd11	kelch repeat and BTB (POZ) domain containing 11	uc009kzk.2	chr8	chr8_15009525_15012524	2		chr8:15011030-15012015	7	2.6862	0.000152899	0.00350214	sigUP	4.00785	3.15886e-06	0.000287103	sigUP	-1.36174	1	1	n.s.	2.14197	0.000107042	0.00432116	sigUP	1.89679	0.000518031	0.0158499	sigUP	0.146033	0.275508	0.608911	n.s.	1.43964	0.00406984	0.0767634	n.s.	1.93125	3.38916e-05	0.00375215	sigUP	-0.348307	1	1	n.s.
55946	Ap3m1	adaptor-related protein complex 3, mu 1 subunit	uc007sla.2	chr14	chr14_21050943_21053942	8		chr14:21051937-21053052	7	-1.11722	1.50618e-05	0.000605286	sigDOWN	-0.897181	0.0184579	0.117035	n.s.	0.0253537	0.972667	1	n.s.	-0.291487	0.146038	0.42543	n.s.	-0.303253	0.209454	0.516967	n.s.	-0.174136	0.800292	0.997283	n.s.	-0.22076	0.19251	0.548015	n.s.	-0.300852	0.150863	0.540259	n.s.	0.505669	0.266516	0.593982	n.s.
14583	Gfpt1	glutamine fructose-6-phosphate transaminase 1	uc009csz.2	chr6	chr6_87041346_87044345	8		chr6:87042263-87043087	7	0.818373	0.000154997	0.00354111	n.s.	0.330288	0.277397	0.552721	n.s.	1.19801	0.000119972	0.00844207	sigUP	-0.282857	0.0903557	0.330659	n.s.	-0.49815	0.0320313	0.189663	n.s.	-0.416935	0.114624	0.388891	n.s.	-0.167238	0.200442	0.556882	n.s.	-0.101199	0.568064	0.853145	n.s.	-0.431223	0.0203155	0.149288	n.s.
19651	Rbl2	RB transcriptional corepressor like 2	uc012gie.2	chr8	chr8_91068557_91071556			chr8:91069994-91070507	7	-2.08077	1.56118e-05	0.000625982	sigDOWN									-0.531846	0.103834	0.35735	n.s.									-0.309412	0.227061	0.586912	n.s.
67053	Rpp14	ribonuclease P 14 subunit	uc007seq.2	chr14	chr14_8078813_8081812	6		chr14:8080223-8080665	7	1.09767	0.000156948	0.00357654	sigUP	3.55453	1.80374e-12	1.08405e-09	sigUP	-0.339983	0.512589	0.840074	n.s.	0.925845	8.53066e-05	0.00363276	n.s.	1.30209	0.000755587	0.0198278	sigUP	-0.0954692	0.797633	0.995592	n.s.	-0.0812255	0.650299	0.911932	n.s.	-0.194338	0.496548	0.822756	n.s.	0.161059	0.580473	0.860831	n.s.
66131	Tipin	timeless interacting protein	uc009qbs.1	chr9	chr9_64280107_64283106	5		chr9:64281409-64281922	7	1.04085	0.000158861	0.00361551	sigUP	0.777983	0.0210232	0.12644	n.s.	1.81618	1.63185e-06	0.000416073	sigUP	-0.0394123	0.85937	0.991692	n.s.	-0.345624	0.175792	0.474226	n.s.	0.847601	0.00416548	0.0578957	n.s.	0.0472354	0.798709	0.987657	n.s.	0.0372506	0.860101	0.968276	n.s.	-0.115716	0.594488	0.868656	n.s.
66866	Nhlrc2	NHL repeat containing 2	uc008hzc.1	chr19	chr19_56546761_56549760	6		chr19:56548400-56548993	7	-1.62564	1.58273e-05	0.000627571	sigDOWN	-1.68079	0.00620059	0.0603142	n.s.	-0.33697	0.234626	0.580118	n.s.	-0.589013	0.047147	0.231939	n.s.	-0.615952	0.156018	0.446778	n.s.	-1.32943	0.0572361	0.258499	n.s.	-0.0330862	0.890904	1	n.s.	-0.0122025	0.970639	1	n.s.	-0.245122	0.694777	0.936685	n.s.
13445	Cdk2ap1	CDK2 (cyclin-dependent kinase 2)-associated protein 1	uc008zpo.1	chr5	chr5_124353129_124356128		8	chr5:124353480-124354650	7	1.16599	0.000163534	0.0037119	sigUP	1.76105	8.10444e-06	0.000558941	sigUP	0.804775	0.0187438	0.160987	n.s.	-0.972104	7.31409e-05	0.00327903	n.s.	-0.440245	0.24123	0.550894	n.s.	-1.09834	2.03275e-05	0.00180038	sigDOWN	-0.444996	0.0227338	0.1939	n.s.	-0.158716	0.490209	0.817857	n.s.	-0.491689	0.014407	0.124292	n.s.
194237	Rimkla	ribosomal modification protein rimK-like family member A	uc008umo.3	chr4	chr4_119491099_119494098			chr4:119492219-119492766	7	0.812598	0.000163995	0.0037119	n.s.	1.10905	0.0108762	0.0845501	n.s.	-1.75508	0.0051733	0.0821286	n.s.	0.139512	0.415092	0.720179	n.s.	0.134189	0.675893	0.872613	n.s.	-0.965208	0.0257805	0.161999	n.s.	0.346274	0.0133568	0.148582	n.s.	0.356345	0.176184	0.572335	n.s.	0.412398	0.161589	0.4653	n.s.
56348	Hsd17b12	hydroxysteroid (17-beta) dehydrogenase 12	uc008lgp.1	chr2	chr2_94156410_94159409			chr2:94157597-94158274	7	-0.903672	0.000164083	0.0037119	n.s.	-0.813395	0.0665357	0.252274	n.s.	-0.744379	0.102909	0.392248	n.s.	-0.312237	0.0886172	0.327041	n.s.	-0.445801	0.134325	0.412788	n.s.	-0.205536	0.5545	0.852226	n.s.	-0.570636	9.97588e-05	0.00865045	n.s.	-0.422421	0.0759298	0.408931	n.s.	-0.771437	0.00222645	0.0412859	n.s.
76482	Rmc1	regulator of MON1-CCZ1	uc008eca.1	chr18	chr18_12167230_12170229			chr18:12168680-12168976	7	0.97675	0.000164137	0.0037119	n.s.	1.00794	0.00895772	0.0751072	n.s.	0.555984	0.191774	0.529393	n.s.	-0.395158	0.0428596	0.219754	n.s.	-0.23056	0.413174	0.714004	n.s.	-0.750378	0.0197505	0.139765	n.s.	-0.0772612	0.640938	0.90828	n.s.	-0.102939	0.64551	0.885012	n.s.	0.00312015	0.999062	1	n.s.
71869	Serpinb12	serine (or cysteine) peptidase inhibitor, clade B (ovalbumin), member 12	uc007che.2	chr1	chr1_106937457_106940456					2.29269	0.000164536	0.00371623	sigUP	2.17799	0.00123691	0.0211963	sigUP	-0.42613	0.999773	1	n.s.	0.953048	0.0314638	0.184674	n.s.	0.859893	0.0268296	0.169317	n.s.	0.0738173	0.999557	1	n.s.	0.27945	0.449454	0.78286	n.s.	0.283049	0.411386	0.773116	n.s.	0.0848371	0.999682	1	n.s.
23994	Dazap2	DAZ associated protein 2	uc007xrt.1	chr15	chr15_100614162_100617161	5		chr15:100615511-100616267	7	-0.879866	0.000164758	0.00371629	n.s.	-1.00134	0.00904441	0.0752955	n.s.	-0.53548	0.312634	0.672591	n.s.	-0.720756	7.06596e-05	0.00319995	n.s.	-0.874543	0.000168631	0.0070092	n.s.	-0.717851	0.0857475	0.329443	n.s.	-0.217739	0.14615	0.484168	n.s.	-0.166299	0.404796	0.767971	n.s.	-0.407222	0.264569	0.591855	n.s.
243867	Fbxo46	F-box protein 46	uc009fkt.2	chr7	chr7_19118359_19121358			chr7:19118233-19118533	7	1.35953	0.000164955	0.00371629	sigUP	1.86663	0.00083542	0.0165393	sigUP	1.94537	0.0123823	0.13138	n.s.	-0.108749	0.684854	0.903501	n.s.	-0.00322037	0.989191	1	n.s.	-0.980479	0.197136	0.514965	n.s.	-0.133205	0.551589	0.855975	n.s.	-0.239548	0.420781	0.778121	n.s.	-0.421255	0.237561	0.5652	n.s.
71082	4933416M07Rik	RIKEN cDNA 4933416M07 gene	uc029wry.1	chr8	chr8_27141410_27144409					1.37995	0.00016549	0.00372362	sigUP	1.04967	0.124308	0.361054	n.s.	0.904038	0.230231	0.575337	n.s.	1.1997	2.13494e-05	0.00135084	sigUP	0.471324	0.424236	0.722113	n.s.	0.65778	0.243283	0.571943	n.s.	-0.103879	0.635658	0.904922	n.s.	0.340252	0.421841	0.778503	n.s.	-0.195649	0.647055	0.904974	n.s.
17319	Mif	macrophage migration inhibitory factor (glycosylation-inhibiting factor)	uc007ftc.1	chr10	chr10_75858751_75861750			chr10:75859673-75860340	7	-2.01262	1.70844e-05	0.000665582	sigDOWN									-0.895653	0.0133002	0.110843	n.s.									0.119996	0.654083	0.913852	n.s.
78833	Gins3	GINS complex subunit 3 (Psf3 homolog)	uc009myr.1	chr8	chr8_95632059_95635058	5		chr8:95633470-95633889	7	2.20191	0.000169751	0.00380989	sigUP									1.4154	0.00190491	0.0309556	sigUP									-0.284506	0.388331	0.736623	n.s.
386655	Eid2	EP300 interacting inhibitor of differentiation 2	uc009fyc.1	chr7	chr7_28266381_28269380			chr7:28267752-28268511	7	1.4733	0.000170662	0.00382553	sigUP	0.466592	0.366335	0.6422	n.s.	2.12064	0.000346116	0.0157417	sigUP	0.56073	0.0734317	0.297124	n.s.	0.497423	0.350902	0.658708	n.s.	0.821192	0.117474	0.394381	n.s.	0.595215	0.0122034	0.142224	n.s.	0.627147	0.0564446	0.35558	n.s.	0.754939	0.0499362	0.250844	n.s.
18575	Pde1c	phosphodiesterase 1C	uc009cbf.2	chr6	chr6_56361311_56364310					1.69293	0.000172421	0.0038601	sigUP	0.247525	0.661025	0.851219	n.s.	6.58011	1.39376e-09	1.6753e-06	sigUP	-0.20281	0.576448	0.835163	n.s.	0.0578319	0.884314	0.967173	n.s.	0.126536	0.507273	0.817349	n.s.	-0.190758	0.516098	0.832918	n.s.	-0.293497	0.366219	0.740964	n.s.	0.107482	0.99997	1	n.s.
66483	Rpl36al	ribosomal protein L36A-like	uc007nrs.2	chr12	chr12_69182568_69185567			chr12:69183584-69184984	7	0.967729	0.000172803	0.00386382	n.s.									-0.215512	0.289753	0.606104	n.s.									-0.116613	0.465401	0.794367	n.s.
12856	Cox17	cytochrome c oxidase assembly protein 17, copper chaperone	uc007zet.1	chr16	chr16_38345499_38348498			chr16:38346899-38347251	7	1.96827	0.000173299	0.00387004	sigUP									0.309736	0.421485	0.725165	n.s.									0.15427	0.603987	0.888599	n.s.
108802	Calr4	calreticulin 4	uc033ido.1	chr4	chr4_109232985_109235984		7			0.800147	0.000173821	0.00387686	n.s.	0.825121	0.00206607	0.030498	n.s.	-1.55486	0.0649425	0.30224	n.s.	0.590416	0.000353157	0.0101414	n.s.	0.414785	0.020566	0.146151	n.s.	-0.531189	0.389774	0.719016	n.s.	0.224506	0.110758	0.427248	n.s.	0.268778	0.0840334	0.427438	n.s.	-0.59424	0.259839	0.586292	n.s.
215384	Fcgbp	Fc fragment of IgG binding protein	uc009fxs.2	chr7	chr7_28069736_28072735					1.32665	0.000176775	0.00393782	sigUP	1.36973	0.00292126	0.0379313	sigUP	-2.15396	0.0538327	0.272666	n.s.	0.239939	0.353908	0.667948	n.s.	0.186005	0.485582	0.759704	n.s.	-1.40259	0.0428144	0.218542	n.s.	-0.217995	0.325145	0.684712	n.s.	-0.243238	0.303922	0.697885	n.s.	-1.02558	0.0544325	0.262011	n.s.
67664	Rnf125	ring finger protein 125	uc008efa.1	chr18	chr18_20959972_20962971			chr18:20961352-20961830	7	0.872151	0.000177262	0.00393883	n.s.	1.07171	0.000864307	0.0169123	sigUP	0.654442	0.0515631	0.265678	n.s.	-0.0762098	0.671974	0.895179	n.s.	-0.0660038	0.78098	0.924085	n.s.	-0.226842	0.413505	0.738047	n.s.	-0.0319656	0.824995	0.998571	n.s.	0.167442	0.371331	0.74425	n.s.	-0.215301	0.249204	0.573239	n.s.
74485	Lrrc71	leucine rich repeat containing 71	uc008psp.2	chr3	chr3_87747124_87750123					1.42094	0.000177156	0.00393883	sigUP	1.83239	0.00847226	0.0725184	n.s.	-1.24421	0.999878	1	n.s.	0.476047	0.103747	0.35735	n.s.	0.170761	0.706504	0.88817	n.s.	0.781979	0.171038	0.482092	n.s.	0.561143	0.0234403	0.196267	n.s.	0.265147	0.461622	0.802497	n.s.	0.718605	0.215486	0.539827	n.s.
20668	Sox13	SRY (sex determining region Y)-box 13	uc007cqk.1	chr1	chr1_133422713_133425712	1		chr1:133423058-133424444	7	2.08887	0.000177812	0.00394614	sigUP	4.96008	1.67111e-07	2.55649e-05	sigUP	1.55099	0.0478443	0.254948	n.s.	2.12785	2.09808e-05	0.00134662	sigUP	2.23619	0.00288928	0.0463682	sigUP	2.22033	0.00261237	0.0430704	sigUP	0.720483	0.0637574	0.329809	n.s.	2.20571	0.000483051	0.0232251	sigUP	-0.00987336	0.855604	1	n.s.
71709	Syde1	synapse defective 1, Rho GTPase, homolog 1 (C. elegans)	uc007fyb.2	chr10	chr10_78590465_78593464	3				4.29949	0.000178564	0.00395791	sigUP									-1.70215	0.0522284	0.246169	n.s.									-0.937775	0.172432	0.522505	n.s.
75767	Rab11fip1	RAB11 family interacting protein 1 (class I)	uc009lhz.2	chr8	chr8_27173147_27176146	6		chr8:27174089-27174778	7	1.06713	0.000182023	0.00402958	sigUP	0.80589	0.070515	0.260682	n.s.	1.08502	0.0146087	0.141285	n.s.	0.278896	0.191292	0.491688	n.s.	0.260834	0.421533	0.71964	n.s.	-0.00105097	0.997398	1	n.s.	-0.18661	0.265753	0.627824	n.s.	-0.237267	0.329818	0.715398	n.s.	-0.135893	0.581207	0.860854	n.s.
56371	Fzr1	fizzy and cell division cycle 20 related 1	uc011xjh.1	chr10	chr10_81376871_81379870	5		chr10:81378148-81379056	7	1.15697	0.00018381	0.0040641	sigUP	1.87249	0.00364724	0.0430128	sigUP	-0.151267	0.923261	1	n.s.	0.414012	0.0786381	0.308876	n.s.	0.845782	0.0229342	0.153882	n.s.	-0.509728	0.154448	0.45596	n.s.	0.540923	0.00523392	0.0870352	n.s.	1.05526	0.00186224	0.056161	n.s.	1.11	0.0232918	0.161697	n.s.
14545	Gdap1	ganglioside-induced differentiation-associated-protein 1	uc007akb.2	chr1	chr1_17143873_17146872			chr1:17145468-17145795	7	-1.07985	2.01883e-05	0.000755176	sigDOWN	-1.14636	0.000210735	0.00624338	sigDOWN	0.210423	0.474044	0.816689	n.s.	0.0446497	0.815788	0.973088	n.s.	-0.0241086	0.907792	0.977623	n.s.	-0.165235	0.519029	0.827978	n.s.	0.253251	0.118314	0.441716	n.s.	0.266803	0.129288	0.504557	n.s.	0.121894	0.554865	0.843475	n.s.
21856	Timm44	translocase of inner mitochondrial membrane 44	uc009ktq.2	chr8	chr8_4274406_4277405	5		chr8:4275697-4275947	7	1.1421	0.000184597	0.00407141	sigUP	0.688906	0.0960932	0.310953	n.s.	0.565952	0.185952	0.521343	n.s.	0.832375	0.000418116	0.0113728	n.s.	0.846766	0.00868394	0.0895829	n.s.	0.836017	0.0314542	0.181979	n.s.	0.210558	0.264678	0.62726	n.s.	0.164606	0.538984	0.843128	n.s.	-0.315584	0.257188	0.583439	n.s.
17919	Myo5b	myosin VB	uc008fpo.1	chr18	chr18_74441119_74444118			chr18:74442475-74443028	7	1.13831	0.000184864	0.00407226	sigUP	0.970877	0.00847155	0.0725184	n.s.	-0.458901	0.630993	0.925589	n.s.	0.703887	0.00311813	0.0432634	n.s.	0.774358	0.0021509	0.0385646	n.s.	0.736705	0.254726	0.586294	n.s.	0.241248	0.240113	0.600973	n.s.	0.165997	0.445823	0.793791	n.s.	2.13807	0.000137204	0.00712613	sigUP
12845	Comp	cartilage oligomeric matrix protein	uc009mad.2	chr8	chr8_70372048_70375047			chr8:70374474-70375385	2	-0.604819	0.734727	0.945186	n.s.									-2.46637	0.0668865	0.282341	n.s.									0.59009	0.523911	0.838726	n.s.
20935	Surf6	surfeit gene 6	uc008iwc.1	chr2	chr2_26901314_26904313	8		chr2:26902575-26902927	7	0.996576	0.000186361	0.00409511	n.s.	1.79911	0.000119464	0.00418497	sigUP	0.988265	0.0470661	0.252238	n.s.	0.30611	0.149843	0.431025	n.s.	0.409561	0.295506	0.60688	n.s.	0.295239	0.456932	0.775599	n.s.	0.191082	0.26395	0.62654	n.s.	0.362336	0.193472	0.5926	n.s.	-0.0982799	0.724919	0.954383	n.s.
319169	Hist1h2ak	histone cluster 1, H2ak	uc007prg.2	chr13	chr13_21752413_21755412			chr13:21754134-21754461	2	-0.313862	0.74927	0.953663	n.s.									-1.09732	0.0864388	0.322933	n.s.									0.653118	0.153497	0.494914	n.s.
53382	Txnl1	thioredoxin-like 1	uc008fdy.1	chr18	chr18_63690860_63693859			chr18:63691786-63692728	7	-1.1592	2.19157e-05	0.000802961	sigDOWN	-1.32164	0.0024035	0.0333302	sigDOWN	-1.04834	0.044469	0.246207	n.s.	-0.65729	0.00147455	0.0261016	n.s.	-0.784054	0.0076114	0.0829515	n.s.	-0.356722	0.451826	0.772398	n.s.	-0.183778	0.271164	0.633296	n.s.	-0.0642247	0.787702	0.942911	n.s.	-0.0573544	0.844034	1	n.s.
17069	Ly6e	lymphocyte antigen 6 complex, locus E	uc011zui.1	chr15	chr15_74953571_74956570			chr15:74955438-74955850	7	1.25773	0.000192865	0.00421768	sigUP									2.08561	3.23285e-13	1.44209e-09	sigUP									0.774243	0.00122206	0.0409061	n.s.
11988	Slc7a2	solute carrier family 7 (cationic amino acid transporter, y+ system), member 2	uc009lng.1	chr8	chr8_40860867_40863866	4		chr8:40862123-40862833	7	-1.04866	2.8254e-05	0.00099829	sigDOWN									-0.347682	0.0597638	0.265993	n.s.									-0.459332	0.00326739	0.0682671	n.s.
432860	B020004C17Rik	RIKEN cDNA B020004C17 gene	uc007ucu.1	chr14	chr14_57013634_57016633					1.27934	0.000194627	0.00425059	sigUP	1.42136	0.00146535	0.023802	sigUP	0.9824	0.0172513	0.154781	n.s.	0.719057	0.0124609	0.106791	n.s.	0.886524	0.0178283	0.135727	n.s.	0.589199	0.0596887	0.2658	n.s.	-0.277625	0.233341	0.593216	n.s.	-0.181135	0.498324	0.82359	n.s.	-0.312898	0.238334	0.565234	n.s.
72993	Appl1	adaptor protein, phosphotyrosine interaction, PH domain and leucine zipper containing 1	uc007sti.1	chr14	chr14_26969052_26972051			chr14:26969891-26970847	7	-1.17517	2.9953e-05	0.00104589	sigDOWN	-1.16093	0.0273719	0.147823	n.s.	-2.40812	0.0076061	0.0999754	n.s.	-0.179511	0.403119	0.71167	n.s.	-0.119235	0.699838	0.885213	n.s.	-0.311661	0.676376	0.932482	n.s.	0.36549	0.0375785	0.252642	n.s.	0.530727	0.0492758	0.332294	n.s.	-0.140103	0.758753	0.972674	n.s.
109785	Pgm3	phosphoglucomutase 3	uc012gxq.1	chr9	chr9_86570343_86573342			chr9:86571568-86572410	7	1.00821	0.000196837	0.00428543	sigUP	1.05771	0.00456367	0.0498685	sigUP	0.464044	0.218065	0.561352	n.s.	0.575373	0.00604392	0.0674432	n.s.	0.360185	0.221618	0.530797	n.s.	0.20437	0.493053	0.80774	n.s.	-0.163603	0.326448	0.68567	n.s.	0.0589726	0.786621	0.942911	n.s.	-0.308623	0.150511	0.450652	n.s.
17749	Polr2k	polymerase (RNA) II (DNA directed) polypeptide K	uc007vml.2	chr15	chr15_36172510_36175509					1.24617	0.000196943	0.00428543	sigUP	2.07816	0.000308785	0.00817018	sigUP	0.903109	0.0313398	0.208596	n.s.	0.377023	0.155504	0.439461	n.s.	0.488125	0.399187	0.701789	n.s.	0.102896	0.739605	0.96721	n.s.	-0.0177648	0.928197	1	n.s.	0.541994	0.151036	0.540313	n.s.	-0.120288	0.600382	0.873378	n.s.
217995	Heatr1	HEAT repeat containing 1	uc007pll.1	chr13	chr13_12423120_12426119					1.2123	0.000198785	0.00432025	sigUP									0.371434	0.17304	0.464854	n.s.									-0.11036	0.587184	0.878122	n.s.
108645	Mat2b	methionine adenosyltransferase II, beta	uc007ilq.2	chr11	chr11_40693704_40696703					-0.624263	0.0002005	0.00433638	n.s.	-0.85818	0.00188428	0.0284127	n.s.	-0.163512	0.555387	0.869612	n.s.	-0.576584	7.26471e-06	0.000645882	n.s.	-0.79835	2.43736e-05	0.00169487	n.s.	-0.530099	0.00594559	0.0700052	n.s.	0.149196	0.163957	0.511895	n.s.	0.168941	0.280084	0.678373	n.s.	-0.0717131	0.654635	0.909228	n.s.
217066	Elobl	elongin B-like	uc007kvy.2	chr11	chr11_88965418_88968417					1.00968	0.000200479	0.00433638	sigUP	0.735941	0.0450197	0.200415	n.s.	0.809322	0.0347006	0.219749	n.s.	-0.215655	0.308075	0.623659	n.s.	-0.539317	0.0519219	0.247659	n.s.	-0.442878	0.1692	0.479344	n.s.	0.0313038	0.853736	1	n.s.	0.0967127	0.663012	0.89243	n.s.	-0.0604484	0.783649	0.985077	n.s.
54354	Rassf5	Ras association (RalGDS/AF-6) domain family member 5	uc007cnd.1	chr1	chr1_131243679_131246678	5		chr1:131244663-131245555	7	-1.36395	3.01463e-05	0.00104749	sigDOWN	-1.22742	0.00862254	0.0735802	n.s.	-1.90974	0.130567	0.438148	n.s.	0.265556	0.288583	0.604649	n.s.	0.0944727	0.75909	0.912947	n.s.	-0.240756	0.761664	0.978708	n.s.	0.223205	0.279632	0.640703	n.s.	0.448028	0.0787218	0.416273	n.s.	-0.395136	0.351905	0.682028	n.s.
27370	Rps26	ribosomal protein S26	uc007hno.2	chr10	chr10_128625007_128628006			chr10:128626156-128626554	7	0.936033	0.000200311	0.00433638	n.s.	0.80771	0.0132859	0.0955448	n.s.	0.526332	0.113154	0.411616	n.s.	-0.258081	0.179457	0.472908	n.s.	-0.231023	0.320491	0.631082	n.s.	-0.580954	0.0176528	0.130744	n.s.	-0.030722	0.84446	1	n.s.	-0.025254	0.894194	0.978763	n.s.	-0.0868242	0.650474	0.907275	n.s.
14148	Fdx1	ferredoxin 1	uc009plo.2	chr9	chr9_51962103_51965102	6		chr9:51963072-51963638	7	-1.59117	3.36011e-05	0.00114199	sigDOWN	0.789986	0.376714	0.648859	n.s.	-3.31968	0.00203943	0.0458782	sigDOWN	-0.554452	0.0673074	0.283176	n.s.	-0.712151	0.225739	0.535486	n.s.	-0.322936	0.999896	1	n.s.	-0.0847995	0.738576	0.959107	n.s.	-0.335782	0.508135	0.829379	n.s.	-0.235778	0.687555	0.932546	n.s.
21353	Tank	TRAF family member-associated Nf-kappa B activator	uc008juz.2	chr2	chr2_61591597_61594596		7	chr2:61593005-61593592	7	-1.13407	3.71273e-05	0.00123134	sigDOWN	-1.27305	0.0039857	0.0453798	sigDOWN	-1.84428	0.00119444	0.0333888	sigDOWN	-0.906092	1.9818e-05	0.00130005	n.s.	-0.961996	0.00131984	0.0281857	n.s.	-1.04244	0.0124442	0.108788	n.s.	-0.136047	0.4395	0.774506	n.s.	-0.134016	0.592323	0.864739	n.s.	-0.214928	0.422369	0.742852	n.s.
626175	Gm6654	predicted pseudogene 6654	uc029wcs.1	chr6	chr6_146646303_146649302					1.04237	0.000203816	0.00439214	sigUP									-0.466714	0.057364	0.259783	n.s.									-0.208623	0.253896	0.615358	n.s.
68969	Eif1b	eukaryotic translation initiation factor 1B	uc009scp.2	chr9	chr9_120491106_120494105			chr9:120492382-120493084	7	-1.11673	3.75765e-05	0.00124393	sigDOWN	-0.596929	0.221691	0.495622	n.s.	-1.87646	0.000477713	0.0193897	sigDOWN	0.0724745	0.741406	0.935005	n.s.	0.0820695	0.814412	0.938908	n.s.	-1.45801	4.7661e-05	0.00324225	sigDOWN	0.129687	0.456914	0.787854	n.s.	0.250986	0.370021	0.743549	n.s.	-0.322277	0.248391	0.572971	n.s.
19708	Dpf2	D4, zinc and double PHD fingers family 2	uc056zhh.1	chr19	chr19_5911372_5914371	8		chr19:5912254-5912967	7	1.04863	0.000207578	0.00446243	sigUP	0.534432	0.189671	0.457145	n.s.	1.46412	0.000126931	0.0087541	sigUP	0.37883	0.0790681	0.309524	n.s.	-0.119493	0.694005	0.883012	n.s.	0.414571	0.189396	0.505737	n.s.	-0.032006	0.852617	1	n.s.	0.60968	0.0103655	0.156605	n.s.	-0.350579	0.109299	0.381689	n.s.
101118	Tmem168	transmembrane protein 168	uc009ayn.1	chr6	chr6_13606564_13609563	5		chr6:13607564-13608141	7	-1.19023	3.95207e-05	0.00128212	sigDOWN	-0.985699	0.0194924	0.12104	n.s.	-1.54991	0.0260689	0.187474	n.s.	0.103608	0.635563	0.873193	n.s.	0.178878	0.543916	0.796776	n.s.	0.997262	0.0232954	0.152627	n.s.	0.0576606	0.742497	0.960915	n.s.	0.178045	0.452757	0.79626	n.s.	0.21622	0.535759	0.826813	n.s.
67187	Zmynd19	zinc finger, MYND domain containing 19	uc008ipo.1	chr2	chr2_24948302_24951301	7		chr2:24949417-24950409	7	0.688167	0.000208504	0.00447156	n.s.	0.331177	0.258534	0.533425	n.s.	0.887517	0.00639069	0.0916035	n.s.	0.107359	0.463693	0.758009	n.s.	0.0386066	0.856581	0.95567	n.s.	0.158266	0.54754	0.847186	n.s.	0.36861	0.00210407	0.0537096	n.s.	0.374331	0.0282306	0.262757	n.s.	0.413996	0.0411794	0.226212	n.s.
12771	Ccr3	chemokine (C-C motif) receptor 3	uc009sha.2	chr9	chr9_124020471_124023470		6			3.73066	0.000209396	0.00447992	sigUP	2.93314	0.00711525	0.0647919	n.s.	-0.67492	0.999985	1	n.s.	0.00123344	0.967187	1	n.s.	-0.319912	0.618447	0.838567	n.s.	0.0964292	0.766805	0.9811	n.s.	0.638359	0.238328	0.59911	n.s.	-0.412258	0.507607	0.829168	n.s.	2.93369	0.000104112	0.00608334	sigUP
209966	Pgbd5	piggyBac transposable element derived 5	uc009nxb.1	chr8	chr8_124432437_124435436		8	chr8:124433752-124434782	7	1.6362	0.000209323	0.00447992	sigUP	2.26883	0.000213557	0.00629758	sigUP	-0.344866	0.516363	0.843299	n.s.	0.977358	0.00336422	0.0454561	n.s.	1.0699	0.00490344	0.0640914	n.s.	-0.197496	0.741678	0.968417	n.s.	0.803585	0.00333386	0.0688538	n.s.	0.751314	0.018604	0.214468	n.s.	0.861459	0.112773	0.387293	n.s.
66899	Fip1l1	FIP1 like 1 (S. cerevisiae)	uc008xtn.2	chr5	chr5_74533982_74536981			chr5:74535394-74536032	7	-0.796215	0.000209822	0.00448366	n.s.	-0.449005	0.192978	0.460759	n.s.	-1.1213	0.00150306	0.0384807	sigDOWN	-0.759558	4.26147e-06	0.000464471	n.s.	-0.829104	0.000434507	0.0140596	n.s.	-0.730564	0.00451559	0.0605022	n.s.	0.205345	0.126712	0.454081	n.s.	0.126828	0.505528	0.827854	n.s.	-0.00681794	0.965926	1	n.s.
18933	Prrx1	paired related homeobox 1	uc007dhh.1	chr1	chr1_163312151_163315150			chr1:163312002-163312621	7	4.0798	0.000210798	0.00449912	sigUP									2.33758	0.0126043	0.107441	n.s.									0.0236722	0.910671	1	n.s.
319239	Npsr1	neuropeptide S receptor 1	uc009oox.1	chr9	chr9_24096518_24099517					2.37645	0.000211224	0.00450283	sigUP	2.42835	0.000299557	0.00810443	sigUP	0.471553	0.999912	1	n.s.	2.42613	2.26781e-05	0.00139533	sigUP	2.03822	0.000211686	0.00820797	sigUP	0.0993794	0.999918	1	n.s.	0.239484	0.586484	0.877672	n.s.	-0.106915	0.810591	0.95195	n.s.	-0.0540653	0.99987	1	n.s.
320506	Lmbrd2	LMBR1 domain containing 2	uc011zre.1	chr15	chr15_9139070_9142069			chr15:9140267-9141139	7	-1.32709	4.31353e-05	0.0013744	sigDOWN	-1.33982	0.0106959	0.0841056	n.s.	-1.89034	0.0194019	0.163739	n.s.	-0.176708	0.483922	0.772565	n.s.	-0.106362	0.788059	0.926856	n.s.	-1.70432	0.0381027	0.202196	n.s.	0.17524	0.372482	0.724617	n.s.	0.0776888	0.787291	0.942911	n.s.	-0.0252443	0.863809	1	n.s.
215193	Diexf	digestive organ expansion factor homolog (zebrafish)	uc007edw.1	chr1	chr1_193128752_193131751	4		chr1:193129820-193130377	7	-1.12254	4.56149e-05	0.001438	sigDOWN	-0.633416	0.150099	0.400825	n.s.	-1.51019	0.000658656	0.0231595	sigDOWN	-0.441482	0.0341717	0.193746	n.s.	-0.33376	0.280832	0.59417	n.s.	-0.441787	0.219671	0.544743	n.s.	-0.542624	0.00105188	0.0373726	n.s.	-0.293029	0.2136	0.611543	n.s.	-0.773092	0.00083058	0.0225435	n.s.
76582	Ipo11	importin 11	uc007rtw.1	chr13	chr13_106874780_106877779					1.09489	0.000212504	0.00451393	sigUP	1.05169	0.0314628	0.160636	n.s.	0.879422	0.0794184	0.339546	n.s.	0.658948	0.00284216	0.0405701	n.s.	0.974184	0.00367454	0.0544506	n.s.	0.357969	0.414305	0.739021	n.s.	-0.0258445	0.88298	1	n.s.	-0.271331	0.312306	0.703771	n.s.	0.203528	0.53559	0.826813	n.s.
100855	Tbc1d14	TBC1 domain family, member 14	uc008xet.1	chr5	chr5_36580290_36583289			chr5:36581524-36582470	6	1.02402	0.000213563	0.0045212	sigUP	0.639435	0.0982343	0.314821	n.s.	-2.0417	0.0879156	0.359595	n.s.	0.532915	0.0143906	0.116397	n.s.	0.471627	0.0871258	0.329977	n.s.	-1.23101	0.188447	0.504484	n.s.	0.626493	0.000662254	0.0290334	n.s.	0.472534	0.0427859	0.30933	n.s.	-0.0576975	0.906689	1	n.s.
16418	Eif6	eukaryotic translation initiation factor 6	uc029uhr.1	chr2	chr2_155825426_155828425	6		chr2:155826091-155826831	7	0.889486	0.000213413	0.0045212	n.s.									-0.0725772	0.69491	0.908464	n.s.									-0.0863264	0.560509	0.860872	n.s.
11843	Arf4	ADP-ribosylation factor 4	uc007sta.1	chr14	chr14_26636697_26639696			chr14:26637891-26638619	7	-1.04913	4.57621e-05	0.00144009	sigDOWN	-0.677631	0.0902777	0.299449	n.s.	-0.793051	0.0532822	0.270886	n.s.	-0.91164	1.18928e-06	0.000173937	n.s.	-0.491644	0.0838627	0.324318	n.s.	-1.06586	0.000475779	0.0149373	sigDOWN	-0.577336	0.000143835	0.0106936	n.s.	-0.246878	0.264993	0.664179	n.s.	-1.04387	5.06014e-06	0.000700883	sigDOWN
107047	Psmg2	proteasome (prosome, macropain) assembly chaperone 2	uc008fmt.1	chr18	chr18_67640099_67643098			chr18:67640843-67641784	7	-1.90852	5.07951e-05	0.00155794	sigDOWN	-1.7033	0.0323948	0.163135	n.s.	-2.06312	0.00584166	0.0866873	n.s.	-0.523229	0.152053	0.434301	n.s.	-0.150811	0.765484	0.916968	n.s.	-1.12828	0.0347853	0.191296	n.s.	-0.0473753	0.869682	1	n.s.	-0.125765	0.75601	0.931135	n.s.	-0.113189	0.768373	0.978077	n.s.
66229	Rpl7l1	ribosomal protein L7-like 1	uc008cuk.1	chr17	chr17_46781157_46784156					1.1765	0.000217206	0.00458652	sigUP	0.990293	0.0096469	0.0788814	n.s.	1.04703	0.00582863	0.0866873	n.s.	0.158337	0.534708	0.809029	n.s.	-0.0799704	0.790549	0.928098	n.s.	0.216916	0.487164	0.802467	n.s.	-0.346169	0.0696152	0.342472	n.s.	-0.504732	0.0211302	0.227935	n.s.	-0.17035	0.426664	0.745731	n.s.
13052	Cxadr	coxsackie virus and adenovirus receptor	uc007zso.2	chr16	chr16_78300171_78303170			chr16:78301662-78302372	7	-2.03382	5.26031e-05	0.00158547	sigDOWN	-1.56849	0.0183078	0.116434	n.s.	-2.46869	0.000582865	0.0214158	sigDOWN	-0.719338	0.0628562	0.273081	n.s.	-0.578819	0.236939	0.546684	n.s.	-1.64984	0.00163332	0.0338016	sigDOWN	-0.394109	0.198188	0.553926	n.s.	0.159311	0.674691	0.898013	n.s.	-0.766231	0.0368313	0.212988	n.s.
101772	Ano1	anoctamin 1, calcium activated chloride channel	uc009kqn.2	chr7	chr7_144737093_144740092			chr7:144738381-144738679	2	-0.0765179	0.755034	0.956691	n.s.									1.23537	0.424927	0.727914	n.s.									2.47132	0.0414433	0.265521	n.s.
269152	Kif26b	kinesin family member 26B	uc007dvh.2	chr1	chr1_178527625_178530624			chr1:178527288-178530895	7	2.47384	0.000218506	0.00460214	sigUP	3.73403	0.000422214	0.0103874	sigUP	1.1388	0.99993	1	n.s.	1.60743	0.00643054	0.0703496	n.s.	1.32494	0.0437176	0.22833	n.s.	-0.0662866	1	1	n.s.	0.702071	0.192333	0.547738	n.s.	1.2681	0.039504	0.29902	n.s.	-0.583856	0.699446	0.939818	n.s.
226169	Pprc1	peroxisome proliferative activated receptor, gamma, coactivator-related 1	uc008hsb.1	chr19	chr19_46055039_46058038			chr19:46056535-46057317	7	1.32793	0.000219611	0.00461544	sigUP	1.54182	0.000888883	0.0171345	sigUP	0.721729	0.136546	0.446867	n.s.	0.561542	0.0407692	0.214039	n.s.	0.596935	0.101421	0.359005	n.s.	0.752203	0.0325504	0.184555	n.s.	0.0467401	0.833926	1	n.s.	0.154873	0.574549	0.856378	n.s.	-0.110746	0.678956	0.925155	n.s.
93673	Nat8f2	N-acetyltransferase 8 (GCN5-related) family member 2	uc009cqi.1	chr6	chr6_85867638_85870637					1.21058	0.000220159	0.00462152	sigUP	1.03466	0.00397061	0.0453307	sigUP	-2.45654	0.0209545	0.169043	n.s.	1.03054	0.000103764	0.00421746	sigUP	1.11287	4.89739e-05	0.00288158	sigUP	0.240459	0.734469	0.9653	n.s.	-0.322	0.123019	0.447738	n.s.	-0.193663	0.363506	0.740438	n.s.	0.0356296	0.980295	1	n.s.
240672	Dusp5	dual specificity phosphatase 5	uc008hwx.1	chr19	chr19_53527818_53530817	4		chr19:53528702-53529709	7	-2.27483	5.53303e-05	0.00164333	sigDOWN	-0.128241	0.900649	0.970302	n.s.	-2.49686	0.00616111	0.0903725	n.s.	0.260857	0.550704	0.818782	n.s.	0.811945	0.208565	0.516353	n.s.	-0.93257	0.171436	0.482269	n.s.	0.730646	0.0439203	0.273939	n.s.	0.558614	0.305736	0.69911	n.s.	0.507411	0.281188	0.611189	n.s.
228980	Taf4	TATA-box binding protein associated factor 4	uc012clu.1	chr2	chr2_179927925_179930924	7				-0.906485	0.000222024	0.00464973	n.s.	-0.660235	0.174611	0.435561	n.s.	0.430586	0.391188	0.749421	n.s.	-0.976526	1.64251e-06	0.000218712	n.s.	-0.963585	0.0039888	0.0571751	n.s.	-1.14844	0.048243	0.233018	n.s.	0.176771	0.267605	0.629183	n.s.	0.38515	0.141641	0.525059	n.s.	0.26787	0.480366	0.786495	n.s.
23885	Gmcl1	germ cell-less, spermatogenesis associated 1	uc009csl.2	chr6	chr6_86731879_86734878	8		chr6:86732758-86733594	7	-1.62908	5.83071e-05	0.00171136	sigDOWN	-1.12138	0.137685	0.381267	n.s.	-1.31683	0.135242	0.444329	n.s.	-0.370186	0.222123	0.531279	n.s.	-0.100557	0.833397	0.94721	n.s.	-0.896286	0.154827	0.456773	n.s.	-0.507273	0.0328159	0.235627	n.s.	-0.125475	0.747666	0.928017	n.s.	-1.63224	0.000343147	0.0132442	sigDOWN
72584	Cul4b	cullin 4B	uc009tac.2	chrX	chrX_38574697_38577696					-0.582973	0.00022525	0.00470626	n.s.	-0.823343	0.00590969	0.059108	n.s.	0.160458	0.707406	0.970823	n.s.	-0.365514	0.00329154	0.0446623	n.s.	-0.627421	0.0015709	0.0314477	n.s.	0.0994847	0.80368	0.999232	n.s.	-0.14334	0.157535	0.501587	n.s.	-0.110557	0.498439	0.823619	n.s.	-0.130758	0.79433	0.990356	n.s.
237353	Sh3rf3	SH3 domain containing ring finger 3	uc007fdj.2	chr10	chr10_58811859_58814858			chr10:58812259-58814099	7	2.4044	0.000225938	0.0047151	sigUP									0.0869353	0.859603	0.991692	n.s.									-0.685683	0.124835	0.451261	n.s.
27632	Nelfe	negative elongation factor complex member E, Rdbp	uc008cdx.1	chr17	chr17_34848891_34851890	8		chr17:34850134-34850644	7	1.38785	0.0002271	0.00473382	sigUP									0.652348	0.023243	0.154921	n.s.									-0.201511	0.359665	0.713134	n.s.
12974	Cs	citrate synthase	uc007hmj.1	chr10	chr10_128336332_128339331	5		chr10:128337603-128338095	7	0.667092	0.000228695	0.0047615	n.s.	0.702286	0.0158872	0.106356	n.s.	0.736844	0.0259388	0.187017	n.s.	0.304136	0.0312261	0.183666	n.s.	0.236423	0.242091	0.551571	n.s.	0.0620063	0.811672	1	n.s.	-0.0602831	0.611759	0.892528	n.s.	0.0531442	0.756768	0.931322	n.s.	-0.559611	0.00385229	0.0574753	n.s.
66588	Cmpk1	cytidine monophosphate (UMP-CMP) kinase 1	uc008ueg.2	chr4	chr4_114985729_114988728	5		chr4:114986698-114987141	7	-1.09805	5.87546e-05	0.00172144	sigDOWN	-1.00348	0.0146139	0.101529	n.s.	-0.962512	0.0931709	0.372111	n.s.	-0.382534	0.0678544	0.284408	n.s.	-0.256763	0.367618	0.674327	n.s.	-1.98241	0.000314922	0.0112278	sigDOWN	0.15213	0.376496	0.726674	n.s.	0.104761	0.656731	0.890386	n.s.	-0.376889	0.178401	0.491193	n.s.
382035	Pabpn1l	poly(A)binding protein nuclear 1-like	uc009ntk.1	chr8	chr8_122621236_122624235					1.97718	0.000229388	0.00477015	sigUP	2.12519	0.00145729	0.0237333	sigUP	-0.416504	0.935706	1	n.s.	-0.187554	0.674614	0.89729	n.s.	-0.402101	0.354224	0.661879	n.s.	-1.19867	0.238573	0.56737	n.s.	0.0445852	0.907177	1	n.s.	-0.330001	0.382984	0.749524	n.s.	0.252064	0.999882	1	n.s.
72692	Hnrnpll	heterogeneous nuclear ribonucleoprotein L-like	uc008dqk.2	chr17	chr17_80060769_80063768	8		chr17:80061181-80062637	7	-1.60873	6.40809e-05	0.0018421	sigDOWN	-1.7199	0.0037437	0.0436147	sigDOWN	-1.14732	0.101311	0.389248	n.s.	-0.262465	0.37636	0.68897	n.s.	-0.866369	0.0471222	0.235212	n.s.	0.0425881	0.925544	1	n.s.	-0.0374103	0.872947	1	n.s.	0.386948	0.2402	0.640584	n.s.	-0.0224271	0.94735	1	n.s.
233863	Gtf3c1	general transcription factor III C 1	uc009jqh.1	chr7	chr7_125706189_125709188	7		chr7:125707322-125708258	7	0.868126	0.000234762	0.0048651	n.s.	0.71433	0.0640777	0.245989	n.s.	1.22681	0.00150465	0.0384807	sigUP	0.302974	0.104753	0.358738	n.s.	0.451006	0.125827	0.399662	n.s.	0.243669	0.452973	0.772801	n.s.	-0.291309	0.0467562	0.2829	n.s.	-0.136233	0.539188	0.843128	n.s.	-0.705983	0.00199029	0.0382336	n.s.
56200	Ddx21	DEAD (Asp-Glu-Ala-Asp) box polypeptide 21	uc007fhn.1	chr10	chr10_62600799_62603798	6		chr10:62601952-62602436	7	1.37825	0.000235352	0.00487168	sigUP	1.14613	0.0239457	0.137279	n.s.	1.25543	0.0207116	0.168396	n.s.	-0.188543	0.499043	0.784411	n.s.	0.168506	0.657114	0.86363	n.s.	-1.36018	0.00151395	0.0322956	sigDOWN	0.234068	0.299771	0.660184	n.s.	-0.0178652	0.951565	0.995613	n.s.	0.0419138	0.896283	1	n.s.
105298	Epdr1	ependymin related protein 1 (zebrafish)	uc007ppf.3	chr13	chr13_19618331_19621330			chr13:19619242-19619765	7	4.55304	0.000237801	0.00489694	sigUP									-0.22296	0.99997	1	n.s.									1.10724	0.99983	1	n.s.
70998	Phf6	PHD finger protein 6	uc009tep.2	chrX	chrX_52910714_52913713	5		chrX:52912082-52912673	7	-1.08533	7.99568e-06	0.000373474	sigDOWN	-0.867565	0.0185809	0.117108	n.s.	-0.415871	0.824119	1	n.s.	-0.439035	0.0297066	0.178162	n.s.	-0.551938	0.0249958	0.162656	n.s.	-0.77249	0.519595	0.827978	n.s.	-0.209834	0.206936	0.564407	n.s.	-0.00720622	0.968139	0.999434	n.s.	-1.13745	0.0280966	0.182205	n.s.
235180	Fez1	fasciculation and elongation protein zeta 1 (zygin I)	uc009ouc.1	chr9	chr9_36831184_36834183		2			4.87415	0.000237724	0.00489694	sigUP									1.82551	0.072676	0.29568	n.s.									0.0213942	0.96564	1	n.s.
105171	Arrdc3	arrestin domain containing 3	uc007rhi.2	chr13	chr13_80881922_80884921	5		chr13:80883030-80883352	7	-1.8852	7.16829e-05	0.00201741	sigDOWN	-0.956976	0.171734	0.431591	n.s.	-3.39717	5.99484e-06	0.00117304	sigDOWN	-0.55013	0.164307	0.452776	n.s.	-0.383468	0.471116	0.749758	n.s.	-1.39501	0.00234032	0.0409576	sigDOWN	-0.448302	0.171299	0.521318	n.s.	-0.602445	0.126624	0.498555	n.s.	-0.617855	0.115856	0.392439	n.s.
380878	AF067063	cDNA sequence AF067063	uc029sdn.1	chr13	chr13_119828718_119831717					1.22124	0.00023756	0.00489694	sigUP									0.700169	0.0112527	0.100593	n.s.									-0.0713603	0.746445	0.962203	n.s.
22289	Kdm6a	lysine (K)-specific demethylase 6A	uc009ssn.1	chrX	chrX_18161884_18164883			chrX:18161829-18163568	7	-0.936109	0.000237945	0.00489694	n.s.	-0.865624	0.026275	0.144025	n.s.	-0.497988	0.999953	1	n.s.	-1.2937	2.31861e-12	5.91014e-09	sigDOWN	-1.50893	2.84446e-09	1.49583e-06	sigDOWN	0.0598665	0.749525	0.972625	n.s.	0.22661	0.132121	0.463331	n.s.	0.307701	0.130845	0.507631	n.s.	-0.0446198	0.981589	1	n.s.
30945	Rnf19a	ring finger protein 19A	uc007vmq.1	chr15	chr15_36281648_36284647	5		chr15:36282441-36283476	7	-0.720729	0.000239772	0.00492319	n.s.	0.634319	0.125076	0.362519	n.s.	-2.28645	1.26276e-05	0.00204324	sigDOWN	-0.046026	0.76987	0.949722	n.s.	-0.187805	0.527023	0.788147	n.s.	-0.631506	0.135892	0.425686	n.s.	0.425637	0.000790861	0.031569	n.s.	0.565018	0.0170507	0.205332	n.s.	0.49262	0.0803839	0.322217	n.s.
99929	Tiparp	TCDD-inducible poly(ADP-ribose) polymerase	uc008pkr.1	chr3	chr3_65526947_65529946	6		chr3:65527715-65529467	7	-1.00108	7.16567e-05	0.00201741	sigDOWN	-1.39667	7.23925e-06	0.000511967	sigDOWN	-0.35787	0.541492	0.860202	n.s.	-0.786431	5.86601e-05	0.00283977	n.s.	-0.885873	3.20649e-05	0.00212436	n.s.	-0.879785	0.0265629	0.164823	n.s.	0.311144	0.0552439	0.306313	n.s.	0.262725	0.131836	0.509308	n.s.	-0.127349	0.655518	0.909703	n.s.
24055	Sh3bp2	SH3-domain binding protein 2	uc008xcl.2	chr5	chr5_34524284_34527283			chr5:34525707-34526133	7	0.967459	0.000241183	0.00494079	n.s.	0.904202	0.012553	0.0918445	n.s.	0.499159	0.491656	0.828519	n.s.	0.749512	0.000221503	0.00712122	n.s.	0.607961	0.0123839	0.110614	n.s.	-0.579198	0.24924	0.579791	n.s.	0.249318	0.129816	0.459859	n.s.	0.214002	0.272092	0.671569	n.s.	0.31716	0.411593	0.734027	n.s.
12176	Bnip3	BCL2/adenovirus E1B interacting protein 3	uc009kfg.1	chr7	chr7_138908007_138911006	5		chr7:138909271-138909987	7	1.24023	0.000243825	0.00496919	sigUP	0.886429	0.0424248	0.193825	n.s.	1.20241	0.0118029	0.12751	n.s.	0.788033	0.00206876	0.0327689	n.s.	0.95271	0.00289184	0.0463682	n.s.	0.868416	0.0176948	0.130744	n.s.	-0.136958	0.529369	0.842119	n.s.	0.154126	0.560074	0.851107	n.s.	-0.598555	0.0304529	0.18966	n.s.
12725	Clcn3	chloride channel, voltage-sensitive 3	uc009ltn.2	chr8	chr8_60981812_60984811	8		chr8:60982715-60983709	7	-1.04462	7.34137e-05	0.00204356	sigDOWN	-1.18447	0.0230796	0.133741	n.s.	-1.599	0.00964005	0.114241	n.s.	0.0279855	0.890349	1	n.s.	0.360072	0.311929	0.623684	n.s.	-0.0645298	0.90809	1	n.s.	0.141444	0.379884	0.729593	n.s.	0.309289	0.24817	0.647934	n.s.	0.762538	0.0105623	0.104064	n.s.
24083	Natd1	N-acetyltransferase domain containing 1	uc007jgu.2	chr11	chr11_60912293_60915292		7	chr11:60913452-60913949	7	0.868226	0.00024424	0.00496919	n.s.	1.50632	5.40601e-05	0.00238148	sigUP	0.486741	0.250149	0.599656	n.s.	0.757216	4.08425e-05	0.00216247	n.s.	0.780374	0.0028939	0.0463682	n.s.	0.138063	0.675312	0.932092	n.s.	0.30999	0.0473136	0.284096	n.s.	0.422391	0.0628967	0.371378	n.s.	-0.038992	0.863606	1	n.s.
29876	Clic4	chloride intracellular channel 4 (mitochondrial)	uc008vgd.1	chr4	chr4_135271261_135274260	6		chr4:135272184-135273228	7	-0.728066	0.000243715	0.00496919	n.s.	-0.613073	0.0605031	0.236683	n.s.	-0.590984	0.0858027	0.354068	n.s.	0.230906	0.131472	0.403275	n.s.	0.167366	0.46616	0.746664	n.s.	-0.391962	0.123325	0.404703	n.s.	-0.243254	0.0496312	0.289686	n.s.	0.0417411	0.823732	0.955477	n.s.	-0.492405	0.00855469	0.0925398	n.s.
70380	Mospd1	motile sperm domain containing 1	uc009tfb.2	chrX	chrX_53369060_53372059					-0.701938	0.000243375	0.00496919	n.s.	-0.6054	0.0190403	0.119023	n.s.	-0.0626811	0.932791	1	n.s.	-0.328072	0.0297613	0.178378	n.s.	-0.372056	0.0454278	0.232797	n.s.	-0.574579	0.121617	0.401837	n.s.	-0.251216	0.0399317	0.260401	n.s.	-0.122622	0.419278	0.776878	n.s.	-0.523781	0.214304	0.538714	n.s.
380959	Alg10b	asparagine-linked glycosylation 10B (alpha-1,2-glucosyltransferase)	uc007xhj.1	chr15	chr15_90222811_90225810	8		chr15:90224110-90224639	7	-1.10212	7.54508e-05	0.00208711	sigDOWN	-0.833687	0.0380069	0.181082	n.s.	-0.862365	0.272299	0.62599	n.s.	0.155786	0.503684	0.78774	n.s.	0.0260465	0.930206	0.986965	n.s.	1.35558	0.0279413	0.169784	n.s.	-0.309069	0.118847	0.442388	n.s.	-0.332601	0.18845	0.588003	n.s.	-0.257354	0.508998	0.809335	n.s.
59015	Nup160	nucleoporin 160	uc008ksy.1	chr2	chr2_90677514_90680513			chr2:90678999-90679513	7	0.982741	0.000244779	0.00497447	n.s.	0.501043	0.273374	0.548582	n.s.	1.33555	0.0183762	0.159072	n.s.	0.211295	0.31134	0.627499	n.s.	0.207111	0.551733	0.803024	n.s.	-1.33045	0.00927121	0.0914513	n.s.	0.253759	0.124149	0.449783	n.s.	0.350201	0.212729	0.611543	n.s.	0.130602	0.718578	0.951045	n.s.
140721	Caskin2	CASK-interacting protein 2	uc007mip.1	chr11	chr11_115812093_115815092	4		chr11:115813281-115813897	7	1.17	0.000245828	0.00498662	sigUP	1.07697	0.0498192	0.211921	n.s.	0.0897833	0.95956	1	n.s.	0.839922	0.000646503	0.0151984	n.s.	0.989027	0.011095	0.103155	n.s.	0.0336353	0.929263	1	n.s.	0.229104	0.274474	0.635223	n.s.	0.356148	0.298063	0.694059	n.s.	-1.07314	0.0142526	0.123441	n.s.
64930	Tsc1	tuberous sclerosis 1	uc008iyy.2	chr2	chr2_28639733_28642732	8		chr2:28640881-28641803	7	0.866889	0.000245935	0.00498662	n.s.	0.901031	0.0408897	0.190081	n.s.	0.544309	0.333413	0.694242	n.s.	0.851195	3.70707e-06	0.000413408	n.s.	0.990426	0.00127132	0.0275693	n.s.	0.057901	0.987863	1	n.s.	0.135159	0.386086	0.734741	n.s.	-0.00942223	0.975079	1	n.s.	0.0771309	0.867645	1	n.s.
105372	Utp15	UTP15 small subunit processome component	uc007rom.1	chr13	chr13_98261493_98264492	7		chr13:98262849-98263491	7	0.703261	0.000246283	0.004988	n.s.	0.460494	0.0966507	0.312056	n.s.	0.535021	0.0569785	0.281844	n.s.	0.341832	0.0237813	0.156695	n.s.	0.225434	0.302559	0.614379	n.s.	0.181296	0.453485	0.773176	n.s.	-0.0149104	0.900551	1	n.s.	0.0703502	0.666693	0.894523	n.s.	-0.0593447	0.729981	0.957291	n.s.
67382	Brd3	bromodomain containing 3	uc008ixm.2	chr2	chr2_27473899_27476898		6	chr2:27474964-27476217	7	1.10663	0.000247123	0.00499933	sigUP	1.42101	0.00884207	0.074621	n.s.	1.09019	0.0680099	0.311005	n.s.	0.822376	0.000375477	0.0105506	n.s.	1.05521	0.00536168	0.0672392	n.s.	0.0784169	0.844925	1	n.s.	0.290069	0.116208	0.436985	n.s.	0.66785	0.0303736	0.270826	n.s.	-0.476684	0.174903	0.484106	n.s.
27379	Tcl1b1	T cell leukemia/lymphoma 1B, 1	uc007oxx.1	chr12	chr12_105158204_105161203		7			1.50683	0.000248451	0.0050205	sigUP	1.29646	0.0014583	0.0237333	sigUP	1.03513	0.122676	0.426746	n.s.	0.438638	0.170368	0.460863	n.s.	0.416148	0.159188	0.450878	n.s.	0.107835	0.767589	0.9811	n.s.	-0.409698	0.131514	0.462295	n.s.	-0.362805	0.147946	0.534945	n.s.	0.156497	0.625727	0.890143	n.s.
19878	Rock2	Rho-associated coiled-coil containing protein kinase 2	uc007nch.1	chr12	chr12_16893478_16896477			chr12:16894409-16895514	7	-1.17803	7.72861e-05	0.00212483	sigDOWN									-0.682858	0.00143283	0.0257981	n.s.									0.0713226	0.691355	0.933614	n.s.
19652	Rbm3	RNA binding motif (RNP1, RRM) protein 3	uc009sob.3	chrX	chrX_8144381_8147380	8		chrX:8145266-8145872	7	-0.739297	0.0143421	0.0860476	n.s.	-0.828159	0.0533233	0.220581	n.s.	-1.19535	0.999915	1	n.s.	-1.28837	9.58649e-09	4.88719e-06	sigDOWN	-1.45533	3.94744e-07	7.54858e-05	sigDOWN	0.442506	0.536218	0.839218	n.s.	-0.0750415	0.685384	0.929466	n.s.	0.0497153	0.839546	0.96081	n.s.	0.421364	0.999963	1	n.s.
107815	Scml2	Scm polycomb group protein like 2	uc009uty.2	chrX	chrX_161161250_161164249					-0.779799	0.000253329	0.00510176	n.s.	-0.470503	0.159244	0.412525	n.s.	-0.846402	0.63662	0.930275	n.s.	-0.470353	0.00400674	0.0511756	n.s.	-0.681646	0.00155703	0.0313418	n.s.	0.217888	0.698773	0.945557	n.s.	0.262759	0.0527787	0.299291	n.s.	0.376297	0.0328914	0.279178	n.s.	-0.339766	0.290094	0.619928	n.s.
78883	9630013K17Rik	RIKEN cDNA 9630013K17 gene	uc056ylo.1	chr11	chr11_63962726_63965725					1.24849	0.000254847	0.00512654	sigUP	2.09491	0.000577136	0.0130538	sigUP	2.67474	0.992523	1	n.s.	0.108108	0.652693	0.882357	n.s.	-0.279836	0.343822	0.653194	n.s.	0.395815	0.999815	1	n.s.	0.0105024	0.957658	1	n.s.	0.364303	0.241397	0.642352	n.s.	0.741751	1	1	n.s.
22404	Wiz	widely-interspaced zinc finger motifs	uc008bwo.2	chr17	chr17_32387451_32390450	3				1.40331	0.00025664	0.00515678	sigUP									0.233318	0.373707	0.68665	n.s.									-0.110107	0.627084	0.899664	n.s.
74117	Actr3	ARP3 actin-related protein 3	uc007ckf.2	chr1	chr1_125434228_125437227	8		chr1:125435175-125435976	7	-0.789913	0.000258024	0.00517593	n.s.	-0.500439	0.0853481	0.290165	n.s.	-0.691481	0.188419	0.523818	n.s.	-0.695451	1.89352e-05	0.00126067	n.s.	-0.595944	0.00213428	0.0385646	n.s.	0.139088	0.755425	0.976968	n.s.	-0.131267	0.326327	0.685582	n.s.	-0.181553	0.25266	0.653514	n.s.	0.378461	0.238029	0.565234	n.s.
94176	Dock2	dedicator of cyto-kinesis 2	uc033fuj.1	chr11	chr11_34782406_34785405					3.62928	0.000258173	0.00517593	sigUP									1.17262	0.0957929	0.341639	n.s.									0.402569	0.486039	0.81005	n.s.
106073	Mfsd5	major facilitator superfamily domain containing 5	uc007xve.1	chr15	chr15_102277956_102280955			chr15:102279295-102279790	7	1.43743	0.000260353	0.00521113	sigUP	2.20542	5.48854e-06	0.000431594	sigUP	1.13053	0.0207877	0.168396	n.s.	0.299707	0.298809	0.613563	n.s.	0.151669	0.700368	0.885287	n.s.	0.207394	0.587265	0.877353	n.s.	-0.619595	0.00751192	0.107928	n.s.	-0.197063	0.466776	0.804189	n.s.	-0.876331	0.00140866	0.0311907	n.s.
15277	Hk2	hexokinase 2	uc009cll.2	chr6	chr6_82772955_82775954	1		chr6:82773253-82774818	7	-1.82967	8.15636e-05	0.00220172	sigDOWN	-0.565616	0.482493	0.730687	n.s.	-3.17464	0.000183957	0.0109533	sigDOWN	-0.2822	0.481423	0.770733	n.s.	-0.479362	0.438964	0.731088	n.s.	-0.646764	0.271277	0.604334	n.s.	1.03689	0.00117671	0.0400224	sigUP	0.690356	0.131758	0.509237	n.s.	1.11452	0.0187043	0.14231	n.s.
26390	Mapkbp1	mitogen-activated protein kinase binding protein 1	uc008lux.2	chr2	chr2_119971199_119974198	5		chr2:119972307-119972644	7	0.846181	0.000261376	0.0052167	n.s.	1.12698	0.0194695	0.120987	n.s.	1.54934	0.00746876	0.0996277	n.s.	0.367667	0.0421163	0.217821	n.s.	0.0646331	0.855792	0.955466	n.s.	1.3659	0.00151128	0.0322956	sigUP	0.286258	0.0497552	0.290111	n.s.	0.341097	0.212279	0.611543	n.s.	0.686518	0.0332109	0.20059	n.s.
26891	Cops4	COP9 signalosome subunit 4	uc008yhs.2	chr5	chr5_100516809_100519808	6		chr5:100518115-100518927	7	0.638238	0.000261137	0.0052167	n.s.	1.06469	0.000325513	0.00847946	sigUP	-0.206291	0.527176	0.851348	n.s.	0.342644	0.0128398	0.10863	n.s.	0.16297	0.422987	0.72074	n.s.	-0.65365	0.0158006	0.124017	n.s.	-0.378993	0.000601575	0.0275936	n.s.	-0.299495	0.072175	0.398876	n.s.	-0.607423	0.00117519	0.0282516	n.s.
12611	Cebpg	CCAAT/enhancer binding protein (C/EBP), gamma	uc009gjk.1	chr7	chr7_35055067_35058066	5		chr7:35056010-35056743	7	-0.753458	0.000264824	0.00527961	n.s.	-0.926417	0.0240136	0.137279	n.s.	0.31784	0.549206	0.865621	n.s.	-0.563941	0.00027754	0.008422	n.s.	-0.71212	0.0101771	0.0977516	n.s.	-0.540246	0.145308	0.440427	n.s.	0.204559	0.108433	0.423231	n.s.	0.196434	0.386657	0.751809	n.s.	0.0150583	0.987484	1	n.s.
109697	Cpa1	carboxypeptidase A1, pancreatic	uc009bfq.1	chr6	chr6_30637721_30640720		7			0.987	0.000265537	0.00528202	n.s.	0.947626	0.00120512	0.0209936	n.s.	0.00840305	0.995129	1	n.s.	0.521973	0.0193727	0.13788	n.s.	0.436105	0.0425317	0.225159	n.s.	-0.028454	0.950816	1	n.s.	-0.363467	0.0530475	0.299723	n.s.	-0.321309	0.0740404	0.404267	n.s.	-0.498061	0.265419	0.592643	n.s.
270086	Ogfod1	2-oxoglutarate and iron-dependent oxygenase domain containing 1	uc012gim.1	chr8	chr8_94035698_94038697	8		chr8:94037248-94037528	7	-1.72311	8.6561e-05	0.00231214	sigDOWN									-0.37619	0.244439	0.556742	n.s.									0.153871	0.542656	0.849725	n.s.
238673	Zfp367	zinc finger protein 367	uc007qyj.1	chr13	chr13_64151700_64154699	6		chr13:64152404-64153554	7	-1.1247	8.93385e-05	0.00237212	sigDOWN									-0.708291	0.00156164	0.0272645	n.s.									-0.24395	0.171615	0.521657	n.s.
79044	Mrps34	mitochondrial ribosomal protein S34	uc008ayy.1	chr17	chr17_24893620_24896619			chr17:24895803-24896019	7	-1.74943	9.42097e-05	0.00244685	sigDOWN	-0.878702	0.381729	0.653883	n.s.	-2.71017	0.00115555	0.0330707	sigDOWN	-0.626139	0.066064	0.280262	n.s.	-0.770742	0.260828	0.573454	n.s.	-0.562848	0.430326	0.752425	n.s.	0.66878	0.0138826	0.151426	n.s.	1.24514	0.00967648	0.151354	n.s.	0.530654	0.249763	0.573869	n.s.
17765	Mtf2	metal response element binding transcription factor 2	uc008ynj.2	chr5	chr5_108064174_108067173	8		chr5:108065502-108065908	7	0.947263	0.000270197	0.00535681	n.s.	1.09333	0.00459728	0.0501286	n.s.	1.20072	0.0012414	0.0340911	sigUP	0.0152367	0.940742	1	n.s.	-0.0203921	0.945837	0.99317	n.s.	-0.180978	0.533896	0.837628	n.s.	-0.0141266	0.931632	1	n.s.	0.0353773	0.872066	0.972697	n.s.	-0.0479064	0.816252	1	n.s.
11640	Akap1	A kinase (PRKA) anchor protein 1	uc007kvw.1	chr11	chr11_88863087_88866086	6		chr11:88863936-88864835	7	0.954309	0.000273495	0.00541111	n.s.	1.05853	0.0159461	0.106494	n.s.	0.441197	0.407885	0.764985	n.s.	-0.118979	0.551143	0.818958	n.s.	-0.00503946	0.987648	1	n.s.	-1.03253	0.0042444	0.0583185	n.s.	-0.0746103	0.642173	0.908804	n.s.	0.190091	0.452859	0.79626	n.s.	-0.478652	0.0672828	0.295809	n.s.
193670	Rnf185	ring finger protein 185	uc007hsw.2	chr11	chr11_3451457_3454456	8		chr11:3452180-3452683	7	-0.791234	0.000273543	0.00541111	n.s.	-0.809398	0.0202194	0.123784	n.s.	-1.02518	0.0264306	0.188944	n.s.	-0.0655417	0.709508	0.916842	n.s.	-0.160331	0.519136	0.78378	n.s.	-1.13673	0.000675132	0.0191265	sigDOWN	0.256127	0.0753222	0.354237	n.s.	0.362948	0.0741003	0.404332	n.s.	-0.420399	0.0947295	0.355352	n.s.
80732	Mynn	myoneurin	uc008ova.2	chr3	chr3_30600587_30603586	5		chr3:30602351-30603016	7	-0.708773	0.000274351	0.0054211	n.s.	-0.615893	0.138521	0.38201	n.s.	-0.495181	0.358887	0.719826	n.s.	-0.22691	0.147549	0.426835	n.s.	-0.148567	0.627593	0.843272	n.s.	-1.05432	0.00859835	0.0867464	n.s.	0.0584738	0.639215	0.907298	n.s.	0.067258	0.783391	0.941891	n.s.	-0.149489	0.594555	0.868656	n.s.
77727	6030468B19Rik	RIKEN cDNA 6030468B19 gene	uc007mnv.2	chr11	chr11_117796160_117799159		3			2.37106	0.000275298	0.00543379	sigUP	1.11995	0.1023	0.320696	n.s.	1.39511	0.0389982	0.230915	n.s.	-0.93078	0.0536618	0.250296	n.s.	-0.220137	0.666943	0.869336	n.s.	-1.59519	0.0134251	0.114215	n.s.	0.169732	0.665715	0.920516	n.s.	-0.445348	0.27656	0.675523	n.s.	0.308449	0.499984	0.801461	n.s.
170829	Tram2	translocating chain-associating membrane protein 2	uc007alg.2	chr1	chr1_21077726_21080725			chr1:21078870-21079694	7	-2	9.47617e-05	0.00244694	sigDOWN	-1.88924	0.0389909	0.183951	n.s.	-2.71068	0.0095238	0.113343	n.s.	-0.619526	0.120536	0.38529	n.s.	-1.04278	0.0305134	0.183911	n.s.	-1.12068	0.170194	0.480865	n.s.	-0.0117873	0.969206	1	n.s.	-0.139889	0.728081	0.920601	n.s.	0.33723	0.62289	0.888304	n.s.
81500	Sil1	endoplasmic reticulum chaperone SIL1 homolog (S. cerevisiae)	uc008emc.2	chr18	chr18_35497426_35500425			chr18:35498630-35498921	7	1.09583	0.000277145	0.00545871	sigUP									0.712853	0.00320333	0.0440686	n.s.									0.317983	0.107867	0.422076	n.s.
67249	Tbc1d19	TBC1 domain family, member 19	uc008xlo.2	chr5	chr5_53808127_53811126			chr5:53809531-53809743	7	1.54641	0.000278007	0.0054691	sigUP	1.81407	0.0034207	0.0415445	sigUP	2.26156	0.0164572	0.151004	n.s.	0.371031	0.263821	0.579724	n.s.	-0.064867	0.812493	0.937962	n.s.	-0.408922	0.735093	0.965382	n.s.	-0.446055	0.118827	0.442388	n.s.	-0.408249	0.144812	0.5293	n.s.	0.702374	0.155145	0.456314	n.s.
241850	Abhd16b	abhydrolase domain containing 16B	uc008omj.2	chr2	chr2_181491706_181494705			chr2:181494405-181494628	2	0.314071	0.756748	0.957859	n.s.									0.279496	0.642752	0.876196	n.s.									1.62622	0.153804	0.495576	n.s.
22379	Fmnl3	formin-like 3	uc007xpk.1	chr15	chr15_99368967_99371966	6		chr15:99369933-99370592	7	0.863642	0.000279064	0.00547783	n.s.	1.1247	0.00159155	0.0250304	sigUP	-0.11082	0.785574	1	n.s.	-0.0466305	0.794074	0.962007	n.s.	-0.205284	0.400487	0.702367	n.s.	0.0247635	0.969783	1	n.s.	0.401521	0.0064878	0.0995372	n.s.	0.386915	0.0534704	0.348048	n.s.	-0.272458	0.535729	0.826813	n.s.
20815	Srpk1	serine/arginine-rich protein specific kinase 1	uc008brj.1	chr17	chr17_28620955_28623954	5		chr17:28621404-28622674	7	0.695449	0.000280382	0.00549161	n.s.	0.41695	0.178056	0.439731	n.s.	0.592682	0.0961277	0.378306	n.s.	0.379305	0.012236	0.105727	n.s.	0.232121	0.24546	0.554592	n.s.	0.699782	0.0681429	0.289135	n.s.	0.114315	0.36299	0.716143	n.s.	0.289732	0.114317	0.481897	n.s.	0.304105	0.22962	0.557743	n.s.
232187	Smyd5	SET and MYND domain containing 5	uc009cpq.1	chr6	chr6_85430476_85433475					1.7965	0.000280091	0.00549161	sigUP	0.96082	0.0813582	0.282404	n.s.	1.39074	0.0127461	0.13326	n.s.	0.751031	0.0469169	0.231254	n.s.	1.01959	0.0388996	0.213504	n.s.	0.174944	0.681794	0.935673	n.s.	-0.196323	0.477357	0.803387	n.s.	-0.0288334	0.925929	0.986067	n.s.	-0.111107	0.677386	0.924079	n.s.
13555	E2f1	E2F transcription factor 1	uc008njk.2	chr2	chr2_154568393_154571392	5		chr2:154569322-154570198	7	0.718675	0.0002807	0.00549182	n.s.	0.593385	0.0419424	0.192738	n.s.	0.397329	0.303075	0.659289	n.s.	0.2567	0.102845	0.355353	n.s.	0.112938	0.596864	0.827213	n.s.	0.17327	0.64585	0.915949	n.s.	0.0926895	0.470107	0.797893	n.s.	0.135491	0.432399	0.784588	n.s.	0.225099	0.403093	0.727349	n.s.
26894	Cops7a	COP9 signalosome subunit 7A	uc009dss.2	chr6	chr6_124963898_124966897	7		chr6:124965219-124965795	7	0.761614	0.000281539	0.00550219	n.s.	0.589699	0.0605312	0.236683	n.s.	0.736818	0.0251958	0.184989	n.s.	0.388557	0.0157131	0.122873	n.s.	0.353984	0.116875	0.384587	n.s.	0.296342	0.279536	0.613621	n.s.	0.0390739	0.762578	0.969602	n.s.	-0.00976432	0.956606	0.996866	n.s.	0.326229	0.0986691	0.364443	n.s.
68176	Inka1	inka box actin regulator 1	uc009rnv.2	chr9	chr9_107984417_107987416			chr9:107985778-107986152	7	-2.47819	0.000102038	0.00260467	sigDOWN	-2.11565	0.037122	0.178075	n.s.	-1.84404	0.0977919	0.381919	n.s.	-1.40455	0.0233616	0.155239	n.s.	-1.14153	0.683624	0.875966	n.s.	-2.56709	0.0339173	0.189005	n.s.	0.286329	0.484995	0.809162	n.s.	0.716335	0.198795	0.598693	n.s.	0.772661	0.213481	0.537954	n.s.
67475	Ero1lb	ERO1-like beta (S. cerevisiae)	uc007plt.1	chr13	chr13_12564383_12567382			chr13:12565827-12566382	7	-1.26646	0.000106214	0.00268819	sigDOWN	-1.63372	0.00797241	0.0694032	n.s.	-0.0744969	0.917765	1	n.s.	-0.252874	0.331339	0.647546	n.s.	-0.345708	0.397128	0.700216	n.s.	-1.82059	0.000256291	0.00984672	sigDOWN	0.0927447	0.652849	0.912647	n.s.	0.143946	0.65336	0.888378	n.s.	-0.139345	0.714148	0.949434	n.s.
78834	Zfp623	zinc finger protein 623	uc007whu.1	chr15	chr15_75939452_75942451	3		chr15:75940873-75941473	7	1.44571	0.000284729	0.00554631	sigUP	2.06171	0.000238352	0.0068214	sigUP	1.19366	0.0255658	0.186247	n.s.	0.188766	0.531935	0.807862	n.s.	0.958943	0.020189	0.144631	n.s.	-0.46555	0.236963	0.565778	n.s.	-0.241433	0.317731	0.677477	n.s.	-0.288254	0.348403	0.731591	n.s.	-0.216397	0.469726	0.776792	n.s.
225895	Taf6l	TATA-box binding protein associated factor 6 like	uc008gmz.2	chr19	chr19_8784817_8787816			chr19:8786114-8786439	7	1.38192	0.000287274	0.00558369	sigUP	1.7061	0.00148851	0.0240617	sigUP	1.16224	0.0414094	0.237666	n.s.	0.335264	0.256372	0.571498	n.s.	0.323112	0.498031	0.769268	n.s.	0.551029	0.198425	0.515929	n.s.	0.691158	0.00393218	0.0756409	n.s.	0.470084	0.177458	0.573997	n.s.	0.641553	0.0621119	0.283257	n.s.
97836	C87198	expressed sequence C87198	uc029rsn.1	chr12	chr12_56589559_56592558					1.97477	0.000287056	0.00558369	sigUP	0.0947294	0.915313	0.976538	n.s.	4.05637	0.00085503	0.027046	sigUP	0.452505	0.215485	0.521839	n.s.	0.49245	0.240829	0.550702	n.s.	-0.714584	0.999921	1	n.s.	0.595262	0.0593459	0.318581	n.s.	-0.139459	0.757224	0.931498	n.s.	0.933531	0.060934	0.280841	n.s.
18453	P4hb	prolyl 4-hydroxylase, beta polypeptide	uc007mti.1	chr11	chr11_120571437_120574436	6		chr11:120572477-120573685	7	0.945926	0.000289685	0.00561832	n.s.	0.81763	0.0180231	0.11532	n.s.	0.876226	0.0131067	0.135147	n.s.	-0.361855	0.0659003	0.280093	n.s.	-0.122909	0.624222	0.841699	n.s.	-0.733099	0.00403707	0.0572025	n.s.	-0.575213	0.000335853	0.0179506	n.s.	-0.411385	0.0404816	0.302756	n.s.	-0.882502	1.02125e-05	0.00119345	n.s.
347722	Agap1	ArfGAP with GTPase domain, ankyrin repeat and PH domain 1	uc007byy.1	chr1	chr1_89626253_89629252					1.11874	0.000289496	0.00561832	sigUP	1.11173	0.0155629	0.105093	n.s.	1.52712	0.0704962	0.316627	n.s.	0.336577	0.153901	0.437302	n.s.	0.275951	0.346308	0.655384	n.s.	-1.02814	0.148959	0.446506	n.s.	0.0631332	0.747686	0.962713	n.s.	0.359734	0.161951	0.553474	n.s.	-0.103895	0.999987	1	n.s.
20402	Zfp106	zinc finger protein 106	uc008lwf.1	chr2	chr2_120562332_120565331			chr2:120563474-120563870	7	0.506083	0.000290482	0.00562766	n.s.									0.501612	4.676e-06	0.000482277	n.s.									0.0775697	0.39101	0.738241	n.s.
242384	Lingo2	leucine rich repeat and Ig domain containing 2	uc008sha.2	chr4	chr4_36717464_36720463					1.17651	0.000291737	0.00564584	sigUP	0.963392	0.0129778	0.0937297	n.s.	1.29987	0.132219	0.440398	n.s.	0.616011	0.0101586	0.094063	n.s.	0.393692	0.117793	0.386548	n.s.	-0.090616	0.384476	0.714282	n.s.	0.0466047	0.817525	0.995188	n.s.	0.0131167	0.94864	0.9945	n.s.	-0.659043	0.164254	0.469184	n.s.
30059	Timm10	translocase of inner mitochondrial membrane 10	uc008kjh.2	chr2	chr2_84825521_84828520					1.90324	0.000293023	0.00566458	sigUP									-0.24247	0.516481	0.797304	n.s.									0.0480592	0.871556	1	n.s.
224598	Zfp758	zinc finger protein 758	uc008ars.1	chr17	chr17_22359953_22362952	8		chr17:22361185-22361514	7	-1.32029	0.000111328	0.00279779	sigDOWN	-1.51421	0.00156026	0.0248099	sigDOWN	-1.40123	0.00648261	0.0921363	n.s.	-0.557325	0.0308377	0.182742	n.s.	-0.842571	0.0082534	0.0874611	n.s.	-0.0289449	0.896001	1	n.s.	-0.000392404	0.999059	1	n.s.	0.154775	0.545779	0.84575	n.s.	-0.22851	0.425231	0.744955	n.s.
212139	Cc2d1a	coiled-coil and C2 domain containing 1A	uc009mmb.1	chr8	chr8_84135356_84138355	7				2.18737	0.000296299	0.00571104	sigUP									0.327238	0.471213	0.762745	n.s.									0.115311	0.749259	0.963534	n.s.
24015	Abce1	ATP-binding cassette, sub-family E (OABP), member 1	uc009miu.1	chr8	chr8_79710241_79713240	8		chr8:79711305-79711930	7	1.61557	0.000296387	0.00571104	sigUP	1.54685	0.0163986	0.10889	n.s.	1.72178	0.00846927	0.106998	n.s.	-0.0977472	0.776358	0.953048	n.s.	-0.136652	0.786738	0.926281	n.s.	-1.58892	0.00431535	0.0588483	n.s.	-0.00248744	0.991796	1	n.s.	0.163997	0.658903	0.890738	n.s.	-0.293484	0.429084	0.747832	n.s.
27060	Tcirg1	T cell, immune regulator 1, ATPase, H+ transporting, lysosomal V0 protein A3	uc008fxl.2	chr19	chr19_3905484_3908483	3		chr19:3907033-3907265	2	-0.158694	0.758078	0.958301	n.s.	-1.46405	0.0753819	0.27004	n.s.	-0.130175	0.873785	1	n.s.	-0.766816	0.0374192	0.204202	n.s.	-0.65676	0.468001	0.748032	n.s.	-0.399328	0.526695	0.832854	n.s.	-0.239183	0.427647	0.764734	n.s.	-0.753523	0.105963	0.464361	n.s.	-0.316695	0.448922	0.762614	n.s.
76952	Nt5c2	5'-nucleotidase, cytosolic II	uc012bna.1	chr19	chr19_46968068_46971067					0.829989	0.000299776	0.00576391	n.s.	0.723705	0.078592	0.276378	n.s.	0.35953	0.401353	0.759089	n.s.	0.426102	0.0129004	0.108877	n.s.	0.473047	0.100022	0.355285	n.s.	-0.321509	0.370715	0.702364	n.s.	-0.173474	0.213705	0.572458	n.s.	-0.0608917	0.796731	0.946827	n.s.	-0.364759	0.137407	0.429314	n.s.
56298	Atl2	atlastin GTPase 2	uc008dqh.1	chr17	chr17_79894624_79897623	8		chr17:79895033-79896323	7	-1.22117	0.000116468	0.00290243	sigDOWN									-0.668717	0.00656554	0.0713852	n.s.									0.55387	0.0036588	0.0732741	n.s.
72183	Snx6	sorting nexin 6	uc007nnw.1	chr12	chr12_54794163_54797162	6		chr12:54795253-54795700	7	0.861965	0.000301549	0.00578552	n.s.	0.906096	0.00362935	0.0429499	n.s.	1.11395	0.000402984	0.0177524	sigUP	0.0953569	0.607714	0.855837	n.s.	0.247071	0.276729	0.590665	n.s.	-0.205728	0.404077	0.730849	n.s.	-0.0352039	0.813124	0.993368	n.s.	0.122321	0.489068	0.81717	n.s.	-0.214384	0.230061	0.558652	n.s.
19185	Psmd4	proteasome (prosome, macropain) 26S subunit, non-ATPase, 4	uc008qhv.2	chr3	chr3_95041115_95044114	8		chr3:95042336-95042656	7	0.627718	0.000302715	0.00580167	n.s.	0.77344	0.0215661	0.128177	n.s.	0.0298437	0.869242	1	n.s.	0.158247	0.251529	0.566329	n.s.	0.498718	0.0420961	0.223892	n.s.	-0.735286	0.0926617	0.344371	n.s.	-0.122951	0.266127	0.627824	n.s.	-0.241592	0.278801	0.677398	n.s.	-0.461704	0.0734504	0.307158	n.s.
17776	Mast2	microtubule associated serine/threonine kinase 2	uc008ugn.2	chr4	chr4_116462682_116465681			chr4:116463662-116464390	7	0.869345	0.000303546	0.00580511	n.s.	0.748142	0.0476479	0.206937	n.s.	0.225892	0.999872	1	n.s.	0.0118718	0.950199	1	n.s.	-0.0952375	0.706776	0.888247	n.s.	-1.5445	0.0723698	0.299076	n.s.	-0.219129	0.162406	0.509332	n.s.	-0.113567	0.608624	0.872099	n.s.	0.291801	0.658201	0.911655	n.s.
213417	Klhdc8a	kelch domain containing 8A	uc007con.1	chr1	chr1_132297126_132300125	2		chr1:132298559-132299269	2	-0.143454	0.759952	0.959512	n.s.									-0.260895	0.999191	1	n.s.									0.819859	0.997727	1	n.s.
71856	Wfdc3	WAP four-disulfide core domain 3	uc008nvu.1	chr2	chr2_164744432_164747431	7				0.968643	0.000304318	0.00581365	n.s.	1.08827	0.00578028	0.0585967	n.s.	0.811153	0.387828	0.746489	n.s.	-0.134808	0.534266	0.809029	n.s.	-0.129729	0.632118	0.847047	n.s.	-0.985295	0.130175	0.41583	n.s.	-0.816264	5.65517e-06	0.00109406	n.s.	-0.683489	0.0022832	0.0629863	n.s.	-0.308798	0.507721	0.808625	n.s.
108156	Mthfd1	methylenetetrahydrofolate dehydrogenase (NADP+ dependent), methenyltetrahydrofolate cyclohydrolase, formyltetrahydrofolate synthase	uc007nxz.2	chr12	chr12_76253732_76256731			chr12:76255070-76255449	7	-1.75516	0.000125049	0.00305598	sigDOWN	-2.18306	0.00361164	0.0428609	sigDOWN	-1.2639	0.104848	0.395601	n.s.	-0.0633283	0.844707	0.984784	n.s.	-0.392308	0.422869	0.72074	n.s.	-0.494089	0.33384	0.665465	n.s.	0.0856056	0.745811	0.961944	n.s.	0.0265245	0.946213	0.993813	n.s.	0.0305423	0.95205	1	n.s.
15481	Hspa8	heat shock protein 8	uc009ozz.1	chr9	chr9_40799773_40802772	8		chr9:40800666-40801714	7	0.824636	0.000308445	0.00587989	n.s.									0.242243	0.21232	0.51797	n.s.									-0.478374	0.00206373	0.0534416	n.s.
23997	Psmd13	proteasome (prosome, macropain) 26S subunit, non-ATPase, 13	uc009kim.1	chr7	chr7_140880894_140883893			chr7:140881657-140882426	7	1.54	0.000310159	0.00590627	sigUP	1.29466	0.0151114	0.103722	n.s.	-0.0380516	0.935463	1	n.s.	0.159807	0.636048	0.873538	n.s.	0.151841	0.771858	0.920765	n.s.	-0.115291	0.851269	1	n.s.	-0.0783653	0.753158	0.965487	n.s.	-0.00875861	0.973129	1	n.s.	0.308897	0.377226	0.704702	n.s.
71707	Ubiad1	UbiA prenyltransferase domain containing 1	uc008vup.1	chr4	chr4_148443252_148446251	6		chr4:148444309-148444830	7	0.96522	0.000311391	0.0059234	n.s.									0.634263	0.0020466	0.0325117	n.s.									0.36925	0.0295198	0.222401	n.s.
237500	Tmtc3	transmembrane and tetratricopeptide repeat containing 3	uc007gxt.2	chr10	chr10_100485848_100488847	8		chr10:100487148-100487810	7	-0.99303	0.000311724	0.00592343	n.s.									-0.293584	0.175055	0.466751	n.s.									0.188018	0.274341	0.635147	n.s.
20744	Strbp	spermatid perinuclear RNA binding protein	uc008jnd.2	chr2	chr2_37701849_37704848			chr2:37702648-37703884	7	-0.57736	0.000312128	0.0059248	n.s.	-0.233943	0.468763	0.72113	n.s.	-0.496664	0.360987	0.72186	n.s.	-0.531971	2.03482e-05	0.00132026	n.s.	-0.5508	0.0151303	0.12408	n.s.	0.92852	0.0689535	0.290941	n.s.	-0.0853156	0.411761	0.753776	n.s.	0.219471	0.230487	0.629502	n.s.	0.398131	0.213633	0.538094	n.s.
12909	Crcp	calcitonin gene-related peptide-receptor component protein	uc008zub.1	chr5	chr5_130036320_130039319					1.61465	0.000313977	0.00594093	sigUP	1.53025	0.0141511	0.0991399	n.s.	1.36107	0.021091	0.169318	n.s.	0.604794	0.0825219	0.316313	n.s.	0.603518	0.289365	0.600645	n.s.	0.55274	0.348604	0.681249	n.s.	0.17778	0.50253	0.822483	n.s.	-0.10483	0.783718	0.941891	n.s.	0.228508	0.573581	0.857062	n.s.
67731	Fbxo32	F-box protein 32	uc007vtk.3	chr15	chr15_58213393_58216392	1		chr15:58214480-58215086	7	-3.25213	0.000139124	0.00331428	sigDOWN	0.00354241	0.929612	0.981367	n.s.	-2.6143	0.0140657	0.138986	n.s.	-1.66044	0.0200571	0.141175	n.s.	-0.898393	0.372239	0.679544	n.s.	-2.96492	0.00174232	0.0351555	sigDOWN	-0.379295	0.493563	0.816035	n.s.	1.35095	0.0773888	0.412087	n.s.	-1.1522	0.139455	0.432275	n.s.
76681	Trim12a	tripartite motif-containing 12A	uc009ivw.1	chr7	chr7_104313996_104316995					4.04854	0.000313804	0.00594093	sigUP									0.772749	0.742738	0.935759	n.s.									0.190024	0.927738	1	n.s.
140499	Ube2j2	ubiquitin-conjugating enzyme E2J 2	uc033ihh.1	chr4	chr4_155942313_155945312	6		chr4:155943776-155944477	7	1.00518	0.000315129	0.0059564	sigUP									0.100807	0.652429	0.882116	n.s.									-0.167993	0.336369	0.694183	n.s.
12850	Coq7	demethyl-Q 7	uc009jjy.2	chr7	chr7_118531857_118534856	7		chr7:118533070-118533458	7	1.3737	0.00031813	0.00599953	sigUP	1.79071	0.00371727	0.0435614	sigUP	1.92643	0.0114846	0.126018	n.s.	-0.330096	0.25629	0.571408	n.s.	-0.416279	0.323413	0.633731	n.s.	0.38655	0.500731	0.813068	n.s.	-0.114646	0.625242	0.899336	n.s.	-0.110612	0.747574	0.928017	n.s.	-0.452554	0.287253	0.617198	n.s.
208643	Eif4g1	eukaryotic translation initiation factor 4, gamma 1	uc007yqt.2	chr16	chr16_20671227_20674226		8	chr16:20672554-20673506	7	0.727224	0.000318419	0.00599953	n.s.	0.572041	0.0459843	0.20289	n.s.	0.512005	0.0781474	0.335961	n.s.	0.310976	0.0470489	0.23152	n.s.	-0.000876116	0.995792	1	n.s.	0.0975402	0.673384	0.931564	n.s.	0.0257232	0.839458	1	n.s.	0.111195	0.502133	0.825595	n.s.	-0.143594	0.399346	0.724159	n.s.
71653	Shtn1	shootin 1	uc008ibd.1	chr19	chr19_59074570_59077569			chr19:59075143-59075949	7	1.11204	0.000317839	0.00599953	sigUP	1.26206	0.00155648	0.0248035	sigUP	-0.409313	0.764139	1	n.s.	-0.0365488	0.862903	0.992711	n.s.	-0.0670477	0.774493	0.922069	n.s.	0.974858	0.999881	1	n.s.	-0.14454	0.429304	0.765331	n.s.	-0.194541	0.371511	0.74426	n.s.	0.186936	0.99997	1	n.s.
78257	Lrrc9	leucine rich repeat containing 9	uc007nvp.2	chr12	chr12_72440749_72443748					5.33963	0.000319496	0.00601346	sigUP									2.30922	0.222958	0.531988	n.s.									-2.12501	0.0361729	0.247862	n.s.
108067	Eif2b3	eukaryotic translation initiation factor 2B, subunit 3	uc008uhv.2	chr4	chr4_117017908_117020907	5		chr4:117019270-117019674	7	0.982957	0.000322838	0.00606997	n.s.	1.31724	0.00122231	0.0210617	sigUP	0.705191	0.128128	0.435057	n.s.	0.0541952	0.800537	0.965876	n.s.	0.226324	0.533431	0.790812	n.s.	-0.529805	0.356523	0.688182	n.s.	-0.00895012	0.956859	1	n.s.	-0.241307	0.360561	0.738503	n.s.	0.412138	0.304988	0.636136	n.s.
70031	Cmtm8	CKLF-like MARVEL transmembrane domain containing 8	uc009ryg.1	chr9	chr9_114842653_114845652	3		chr9:114843666-114844200	7	-1.7319	0.000141386	0.00334138	sigDOWN	-1.58176	0.163469	0.418317	n.s.	-0.699812	0.386251	0.745671	n.s.	-0.22483	0.564833	0.828127	n.s.	0.0522681	0.941899	0.991005	n.s.	-1.31958	0.0273562	0.167522	n.s.	0.411101	0.181148	0.536005	n.s.	0.380796	0.439827	0.789739	n.s.	0.298269	0.502065	0.803113	n.s.
78639	1700116B05Rik	RIKEN cDNA 1700116B05 gene	uc056zci.1	chr16	chr16_50781909_50784908					2.91481	0.000331097	0.00621216	sigUP	4.04341	2.65077e-05	0.00143894	sigUP	0.000436074	1	1	n.s.	1.92261	0.00162838	0.0279645	sigUP	1.62039	0.0053415	0.0672392	n.s.	-0.286295	0.99994	1	n.s.	1.17326	0.0300803	0.225581	n.s.	1.91405	0.000446946	0.0225186	sigUP	0.28863	0.999834	1	n.s.
66337	Fam229b	family with sequence similarity 229, member B	uc007evr.1	chr10	chr10_39132396_39135395	8		chr10:39133883-39134286	7	1.58184	0.000333221	0.00624545	sigUP	1.05478	0.0598752	0.235416	n.s.	-0.878332	0.999797	1	n.s.	-0.508268	0.125315	0.393731	n.s.	-0.452814	0.183868	0.485508	n.s.	-0.8686	0.66149	0.924475	n.s.	-1.034	0.000141355	0.0106422	sigDOWN	-0.508144	0.0872897	0.433052	n.s.	0.352635	1	1	n.s.
16673	Krt36	keratin 36	uc011yey.1	chr11	chr11_100104127_100107126					3.55334	0.000333965	0.00625281	sigUP	3.32443	0.000974345	0.0181597	sigUP	0	1	1	n.s.	1.14049	0.0756322	0.302038	n.s.	1.45444	0.0135721	0.117365	n.s.	0	1	1	n.s.	-0.227108	0.647999	0.911143	n.s.	0.47901	0.371417	0.74425	n.s.	0	1	1	n.s.
231464	Cnot6l	CCR4-NOT transcription complex, subunit 6-like	uc008yfe.2	chr5	chr5_96160256_96163255			chr5:96160921-96162717	7	-0.6984	0.000334724	0.00626046	n.s.	-0.452955	0.163881	0.419244	n.s.	-1.23091	0.390282	0.748537	n.s.	-0.27895	0.0598352	0.265999	n.s.	-0.402307	0.0497921	0.242074	n.s.	0.280452	0.240587	0.569584	n.s.	0.0283192	0.818406	0.99576	n.s.	0.0867085	0.621916	0.877778	n.s.	-0.237518	0.671088	0.92038	n.s.
66365	Ccdc90b	coiled-coil domain containing 90B	uc009ihv.2	chr7	chr7_92559649_92562648			chr7:92561072-92561297	7	-0.906803	0.000338759	0.0063293	n.s.	-0.421708	0.223611	0.497208	n.s.	-0.945584	0.733492	0.988881	n.s.	-0.7833	6.615e-05	0.00306575	n.s.	-0.691986	0.0018029	0.0344764	n.s.	-0.346068	0.75497	0.976829	n.s.	-0.137174	0.406066	0.749502	n.s.	-0.0646806	0.728641	0.920601	n.s.	-0.10331	0.95853	1	n.s.
211936	Ccdc73	coiled-coil domain containing 73	uc008lkk.2	chr2	chr2_104884824_104887823					-0.892341	0.000342741	0.00639699	n.s.	-0.794175	0.120925	0.355509	n.s.	0.206156	0.727301	0.985904	n.s.	-0.388334	0.0396717	0.210826	n.s.	-0.478692	0.154642	0.445296	n.s.	-0.759069	0.189974	0.505938	n.s.	0.0537134	0.737761	0.958772	n.s.	-0.122222	0.641166	0.884389	n.s.	-1.05644	0.00624639	0.0776247	n.s.
225876	Kdm2a	lysine (K)-specific demethylase 2A	uc008fzx.1	chr19	chr19_4396767_4399766			chr19:4396498-4398547	7	-1.55252	0.000142015	0.00334436	sigDOWN	-2.89538	1.18567e-05	0.000744495	sigDOWN	-1.15064	0.100505	0.387558	n.s.	-1.30959	1.37422e-05	0.000993454	sigDOWN	-1.9593	3.59728e-05	0.0023105	sigDOWN	-1.83471	0.00330305	0.0501012	n.s.	0.0764208	0.751259	0.964645	n.s.	-0.188616	0.561655	0.851279	n.s.	0.338545	0.333019	0.662731	n.s.
13537	Dusp2	dual specificity phosphatase 2	uc008mff.1	chr2	chr2_127334659_127337658			chr2:127335969-127336736	7	-4.06705	0.000145075	0.00339069	sigDOWN									-2.51191	0.00427699	0.0536669	n.s.									-0.0773811	0.893136	1	n.s.
244049	Mctp2	multiple C2 domains, transmembrane 2	uc009hnq.1	chr7	chr7_72305096_72308095			chr7:72306505-72306833	7	-1.86724	0.000148403	0.00344332	sigDOWN									0.172951	0.616018	0.860872	n.s.									0.457649	0.131076	0.461847	n.s.
72895	Setd5	SET domain containing 5	uc009deq.1	chr6	chr6_113076139_113079138	8		chr6:113076302-113077811	7	-1.03529	0.000148343	0.00344332	sigDOWN									0.0679374	0.746966	0.937873	n.s.									0.175461	0.301855	0.662566	n.s.
27374	Prmt5	protein arginine N-methyltransferase 5	uc007twf.2	chr14	chr14_54515971_54518970	6		chr14:54517284-54517542	2	-0.0981467	0.76575	0.963357	n.s.	-0.670365	0.191157	0.458684	n.s.	0.651599	0.155098	0.472309	n.s.	0.0809309	0.746375	0.937535	n.s.	-0.940899	0.0462427	0.234246	n.s.	0.676491	0.0962468	0.352556	n.s.	0.067997	0.739431	0.959258	n.s.	-0.0289437	0.943626	0.993016	n.s.	0.132351	0.664241	0.915617	n.s.
80985	Trim44	tripartite motif-containing 44	uc008lhv.1	chr2	chr2_102399401_102402400			chr2:102400438-102401261	7	-0.738795	0.000349651	0.00648526	n.s.	-0.587234	0.072929	0.265055	n.s.	-2.35512	0.00082546	0.0263725	sigDOWN	-0.59481	0.000179568	0.00611455	n.s.	-0.620681	0.00567419	0.0695956	n.s.	-0.865953	0.23335	0.560013	n.s.	-0.117545	0.362091	0.715085	n.s.	-0.058806	0.744938	0.926864	n.s.	-0.224235	0.604209	0.876741	n.s.
67705	1810058I24Rik	RIKEN cDNA 1810058I24 gene	uc009bio.2	chr6	chr6_35251232_35254231	5		chr6:35252565-35252894	7	-0.890417	0.000350792	0.00649293	n.s.	-1.40099	9.00176e-05	0.00341143	sigDOWN	-0.755712	0.087997	0.359595	n.s.	-0.516076	0.00700068	0.0744417	n.s.	-0.663385	0.00662301	0.075921	n.s.	-0.651261	0.076225	0.307713	n.s.	-0.195592	0.202548	0.559539	n.s.	-0.197201	0.31548	0.705544	n.s.	-0.113988	0.642557	0.902548	n.s.
68188	Sympk	symplekin	uc009fkf.2	chr7	chr7_19022877_19025876	5		chr7:19024147-19024466	7	1.19655	0.000350539	0.00649293	sigUP	0.787992	0.126993	0.364559	n.s.	0.539564	0.377514	0.737502	n.s.	0.498199	0.0590964	0.264143	n.s.	0.736687	0.0418524	0.22316	n.s.	-0.810337	0.21045	0.530994	n.s.	0.118176	0.607224	0.890016	n.s.	0.191054	0.582265	0.861317	n.s.	0.371943	0.479217	0.785378	n.s.
83815	Cenpq	centromere protein Q	uc008con.1	chr17	chr17_40933052_40936051			chr17:40934425-40934808	7	-1.02336	0.000148795	0.00344352	sigDOWN	-0.911724	0.105584	0.325295	n.s.	-2.34364	0.000101009	0.00753511	sigDOWN	0.312209	0.146834	0.426001	n.s.	0.529131	0.194346	0.499377	n.s.	0.270628	0.521481	0.829017	n.s.	0.476343	0.00875622	0.116944	n.s.	0.686139	0.0348197	0.285827	n.s.	-0.106251	0.738905	0.960473	n.s.
99237	Tm9sf4	transmembrane 9 superfamily protein member 4	uc008nhd.1	chr2	chr2_153159801_153162800					0.743812	0.000352374	0.00650871	n.s.	1.83577	0.00128589	0.0218134	sigUP	0.302483	0.652239	0.939822	n.s.	0.74731	5.1803e-06	0.000519281	n.s.	0.949495	0.0162921	0.129356	n.s.	0.508004	0.283917	0.618049	n.s.	0.12676	0.348351	0.704317	n.s.	-0.0130779	0.971832	1	n.s.	-0.757868	0.0427028	0.230765	n.s.
21453	Tcof1	treacle ribosome biogenesis factor 1	uc012bdn.1	chr18	chr18_60847465_60850464			chr18:60848744-60848979	7	0.951554	0.000353347	0.00651993	n.s.	1.04811	0.00464752	0.0502625	n.s.	1.02659	0.00644105	0.0917005	n.s.	-0.0842687	0.676919	0.898609	n.s.	-0.215294	0.406155	0.708414	n.s.	-0.266929	0.341798	0.674965	n.s.	0.105699	0.51485	0.831656	n.s.	0.22067	0.288563	0.684905	n.s.	0.0610437	0.780593	0.98322	n.s.
11461	Actb	actin, beta	uc009ajk.1	chr5	chr5_142905225_142908224			chr5:142905577-142906846	7	0.920208	0.000356001	0.00656211	n.s.	1.36995	0.00246673	0.0337466	sigUP	0.513565	0.306435	0.66311	n.s.	0.0346538	0.864221	0.993511	n.s.	0.15437	0.616641	0.837158	n.s.	-0.313597	0.371239	0.702881	n.s.	0.0600886	0.714938	0.944706	n.s.	0.364534	0.156877	0.547658	n.s.	-0.53281	0.0628677	0.285568	n.s.
259012	Olfr1052	olfactory receptor 1052	uc008kmb.1	chr2	chr2_86296318_86299317					3.19792	0.000356483	0.00656422	sigUP	0.557024	0.999889	1	n.s.	0.521207	0.176434	0.505797	n.s.	-0.0555128	0.981387	1	n.s.	-1.40707	0.0506352	0.244604	n.s.	-1.02451	0.11421	0.388582	n.s.	0.0580038	0.921538	1	n.s.	-0.18183	1	1	n.s.	0.0284207	0.964644	1	n.s.
70925	Cdkn2aip	CDKN2A interacting protein	uc009lri.2	chr8	chr8_47712432_47715431			chr8:47713146-47714552	7	-1.11559	0.000156312	0.00356659	sigDOWN	-0.80888	0.103766	0.32316	n.s.	-1.20768	0.0173159	0.154781	n.s.	-0.428982	0.0574043	0.2599	n.s.	-0.11798	0.7245	0.897914	n.s.	-1.02502	0.00608918	0.0709617	n.s.	0.461231	0.0128793	0.146466	n.s.	0.677476	0.0128298	0.176338	n.s.	0.177441	0.524375	0.819503	n.s.
380694	Ccnjl	cyclin J-like	uc007ims.2	chr11	chr11_43527249_43530248	1		chr11:43528463-43529487	7	2.4014	0.000359569	0.0066074	sigUP	4.82434	2.55753e-06	0.000244535	sigUP	-1.61449	0.101838	0.389662	n.s.	0.602523	0.250446	0.564945	n.s.	1.04419	0.142087	0.426971	n.s.	-0.891707	0.191891	0.507842	n.s.	-0.580604	0.174317	0.524987	n.s.	-0.363653	0.497167	0.822952	n.s.	-0.796222	0.137291	0.42927	n.s.
14853	Gspt2	G1 to S phase transition 2	uc009tto.1	chrX	chrX_94634569_94637568			chrX:94636072-94636563	7	-1.17903	0.0160723	0.0923685	n.s.	-1.25238	0.17615	0.437777	n.s.	-2.29661	1	1	n.s.	-1.31049	0.000428522	0.0114807	sigDOWN	-1.02027	0.0815837	0.319755	n.s.	1.08927	0.999942	1	n.s.	0.0815453	0.783467	0.97999	n.s.	-0.203858	0.719698	0.917019	n.s.	0.26345	0.999967	1	n.s.
72937			uc009sqv.2	chrX	chrX_12158856_12161855			chrX:12158455-12160573	7	-2.25181	0.0642419	0.229195	n.s.									-3.56665	0.000194287	0.00650404	sigDOWN									-0.403419	0.514107	0.831291	n.s.
66397	Sar1b	secretion associated Ras related GTPase 1B	uc007iup.2	chr11	chr11_51762163_51765162			chr11:51763604-51763846	7	-1.07753	0.000184291	0.00406969	sigDOWN	-0.94835	0.0490712	0.210165	n.s.	-1.86118	0.00383754	0.0676592	n.s.	-0.363374	0.0849195	0.320478	n.s.	-0.344276	0.279572	0.592673	n.s.	-0.342914	0.600549	0.883875	n.s.	0.324196	0.0591118	0.317898	n.s.	0.519642	0.049682	0.333619	n.s.	0.0862671	0.76674	0.977703	n.s.
83675	Bicc1	BicC family RNA binding protein 1	uc007fog.2	chr10	chr10_71158135_71161134			chr10:71159023-71160060	7	1.82077	0.000364338	0.00666757	sigUP	1.60263	0.0101371	0.0815425	n.s.	0.167776	0.988729	1	n.s.	1.44996	0.000228475	0.00729279	sigUP	1.17509	0.0081462	0.0869824	n.s.	2.33604	0.00113375	0.0267209	sigUP	-0.00626018	0.985899	1	n.s.	-0.0539686	0.896001	0.979081	n.s.	-0.738067	0.999898	1	n.s.
56382	Rab9	RAB9, member RAS oncogene family	uc009uwu.2	chrX	chrX_166478368_166481367	5		chrX:166479483-166479739	7	-1.21817	1.63752e-05	0.000644993	sigDOWN	-1.13912	0.00329073	0.0406046	sigDOWN	0.217166	0.999957	1	n.s.	0.0192436	0.931515	1	n.s.	-0.08168	0.761923	0.914003	n.s.	0.373507	0.511887	0.82111	n.s.	0.394217	0.0257012	0.206257	n.s.	0.602751	0.00478652	0.0997718	n.s.	1.32728	0.00231949	0.0423345	sigUP
52882	Rgs7bp	regulator of G-protein signalling 7 binding protein	uc007rtp.1	chr13	chr13_105053431_105056430			chr13:105054061-105054878	7	2.6907	0.000365848	0.00668149	sigUP	0.0288978	1	1	n.s.	3.05046	0.00385176	0.0676592	n.s.	1.71796	0.0118597	0.103885	n.s.	-0.738818	1	1	n.s.	3.43286	0.000281055	0.0105221	sigUP	-0.549416	0.328245	0.687184	n.s.	0.688568	0.319757	0.707676	n.s.	-0.708808	0.240781	0.567655	n.s.
67974	Ccny	cyclin Y	uc008eai.1	chr18	chr18_9448651_9451650			chr18:9449440-9450330	7	-1.64111	0.000189575	0.0041555	sigDOWN	-0.825291	0.281209	0.556205	n.s.	-3.74594	0.00019923	0.0113265	sigDOWN	-0.323947	0.325404	0.643202	n.s.	-0.218696	0.67969	0.874687	n.s.	-0.071043	0.962851	1	n.s.	-0.336181	0.204206	0.561215	n.s.	-0.255953	0.551797	0.847919	n.s.	-0.435275	0.476588	0.783428	n.s.
16468	Jarid2	jumonji, AT rich interactive domain 2	uc007qgs.2	chr13	chr13_44729274_44732273			chr13:44729661-44731359	7	-0.751381	0.000374462	0.00682485	n.s.	-0.174435	0.62988	0.833696	n.s.	-1.25328	0.0104054	0.120098	n.s.	0.143154	0.38358	0.694703	n.s.	0.252013	0.313866	0.62548	n.s.	-0.354278	0.379046	0.709363	n.s.	0.178848	0.168842	0.518885	n.s.	0.309038	0.120364	0.492118	n.s.	-0.0808821	0.736273	0.958563	n.s.
67959	Puf60	poly-U binding splicing factor 60	uc007wij.2	chr15	chr15_76079447_76082446	5		chr15:76080389-76081110	7	1.10999	0.00037487	0.00682532	sigUP	0.756803	0.120887	0.355509	n.s.	1.17022	0.0262068	0.188143	n.s.	0.413311	0.0759378	0.302987	n.s.	0.518247	0.223725	0.533287	n.s.	0.288629	0.521422	0.829017	n.s.	0.194872	0.280959	0.641233	n.s.	0.178997	0.521426	0.837639	n.s.	0.460485	0.110538	0.383037	n.s.
329559	Zfp335	zinc finger protein 335	uc008nwr.1	chr2	chr2_164910251_164913250			chr2:164910639-164911930	7	1.16113	0.000376727	0.00685213	sigUP	1.33694	0.00706336	0.0646449	n.s.	0.940593	0.0778449	0.335032	n.s.	0.422631	0.0946965	0.339112	n.s.	0.284708	0.461434	0.74264	n.s.	0.056592	0.858709	1	n.s.	0.523437	0.00877395	0.11697	n.s.	0.527022	0.0706753	0.394832	n.s.	0.100763	0.761681	0.974311	n.s.
14309	Fshr	follicle stimulating hormone receptor	uc008dvx.1	chr17	chr17_89199176_89202175					4.12191	0.000379447	0.0068843	sigUP									-0.423103	0.0727475	0.29568	n.s.									1.21753	0.0180061	0.173147	n.s.
170731	Mfn2	mitofusin 2	uc033igo.1	chr4	chr4_147903410_147906409	7		chr4:147904466-147904988	7	1.09926	0.000379653	0.0068843	sigUP									0.207791	0.372383	0.685415	n.s.									0.174203	0.344673	0.700796	n.s.
18585	Pde9a	phosphodiesterase 9A	uc008bva.2	chr17	chr17_31384734_31387733			chr17:31386280-31386642	7	1.99295	0.000378975	0.0068843	sigUP	1.72369	0.0820914	0.284129	n.s.	-0.455246	0.484005	0.822793	n.s.	3.06298	5.85734e-11	1.04513e-07	sigUP	3.55347	2.22813e-08	8.92738e-06	sigUP	0.350373	0.501782	0.813554	n.s.	1.06627	0.00564363	0.09087	n.s.	1.50442	0.00701391	0.126169	n.s.	0.129818	0.783276	0.985077	n.s.
224180	Gm4827	predicted gene 4827	uc007zkl.1	chr16	chr16_50071353_50074352					2.20405	0.000389489	0.00705548	sigUP	1.60195	0.0285293	0.151544	n.s.	0.58185	0.999944	1	n.s.	1.23938	0.0139149	0.113956	n.s.	1.26168	0.0260598	0.166863	n.s.	0.0865074	1	1	n.s.	0.0861321	0.827359	0.999768	n.s.	0.330783	0.434934	0.786476	n.s.	-0.722746	0.144244	0.439416	n.s.
102103	Mtus1	mitochondrial tumor suppressor 1	uc009lnk.2	chr8	chr8_41040432_41043431					-0.651466	0.00039159	0.00705773	n.s.									-0.158783	0.277486	0.593666	n.s.									0.365808	0.0018873	0.0509458	n.s.
320595	Phf8	PHD finger protein 8	uc009upe.1	chrX	chrX_151519681_151522680			chrX:151520297-151521218	7	-0.912221	0.000391349	0.00705773	n.s.	-1.1939	0.00716704	0.0650523	n.s.	0.099673	0.509138	0.839484	n.s.	0.122062	0.537578	0.810757	n.s.	-0.218319	0.440818	0.732557	n.s.	0.661099	0.194303	0.510737	n.s.	0.235895	0.148859	0.487427	n.s.	0.111516	0.645687	0.885062	n.s.	0.585261	0.151385	0.451641	n.s.
66152	Uqcr10	ubiquinol-cytochrome c reductase, complex III subunit X	uc007hvb.1	chr11	chr11_4702845_4705844					0.922224	0.000390945	0.00705773	n.s.	1.06058	0.0243789	0.138038	n.s.	-0.885372	0.183945	0.517978	n.s.	0.269493	0.185907	0.483407	n.s.	0.602869	0.0985862	0.352381	n.s.	-0.218337	0.700842	0.946658	n.s.	-0.0478877	0.766619	0.971218	n.s.	-0.174353	0.542215	0.844226	n.s.	-0.0827988	0.837537	1	n.s.
69077	Psmd11	proteasome (prosome, macropain) 26S subunit, non-ATPase, 11	uc007kmd.1	chr11	chr11_80427115_80430114	8		chr11:80428469-80429282	7	0.817638	0.000391152	0.00705773	n.s.	1.08108	0.0316195	0.161045	n.s.	0.635955	0.34563	0.707996	n.s.	0.140885	0.451525	0.747634	n.s.	-0.0692842	0.872797	0.962857	n.s.	0.233159	0.76393	0.980133	n.s.	-0.191265	0.1992	0.555234	n.s.	-0.115923	0.71124	0.913645	n.s.	-0.4873	0.27776	0.607822	n.s.
72949	Ccnt2	cyclin T2	uc007cky.1	chr1	chr1_127772664_127775663	8		chr1:127773919-127774860	7	-0.923003	0.000390688	0.00705773	n.s.	-0.82673	0.353188	0.630602	n.s.	-1.81445	0.0148422	0.142762	n.s.	-0.477458	0.01837	0.134279	n.s.	-0.770273	0.192102	0.496339	n.s.	-2.35311	1.43568e-05	0.00152859	sigDOWN	-0.0777182	0.637218	0.90593	n.s.	-0.45153	0.289074	0.684966	n.s.	0.272011	0.544119	0.833579	n.s.
75871	Zfp821	zinc finger protein 821	uc009njd.3	chr8	chr8_109704046_109707045	8		chr8:109705341-109705943	7	0.855687	0.00039596	0.00712927	n.s.									0.22081	0.244857	0.557553	n.s.									-0.280286	0.0691277	0.341437	n.s.
60534	Fancg	Fanconi anemia, complementation group G	uc012dcv.1	chr4	chr4_43008989_43011988	6		chr4:43010204-43010566	7	-2.37462	0.000202474	0.00437379	sigDOWN									-1.09774	0.00929756	0.0890957	n.s.									-0.38884	0.234468	0.594179	n.s.
66346	1700029P11Rik	RIKEN cDNA 1700029P11 gene	uc007wxv.3	chr15	chr15_81979040_81982039			chr15:81980460-81980818	7	-3.98937	0.000203437	0.00438927	sigDOWN	-4.26814	0.000957767	0.0180283	sigDOWN	-2.05213	0.0379981	0.228021	n.s.	-0.991146	0.136649	0.412421	n.s.	-1.14569	0.107559	0.37075	n.s.	0.0217992	0.870045	1	n.s.	0.685649	0.2067	0.563952	n.s.	0.463172	0.441549	0.790982	n.s.	1.60248	0.0257044	0.17247	n.s.
106393	Srl	sarcalumenin	uc007xzt.1	chr16	chr16_4521554_4524553					1.5943	0.00040214	0.00721143	sigUP	2.11297	0.0101199	0.0815425	n.s.	0.770939	0.388138	0.746502	n.s.	0.894296	0.00784857	0.079796	n.s.	0.771858	0.188033	0.490728	n.s.	0.886699	0.268274	0.601032	n.s.	0.376979	0.17939	0.53311	n.s.	0.199079	0.694592	0.907642	n.s.	-1.04234	0.0730407	0.30621	n.s.
619441	Tnfsfm13	tumor necrosis factor (ligand) superfamily, membrane-bound member 13	uc007jrg.2	chr11	chr11_69694599_69697598					1.11528	0.000402011	0.00721143	sigUP	1.0325	0.0877731	0.295764	n.s.	0.901682	0.195042	0.533257	n.s.	-0.204068	0.393124	0.701873	n.s.	-0.644869	0.17081	0.467533	n.s.	-0.913711	0.0999813	0.361433	n.s.	-0.0685729	0.720457	0.947738	n.s.	0.0209606	0.957398	0.997097	n.s.	-0.136109	0.701398	0.940476	n.s.
78832	Cacul1	CDK2 associated, cullin domain 1	uc012bof.1	chr19	chr19_60579524_60582523	8		chr19:60580386-60581305	7	-1.56244	0.000205171	0.004416	sigDOWN									-0.23157	0.417912	0.722389	n.s.									0.223634	0.330747	0.689282	n.s.
22141	Tub	tubby bipartite transcription factor	uc009jdf.1	chr7	chr7_109009380_109012379			chr7:109010709-109011269	7	1.35332	0.000403969	0.00721524	sigUP	1.57174	0.000964333	0.0180711	sigUP	-0.768691	0.295435	0.652781	n.s.	0.763178	0.00997455	0.0929864	n.s.	0.778864	0.0222657	0.151442	n.s.	1.34024	0.0718554	0.297822	n.s.	-0.230432	0.339531	0.696194	n.s.	-0.175692	0.522757	0.837896	n.s.	-0.138391	0.999988	1	n.s.
66310	Dpy30	dpy-30, histone methyltransferase complex regulatory subunit	uc008dnx.2	chr17	chr17_74314934_74317933		4	chr17:74315985-74316613	7	-1.02004	0.000211594	0.00450533	sigDOWN	-1.01559	0.0560017	0.227303	n.s.	-1.23071	0.00567619	0.0862084	n.s.	-0.446757	0.0439812	0.223132	n.s.	-1.46929	5.97535e-06	0.000652943	sigDOWN	0.0974578	0.760844	0.978519	n.s.	0.468569	0.0106823	0.13127	n.s.	-2.91385	6.44531e-17	7.74726e-14	sigDOWN	0.69597	0.00865007	0.092997	n.s.
99889	Arfip1	ADP-ribosylation factor interacting protein 1	uc008pqe.2	chr3	chr3_84581126_84584125			chr3:84582340-84583167	7	-0.788335	0.000403772	0.00721524	n.s.	-0.769872	0.0208289	0.12554	n.s.	-0.8532	0.22161	0.565354	n.s.	-0.252991	0.143966	0.422706	n.s.	-0.295024	0.194668	0.499793	n.s.	-1.30955	0.0137297	0.114832	n.s.	-0.038905	0.783978	0.98036	n.s.	-0.052947	0.770876	0.935588	n.s.	0.0343792	0.919614	1	n.s.
13095	Cyp2c29	cytochrome P450, family 2, subfamily c, polypeptide 29	uc008hjy.1	chr19	chr19_39267905_39270904		7			2.08991	0.00040507	0.00722766	sigUP	1.90472	0.0161176	0.107374	n.s.	0.448858	0.999629	1	n.s.	0.613804	0.145835	0.425323	n.s.	0.688423	0.0788189	0.314003	n.s.	0.498472	0.519774	0.827978	n.s.	0.00330262	0.984766	1	n.s.	0.0378814	0.909876	0.983089	n.s.	-0.0956636	0.999609	1	n.s.
67894	Fam45a	family with sequence similarity 45, member A	uc008ica.2	chr19	chr19_60810070_60813069			chr19:60811595-60811925	7	1.05193	0.000406475	0.00724549	sigUP	0.373063	0.47069	0.721908	n.s.	0.640037	0.207203	0.548045	n.s.	0.475829	0.0399967	0.211958	n.s.	0.687405	0.0701591	0.295012	n.s.	1.112	0.00377465	0.0552345	n.s.	-0.0143633	0.939136	1	n.s.	1.16583	0.000237553	0.0150365	sigUP	1.16014	0.000148186	0.0075566	sigUP
58180	Hic2	hypermethylated in cancer 2	uc007yko.1	chr16	chr16_17232087_17235086			chr16:17233360-17234141	7	0.778064	0.000407057	0.00724862	n.s.	0.598527	0.0652674	0.249052	n.s.	0.537101	0.123875	0.428395	n.s.	0.459029	0.00610124	0.0679553	n.s.	0.474042	0.0547876	0.257101	n.s.	0.549383	0.0676164	0.288063	n.s.	0.298413	0.0266254	0.210583	n.s.	0.198181	0.300551	0.696457	n.s.	0.547508	0.00853793	0.0925398	n.s.
68190	Dubr	Dppa2 upstream binding RNA	uc012agm.1	chr16	chr16_50731274_50734273	1		chr16:50732427-50732884	7	-2.07191	0.000212311	0.00451393	sigDOWN	1.3179	0.240564	0.515035	n.s.	-2.00384	0.0300517	0.20326	n.s.	-0.164234	0.720137	0.92362	n.s.	2.3744	0.00340154	0.0515686	n.s.	-0.20768	0.754018	0.976348	n.s.	0.443315	0.240641	0.601453	n.s.	-0.313002	0.594938	0.86614	n.s.	0.79822	0.132342	0.420271	n.s.
329324	Syt14	synaptotagmin XIV	uc011wyy.2	chr1	chr1_193034276_193037275			chr1:193035480-193036021	7	-2.28016	0.00022111	0.00463603	sigDOWN									-0.82859	0.043755	0.222745	n.s.									-0.309061	0.364565	0.717272	n.s.
74213	Rbm26	RNA binding motif protein 26	uc007uxl.2	chr14	chr14_105159114_105162113	8				-0.797376	0.000411839	0.00731189	n.s.	-0.37486	0.349826	0.6276	n.s.	-0.248843	0.661484	0.946698	n.s.	-0.42344	0.014983	0.118988	n.s.	-0.157038	0.557919	0.806337	n.s.	-0.946222	0.0359263	0.194896	n.s.	0.105627	0.442629	0.777345	n.s.	0.394682	0.0604458	0.364897	n.s.	-0.0644974	0.822013	1	n.s.
224019	Tmem191c	transmembrane protein 191C	uc012abs.1	chr16	chr16_17275462_17278461			chr16:17276225-17278159	2	0.133096	0.766221	0.963405	n.s.	0.446193	0.529405	0.766945	n.s.	0.517245	0.391426	0.749706	n.s.	-1.27747	0.00298774	0.0420097	sigDOWN	-1.06509	0.125355	0.398765	n.s.	-1.10207	0.0466746	0.229071	n.s.	-0.361912	0.220466	0.579605	n.s.	0.132602	0.813028	0.952627	n.s.	-0.608275	0.0903925	0.345083	n.s.
217410	Trib2	tribbles pseudokinase 2	uc007nbq.1	chr12	chr12_15815286_15818285	4		chr12:15814862-15817217	7	-1.22153	0.00023359	0.00484646	sigDOWN	-0.483128	0.319202	0.596705	n.s.	-1.54397	0.0884176	0.360264	n.s.	0.0199058	0.93666	1	n.s.	0.203922	0.522594	0.785618	n.s.	-0.696762	0.483465	0.798951	n.s.	0.0875415	0.670093	0.922441	n.s.	-0.0273131	0.912421	0.983195	n.s.	-1.48895	0.114488	0.390726	n.s.
215449	Rap1b	RAS related protein 1b	uc007hdr.1	chr10	chr10_117844475_117847474	6		chr10:117845803-117846391	7	-0.728032	0.000422739	0.00748307	n.s.	-0.546046	0.170252	0.42933	n.s.	-1.81537	0.00432677	0.0731034	n.s.	-0.613375	0.000252382	0.00783057	n.s.	-0.836866	0.000463779	0.0146701	n.s.	-2.2951	4.57096e-05	0.003205	sigDOWN	0.151415	0.272211	0.633586	n.s.	0.204467	0.309286	0.701435	n.s.	0.277595	0.424349	0.744314	n.s.
74776	Ppa2	pyrophosphatase (inorganic) 2	uc008rkm.2	chr3	chr3_133308610_133311609	7		chr3:133310039-133310636	7	-1.04285	0.000242919	0.00496919	sigDOWN	-0.881146	0.14346	0.39098	n.s.	-1.24467	0.130754	0.438148	n.s.	-0.744059	0.000820246	0.0176333	n.s.	-0.929514	0.0210847	0.146841	n.s.	-0.0619678	0.889956	1	n.s.	0.276144	0.129491	0.459618	n.s.	0.395349	0.237203	0.637709	n.s.	-0.558794	0.22187	0.547935	n.s.
269623	Rbm48	RNA binding motif protein 48	uc008whc.2	chr5	chr5_3595048_3598047			chr5:3595972-3596682	7	-1.0051	0.000252685	0.00509452	sigDOWN	-1.05027	0.0659608	0.251015	n.s.	-1.12168	0.0707918	0.316831	n.s.	-0.566089	0.006379	0.0699143	n.s.	-0.333074	0.364165	0.671066	n.s.	-1.22035	0.00198447	0.0381595	sigDOWN	0.506882	0.00292502	0.0644011	n.s.	0.934744	0.00247054	0.0653683	n.s.	0.369772	0.213397	0.537954	n.s.
233001	Nlrp9a	NLR family, pyrin domain containing 9A	uc009fup.2	chr7	chr7_26533523_26536522		7			0.872287	0.000425223	0.00749729	n.s.	0.994657	0.00243338	0.0335328	n.s.	-0.652233	0.802789	1	n.s.	0.758236	0.000149142	0.00543236	n.s.	0.69952	0.000971765	0.0229675	n.s.	0.120202	0.86733	1	n.s.	0.244143	0.146585	0.484816	n.s.	0.269319	0.143286	0.526695	n.s.	-0.382759	0.434121	0.751476	n.s.
56454	Aldh18a1	aldehyde dehydrogenase 18 family, member A1	uc008hkx.2	chr19	chr19_40586964_40589963	3		chr19:40588201-40588578	7	-1.78182	0.000295306	0.00570254	sigDOWN	-1.20406	0.145802	0.394151	n.s.	-2.57298	0.00755757	0.0996277	n.s.	-0.958513	0.0127073	0.108021	n.s.	-1.06937	0.0577009	0.264431	n.s.	0.0745272	0.890805	1	n.s.	-0.662461	0.0350558	0.243843	n.s.	-0.555421	0.231391	0.630405	n.s.	-0.813014	0.128293	0.413587	n.s.
109658	Txlna	taxilin alpha	uc008uxy.2	chr4	chr4_129639566_129642565	7		chr4:129640533-129641195	7	0.794648	0.000427482	0.00752968	n.s.									0.214274	0.203338	0.507505	n.s.									0.160688	0.24021	0.601046	n.s.
69918	2610020C07Rik	RIKEN cDNA 2610020C07 gene	uc029swc.1	chr16	chr16_11201883_11204882			chr16:11202992-11203741	7	-0.839873	0.000430467	0.00757478	n.s.	-1.30576	0.0015115	0.0241932	sigDOWN	-0.957035	0.0206023	0.168146	n.s.	-0.764557	3.06887e-05	0.00174388	n.s.	-0.586873	0.0617804	0.27606	n.s.	-0.663808	0.0254431	0.16084	n.s.	-0.457893	0.00142829	0.0447891	n.s.	-0.46248	0.0439036	0.312432	n.s.	-0.497602	0.0200029	0.147506	n.s.
70650	Zcchc8	zinc finger, CCHC domain containing 8	uc008zoh.2	chr5	chr5_123719545_123722544	6		chr5:123720174-123720926	7	-1.00058	0.000345537	0.00644245	sigDOWN	-1.28424	0.00229462	0.032558	sigDOWN	0.376841	0.43041	0.782192	n.s.	-0.525479	0.0092471	0.0889466	n.s.	-0.558558	0.0448292	0.232262	n.s.	-1.09198	0.00853421	0.0865143	n.s.	-0.0379241	0.820319	0.996524	n.s.	-0.0166707	0.941552	0.992248	n.s.	-0.204528	0.466029	0.774016	n.s.
20166	Rtkn	rhotekin	uc009cmt.2	chr6	chr6_83135584_83138583			chr6:83135741-83136072	2	0.262804	0.767237	0.964139	n.s.									-0.260909	0.752093	0.940143	n.s.									-0.106602	0.871066	1	n.s.
27041	G3bp1	GTPase activating protein (SH3 domain) binding protein 1	uc011xva.1	chr11	chr11_55468252_55471251	5		chr11:55469638-55470162	7	0.986025	0.000434247	0.00761875	n.s.	1.51916	4.32512e-05	0.00201173	sigUP	0.762339	0.0354264	0.221335	n.s.	0.661627	0.00165689	0.0281879	n.s.	0.931817	0.000575291	0.0164643	n.s.	0.421889	0.120094	0.399553	n.s.	-0.401306	0.0221052	0.190709	n.s.	-0.427813	0.0432532	0.311054	n.s.	-0.389531	0.0667536	0.294065	n.s.
231717	Pheta1	PH domain containing endocytic trafficking adaptor 1	uc008zkj.1	chr5	chr5_121847528_121850527	5		chr5:121848795-121849285	7	1.3045	0.000436714	0.0076486	sigUP	1.50922	0.00133412	0.0222283	sigUP	1.2784	0.00700396	0.0966361	n.s.	-0.156723	0.594354	0.847968	n.s.	-0.0287471	0.939273	0.990352	n.s.	-0.229949	0.592251	0.878872	n.s.	-0.0839287	0.701483	0.937972	n.s.	0.251935	0.350084	0.733103	n.s.	-0.313472	0.225358	0.552816	n.s.
235626	Setd2	SET domain containing 2	uc009ruj.1	chr9	chr9_110592591_110595590					0.835213	0.000436806	0.0076486	n.s.	1.20741	0.00668243	0.0631043	n.s.	1.00936	0.0455125	0.249311	n.s.	0.169072	0.368731	0.682332	n.s.	0.416011	0.281375	0.594997	n.s.	0.409762	0.474379	0.790851	n.s.	0.0149059	0.919608	1	n.s.	0.273928	0.312965	0.703771	n.s.	0.33593	0.273874	0.602137	n.s.
19346	Rab6a	RAB6A, member RAS oncogene family	uc009ini.2	chr7	chr7_100606086_100609085	8		chr7:100607138-100608549	7	-0.806973	0.000439485	0.00768044	n.s.	-0.860939	0.0193217	0.120335	n.s.	-0.834341	0.0343321	0.21851	n.s.	-0.544045	0.00126851	0.0237752	n.s.	-0.67238	0.00588254	0.0708093	n.s.	-0.654635	0.0332617	0.187451	n.s.	-0.156264	0.258171	0.619575	n.s.	-0.0670209	0.732927	0.92152	n.s.	-0.565788	0.00916336	0.0963756	n.s.
54196	Pabpn1	poly(A) binding protein, nuclear 1	uc007txg.2	chr14	chr14_54892643_54895642			chr14:54894057-54894626	7	0.995713	0.000439111	0.00768044	n.s.	0.960422	0.142977	0.390207	n.s.	0.881594	0.00318075	0.0601412	n.s.	0.44166	0.0575999	0.260587	n.s.	-0.0556509	0.900911	0.974734	n.s.	0.18705	0.422049	0.746034	n.s.	-0.252798	0.186988	0.541664	n.s.	-0.57412	0.128401	0.503039	n.s.	-0.314377	0.0886127	0.340824	n.s.
67955	Sugt1	SGT1, suppressor of G2 allele of SKP1 (S. cerevisiae)	uc007ute.1	chr14	chr14_79586191_79589190	8		chr14:79587229-79587774	7	0.710846	0.000446668	0.00779833	n.s.	0.394621	0.0983675	0.314821	n.s.	0.668342	0.00793085	0.10238	n.s.	-0.348892	0.0247625	0.160547	n.s.	-0.344998	0.0551685	0.258457	n.s.	-0.640056	0.000716077	0.0198847	n.s.	-0.0136162	0.912965	1	n.s.	0.0839067	0.549763	0.846888	n.s.	-0.0759965	0.592614	0.867628	n.s.
12552	Cdh11	cadherin 11	uc009mzu.1	chr8	chr8_102783612_102786611			chr8:102784312-102784548	7	-4.43983	0.000347594	0.00646728	sigDOWN									0.26824	0.815703	0.973088	n.s.									-0.302892	0.874425	1	n.s.
104156	Etv5	ets variant 5	uc007yse.1	chr16	chr16_22438071_22441070	5		chr16:22439208-22440193	7	-1.21336	0.000352001	0.00650856	sigDOWN	-0.983165	0.0664549	0.252097	n.s.	-2.08401	0.000225105	0.0122715	sigDOWN	-0.253168	0.347172	0.662452	n.s.	0.334914	0.391268	0.695899	n.s.	-0.821644	0.0586773	0.263453	n.s.	0.211741	0.320895	0.680905	n.s.	0.0720555	0.808414	0.951382	n.s.	0.0926151	0.782717	0.985011	n.s.
236900	Pdk3	pyruvate dehydrogenase kinase, isoenzyme 3	uc009tsx.1	chrX	chrX_93830596_93833595	6		chrX:93831878-93832375	7	-1.30162	7.43229e-05	0.00206565	sigDOWN	-0.703307	0.154339	0.406937	n.s.	-1.82253	0.0179313	0.157818	n.s.	-0.918153	0.000424236	0.0114245	n.s.	-0.956232	0.00281733	0.0460292	n.s.	0.789432	0.0521986	0.245089	n.s.	-0.0214566	0.918148	1	n.s.	-0.139442	0.60544	0.870055	n.s.	0.539352	0.313326	0.643319	n.s.
100503272	Gm11423	predicted gene 11423	uc056ynh.1	chr11	chr11_82779543_82782542			chr11:82781016-82781677	7	1.4325	0.000451574	0.00783713	sigUP	1.09594	0.0525186	0.218542	n.s.	1.36352	0.0253893	0.185762	n.s.	0.195781	0.522697	0.801727	n.s.	-0.169718	0.684199	0.875966	n.s.	0.437465	0.300056	0.632872	n.s.	0.341425	0.169323	0.519365	n.s.	0.547501	0.0795509	0.417561	n.s.	0.510111	0.135308	0.426158	n.s.
217038	Mrm1	mitochondrial rRNA methyltransferase 1	uc007kqr.1	chr11	chr11_84818016_84821015	2		chr11:84818710-84819636	7	-1.9606	0.000357775	0.00658122	sigDOWN	-2.17716	0.0058194	0.0586373	n.s.	-0.911721	0.26844	0.621192	n.s.	-0.365482	0.352595	0.667237	n.s.	-0.160856	0.819607	0.9412	n.s.	-0.623048	0.29599	0.628695	n.s.	0.394023	0.199798	0.555902	n.s.	0.588847	0.15516	0.545226	n.s.	-0.124715	0.775675	0.98131	n.s.
15526	Hspa9	heat shock protein 9	uc008elv.2	chr18	chr18_34952852_34955851	8		chr18:34954058-34955064	7	0.659256	0.000452818	0.00783713	n.s.	0.517343	0.0574523	0.230522	n.s.	0.578268	0.0446814	0.246403	n.s.	0.105809	0.467518	0.761269	n.s.	0.0583144	0.77154	0.920738	n.s.	-0.493558	0.0238027	0.154296	n.s.	0.286313	0.0153963	0.160278	n.s.	0.358725	0.024801	0.248069	n.s.	0.257642	0.126659	0.41052	n.s.
234463	Tmem184c	transmembrane protein 184C	uc009mhr.3	chr8	chr8_77609154_77612153	5		chr8:77610289-77610521	7	-1.09348	0.00036704	0.00669641	sigDOWN	-0.897106	0.0835253	0.286967	n.s.	-1.02721	0.0323581	0.212207	n.s.	-0.36843	0.111148	0.369589	n.s.	-0.0358529	0.947285	0.993575	n.s.	-0.316405	0.379562	0.709855	n.s.	-0.435692	0.0191287	0.177953	n.s.	-0.449972	0.0949115	0.448044	n.s.	-0.225056	0.384994	0.710381	n.s.
19142	Prss12	protease, serine 12 neurotrypsin (motopsin)	uc008rfl.2	chr3	chr3_123445413_123448412	3		chr3:123446779-123447566	7	4.04974	0.000452647	0.00783713	sigUP									-0.0436962	0.888091	1	n.s.									0.938834	0.160977	0.507386	n.s.
381524	AI427809	expressed sequence AI427809	uc008swx.1	chr4	chr4_53268733_53271732					3.49869	0.000451446	0.00783713	sigUP	2.98838	0.0037855	0.0439934	sigUP	0.461944	1	1	n.s.	3.49098	6.55929e-06	0.000612762	sigUP	3.26042	2.28751e-05	0.00165923	sigUP	0.599275	0.999857	1	n.s.	-0.332418	0.530823	0.842359	n.s.	-0.529802	0.328629	0.714124	n.s.	0.32496	0.999805	1	n.s.
13138	Dag1	dystroglycan 1	uc009rox.2	chr9	chr9_108262316_108265315	4		chr9:108263277-108263928	7	0.830511	0.000455066	0.00786797	n.s.	0.888706	0.0290106	0.152693	n.s.	1.29338	0.0151516	0.144215	n.s.	0.52034	0.00574228	0.0649711	n.s.	0.358041	0.220116	0.529202	n.s.	0.0860126	0.884016	1	n.s.	0.18882	0.232636	0.592401	n.s.	0.334377	0.186425	0.586166	n.s.	-0.38628	0.291478	0.621515	n.s.
67988	Tmx3	thioredoxin-related transmembrane protein 3	uc008fvv.1	chr18	chr18_90508654_90511653			chr18:90509936-90510537	7	-1.22833	0.000403943	0.00721524	sigDOWN	-0.802918	0.155742	0.408482	n.s.	-2.38614	0.000258758	0.0134395	sigDOWN	-0.491956	0.0782107	0.308201	n.s.	-0.123604	0.794213	0.929805	n.s.	-0.84533	0.129822	0.415099	n.s.	0.0404751	0.847898	1	n.s.	0.212029	0.465029	0.803408	n.s.	-0.409605	0.166783	0.473611	n.s.
59004	Pias4	protein inhibitor of activated STAT 4	uc007ggc.3	chr10	chr10_81166221_81169220	5		chr10:81167491-81167973	7	1.07374	0.000462654	0.00798369	sigUP	1.03961	0.0310369	0.159429	n.s.	0.388484	0.451942	0.8014	n.s.	0.339288	0.158062	0.442886	n.s.	0.686412	0.0759759	0.308078	n.s.	0.25617	0.586499	0.876675	n.s.	-0.0661916	0.744554	0.961676	n.s.	-0.048035	0.875223	0.973962	n.s.	-0.4051	0.28861	0.618869	n.s.
68010	Bambi	BMP and activin membrane-bound inhibitor	uc008dyc.1	chr18	chr18_3506457_3509456	2		chr18:3507135-3508532	7	-1.327	0.000447691	0.00780856	sigDOWN	-0.919882	0.151271	0.40291	n.s.	-1.53802	0.0154327	0.145247	n.s.	-0.349568	0.234364	0.54513	n.s.	-0.137773	0.773059	0.921059	n.s.	-0.499334	0.233768	0.560219	n.s.	-0.490484	0.0457183	0.280182	n.s.	-0.402812	0.265347	0.664472	n.s.	-0.530444	0.128036	0.413164	n.s.
12064	Bdnf	brain derived neurotrophic factor	uc008lmd.1	chr2	chr2_109673200_109676199	1		chr2:109674033-109674244	7	-4.70401	0.000458669	0.00792259	sigDOWN									-2.47503	0.0202314	0.141776	n.s.									-0.538591	0.478573	0.803586	n.s.
16763	Lad1	ladinin	uc007ctt.1	chr1	chr1_135817098_135820097	1		chr1:135818509-135819008	7	4.45185	0.000477745	0.00822013	sigUP	2.83724	0.0233195	0.134575	n.s.	0.161726	0.999879	1	n.s.	1.03088	0.31562	0.632474	n.s.	2.21278	0.0124397	0.110877	n.s.	-0.934064	0.665369	0.92689	n.s.	-0.330065	0.390763	0.738241	n.s.	0.671097	1	1	n.s.	-0.343233	0.999926	1	n.s.
18035	Nfkbia	nuclear factor of kappa light polypeptide gene enhancer in B cells inhibitor, alpha	uc007nor.2	chr12	chr12_55491148_55494147			chr12:55492137-55492666	7	-1.41988	0.00047912	0.00822013	sigDOWN	-0.508521	0.404394	0.674531	n.s.	-2.6025	8.73329e-05	0.00684022	sigDOWN	-0.311833	0.3232	0.640477	n.s.	-0.209547	0.638875	0.852086	n.s.	-0.632076	0.262438	0.594173	n.s.	0.568649	0.0214076	0.187869	n.s.	0.707015	0.0382531	0.29629	n.s.	0.591935	0.073134	0.306306	n.s.
28019	Ing4	inhibitor of growth family, member 4	uc009dtf.1	chr6	chr6_125038348_125041347	8				1.49672	0.000479068	0.00822013	sigUP	1.15367	0.0417399	0.192345	n.s.	2.13368	0.000236406	0.0126695	sigUP	0.535807	0.114585	0.375353	n.s.	0.554782	0.22381	0.533287	n.s.	0.35869	0.476269	0.792682	n.s.	-0.107851	0.66881	0.922253	n.s.	-0.0200438	0.948481	0.994457	n.s.	-0.0405128	0.84657	1	n.s.
71870	Cfap45	cilia and flagella associated protein 45	uc007dqq.2	chr1	chr1_172519630_172522629					1.40498	0.000478704	0.00822013	sigUP									-0.221756	0.479506	0.769685	n.s.									0.192056	0.452428	0.784288	n.s.
54633	Pqbp1	polyglutamine binding protein 1	uc009snd.2	chrX	chrX_7897770_7900769			chrX:7899238-7899651	7	0.354881	0.339099	0.626156	n.s.	0.0288187	0.950922	0.988029	n.s.	0.0617889	0.42867	0.780698	n.s.	-1.15329	3.56505e-05	0.00195126	sigDOWN	-1.13358	0.00444886	0.061567	n.s.	-0.444424	0.230413	0.557155	n.s.	-0.475603	0.0247202	0.201322	n.s.	-0.46626	0.109915	0.472332	n.s.	-0.610483	0.231604	0.560621	n.s.
320590	Svopl	SV2 related protein homolog (rat)-like	uc009bjm.1	chr6	chr6_38045497_38048496		8			1.36265	0.0004804	0.00822628	sigUP	1.03521	0.0963851	0.311557	n.s.	-2.63942	0.0388354	0.230438	n.s.	0.740787	0.00847437	0.0837719	n.s.	0.987231	0.00630245	0.0738173	n.s.	-0.601615	0.3827	0.712871	n.s.	0.167346	0.47225	0.799148	n.s.	-0.111502	0.714237	0.914875	n.s.	1.37012	0.0692595	0.299089	n.s.
100504421	2900076A07Rik	RIKEN cDNA 2900076A07 gene	uc009icc.2	chr7	chr7_81522050_81525049					1.40002	0.000481722	0.00824082	sigUP	-0.0017872	0.9746	1	n.s.	1.8566	0.00763708	0.100091	n.s.	1.06262	0.00160912	0.0278136	sigUP	1.22007	0.039868	0.21712	n.s.	0.977678	0.0561983	0.256567	n.s.	0.384351	0.16606	0.5145	n.s.	0.133017	0.767034	0.934457	n.s.	0.558802	0.185286	0.500163	n.s.
70757	Hacd2	3-hydroxyacyl-CoA dehydratase 2	uc007zbi.1	chr16	chr16_35020921_35023920			chr16:35022232-35023015	7	-1.19275	0.000482173	0.00824082	sigDOWN	-0.854725	0.281565	0.556517	n.s.	-1.08973	0.271459	0.624913	n.s.	-0.326287	0.238794	0.551148	n.s.	-1.38384	0.0140721	0.119276	n.s.	-0.39567	0.822215	1	n.s.	0.108141	0.61775	0.895666	n.s.	0.400345	0.35002	0.733103	n.s.	-0.0461996	0.778379	0.982196	n.s.
22673	Zfp185	zinc finger protein 185	uc009tkx.2	chrX	chrX_72985839_72988838			chrX:72987284-72987564	7	-3.54077	0.000361236	0.00663121	sigDOWN	-1.07043	0.734148	0.894328	n.s.	-4.05239	1	1	n.s.	0.412654	0.629675	0.869819	n.s.	1.17741	0.187018	0.489294	n.s.	0.290467	0.634743	0.907978	n.s.	-0.613559	0.272757	0.634334	n.s.	-0.379421	0.534296	0.841357	n.s.	-0.466886	1	1	n.s.
381686	Kpna7	karyopherin alpha 7 (importin alpha 8)	uc009alx.1	chr5	chr5_145003701_145006700					1.04316	0.000484313	0.00826157	sigUP	0.921207	0.00625175	0.0606612	n.s.	-0.0307704	0.987365	1	n.s.	0.284706	0.230465	0.541122	n.s.	0.131434	0.569987	0.812117	n.s.	-0.490583	0.464356	0.782124	n.s.	0.376215	0.066913	0.337363	n.s.	0.466634	0.021718	0.230726	n.s.	-0.143521	0.947937	1	n.s.
50528	Tmprss2	transmembrane protease, serine 2	uc008adl.1	chr16	chr16_97609696_97612695			chr16:97610393-97611183	2	0.201118	0.783683	0.975632	n.s.									0.572168	1	1	n.s.									2.40347	0.12621	0.453871	n.s.
101739	Psip1	PC4 and SFRS1 interacting protein 1	uc008tkw.2	chr4	chr4_83484949_83487948			chr4:83485659-83486817	7	-0.579056	0.000487148	0.00829407	n.s.	-0.232717	0.297315	0.574026	n.s.	-0.627823	0.0950618	0.376577	n.s.	-0.345938	0.0102509	0.0945906	n.s.	-0.313837	0.0367953	0.206008	n.s.	-0.36886	0.130735	0.41746	n.s.	0.173268	0.113852	0.432964	n.s.	0.283347	0.0202038	0.222928	n.s.	0.388656	0.0431857	0.232479	n.s.
387510	Ifnk	interferon kappa	uc008sgu.1	chr4	chr4_35150555_35153554					4.64677	0.000488987	0.00830952	sigUP									1.06382	0.343226	0.659069	n.s.									0.452442	0.590232	0.880031	n.s.
72404	Wdr44	WD repeat domain 44	uc009suw.2	chrX	chrX_23691551_23694550			chrX:23692797-23693484	7	-0.32876	0.354112	0.643883	n.s.	-1.03972	0.0143003	0.0998531	n.s.	0.058037	0.362589	0.722536	n.s.	-1.06961	2.31522e-05	0.0014196	sigDOWN	-0.903062	0.00516804	0.0659847	n.s.	0.492516	0.999972	1	n.s.	-0.478345	0.0230692	0.194786	n.s.	-0.514041	0.0254045	0.249734	n.s.	0.209482	0.452457	0.764848	n.s.
69125	Cnot8	CCR4-NOT transcription complex, subunit 8	uc007jaj.1	chr11	chr11_58102653_58105652	8		chr11:58103780-58104705	7	0.634065	0.000490744	0.00833144	n.s.									-0.121484	0.371897	0.685229	n.s.									0.098458	0.374959	0.726163	n.s.
239555	Mief1	mitochondrial elongation factor 1	uc007wvk.2	chr15	chr15_80232580_80235579	6		chr15:80233877-80234421	7	0.773066	0.000491843	0.00834216	n.s.	0.981772	0.0140744	0.098767	n.s.	0.328796	0.4635	0.810283	n.s.	0.380465	0.0181211	0.133279	n.s.	0.490179	0.0608202	0.272929	n.s.	1.26115	0.0101266	0.0968241	n.s.	-0.103479	0.448547	0.781967	n.s.	-0.0578754	0.798038	0.947164	n.s.	-0.408577	0.221616	0.54763	n.s.
27382	Tcl1b5	T cell leukemia/lymphoma 1B, 5	uc007oxy.1	chr12	chr12_105174858_105177857					1.60953	0.00049341	0.00836079	sigUP	1.39796	0.00238646	0.0331954	sigUP	0.183729	0.769929	1	n.s.	-0.0686111	0.843345	0.984337	n.s.	-0.124719	0.69652	0.883522	n.s.	-0.383352	0.427335	0.749864	n.s.	-0.83037	0.00459473	0.0812525	n.s.	-0.742384	0.00571334	0.109753	n.s.	-0.0331111	0.865868	1	n.s.
110052	Dek	DEK oncogene (DNA binding)	uc007qhw.2	chr13	chr13_47104722_47107721	8		chr13:47105648-47106704	7	-0.599617	0.0004942	0.00836623	n.s.	-0.338206	0.196439	0.465886	n.s.	-0.962449	0.00036581	0.0162853	n.s.	-0.350972	0.0083033	0.0830004	n.s.	-0.47845	0.00976186	0.0951753	n.s.	-0.494486	0.0148502	0.119476	n.s.	0.0847149	0.434528	0.769709	n.s.	0.34955	0.019443	0.219	n.s.	-0.341457	0.0223458	0.157226	n.s.
68241	Mcrip2	MAPK regulated corepressor interacting protein 2	uc008bck.1	chr17	chr17_25867239_25870238					-0.8464	0.00049524	0.0083759	n.s.	0.174645	0.716705	0.883568	n.s.	-0.667803	0.282272	0.635886	n.s.	-0.268532	0.179205	0.472523	n.s.	-0.241104	0.453533	0.738517	n.s.	0.318655	0.526257	0.832429	n.s.	-0.207075	0.198384	0.554041	n.s.	-0.239024	0.374666	0.746193	n.s.	-0.442295	0.157167	0.459681	n.s.
16196	Il7	interleukin 7	uc008ooh.1	chr3	chr3_7611394_7614393			chr3:7612874-7613165	7	-0.678097	0.000496064	0.00838189	n.s.	-0.890072	0.00384588	0.0445106	n.s.	-0.993747	0.306493	0.66311	n.s.	-0.410592	0.00728107	0.0763763	n.s.	-0.639389	0.00183322	0.0349766	n.s.	0.318714	0.788219	0.991564	n.s.	-0.390818	0.00160225	0.046944	n.s.	-0.333499	0.0438647	0.312432	n.s.	-0.61141	0.239242	0.56624	n.s.
11994	Pcdh15	protocadherin 15	uc007fpl.2	chr10	chr10_73820367_73823366					-0.962785	0.000498359	0.00841269	n.s.	-1.30319	0.000242485	0.00684655	sigDOWN	0.0713733	0.688651	0.961764	n.s.	-0.465035	0.0278315	0.171714	n.s.	-0.467268	0.0473117	0.23569	n.s.	0.25395	0.335495	0.667499	n.s.	-0.666569	0.000111903	0.00919604	n.s.	-0.605003	0.00163722	0.0518723	n.s.	0.0231695	0.999983	1	n.s.
11364	Acadm	acyl-Coenzyme A dehydrogenase, medium chain	uc008ruj.2	chr3	chr3_153943144_153946143	3		chr3:153944253-153944586	7	-1.10446	0.0005015	0.00845772	sigDOWN	-1.21242	0.0080317	0.069597	n.s.	0.64732	0.230658	0.575892	n.s.	-1.87584	5.53694e-15	4.93978e-11	sigDOWN	-2.0982	1.31271e-11	1.57788e-08	sigDOWN	-0.547367	0.206473	0.525632	n.s.	-0.708101	0.000384353	0.0198615	n.s.	-0.792025	0.00194678	0.0578807	n.s.	-0.377167	0.232552	0.561595	n.s.
20460	Stil	Scl/Tal1 interrupting locus	uc012djb.2	chr4	chr4_114998618_115001617	6		chr4:114999952-115000409	7	-0.859826	0.000505851	0.00852305	n.s.	-0.378396	0.359946	0.636445	n.s.	-1.3152	0.00116413	0.0330913	sigDOWN	-0.534748	0.00552706	0.0632737	n.s.	0.0265303	0.927595	0.985957	n.s.	-0.908723	0.00153149	0.0322956	n.s.	-0.190346	0.226975	0.586858	n.s.	-0.294718	0.204409	0.603901	n.s.	-0.0135527	0.950158	1	n.s.
26936	Mprip	myosin phosphatase Rho interacting protein	uc007jer.2	chr11	chr11_59735572_59738571					0.594056	0.000506676	0.00852889	n.s.	0.92102	0.000199437	0.00605237	n.s.	0.0105334	0.934578	1	n.s.	0.209716	0.132088	0.404393	n.s.	0.0421408	0.815036	0.939	n.s.	0.724902	0.270463	0.603147	n.s.	0.0251825	0.820391	0.996544	n.s.	0.164355	0.248024	0.647934	n.s.	0.358808	0.427564	0.746684	n.s.
103967	Dnm3	dynamin 3	uc007dfz.1	chr1	chr1_162294139_162297138					2.8705	0.000509338	0.00856561	sigUP	3.42447	0.000843216	0.0166155	sigUP	-1.50738	0.999859	1	n.s.	0.714038	0.219835	0.52797	n.s.	0.849949	0.195802	0.501075	n.s.	0.225202	1	1	n.s.	0.47877	0.353811	0.708376	n.s.	1.13025	0.0347292	0.285827	n.s.	-1.05187	0.0484524	0.247866	n.s.
18218	Dusp8	dual specificity phosphatase 8	uc009kmo.2	chr7	chr7_142093785_142096784	7		chr7:142094380-142095510	2	1.58611	0.803409	0.987387	n.s.									-0.436949	0.968209	1	n.s.									-0.870486	0.33174	0.69037	n.s.
94353	Hmgn3	high mobility group nucleosomal binding domain 3	uc009qwc.3	chr9	chr9_83145108_83148107			chr9:83145858-83146719	7	1.0885	0.000511426	0.00858454	sigUP	1.27308	0.0146148	0.101529	n.s.	-1.32628	0.0151079	0.144061	n.s.	0.879382	0.000739595	0.0166414	n.s.	0.999965	0.00904234	0.0911165	n.s.	-0.584254	0.147106	0.443161	n.s.	0.0126954	0.953046	1	n.s.	0.455325	0.147402	0.534753	n.s.	-1.65911	1.42497e-06	0.000299742	sigDOWN
207393	Elfn2	leucine rich repeat and fibronectin type III, extracellular 2	uc007wrf.1	chr15	chr15_78716614_78719613	1				4.17554	0.000511982	0.0085858	sigUP									3.66114	0.0169922	0.128417	n.s.									-0.194778	0.343811	0.700139	n.s.
66394	Nosip	nitric oxide synthase interacting protein	uc009gsx.2	chr7	chr7_45060929_45063928			chr7:45062309-45062561	7	0.968406	0.00051285	0.00859228	n.s.	1.12369	0.00307675	0.0392239	sigUP	0.391799	0.305888	0.662653	n.s.	0.321002	0.132348	0.404919	n.s.	0.412019	0.134019	0.412636	n.s.	-0.412192	0.200263	0.517981	n.s.	-0.282977	0.0933714	0.392098	n.s.	-0.00871065	0.967584	0.999434	n.s.	-0.329645	0.132658	0.420589	n.s.
239667	Dip2b	disco interacting protein 2 homolog B	uc007xqq.2	chr15	chr15_100037164_100040163			chr15:100038538-100039329	7	0.622467	0.000514353	0.00860132	n.s.	0.764736	0.0207153	0.125214	n.s.	0.327387	0.398465	0.756131	n.s.	0.170057	0.210486	0.515611	n.s.	0.130221	0.565508	0.809628	n.s.	-0.312315	0.369665	0.701163	n.s.	0.136406	0.225069	0.584812	n.s.	0.306489	0.107064	0.467017	n.s.	-0.646642	0.0062303	0.0776247	n.s.
56176	Pigp	phosphatidylinositol glycan anchor biosynthesis, class P	uc008aam.2	chr16	chr16_94369051_94372050			chr16:94370270-94371633	7	-1.41654	0.00055446	0.00910141	sigDOWN	-0.101348	0.579134	0.799265	n.s.	-1.56247	0.0815768	0.344918	n.s.	-1.25007	4.95145e-05	0.0025099	sigDOWN	-1.5057	0.00144837	0.0300903	sigDOWN	-0.361914	0.623288	0.898774	n.s.	-0.322775	0.198764	0.554667	n.s.	-0.176901	0.602891	0.869528	n.s.	-1.1027	0.100934	0.368762	n.s.
17463	Psmd7	proteasome (prosome, macropain) 26S subunit, non-ATPase, 7	uc009nhz.2	chr8	chr8_107586983_107589982	8		chr8:107587939-107588529	7	1.08082	0.000515564	0.0086074	sigUP									0.27132	0.254296	0.569053	n.s.									0.438022	0.0169782	0.168695	n.s.
17869	Myc	myelocytomatosis oncogene	uc007vyi.1	chr15	chr15_61985922_61988921			chr15:61984949-61988216	7	1.80104	0.000515984	0.0086074	sigUP									1.56202	9.91131e-05	0.00408424	sigUP									0.309261	0.334472	0.692703	n.s.
234776	Atmin	ATM interactor	uc009nop.2	chr8	chr8_116941893_116944892	6		chr8:116943453-116944047	7	0.633129	0.00051626	0.0086074	n.s.	0.91882	0.00812256	0.0701676	n.s.	0.0560539	0.858925	1	n.s.	0.168418	0.236339	0.54759	n.s.	0.219157	0.353567	0.661238	n.s.	-0.979283	0.0373262	0.199405	n.s.	-0.145561	0.205075	0.562055	n.s.	-0.0308587	0.875641	0.974169	n.s.	-1.23213	4.81466e-05	0.00368132	sigDOWN
66508	Lamtor1	late endosomal/lysosomal adaptor, MAPK and MTOR activator 1	uc009ipw.2	chr7	chr7_101904337_101907336			chr7:101905749-101906338	7	0.775777	0.000516647	0.0086074	n.s.	0.540596	0.0696173	0.259071	n.s.	1.73538	0.00259247	0.0531352	n.s.	0.129027	0.468819	0.762045	n.s.	-0.0937224	0.656805	0.863445	n.s.	0.15675	0.923609	1	n.s.	0.122957	0.401509	0.746107	n.s.	0.305254	0.0890514	0.437663	n.s.	0.399846	0.422781	0.742852	n.s.
67980	Gnpda2	glucosamine-6-phosphate deaminase 2	uc008xqq.1	chr5	chr5_69590786_69593785			chr5:69592011-69592361	7	-1.52357	0.000574595	0.00931198	sigDOWN	-1.91273	0.00630346	0.0606834	n.s.	-0.20025	0.999953	1	n.s.	-1.7619	4.12617e-08	1.47246e-05	sigDOWN	-1.73828	1.57343e-05	0.00125008	sigDOWN	-0.411277	0.766741	0.9811	n.s.	-0.581362	0.0374612	0.25252	n.s.	-0.577299	0.104059	0.461466	n.s.	0.481938	0.404279	0.728395	n.s.
16649	Kpna4	karyopherin (importin) alpha 4	uc008pme.1	chr3	chr3_69125593_69128592	6		chr3:69126333-69127323	7	-1.68496	0.000576384	0.00932404	sigDOWN	0.0994473	0.840301	0.942364	n.s.	-1.19147	0.183122	0.516885	n.s.	-0.78362	0.0413729	0.215664	n.s.	-1.38802	0.0339275	0.195816	n.s.	-0.707055	0.291969	0.625415	n.s.	0.0334409	0.908743	1	n.s.	0.952769	0.0209503	0.226576	n.s.	-0.130876	0.726506	0.955726	n.s.
192185	Nadk	NAD kinase	uc008wdu.2	chr4	chr4_155562315_155565314			chr4:155563728-155564293	7	0.64285	0.00052254	0.00868127	n.s.	0.306103	0.340996	0.619235	n.s.	1.25635	0.00162276	0.0402769	sigUP	0.638882	7.08926e-06	0.000638355	n.s.	0.536161	0.0178409	0.135727	n.s.	1.13264	0.00198643	0.0381595	sigUP	-0.361769	0.00228787	0.0568616	n.s.	-0.244294	0.200895	0.601401	n.s.	-0.613004	0.0132716	0.119303	n.s.
66492	Zmat2	zinc finger, matrin type 2	uc008eos.1	chr18	chr18_36792423_36795422	7		chr18:36793721-36793957	7	0.644092	0.000525467	0.00872177	n.s.									0.230147	0.112775	0.371951	n.s.									-0.00313694	0.978935	1	n.s.
56224	Tspan5	tetraspanin 5	uc008rnp.2	chr3	chr3_138740708_138743707			chr3:138742009-138743188	7	0.74489	0.000527589	0.00874885	n.s.	0.675599	0.0304778	0.15781	n.s.	1.50743	0.0770254	0.333453	n.s.	0.541956	0.00142846	0.0257455	n.s.	0.546177	0.00874349	0.0895829	n.s.	0.484929	0.423008	0.746621	n.s.	-0.0528737	0.706097	0.940283	n.s.	-0.0346667	0.834997	0.960378	n.s.	0.00603193	0.960457	1	n.s.
104080	Nxph4	neurexophilin 4	uc007hjw.1	chr10	chr10_127533060_127536059			chr10:127535011-127535219	2	-0.168024	0.88671	1	n.s.									0.443898	0.612908	0.858819	n.s.									-1.27273	0.118015	0.441179	n.s.
100038706	Gm10637	predicted gene 10637	uc029wue.1	chr8	chr8_87198351_87201350					2.57005	0.000532301	0.00881061	sigUP	3.3808	3.32472e-05	0.00170575	sigUP	-0.0233621	1	1	n.s.	0.784336	0.114097	0.37444	n.s.	0.722646	0.0508136	0.245012	n.s.	-0.303665	1	1	n.s.	0.112595	0.802988	0.989083	n.s.	0.467824	0.293743	0.688838	n.s.	0.333345	0.999848	1	n.s.
69048	Slc30a5	solute carrier family 30 (zinc transporter), member 5	uc007rrr.1	chr13	chr13_100831928_100834927	5		chr13:100832976-100833553	7	1.06579	0.00053352	0.0088226	sigUP	0.964921	0.0287761	0.152076	n.s.	0.681301	0.126386	0.43281	n.s.	0.0230681	0.918537	1	n.s.	0.164035	0.611102	0.835387	n.s.	-0.306104	0.339976	0.673311	n.s.	-0.267964	0.147568	0.486161	n.s.	-0.271234	0.268416	0.667827	n.s.	-0.0754125	0.765787	0.97689	n.s.
77644	C330007P06Rik	RIKEN cDNA C330007P06 gene	uc009sxt.2	chrX	chrX_36862804_36865803			chrX:36864081-36864444	7	-0.190835	0.644307	0.887682	n.s.	-0.393746	0.421534	0.686962	n.s.	0.0311992	0.999979	1	n.s.	-2.0214	6.90048e-10	6.84029e-07	sigDOWN	-2.33891	1.1556e-08	4.86162e-06	sigDOWN	-0.730312	0.105969	0.372538	n.s.	-0.540796	0.0229118	0.194472	n.s.	-0.369775	0.182971	0.580731	n.s.	-0.391854	0.999965	1	n.s.
56805	Zbtb33	zinc finger and BTB domain containing 33	uc009szq.1	chrX	chrX_38188293_38191292			chrX:38189631-38190218	7	-1.3976	0.000362954	0.00665589	sigDOWN	-1.74539	0.002189	0.0317555	sigDOWN	1.15906	0.99982	1	n.s.	0.086362	0.782532	0.955539	n.s.	-0.353426	0.350868	0.658708	n.s.	-0.473975	0.999939	1	n.s.	0.12429	0.639924	0.907572	n.s.	-0.237001	0.462235	0.803065	n.s.	1.20688	0.000296463	0.0118783	sigUP
108934	Smim13	small integral membrane protein 13	uc007qfc.2	chr13	chr13_41248344_41251343	6				1.15897	0.000538593	0.00888181	sigUP	1.96408	2.77483e-05	0.00149663	sigUP	0.612524	0.153982	0.470787	n.s.	-0.0561067	0.832703	0.979826	n.s.	-0.472677	0.202207	0.508492	n.s.	0.484055	0.167582	0.477331	n.s.	-0.0418942	0.833432	1	n.s.	0.184758	0.469091	0.805364	n.s.	-0.17827	0.464409	0.772503	n.s.
213389	Prdm9	PR domain containing 9	uc008aos.1	chr17	chr17_15562841_15565840	4		chr17:15564127-15564562	7	-1.57583	0.00058235	0.00939087	sigDOWN	-1.44644	0.028449	0.151315	n.s.	-2.11972	0.000743294	0.025218	sigDOWN	0.183997	0.590876	0.846352	n.s.	0.873958	0.0754525	0.307249	n.s.	-0.0707922	0.940208	1	n.s.	-0.190201	0.468027	0.796297	n.s.	0.0295543	0.932537	0.987585	n.s.	-0.304721	0.332856	0.66272	n.s.
73338	Itpripl1	inositol 1,4,5-triphosphate receptor interacting protein-like 1	uc008mew.2	chr2	chr2_127141958_127144957			chr2:127143235-127143506	7	-2.81787	0.000596231	0.00955845	sigDOWN									0.080742	0.899278	1	n.s.									0.400728	0.396386	0.741608	n.s.
67563	Narfl	nuclear prelamin A recognition factor-like	uc008bbq.2	chr17	chr17_25772276_25775275			chr17:25773597-25773960	7	1.65172	0.000543006	0.00892982	sigUP	1.62956	0.0116191	0.0874447	n.s.	0.315322	0.484306	0.822885	n.s.	-0.579469	0.097885	0.345649	n.s.	-0.50341	0.326378	0.636264	n.s.	-0.74306	0.339525	0.672959	n.s.	-0.79544	0.00408104	0.076821	n.s.	-0.753818	0.0615154	0.367579	n.s.	-1.12726	0.00398155	0.0583637	n.s.
78506	Micu3	mitochondrial calcium uptake family, member 3	uc009lmm.2	chr8	chr8_40306551_40309550			chr8:40307613-40308449	7	-4.29236	0.000615486	0.00979671	sigDOWN									-0.607103	0.416077	0.721105	n.s.									0.327847	0.622386	0.897918	n.s.
22057	Tob1	transducer of ErbB-2.1	uc007kyf.1	chr11	chr11_94209954_94212953			chr11:94210244-94212093	7	-1.44991	0.000650434	0.0101867	sigDOWN	-0.0273053	0.981317	1	n.s.	-1.55976	0.00275077	0.0542712	n.s.	-0.825512	0.00595319	0.0668068	n.s.	-0.388747	0.376213	0.682651	n.s.	-1.56162	0.000169677	0.00724704	sigDOWN	-0.417044	0.0776069	0.359299	n.s.	0.101263	0.719412	0.917003	n.s.	-0.555958	0.0370755	0.21396	n.s.
66642	Ctnnbl1	catenin, beta like 1	uc008nph.2	chr2	chr2_157735901_157738900			chr2:157737254-157737603	7	0.965594	0.000560458	0.00918401	n.s.	0.300235	0.437252	0.69535	n.s.	1.28412	0.0019738	0.0448889	sigUP	0.394694	0.0605082	0.267709	n.s.	0.112966	0.690754	0.88114	n.s.	0.171946	0.616738	0.894079	n.s.	0.0608483	0.721554	0.948551	n.s.	-0.26103	0.259988	0.661736	n.s.	0.267619	0.279901	0.610125	n.s.
73246	Rassf6	Ras association (RalGDS/AF-6) domain family member 6	uc008ybe.1	chr5	chr5_90638988_90641987					2.02116	0.000560522	0.00918401	sigUP	2.20952	0.0341039	0.168155	n.s.	1.48436	0.257292	0.607143	n.s.	1.15913	0.0189551	0.136048	n.s.	1.08676	0.0894229	0.332922	n.s.	-2.39313	0.00530394	0.0663767	n.s.	0.916784	0.0359517	0.247261	n.s.	0.603988	0.291942	0.687806	n.s.	-0.580501	0.99983	1	n.s.
18555	Cdk16	cyclin-dependent kinase 16	uc009stn.1	chrX	chrX_20686471_20689470	8		chrX:20688267-20688821	7	0.703208	0.000562234	0.00919761	n.s.	0.969779	0.00246804	0.0337466	n.s.	-0.189282	0.88235	1	n.s.	0.213979	0.16429	0.452776	n.s.	0.0529251	0.81078	0.937761	n.s.	-0.683461	0.0755646	0.306981	n.s.	-0.0998111	0.427041	0.764593	n.s.	0.0943869	0.600142	0.868549	n.s.	-0.300337	0.295908	0.626514	n.s.
225215	Rsl24d1	ribosomal L24 domain containing 1	uc009qra.1	chr9	chr9_73111969_73114968	8		chr9:73113406-73113781	7	0.941874	0.000562382	0.00919761	n.s.	0.806808	0.0169972	0.111122	n.s.	0.908251	0.0112051	0.125378	n.s.	-0.174489	0.410757	0.717207	n.s.	-0.327517	0.204069	0.510424	n.s.	-0.423864	0.112507	0.385123	n.s.	-0.104146	0.528828	0.84209	n.s.	-0.0807268	0.678708	0.898749	n.s.	-0.422752	0.031206	0.192448	n.s.
100039042	Gm2016	predicted gene 2016	uc007ojn.1	chr12	chr12_87872572_87875571					1.35089	0.000564683	0.00921834	sigUP	1.76616	0.000745385	0.0152968	sigUP	1.22594	0.023115	0.178474	n.s.	1.02438	0.00161472	0.027864	sigUP	1.25496	0.00247059	0.0419103	sigUP	0.513196	0.151914	0.452427	n.s.	-0.0806285	0.760963	0.968809	n.s.	-0.0663469	0.819899	0.954319	n.s.	0.0898556	0.777654	0.982196	n.s.
110279	Bcr	breakpoint cluster region	uc007fqc.2	chr10	chr10_75172471_75175470					1.35662	0.000564548	0.00921834	sigUP	1.95593	0.0302113	0.156815	n.s.	-2.5085	0.0642392	0.300478	n.s.	0.676614	0.0360634	0.200024	n.s.	0.770009	0.167598	0.46235	n.s.	0.108474	0.99981	1	n.s.	0.555573	0.035394	0.245147	n.s.	0.979675	0.0353638	0.288319	n.s.	0.333019	0.301468	0.632766	n.s.
20514	Slc1a5	solute carrier family 1 (neutral amino acid transporter), member 5	uc009fib.1	chr7	chr7_16779846_16782845	2		chr7:16781944-16782384	7	1.00479	0.000565661	0.00921934	sigUP	0.968602	0.0171676	0.111801	n.s.	0.604961	0.13078	0.438148	n.s.	0.158138	0.473468	0.764828	n.s.	0.569119	0.0525631	0.249868	n.s.	-0.0418079	0.87654	1	n.s.	-0.00058892	0.996155	1	n.s.	0.0142757	0.956457	0.996866	n.s.	0.120856	0.608812	0.880441	n.s.
74062	Speer8-ps1	spermatogenesis associated glutamate (E)-rich protein 8, pseudogene 1	uc012dsj.1	chr5	chr5_14943794_14946793					2.18099	0.000565778	0.00921934	sigUP	2.39585	0.00677585	0.0635585	n.s.	0	1	1	n.s.	1.02602	0.0539099	0.25076	n.s.	0.336456	0.588212	0.823223	n.s.	0	1	1	n.s.	-0.448812	0.255923	0.617134	n.s.	-0.71487	0.110988	0.473814	n.s.	0	1	1	n.s.
100041677	Zfp984	zinc finger protein 984	uc012dpf.2	chr4	chr4_147808289_147811288		4			0.92372	0.000570085	0.00927975	n.s.									-0.114019	0.581961	0.8396	n.s.									-1.05406	1.0635e-09	1.90909e-06	sigDOWN
21426	Tfec	transcription factor EC	uc009aze.2	chr6	chr6_16896942_16899941		6			3.16995	0.000571045	0.00927975	sigUP	2.56396	0.00474556	0.0509767	n.s.	0.549992	0.999996	1	n.s.	0.200402	0.766351	0.948069	n.s.	-0.0543117	0.94684	0.993575	n.s.	-0.167562	1	1	n.s.	0.356304	0.543488	0.850356	n.s.	0.583437	0.275992	0.675333	n.s.	-0.0708343	0.999918	1	n.s.
77048	Cep83	centrosomal protein 83	uc007gvw.1	chr10	chr10_94687290_94690289			chr10:94688297-94689126	7	-0.979347	0.000570712	0.00927975	n.s.	-1.07336	0.00842696	0.0724254	n.s.	-1.99966	0.0300863	0.203331	n.s.	-0.516068	0.0184903	0.134552	n.s.	-0.604645	0.0232621	0.155093	n.s.	-0.370633	0.606579	0.888227	n.s.	0.617953	0.000974325	0.0354832	n.s.	0.546838	0.0167932	0.203893	n.s.	0.654451	0.172313	0.481091	n.s.
69792	Med6	mediator complex subunit 6	uc007ocl.1	chr12	chr12_81593459_81596458	8		chr12:81594942-81595255	7	0.767484	0.000572675	0.00929777	n.s.	0.894521	0.00755262	0.0671067	n.s.	-0.345731	0.343911	0.706192	n.s.	0.220525	0.196792	0.498985	n.s.	0.0347343	0.893861	0.97283	n.s.	0.332062	0.260045	0.591838	n.s.	0.0180647	0.893606	1	n.s.	0.219166	0.268206	0.667827	n.s.	-0.303647	0.154242	0.455365	n.s.
54342	Gnpnat1	glucosamine-phosphate N-acetyltransferase 1	uc007tgp.1	chr14	chr14_45387297_45390296		7	chr14:45388490-45388958	7	1.08769	0.000574242	0.00931198	sigUP	0.232279	0.591566	0.808936	n.s.	1.17194	0.0109041	0.123482	n.s.	0.325778	0.203809	0.508183	n.s.	0.500247	0.134476	0.41295	n.s.	-0.170928	0.644463	0.91509	n.s.	0.0461999	0.824222	0.998571	n.s.	0.39477	0.141842	0.525059	n.s.	-0.459533	0.0933627	0.352424	n.s.
71865	Fbxo30	F-box protein 30	uc007ejt.2	chr10	chr10_11279830_11282829	6		chr10:11280718-11282102	7	-1.24093	0.000679439	0.0105078	sigDOWN	-0.130584	0.82438	0.937382	n.s.	-2.07512	0.00122217	0.0338267	sigDOWN	-0.493582	0.0598432	0.265999	n.s.	-0.553782	0.152504	0.442625	n.s.	-1.41751	0.000361488	0.0125684	sigDOWN	0.494491	0.0276337	0.214896	n.s.	0.498484	0.126235	0.498555	n.s.	0.251733	0.466441	0.774243	n.s.
258952	Olfr341	olfactory receptor 341	uc008jlq.1	chr2	chr2_36478629_36481628					4.61521	0.000575577	0.00931945	sigUP									4.06906	0.150527	0.431511	n.s.									0.480675	1	1	n.s.
107568	Wwp1	WW domain containing E3 ubiquitin protein ligase 1	uc012dat.2	chr4	chr4_19707505_19710504			chr4:19708572-19709296	7	-1.01441	0.000687846	0.0105622	sigDOWN	-1.18853	0.0154826	0.10496	n.s.	-0.692458	0.452395	0.801449	n.s.	-1.12661	1.01553e-06	0.000153588	sigDOWN	-1.10529	0.00122032	0.0269146	sigDOWN	-1.85155	0.00556646	0.0675846	n.s.	-0.397221	0.028922	0.219609	n.s.	-0.27768	0.29019	0.686051	n.s.	0.32294	0.445377	0.76043	n.s.
[truncated: 16,740 more rows]

## Sheet: Legend
Table S5: Differential expression analysis of total, maternal and paternal gene transcripts for Kdm2bΔCxxC, Kdm2aKOKdm2bΔCxxC, Kdm2aKOKdm2bKO and respective control 2-cell embryos.
