# Supplementary material for: Preventing CpG hypermethylation in oocytes safeguards mouse development
Source: Dev Cell. 2025 Dec 1;60(23):3285–3303.e9. doi: 10.1016/j.devcel.2025.08.005 (PMC12687725; doi:10.1016/j.devcel.2025.08.005)
Supplement: Table S6. Gene Ontology terms for CGI-promoter genes belonging to clusters in Figure 7A [file mmc7.xlsx]

## Sheet: GO terms per cluster
CGI cluster Figure 7A	slimGO.ID	Term	Annotated	Significant	Expected	Fisher.PValue	Enrichment	N genes in cluster	GO category	Genes
1	GO:0040007	growth	626	10	5.87	0.0247182	1.70358	102	BP	Ccn3, Cxcl16, Dnph1, Hnf1b, Insr, Kctd21, Myd88, Rara, Slc12a5, Tkt
1	GO:0030154	cell differentiation	2168	24	20.32	0.042855	1.1811	102	BP	Ankle1, Ccn3, Cyp26c1, Dnd1, Eef2k, Emb, Ephb4, Ggnbp2, Hnf1b, Igsf9, Insr, Lyl1, Map1s, Myd88, Ncmap, Ngb, Nsmf, P4htm, Phf19, Pitx1, Rara, Slc12a5, Slc26a8, Tbcb
1	GO:0006810	transport	2189	23	20.52	0.0976722	1.12086	102	BP	Ankle1, Ap1g2, Ccn3, Cxcl16, Doc2a, Eef2k, Emb, Gjb1, Grin3b, Hnf1b, Insr, Ipo4, Kcnn2, Kcnv2, Ncoa4, Ngb, Nmb, Praf2, Rara, Slc12a5, Slc26a8, Slc30a3, Syndig1
2	GO:0048856	anatomical structure development	2943	66	54.86	0.00104066	1.20306	191	BP	Adcyap1r1, Ano1, Bhlhe41, Catsperz, Cbx7, Ccnd1, Cdk4, Cflar, Cldn5, Comp, Crispld2, Cxcl14, Cyp1b1, Dnah11, Ebf4, Fam172a, Fezf2, Fgf17, Galr2, Gas2l1, Hapln4, Hes2, Heyl, Hnf1b, Hrh2, Hsf4, Id1, Inppl1, Itga5, Junb, Kat2a, Kcnip2, Klf4, Lrg1, Lsr, Mab21l1, Man2a1, Mpst, Nfib, Nid1, Nr5a1, Ntrk2, Onecut1, Plppr5, Ppara, Prmt5, Prrx2, Ptk7, Ptpn5, Rara, Rhog, Rorb, Sfn, Sfrp5, Sh3pxd2a, Slc18a2, …
2	GO:0048646	anatomical structure formation involved in morphogenesis	641	21	11.95	0.00130083	1.75732	191	BP	Bhlhe41, Cflar, Cyp1b1, Hes2, Heyl, Hnf1b, Id1, Itga5, Junb, Kat2a, Klf4, Lrg1, Nfib, Ppara, Ptk7, Rara, Sfrp5, Sh3pxd2a, Stim1, Tspan12, Wnt2b
2	GO:0030154	cell differentiation	2168	51	40.41	0.00153823	1.26206	191	BP	Adcyap1r1, Adrb3, Bhlhe41, Catsperz, Ccnd1, Cflar, Cldn5, Cxcl14, Fam172a, Fezf2, Galr2, Gas2l1, Hes2, Heyl, Hnf1b, Hrh2, Hsf4, Id1, Inppl1, Itga5, Junb, Kat2a, Kcnip2, Klf4, Lrg1, Lsr, Man2a1, Metrnl, Nfib, Nr5a1, Ntrk2, Onecut1, Plppr5, Ppara, Prmt5, Ptk7, Ptpn5, Rara, Rorb, Sfn, Sfrp5, Sh3pxd2a, Slit1, Sorl1, Srd5a2, Stim1, Tmem79, Topaz1, Wnt2b, Zfp536, Zfp703
2	GO:0007165	signal transduction	2427	55	45.24	0.00224326	1.21574	191	BP	Adcyap1r1, Adrb3, Ano1, Bhlhe41, Bok, Ccnd1, Cdk4, Cflar, Cidea, Cldn5, Cyba, Cyp1b1, Dgka, Dusp8, Fbh1, Fgf17, Galr2, Gng13, Gpr153, Gstp1, Hes2, Heyl, Hnf1b, Hrh2, Id1, Inppl1, Itga5, Kctd8, Klf4, Lrg1, Mcf2l, Mpv17l, Nr5a1, Ntrk2, Onecut1, Ppara, Prmt5, Prrx2, Ptgir, Ptk7, Ptpn5, Rara, Rasd1, Rhog, Rtkn, Sfn, Sfrp5, Sorl1, Tril, Tspan12, Ulk3, Wnt2b, Yod1, Zfp536, Zfp703
2	GO:0008283	cell population proliferation	1121	28	20.9	0.0107336	1.33971	191	BP	Bok, Ccnd1, Cdk4, Cflar, Cyba, Cyp1b1, Fezf2, Fgf17, Gstp1, Hnf1b, Hsf4, Id1, Inppl1, Junb, Kat2a, Klf4, Lrg1, Mab21l1, Nfib, Ntrk2, Prrx2, Ptgir, Rara, Sfn, Sfrp5, Wnt2b, Zfp580, Zfp703
2	GO:0019748	secondary metabolic process	18	2	0.34	0.032937	5.88235	191	BP	Cyp1b1, Mpst
2	GO:0030198	extracellular matrix organization	121	5	2.26	0.0446381	2.21239	191	BP	Cflar, Comp, Crispld2, Cyp1b1, Nid1
2	GO:0007155	cell adhesion	594	15	11.07	0.0528925	1.35501	191	BP	Cldn5, Comp, Cyp1b1, Gstp1, Hapln4, Inppl1, Itga5, Klf4, Nid1, Onecut1, Pcdha8, Ppara, Ptk7, Rara, Zfp703
2	GO:0005975	carbohydrate metabolic process	269	8	5.01	0.0670684	1.59681	191	BP	Adcyap1r1, B3gnt7, Chst14, Inppl1, Kat2a, Man2a1, Onecut1, Ppara
3	GO:0007165	signal transduction	2427	149	114.77	1.07416e-07	1.29825	479	BP	Adgrb1, Adra2a, Agap2, Ajuba, Ank1, Arap1, Arhgef10, Arhgef17, Arhgef3, Artn, Atp6v1c2, Bax, Bcl2l11, Bcl9l, C1ql4, Cavin3, Cblc, Ccar2, Cdh13, Cdkn1a, Celsr2, Celsr3, Clcf1, Cmtm3, Crhr1, Crip1, Csf1, Cspg4, Dab1, Dab2, Dab2ip, Dapk1, Dbn1, Dgkh, Dhh, Dll1, Dzip1, Ecel1, Eps8l2, Erlin1, Fam53b, Fermt1, Fgf22, Fgf5, Foxf1, Foxl1, Frrs1l, Fzd2, Fzd4, Gab2, Gnb5, Gpr135, Gpr62, Gpx1, Grik2, Grin2a,…
3	GO:0007267	cell-cell signaling	781	56	36.93	5.256e-05	1.51638	479	BP	Adgrb1, Adra2a, Atp6v1c2, Bcl9l, Ccar2, Celsr2, Celsr3, Clcf1, Crhr1, Dab2, Dab2ip, Dbn1, Dhh, Dll1, Doc2b, Fam53b, Fermt1, Foxl1, Fzd2, Fzd4, Grik2, Grin2a, Grin2c, Grm4, Hoxa5, Itpka, Itpr3, Kcnc4, Kdm5b, Lrp2, Mdfi, Mesp1, Mgat3, Mir132, Nlgn2, Ntrk2, P2ry1, Panx2, Pkp2, Ptpmt1, Rab3b, Rasd2, Shank1, Shisa6, Sncb, Sorcs3, Sox10, Sox7, Stx1a, Thy1, Trpv4, Ucn, Wnt10b, Wnt2, Wnt4, Wnt5b
3	GO:0007155	cell adhesion	594	44	28.09	0.000173529	1.56639	479	BP	Acer2, Ajuba, Atxn3, Bcan, Bcl2l11, Cdh13, Celsr2, Celsr3, Cercam, Cldn3, Col8a2, Csf1, Dab1, Dab2, Dbn1, Dll1, Emilin3, Fermt1, Foxf1, Fzd4, Jak3, Krt18, Lag3, Msn, Ndnf, Nlgn2, Nuak1, Parvb, Pcdha11, Pcdha12, Pcdhac1, Pkp2, Plekha2, Podxl2, Spock2, Tacstd2, Tesc, Tesk2, Tgfb1, Thy1, Tpm1, Trpv4, Wnt4, Zyx
3	GO:0030154	cell differentiation	2168	122	102.52	0.000204622	1.19001	479	BP	Adgrb1, Ank1, Arhgef10, Artn, Basp1, Bax, Bcl11b, Bcl9l, C1ql4, Cdkl3, Celsr2, Celsr3, Clcf1, Cldn3, Corin, Cpne5, Crhr1, Csf1, Cspg4, D1Pas1, Dab1, Dab2, Dab2ip, Dbn1, Dhh, Dll1, Dmrtc2, Dzip1, Ebf2, Efhd1, Emx1, Eomes, Evpl, Fasn, Fgf5, Foxf1, Foxl1, Foxs1, Fzd2, Fzd4, Gab2, Gpx1, Grin2a, H4c12, H4c14, Hes2, Hoxa5, Hoxc4, Hoxc8, Hspb1, Id1, Insl3, Itpka, Jade2, Jak3, Jdp2, Lhx3, Lrp2, Ltbr, Ltk…
3	GO:0048870	cell motility	793	54	37.5	0.000275248	1.44	479	BP	Adgrb1, Adra2a, Ajuba, Aldoa, Artn, Bax, Bcl11b, Cd248, Cdh13, Celsr2, Celsr3, Csf1, Cspg4, Dab1, Dab2, Dab2ip, Fermt1, Foxf1, Gab2, Gpx1, Hoxa5, Hspb1, Insl3, Ltb4r2, Lurap1, Marveld3, Mesp1, Msn, Ndnf, Nfatc2, Nr4a2, Ntrk2, Olfm1, P2ry1, Pdcd6, Pkp2, Podxl2, Pou3f3, Rab13, Rabl2, Rnd3, Sox10, Spag16, Spef1l, Spry2, Tacstd2, Tfap2a, Tgfb1, Thy1, Tpm1, Trpv4, Wnt4, Wnt5b, Zfp580
3	GO:0007010	cytoskeleton organization	728	45	34.43	0.0059496	1.307	479	BP	Agap2, Ajuba, Arap1, Arhgef10, Arhgef17, Atxn3, Cavin3, Cenpe, Chd3, Dbn1, Eml3, Evpl, Fignl2, Id1, Itpka, Krt18, Lurap1, Map10, Mapre3, Neurl2, Obsl1, Parvb, Pkp2, Prph, Rab13, Rhoq, Rhov, Rnd3, Samd14, Septin10, Septin4, Septin9, Shank1, Spag16, Spry2, Tacstd2, Tesk2, Tgfb1, Thy1, Tpm1, Tpm2, Tpm4, Trpv4, Wnt4, Zyx
3	GO:0055085	transmembrane transport	616	39	29.13	0.00698903	1.33883	479	BP	Atp6v1c2, Atp6v1g2, Bax, Crhr1, Dapk1, Gnb5, Grin2a, Grin2c, Itpr3, Kcnab3, Kcnc4, Kcnd2, Kcnf1, Kcng1, Kcnk4, Lrp2, Nlgn2, Nol3, Panx2, Plcg2, Rhcg, Rhoq, Rrad, Shank1, Shisa6, Slc13a3, Slc26a10, Slc2a10, Slc2a8, Slc35a2, Slc35f1, Slc4a11, Slc6a7, Snta1, Tesc, Tgfb1, Thy1, Tomm20l, Trpv4
3	GO:0000902	cell morphogenesis	618	39	29.22	0.00736349	1.3347	479	BP	Aldoa, Arap1, Artn, Bcl11b, Bcl9l, Cdkl3, Celsr2, Celsr3, Cldn3, Cpne5, Dab1, Dab2, Dab2ip, Dbn1, Emx1, Fzd4, Id1, Itpka, Jade2, Lhx3, Lrp2, Msn, Nkx2-9, Nr4a2, Ntn3, Ntrk2, Olfm1, P2ry1, Parvb, Rabl2, Rhoq, Rhov, Rilpl2, Rnd3, Shank1, Slit3, Tacstd2, Thy1, Tlx2
3	GO:0050877	nervous system process	483	31	22.84	0.0128985	1.35727	479	BP	Adra2a, Cbr3, Crhr1, Dbn1, Eps8l2, Foxs1, Fzd2, Fzd4, Gpx1, Grik2, Grin2a, Grin2c, Grm4, Itpr3, Kcnc4, Kcnd2, Kcnk4, Lrp2, Nlgn2, Ntrk2, P2ry1, Shank1, Slc1a4, Sobp, Sorcs3, Sox10, Spry2, Stx1a, Tfap2a, Ucn, Wnt10b
3	GO:0008283	cell population proliferation	1121	61	53.01	0.0213469	1.15073	479	BP	Acer2, Agap2, Bax, Bcl11b, C1ql4, Cd248, Cdh13, Cdkn1a, Clcf1, Col8a2, Csf1, Cspg4, Dab2, Dab2ip, Dbn1, Dll1, Emx1, Fbxo4, Fermt1, Fgf5, Foxf1, Gab2, Gpx1, Hoxa5, Id1, Insl3, Jak3, Kdm5b, Lrp2, Ltk, Marcksl1, Marveld3, Msn, Nfatc2, Nkx2-9, Nlgn2, Nme2, Nol3, Ntrk2, Osmr, Pdcd6, Pkp2, Pou3f3, Rarb, Slit3, Sox10, Sox7, Sp6, Spry2, Tacstd2, Tbx2, Tesc, Tfap2a, Tgfb1, Uncx, Vash2, Wnt10b, Wnt2, Wnt4,…
3	GO:0002376	immune system process	946	51	44.73	0.0395161	1.14017	479	BP	Adgrb1, Ank1, Artn, Bax, Bcl11b, Bcl2l11, Cd248, Cdkn1a, Clcf1, Cmtm3, Crhr1, Csf1, Dab2, Dab2ip, Dapk1, Dll1, Eomes, Fasn, Foxf1, Foxl1, Gab2, Gpx1, H4c12, H4c14, Hoxa5, Jak3, Lag3, Ltbr, Msn, Nfatc2, Nlrp6, Nlrx1, Nme2, Plcg2, Podxl2, Polr3d, Rab3b, Shfl, Stxbp2, Tbkbp1, Tesc, Tgfb1, Thy1, Tjp2, Trpv4, Wnt10b, Wnt4, Zbtb7a, Zfp36, Zfp580, Zyx
3	GO:0034330	cell junction organization	147	11	6.95	0.0466591	1.58273	479	BP	Ajuba, Cdh13, Cldn3, Marveld3, Pkp2, Rab13, Tesk2, Tgfb1, Thy1, Trpv4, Wnt4
3	GO:0006790	sulfur compound metabolic process	136	10	6.43	0.0618237	1.55521	479	BP	Acot2, Fasn, Gnmt, Gpx1, Gss, Ndnf, Ndst1, Oxct2a, Phgdh, Spock2
3	GO:0048646	anatomical structure formation involved in morphogenesis	641	35	30.31	0.0692506	1.15473	479	BP	Adgrb1, Bcl2l11, Cdh13, Col8a2, Cspg4, Dab2ip, Dll1, Eomes, Foxf1, Fzd2, Gpx1, Hes2, Hoxa5, Hspb1, Id1, Lrp2, Mesp1, Ndnf, Neurl2, Nfatc2, Ntn3, Obsl1, Pdcd6, Sox7, Spaca1, Spry2, Tbx2, Tfap2a, Tgfb1, Thy1, Tlx2, Vash2, Wnt10b, Wnt2, Wnt4
3	GO:0021700	developmental maturation	161	11	7.61	0.0786669	1.44547	479	BP	Cspg4, Dab2ip, Fermt1, Hoxa5, Insl3, Mir132, Nr4a2, Septin4, Shank1, Sox10, Wnt10b
4	GO:0030154	cell differentiation	2168	227	178.78	3.29256e-09	1.26972	845	BP	1700013H16Rik, Adad1, Adcy1, Adora2a, Adra2b, Alkal2, Alx1, Amer1, Astn1, Atrx, Atxn10, Barhl1, Barx1, Bcl2, Bend6, Bhlhb9, Bmp4, Bpnt2, Btbd18, C1ql1, Camk2d, Cbfb, Ccn2, Cd83, Cdk5r1, Cdkn1c, Chadl, Chrnb2, Cmtm7, Cnmd, Col12a1, Crmp1, Cul7, Cxcr4, Cyp26a1, Dact1, Dact2, Dhtkd1, Dll4, Dmrta2, Dnase2a, Draxin, Dsp, Edf1, Efna3, Egr3, Elf4, Eml1, Eomes, Epop, Evx1, Ext1, F2rl1, Fa2h, Fat4, Fbxo22…
4	GO:0048856	anatomical structure development	2943	287	242.69	1.03255e-05	1.18258	845	BP	1700013H16Rik, 2700046G09Rik, Adad1, Adcy1, Adora2a, Adra2b, Alkal2, Alx1, Alx3, Amer1, Aprt, Astn1, Atrx, Atxn10, Barhl1, Barx1, Bbc3, Bcl2, Bend6, Bhlhb9, Bmp4, Bpnt2, C1ql1, Camk2d, Cbfb, Cbx7, Ccdc182, Ccn2, Cd83, Cdk5r1, Cdkn1c, Chadl, Chrnb2, Churc1, Cmtm7, Cnmd, Col12a1, Col4a1, Crmp1, Cul7, Cxcr4, Cyp26a1, Dact1, Dact2, Des, Dhtkd1, Dkk3, Dll4, Dmrta1, Dmrta2, Dnase2a, Dpf1, Draxin, Dsp, …
4	GO:0048646	anatomical structure formation involved in morphogenesis	641	77	52.86	1.53047e-05	1.45668	845	BP	Adra2b, Alx1, Bmp4, Ccn2, Cdk5r1, Cnmd, Col12a1, Col4a1, Cxcr4, Dll4, Ecsit, Efna3, Egr3, Eomes, Flot1, Foxa2, Foxc1, Foxj1, Foxj2, Foxo4, Fzd1, Gata3, Gdf7, Gdnf, Gpx1, Hand1, Hpse, Hspb6, Igf2, Irx3, Itgb8, Kndc1, Lrp8, Megf11, Mydgf, Nectin1, Nfatc1, Nkx2-5, Nog, Nrp2, Ntrk1, Ophn1, Pax8, Pcdh8, Pdgfa, Pgf, Plcd3, Plekho1, Pmp22, Prkcb, Prkd2, Prox1, Pxn, Rarg, Rasip1, Rgcc, Rhob, Ripply2, Sem…
4	GO:0007155	cell adhesion	594	71	48.98	3.95774e-05	1.44957	845	BP	Adora2a, Arhgap6, Ass1, Astn1, Bcl2, Bmp4, Cbfb, Ccn2, Cd83, Cdk5r1, Cgref1, Cldn7, Col12a1, Col15a1, Dact2, Dsp, Egr3, Fat4, Fbln7, Flot1, Foxj1, Gas6, Gata3, Hpse, Igf2, Il1rl2, Itga7, Itga9, Itgb8, Lama1, Limch1, Megf11, Mex3b, Mmp14, Nectin1, Npnt, Nrcam, Ntm, Onecut2, Pcdh19, Pcdh8, Pcdha1, Pcdha10, Pcdha2, Pcdha3, Pcdha5, Pcdha7, Pcdha9, Pcdhac2, Pcdhga3, Piezo1, Pkp1, Prkd2, Ptpru, Pvr, Px…
4	GO:0048870	cell motility	793	84	65.39	0.000527222	1.2846	845	BP	Adcy3, Alx1, Astn1, Barhl1, Bcl2, Bmp4, Camk2d, Ccn2, Cdk5r1, Cldn7, Coro7, Cxcr4, Dll4, Drd4, Egr3, F2r, F2rl1, Foxc1, Foxg1, Foxj1, Foxo4, Gas6, Gata3, Gdnf, Gpx1, Idh2, Igf2, Itga7, Itga9, Itgb8, Lama1, Limch1, Lrp8, Map2k3, Mapt, Mien1, Mmp14, Myocd, Ndn, Nog, Nrp2, Nup188, Olig3, Onecut2, Pdgfa, Pgf, Plekho1, Plvap, Podn, Prkd2, Prox1, Prtn3, Ptpru, Pvr, Pxn, Rapgef4, Reck, Rgcc, Rhob, Ripor…
4	GO:0008283	cell population proliferation	1121	111	92.44	0.00086474	1.20078	845	BP	Acer3, Adora2a, Bcl2, Bmp4, Btg3, Camk2d, Ccn2, Chrnb2, Cldn7, Cnmd, Cxcr4, Dlec1, Dll4, Dmrta2, Dnajb2, Drd4, Eef1e1, Egr3, Elf4, Eml1, F2r, F2rl1, Fa2h, Fat4, Fbxo2, Fgfr3, Fkbp1b, Fosl1, Foxc1, Foxg1, Foxj1, Foxj2, Foxo4, Fzd9, Gabbr1, Gas6, Gata3, Gdnf, Gjb6, Glul, Gpc3, Gpx1, Hpse, Id4, Idh2, Igf2, Il11, Impdh1, Kcnk2, Kctd11, Lbh, Lbx1, Lhx9, Mark4, Med31, Mir574, Mlxipl, Mmp14, Mydgf, Myoc…
4	GO:0030198	extracellular matrix organization	121	19	9.98	0.00151396	1.90381	845	BP	Ccn2, Chadl, Col15a1, Col4a1, Col9a2, Flot1, Foxc1, Has3, Loxl4, Npnt, P3h4, Plod3, Prdx4, Reck, Rgcc, Sfrp2, Sox9, Tgfb2, Tgfbi
4	GO:0050877	nervous system process	483	54	39.83	0.00165546	1.35576	845	BP	2700046G09Rik, Adcy1, Adcy3, Adora2a, Adra1d, Alox5, Bace1, Barhl1, Bhlhb9, C1ql1, Chrnb2, Cln6, Cxcr4, Dll4, Drd4, F2r, Fkbp1b, Fzd9, Gabrb1, Gabre, Gabrq, Gja3, Gjb6, Gpx1, Grin2a, Igf2, Kcnq4, Ldlr, Lhfpl5, Lrrn4, Mapk8ip2, Mapt, Marveld2, Mir203, Ndn, Nkx1-1, Nog, Nrcam, Ntrk1, Omp, Oxt, Pbx3, Prdm12, Ptgs1, Rapgef4, Rgs9bp, Slc6a4, Sox2, Tbx18, Tlr2, Tlx3, Tulp1, Vsx1, Wnt7a
4	GO:0007267	cell-cell signaling	781	80	64.4	0.00190569	1.24224	845	BP	Adora2a, Amer1, Bace1, Barx1, Bmp4, C1qtnf12, C2cd2l, Chrm4, Chrnb2, Dact1, Dact2, Dkk3, Draxin, Drd4, Egr3, F2r, Fgfr3, Fkbp1b, Flot1, Foxa2, Frat1, Fzd1, Fzd9, Gabbr1, Gabrb1, Gabre, Gabrq, Gata3, Gdnf, Glul, Gpc3, Grin2a, Hic1, Il11, Kcnb1, Kcne1l, Kcnq4, Lin7b, Lrp8, Mapk8ip2, Mapt, Mdfic, Nell2, Nkx2-5, Nog, Nsg1, Ntrk1, Ophn1, Oxt, Pax8, Pcdh8, Pck2, Pdgfa, Porcn, Ptgs1, Ptpru, Rapgef4, Ras…
4	GO:0000003	reproduction	714	74	58.88	0.00206867	1.25679	845	BP	1700013H16Rik, Adad1, Adcy3, Adra2b, Atrx, B4galnt1, Bcl2, Bmp4, Btbd18, Ccdc182, Cdkn1c, Cul7, Cxcr4, Dmrta1, Drd4, Eomes, Fosl1, Foxc1, Gamt, Gata3, Gdf7, Greb1l, H1f7, Hand1, Hormad1, Hspa1b, Hspa2, Id4, Igf2, Irf2bpl, Klhl10, Lhx9, Maged2, Majin, Mapk8ip2, Mlh3, Myocd, Nefh, Nell2, Nog, Nppc, Ntrk1, Ovol1, Oxt, Pafah1b2, Pkdrej, Plcd3, Prdx4, Rarg, Reck, Sfrp1, Sfrp2, Six5, Slc6a4, Smad9, Sox…
4	GO:0009790	embryo development	708	73	58.38	0.00253511	1.25043	845	BP	Alx1, Alx3, Bmp4, Bpnt2, Cdk5r1, Cdkn1c, Col12a1, Dact1, Dll4, Ecsit, Endog, Eomes, Evx1, Ext1, Fosl1, Foxa2, Foxc1, Foxg1, Frat1, Fzd1, Gata3, Gdf1, Gdf7, Gdnf, Gjb6, Gpc3, Hand1, Hormad1, Hoxa4, Hoxc5, Igf2, Irx3, Kcnq4, Lama1, Lbx1, Lhfpl5, Mmp14, Nkx2-5, Nog, Nrp2, Ocrl, Otx1, Pax8, Pcdh8, Pcgf2, Pdgfa, Plcd3, Plod3, Prox1, Rarg, Rcn1, Reck, Ripply2, Sema3c, Sfrp1, Sfrp2, Smad6, Sox11, Sox17,…
4	GO:0040011	locomotion	244	29	20.12	0.00835715	1.44135	845	BP	Adora2a, Cdk5r1, Chrm4, Cln6, Cmtm7, Crmp1, Cxcr4, Draxin, Efna3, Ext1, F2rl1, Flot1, Foxg1, Gata3, Gdf7, Gdnf, Grin2a, Nectin1, Nog, Nrcam, Nrp2, Ntrk1, Pdgfa, Pgf, Sema3c, Sema4g, Sema6d, Tgfb2, Trim35
4	GO:0000902	cell morphogenesis	618	62	50.96	0.0094591	1.21664	845	BP	Adcy1, Adora2a, Bcl2, Bhlhb9, Cdk5r1, Chrnb2, Cnmd, Col12a1, Crmp1, Cul7, Cxcr4, Dact1, Dact2, Draxin, Efna3, Ext1, Fgfr3, Flot1, Foxg1, Gata3, Gdf7, Gdnf, Itga7, Klhl10, Kndc1, Lhfpl5, Lrp8, Mapk8ip2, Mapt, Metrn, Ndn, Nectin1, Nefh, Nek3, Nog, Nrcam, Nrp2, Ntrk1, Ophn1, Plekho1, Plod3, Plppr4, Prox1, Pxn, Rhob, Rnd3, Sema3c, Sema4g, Sema6d, Sfrp1, Slc9a6, Slitrk4, Sox17, Ssh2, Tbcc, Tgfb2, Thoc…
4	GO:0040007	growth	626	62	51.62	0.0123016	1.20108	845	BP	Atrx, Bbc3, Bcl2, Bmp4, Camk2d, Ccn2, Cdk5r1, Cdkn1c, Cgref1, Col12a1, Cxcr4, Dnajb2, Draxin, Fgfr3, Foxc1, Fzd9, Gamt, Gas6, Gata3, Ghr, Gng4, Gpc3, Gpx1, Igf2, Il3ra, Kcnk2, Kctd11, Kif26a, Mapt, Mmp14, Myocd, Ndn, Nell2, Nkx2-5, Nog, Nppc, Nrp2, Plaat1, Prkcb, Prox1, Rai1, Rarg, Sema3c, Sema4g, Sema6d, Sfrp1, Sfrp2, Slc6a4, Slc9a6, Sox17, Sox9, Sphk1, Sptbn2, Stc2, Tal2, Tgfb2, Tll2, Tlr2, Unc…
4	GO:0003013	circulatory system process	220	26	18.14	0.0129584	1.4333	845	BP	Adora2a, Adra1d, Adra2b, Alox5, Camk2d, Ccn2, Cxcr4, Dsp, F2r, F2rl1, Fkbp1b, Foxc1, Gas6, Gpx1, Kcne1l, Map2k3, Nkx2-5, Nppc, Oxt, Plod3, Ptgs1, Rasl10b, Slc6a4, Smad6, Sri, Tgfb2
4	GO:0007009	plasma membrane organization	37	7	3.05	0.0180162	2.29508	845	BP	Cxcr4, Fa2h, Fat4, Flot1, Micall1, Plscr4, Tgfb2
4	GO:0002376	immune system process	946	86	78.01	0.0286866	1.10242	845	BP	Adora2a, Barx1, Bcl2, Bmp4, Cbfb, Cd83, Cdkn1c, Chrnb2, Cmtm7, Cxcr4, Dact2, Dhtkd1, Dll4, Dnase2a, Ecsit, Egr3, Elf4, Eml1, Eomes, F2rl1, Fgfr3, Fkbp1b, Flot1, Fos, Foxc1, Foxj1, Fzd9, Gadd45g, Gapdh, Gas6, Gata3, Git1, Gpc3, Gpx1, H2-K1, H2bc6, H4c4, Igf2, Il1rl2, Il3ra, Impdh1, Itga9, Kcp, Ldlr, Mmp14, Ncbp3, Nfatc1, Nkx2-5, Ntrk1, Pgf, Plvap, Pnma1, Ppp1r14bl, Prkcb, Prkd2, Prr7, Prtn3, Pvr, …
4	GO:0005975	carbohydrate metabolic process	269	27	22.18	0.0700196	1.21731	845	BP	C1qtnf12, Casd1, Chst7, Dcxr, Dhtkd1, Eno2, Ext1, Foxa2, Gapdh, Gla, Glb1l, Gsto2, Has3, Idh2, Igf2, Inpp5e, Mlxipl, Nkx1-1, Ocrl, Pck2, Pfkp, Ppp1r3f, Pth1r, Pygl, Soga1, St8sia6, Ydjc
4	GO:0034330	cell junction organization	147	16	12.12	0.0815029	1.32013	845	BP	Arhgap6, Bcl2, Dsp, F2r, F2rl1, Flot1, Limch1, Marveld2, Mmp14, Nectin1, Ophn1, Pkp1, Prtn3, Pxn, Sh3bp1, Tgfb2
4	GO:0021700	developmental maturation	161	17	13.28	0.0922121	1.28012	845	BP	Bcl2, C1ql1, Cbfb, Cdk5r1, Cdkn1c, Fat4, Fev, Fgfr3, Gata3, Nppc, Nrcam, Pth1r, Reck, Tcp11, Tgfb2, Unc13a, Vsx1
5	GO:0030154	cell differentiation	2168	337	292.26	4.35638e-07	1.15308	1360	BP	Abcb1a, Acvr2b, Adam15, Adgrl3, Adnp, Adra2c, Agpat5, Ajap1, Alkal1, Ankrd26, Anxa6, Arl13b, Arx, Ascl1, Atxn1, Barhl1, Bfsp1, Bloc1s2, Bloc1s5, Bmp1, Bmp2, Bmp8a, C1qbp, Cartpt, Casz1, Ccdc85b, Ccn1, Ccnd1, Ccne1, Ccnk, Cd109, Cdh4, Cdk5r2, Cdk6, Cdkn1b, Cdx1, Cebpd, Celsr2, Celsr3, Cfap418, Chrdl2, Chrna7, Cln8, Col23a1, Col27a1, Col2a1, Cplx2, Creb3l1, Crppa, Cspg5, Ctdsp1, Ctsz, Cux1, Cx3cl1,…
5	GO:0048646	anatomical structure formation involved in morphogenesis	641	119	86.41	2.14227e-06	1.37716	1360	BP	Acvr2b, Adam15, Adam9, Aldh1a3, Angptl4, Apln, Bmp2, Ccn1, Cd109, Cdk5r2, Cdx1, Chrna7, Cluap1, Cnnm4, Col23a1, Col2a1, Creb3l1, Cx3cl1, Dchs1, Deaf1, Dll3, Dvl2, Dyrk1b, Egr2, Epas1, Ephb2, Fam20a, Fam20c, Fgf18, Fgf3, Fgf9, Fjx1, Flt4, Foxc1, Foxc2, Foxd3, Fzd5, Fzd8, Gata2, Gata4, Gng5, Gsc, Hand2, Hes1, Hes5, Hes6, Hey1, Hmga2, Hoxb1, Itgav, Jcad, Klf2, Krt19, Lhx2, Mapk7, Mboat7, Minar1, Mks…
5	GO:0007165	signal transduction	2427	365	327.18	3.9576e-06	1.11559	1360	BP	Acvr2b, Adam15, Adam9, Adcy2, Adcy8, Adgre5, Adgrg2, Adgrl3, Adora1, Adra2c, Akt1s1, Aldh1a3, Alkal1, Amer2, Ankrd26, Anxa6, Apln, Arhgef25, Arhgef4, Arhgef40, Arl13b, Arl6ip5, Arrb1, Asb1, Ascl1, Atxn1, Avp, Bag3, Baiap3, Bid, Bik, Bloc1s2, Bmf, Bmp2, Bmp8a, Btbd11, C1qbp, Cacnb3, Camk2n1, Camkk1, Cartpt, Caskin1, Cckbr, Ccn1, Ccnd1, Ccne1, Cd109, Cd14, Cd81, Cdc42ep1, Cdk6, Cdkn1b, Celsr2, Cels…
5	GO:0009790	embryo development	708	127	95.44	5.93823e-06	1.33068	1360	BP	Acvr2b, Aldh1a3, Alx4, Apln, Arl13b, Bloc1s5, Bmp2, Ccn1, Ccnk, Cdx1, Cluap1, Col2a1, Dchs1, Deaf1, Dlk1, Dll3, Dlx1, Dlx2, Dvl2, Ece1, Egfr, En1, Epas1, Ephb2, Erbb4, Erf, Evx1, Eya4, Fgf3, Fgf9, Foxc1, Foxc2, Foxd3, Foxe1, Fras1, Frzb, Fzd5, Gata2, Gata4, Gfi1, Gsc, Hand2, Hcn4, Heg1, Hes1, Hes5, Hes6, Hey1, Hoxb1, Hoxb5, Hoxb7, Hoxd10, Hoxd13, Hoxd9, Intu, Itga4, Itgav, Kdf1, Keap1, Klf1, Klf2…
5	GO:0050877	nervous system process	483	93	65.11	6.45995e-06	1.42835	1360	BP	Adcy8, Adnp, Adora1, Adra2c, Aldh1a3, Atxn1, Avp, Barhl1, Cacna1b, Cacna1h, Cacnb3, Cartpt, Cckbr, Cdkn1b, Chrna5, Chrna7, Cln8, Cnnm4, Col2a1, Comt, Cx3cl1, Deaf1, Dnaaf4, Drd5, Egfr, Egr1, En1, Epas1, Ephb2, Eya4, Fgf12, Fgfbp3, Foxo6, Gaa, Gabra5, Gatm, Glp1r, Gnal, Gnb1, Gsx2, Hexa, Hoxd10, Htr2c, Htr6, Igsf9b, Kcnma1, Lamb1, Lamc3, Lrat, Mir193b, Mir34c, Mpp2, Neto1, Nkx6-2, Nr2f6, Nrxn2, Nt…
5	GO:0008283	cell population proliferation	1121	184	151.12	1.60581e-05	1.21758	1360	BP	Abcb1a, Adora1, Apln, Appl2, Arrb1, Arx, Ascl1, Atxn1, Avp, Bid, Bloc1s2, Bmp2, Camk2n1, Cckbr, Ccn1, Ccnd1, Ccne1, Cd109, Cd81, Cdc6, Cdca7, Cdca7l, Cdk6, Cdkn1b, Chrna7, Cnn2, Comt, Coro1a, Crlf1, Ctsz, Cx3cl1, Dchs1, Dctn2, Deaf1, Dixdc1, Dlk1, Dusp1, Dusp15, Dvl2, E2f3, Edn3, Egfr, Egr1, Emd, Emx2, Eps15, Erbb4, Etv3, Fbxl7, Fgf18, Fgf3, Fgf9, Fgfrl1, Flt3, Flt4, Foxc1, Foxc2, Frzb, Fzd5, Gat…
5	GO:0003013	circulatory system process	220	44	29.66	0.000794278	1.48348	1360	BP	Adora1, Adra2c, Apln, Avp, Cacna1b, Cartpt, Chrna7, Cx3cl1, Drd5, Ece1, Edn3, Egfr, Ehd3, Epas1, Fgfbp3, Foxc1, Foxc2, Gaa, Gata4, Glp1r, Hcn4, Heg1, Hrc, Htr1a, Htr2c, Kat2b, Kcnj8, Kcnma1, Kl, Mmp2, Npr1, Npy, Ntsr1, Oxtr, Pdgfb, Ppard, Ramp2, Ryr2, Slit2, Srebf1, Tac1, Tacr3, Tbx20, Tgfb2
5	GO:0048870	cell motility	793	127	106.9	0.00103463	1.18803	1360	BP	Adam15, Adam9, Adgrl3, Adora1, Anxa6, Arl13b, Arx, Ascl1, Barhl1, Bmp2, C1qbp, Cavin1, Ccn1, Cd81, Cdk5r2, Celsr2, Celsr3, Cfap57, Chrna7, Cnn2, Coro1a, Cx3cl1, D130043K22Rik, Dchs1, Depdc1b, Dixdc1, Dnaaf4, Drd5, Edn3, Egfr, Egr1, Elp5, Emx2, Erbb4, Fgf18, Flt4, Foxc1, Foxc2, Foxe1, Fscn1, Gata2, Gfra1, Gfra3, Gipc1, Gsx2, Hand2, Hes1, Htr6, Itga11, Itga4, Itgav, Jagn1, Jcad, Lamb1, Lamc2, Matn2…
5	GO:0007267	cell-cell signaling	781	122	105.28	0.00320678	1.15881	1360	BP	Acvr2b, Adnp, Adora1, Amer2, Apln, Arrb1, Atxn1, Baiap3, Bmp2, Bmp8a, Cacna1b, Cacnb3, Cartpt, Cckbr, Ccnd1, Ccne1, Celsr2, Celsr3, Chrna5, Chrna7, Clstn1, Cnih3, Cplx1, Cplx2, Cpz, Cspg5, Cx3cl1, Depdc1b, Dixdc1, Drd5, Dvl2, Edn3, Efna5, Egfr, Egr1, Emd, Ephb2, Erbb4, Ffar4, Fgf12, Fgf9, Fgfbp3, Fjx1, Frzb, Fzd10, Fzd5, Fzd8, Gabra5, Galr1, Gata4, Gipc1, Glp1r, Grid1, Gsc, Gucy1b1, Hcn4, Hes1, H…
5	GO:0048856	anatomical structure development	2943	444	396.74	0.00395515	1.11912	1360	BP	Abcb1a, Acvr2b, Adam15, Adam9, Adgre5, Adgrl3, Adnp, Adra2c, Agpat5, Ajap1, Aldh1a3, Alkal1, Alx4, Angptl4, Anxa6, Apln, Aqp11, Arl13b, Arrb1, Arx, Asb1, Ascl1, Atxn1, B3gnt5, Barhl1, Bfsp1, Bik, Bloc1s2, Bloc1s5, Bmp1, Bmp2, Bmp8a, Bnc2, C1qbp, Cad, Capn1, Cartpt, Casz1, Cckbr, Ccn1, Ccnd1, Ccnk, Cd109, Cdc42ep1, Cdh4, Cdk5r2, Cdk6, Cdkn1b, Cdx1, Cebpd, Celsr2, Celsr3, Cfap418, Chrdl2, Chrna7, C…
5	GO:0007155	cell adhesion	594	91	80.08	0.0169091	1.13636	1360	BP	Adam15, Adam9, Adgre5, Adgrl3, Ajap1, Atp1b2, Bmp2, C1qbp, Ccn1, Cdc42ep1, Cdh20, Cdh4, Cdh7, Cdk6, Celsr2, Celsr3, Cldn11, Clstn1, Col26a1, Coro1a, Cx3cl1, Dchs1, Dtx1, Efna5, Egfr, Erf, Fgfrl1, Foxc2, Frem3, Fstl3, Gldn, Hes1, Hes5, Igsf9b, Inppl1, Itga11, Itga4, Itgav, Jcad, Lamb1, Lamc2, Lamc3, Lrfn3, Lrrc7, Mapk7, Micall2, Mmp2, Nectin2, Nedd9, Nexmif, Nid2, Nrxn2, Ntng1, Pawr, Pcdh7, Pcdha4…
5	GO:0040011	locomotion	244	40	32.89	0.0379787	1.21618	1360	BP	Adgrl3, Arx, Ccn1, Cdh4, Celsr3, Coro1a, Crppa, Cx3cl1, Efna5, Egr2, Ephb2, Gfra3, Htr2c, Isl2, Itgav, Lhx2, Matn2, Mid2, Mnx1, Ntf3, Pdgfb, Plgrkt, Plxnb2, Prrxl1, Rcan2, Robo1, Sema3e, Sema6c, Shank3, Slit2, Smo, Tbr1, Tgfb2, Trim25, Trim62, Trim8, Unc5d, Vasp, Vax1, Wnt3
5	GO:0021700	developmental maturation	161	27	21.7	0.0615738	1.24424	1360	BP	Ascl1, Baiap3, Bfsp1, Bloc1s5, Bmp2, Cdk5r2, Dchs1, Epas1, Erbb4, Fam20c, Fzd5, Gata2, Gldn, Hes1, Hes5, Kcnma1, Klf1, Klf2, Mmp2, Msx2, Nr4a2, Pdgfb, Pgr, Sox18, Tcp11, Tgfb2, Wnt1
6	GO:0007267	cell-cell signaling	781	27	19.74	0.0206301	1.36778	265	BP	Celsr1, Cnih2, Cntn2, Flna, Gnas, Grb10, Gsc, Htr1d, Kank1, Lrp1, Mecp2, Nnat, Nr1d1, Pde8b, Pparg, Prrt2, Ric3, S1pr2, Shank2, Shisa7, Sirt4, Slc12a5, Stxbp5l, Syt2, Tmem88, Tnfsf11, Usp46
6	GO:0003013	circulatory system process	220	9	5.56	0.0668739	1.61871	265	BP	Alox12, Avpr1a, Flna, Gnas, Htr1d, Mdm4, Mecp2, Pparg, Vegfb
7	GO:0006397	mRNA processing	279	250	200.13	7.50643e-17	1.24919	7284	BP	Aff2, Ahcyl1, Akap17b, Alkbh5, Alyref, Alyref2, App, Aurkaip1, Bcas2, Bud31, Cactin, Casc3, Ccnb1, Ccnt1, Cd2bp2, Cdc5l, Cdc73, Cdk13, Celf1, Celf4, Cirbp, Clasrp, Clns1a, Clp1, Cmtr1, Cmtr2, Cnot6l, Cpeb1, Cpsf1, Cpsf2, Cpsf6, Crnkl1, Cstf2, Cstf2t, Cstf3, Ctr9, Cwc15, Cwc22, Dazap1, Dbr1, Ddx1, Ddx17, Ddx20, Ddx39a, Ddx46, Ddx5, Dhx16, Dhx8, Dhx9, Dusp11, Eftud2, Eif4a3, Ern1, Esrp1, Ess2, Fast…
7	GO:0006259	DNA metabolic process	524	431	375.88	6.55803e-13	1.14664	7284	BP	Abl1, Abraxas1, Actl6a, Actr5, Actr8, Aifm1, Akt1, Alkbh2, Alkbh3, Ap5s1, Apaf1, Apbb1, Aptx, Arrb2, Ascc3, Asf1a, Atf1, Atg7, Atr, Aunip, Aurkb, Axin2, Babam1, Bach1, Banf1, Bard1, Baz2a, Bccip, Bcl6, Bend3, Blm, Bmpr2, Brca2, Cacybp, Cbx8, Ccne2, Cct2, Cct3, Cct4, Cct6a, Cct7, Cct8, Cdadc1, Cdan1, Cdc42, Cdc5l, Cdc7, Cdca5, Cdk7, Cdt1, Cebpg, Cenps, Chaf1a, Chaf1b, Chd1l, Chek1, Chek2, Chrna4, …
7	GO:0006412	translation	367	309	263.26	5.35593e-12	1.17374	7284	BP	Aars, Aarsd1, Abce1, Abcf1, Aco1, Ago1, Ago2, Ago3, Ago4, Aimp1, Aimp2, Akt1, App, Barhl2, Bcl3, Boll, Btg2, Calr, Caprin1, Caprin2, Cars2, Casc3, Cdk5rap1, Cdkal1, Chchd1, Cirbp, Cnot1, Cnot10, Cnot2, Cnot3, Cnot6, Cnot6l, Cnot8, Cnot9, Cpeb1, Cpeb2, Cpeb4, Ctif, Cyfip1, Cyfip2, Cyp1b1, Dapk3, Dazl, Ddx3x, Dhfr, Dhx9, Dnajc1, Dnajc3, Dph2, Dph6, Dph7, Eef1a1, Eef1g, Eefsec, Efl1, Eftud2, Eif1, E…
7	GO:0051276	chromosome organization	663	528	475.59	8.08481e-11	1.1102	7284	BP	Abraxas1, Actl6a, Actl6b, Actr6, Actr8, Aebp2, Ago4, Akap8, Anapc1, Anapc15, Anapc4, Apbb1, Arid1a, Arid1b, Arid5a, Ascc3, Asf1a, Asf1b, Ash1l, Ash2l, Atad2, Atg5, Atg7, Atr, Atxn7, Aurkb, Axin2, Babam1, Bag6, Bahd1, Banp, Bap1, Baz1b, Baz2a, BC004004, Bcl6, Bcorl1, Becn1, Bend3, Birc5, Blm, Bnc1, Bod1, Bptf, Brca2, Brd3, Brd4, Brd7, Brd9, Brms1l, Brpf1, Bub1, Bub1b, Bub3, Carm1, Cbx2, Cbx4, Cbx6…
7	GO:0042254	ribosome biogenesis	175	156	125.53	1.51967e-10	1.24273	7284	BP	Aatf, Abce1, Abt1, Bccip, Bms1, Bysl, C1d, Chd7, Dcaf13, Ddx17, Ddx21, Ddx27, Ddx28, Ddx3x, Ddx56, Dhx30, Dhx37, Dimt1, Dis3l, Dis3l2, Dkc1, Efl1, Eif6, Eral1, Eri1, Eri3, Exosc1, Exosc10, Exosc2, Exosc3, Exosc4, Exosc6, Exosc7, Exosc8, Exosc9, Fbll1, Frg1, Ftsj3, Gar1, Gtpbp4, Imp3, Ipo9, Isg20l2, Krr1, Lsm6, Ltv1, Lyar, Malsu1, Mdn1, Mettl16, Mphosph6, Mpv17l2, Mrm1, Mrm2, Mrm3, Mrpl1, Mrpl11, …
7	GO:0022618	ribonucleoprotein complex assembly	136	124	97.56	3.41097e-10	1.27101	7284	BP	Abt1, Ago1, Ago2, Ago3, Ago4, Atr, Atxn2, Atxn2l, C9orf72, Cdc73, Celf1, Celf4, Cirbp, Clns1a, Clp1, Cnot1, Cnot2, Cnot6, Cnot6l, Cpsf6, Crnkl1, Ddx20, Ddx28, Ddx3x, Ddx6, Dhx30, Dhx9, Dync1h1, Efl1, Eif2d, Eif2s3x, Eif3a, Eif3d, Eif4b, Eif4h, Eif6, Eral1, G3bp1, G3bp2, Gcfc2, Gemin7, Hsp90aa1, Hsp90ab1, Isy1, Khdc4, Lsm14a, Lsm2, Lsm3, Lsm4, Luc7l, Luc7l2, Mbnl1, Mdn1, Mpv17l2, Mrpl11, Mrpl20, M…
7	GO:0000278	mitotic cell cycle	534	437	383.05	1.1602e-07	1.14084	7284	BP	Aatf, Abl1, Abraxas2, Acvr1b, Adam17, Adamts1, Afap1l2, Akap8, Akt1, Anapc1, Anapc15, Anapc4, Angel2, Ankle2, Anln, Anp32b, App, Arf1, Arpp19, Atf2, Aurka, Aurkb, Azi2, Bach1, Bbs4, Bccip, Bcl2l1, Becn1, Bin3, Birc5, Blm, Bmp7, Bod1, Bora, Brca2, Brd4, Brd7, Brinp2, Brsk2, Btg1, Btg2, Bub1, Bub1b, Bub3, Cables1, Cacnb4, Cacul1, Calm1, Calm2, Calm3, Camk2g, Casp2, Ccna2, Ccnb1, Ccnb2, Ccnd3, Ccne2…
7	GO:0051301	cell division	379	303	271.87	5.34592e-07	1.1145	7284	BP	Aatf, Abraxas2, Actr2, Actr3, Actr8, Ahctf1, Anapc1, Anapc13, Anapc15, Anapc16, Anapc2, Anapc4, Anapc7, Ankle2, Anln, Anxa11, Arf1, Arf6, Arl8a, Arl8b, Arpp19, Aspm, Aurka, Aurkb, Babam1, Bbs4, Bcl2l1, Becn1, Bin3, Birc5, Blm, Bod1, Bora, Brca2, Brsk2, Bub1, Bub1b, Bub3, Cables1, Cables2, Ccdc124, Ccna2, Ccnb1, Ccnb2, Ccnd3, Ccne2, Ccnf, Ccng1, Ccng2, Ccno, Ccnt1, Ccnt2, Ccny, Ccsap, Cd2ap, Cdc12…
7	GO:0140014	mitotic nuclear division	181	152	129.84	2.07703e-06	1.17067	7284	BP	Abraxas2, Akap8, Anapc1, Anapc15, Anapc4, Aurka, Aurkb, Bccip, Becn1, Birc5, Bmp7, Bod1, Bora, Bub1, Bub1b, Bub3, Ccna2, Ccnb1, Ccnb2, Ccnd3, Ccne2, Ccnf, Ccng1, Ccng2, Ccni, Ccnj, Ccnjl, Ccno, Ccsap, Cdc20, Cdc23, Cdc42, Cdca5, Cdk5rap2, Cdt1, Cenpc1, Cep85, Champ1, Chek1, Chek2, Chmp1a, Chmp1b, Chmp2a, Chmp2b, Chmp4b, Chmp4c, Chmp5, Chmp6, Clasp1, Ctdp1, Dis3l2, Dmrt1, Dscc1, Dsn1, Dync1li1, Ep…
7	GO:0007059	chromosome segregation	202	167	144.9	4.91489e-06	1.15252	7284	BP	Abraxas2, Actr2, Actr3, Ago4, Akap8, Anapc1, Anapc15, Anapc4, Arl8a, Arl8b, Aurkb, Axin2, Bag6, Becn1, Birc5, Blm, Bod1, Brca2, Brd4, Bub1, Bub1b, Bub3, Ccnb1, Ccne2, Cdc20, Cdc23, Cdca2, Cdca5, Cdk5rap2, Cdt1, Cenpc1, Cenpf, Cenph, Cenpq, Cenps, Cenpt, Cenpw, Cep85, Champ1, Chmp1a, Chmp1b, Chmp2a, Chmp2b, Chmp4b, Chmp4c, Chmp5, Chmp6, Ciao2b, Cpeb1, Csnk2a1, Ctcf, Ctnnb1, Ddx11, Ddx3x, Dis3l2, D…
7	GO:0006913	nucleocytoplasmic transport	199	164	142.75	8.71203e-06	1.14886	7284	BP	Aaas, Abce1, Adam10, Ahcyl1, Akap1, Akt1, Alkbh5, Ankrd54, Axin1, Bard1, Bccip, Bcl3, Bcl6, Calr, Camk4, Cchcr1, Cdh1, Cpsf6, Cry2, Cse1l, Ddx39a, Ddx5, Dhx9, Dmap1, Dnajc27, Drd1, Ect2, Egr2, Ei24, Eif5a, Eif6, Fam53a, Fgf9, Fyttd1, Gle1, Gli3, Hhex, Hikeshi, Hnrnpa2b1, Hsp90aa1, Hsp90ab1, Hspa8, Hspa9, Htatip2, Hyal2, Ing1, Ipo7, Ipo9, Iws1, Jak2, Jup, Khdrbs1, Kpna1, Kpna2, Kpna3, Kpna4, Kpna6…
7	GO:0007005	mitochondrion organization	292	233	209.46	1.43963e-05	1.11238	7284	BP	Acad9, Adgrg6, Afg1l, Afg3l1, Afg3l2, Agtpbp1, Aifm1, Akt1, Alkbh7, Ambra1, Apoo, Arrb2, Atad3a, Atf2, Atg12, Atg14, Atg3, Atg5, Atg7, Atp13a2, Atp7a, Atpaf1, Atpif1, Bcl2l1, Bcs1l, Becn1, Bnip3, Bnip3l, Capn10, Cck, Cd24a, Cdc37, Cebpa, Cert1, Chchd2, Chchd3, Chchd6, Cisd2, Coa5, Coa8, Coq7, Cox10, Cox14, Cox16, Cox17, Cox18, Cox19, Cox20, Cox7a2, Cxadr, Dctn6, Ddhd2, Dmac1, Dna2, Dnaja3, Dnajc1…
7	GO:0006914	autophagy	225	182	161.4	2.7755e-05	1.12763	7284	BP	Abl1, Acbd5, Adrb2, Akt1, Ambra1, Anxa7, Arsb, Atg10, Atg101, Atg12, Atg14, Atg3, Atg5, Atg7, Atp13a2, Atp6v0a1, Atpif1, Becn1, Bnip1, Bnip3, Bnip3l, C9orf72, Capn10, Cdc37, Chmp4b, Cisd2, Ctsd, Dap, Dhrsx, Dnm1l, Dram2, Drd2, Ei24, Eif4g1, Eif4g2, Epg5, Epm2a, Fbxo7, Fez2, Fnbp1l, Foxo1, Fyco1, Gata4, Gnai3, Gopc, Gsk3a, Hap1, Hdac6, Hif1a, Hk2, Hmox1, Hspa8, Htt, Ift20, Ift88, Ilrun, Itgb4, Kdr…
7	GO:0006399	tRNA metabolic process	111	94	79.62	9.70721e-05	1.18061	7284	BP	2210016F16Rik, Aars, Aarsd1, Adat1, Adat2, Aimp1, Cars2, Cdk5rap1, Cdkal1, Clp1, Ddx1, Dtd1, Dtd2, Dus1l, Dus3l, Dus4l, Elac1, Elac2, Elp6, Eprs, Exosc2, Exosc3, Exosc7, Exosc8, Exosc9, Fars2, Farsa, Farsb, Gars, Grsf1, Gtpbp3, Lars2, Lrrc47, Lsm6, Mars1, Mars2, Mettl1, Mettl2, Mettl6, Mocs3, Mrpl39, Mtfmt, Mto1, Nars, Nars2, Nat10, Pars2, Polg2, Polr3k, Pop1, Pop4, Pop5, Pop7, Prorp, Ptcd1, Pus3…
7	GO:0034655	nucleobase-containing compound catabolic process	247	196	177.18	0.000126068	1.10622	7284	BP	Acat1, Acot7, Actn3, Ada, Adpgk, Ago1, Ago2, Ago3, Ago4, Ahcy, Aifm1, Angel2, Apaf1, Auh, Axin2, Brf1, Btg2, Calcr, Cant1, Carhsp1, Casc3, Cbfa2t3, Cdadc1, Cirbp, Cnot1, Cnot10, Cnot6, Cnot6l, Cnot8, Cnot9, Ctif, Dcp1a, Dcp1b, Dctpp1, Ddit4, Ddx5, Dera, Dffa, Dffb, Dhx36, Dhx9, Dis3l, Dis3l2, Dkc1, Dna2, Dut, E2f1, Edc4, Eif3e, Eif4a3, Eif6, Elavl1, Eno4, Enpp1, Enpp4, Entpd2, Eri1, Eri3, Esrrb, …
7	GO:0006457	protein folding	100	83	71.73	0.000952566	1.15712	7284	BP	Calr, Calr3, Canx, Cct2, Cct3, Cct4, Cct6a, Cct7, Cct8, Cdc37, Cdc37l1, Chordc1, Clgn, Clpx, Cwc27, Dffa, Dnaja2, Dnaja3, Dnaja4, Dnajb1, Dnajb11, Dnajb12, Dnajb4, Dnajb5, Dnajb6, Dnajc1, Dnajc10, Dnajc3, Dnajc7, Dnlz, Emc1, Emc4, Ero1a, Ero1b, Fkbp1a, Fkbp5, Grpel1, Hsp90aa1, Hsp90ab1, Hspa13, Hspa14, Hspa4l, Hspa5, Hspa8, Hspa9, Hspb6, Hspe1, Hsph1, Mesd, Mkks, Nktr, Nudc, Nudcd2, Nudcd3, P4hb,…
7	GO:0006605	protein targeting	152	121	109.03	0.00193042	1.10979	7284	BP	Actr3, Ap1s3, Arl6ip1, Arpc2, Atpif1, Bnip3l, C2cd5, Cacng2, Chmp4b, Cib1, Dnajc15, Dnajc19, Dnlz, Dusp18, Erbb2, Fbxo7, Fyn, Gcc2, Gdap1, Gdap1l1, Gnptab, Gnptg, Golga7, Grpel1, Gsk3a, Hap1, Hgs, Hpca, Hras, Hsp90aa1, Hspa4, Hspa8, Immp1l, Immp2l, Inpp5k, Lonp2, Mff, Mfn2, Mipep, Mtcl1, Mterf4, Ndufa13, Nucb1, Nup54, Oga, Os9, Pak1, Pam16, Parl, Pdcd5, Pex10, Pex12, Pex13, Pex14, Pex16, Pex2, Pe…
7	GO:0007034	vacuolar transport	78	65	55.95	0.00275004	1.16175	7284	BP	Ankfy1, Arf1, Atg14, Atp6v0d1, Becn1, C9orf72, Cacng2, Cacng4, Cdx2, Chmp1a, Chmp1b, Chmp2a, Chmp2b, Chmp3, Chmp4b, Chmp4c, Chmp5, Chmp6, Dennd3, Fhip1b, Gcc2, Gnptab, Gnptg, Hgs, Hook1, Hook2, Hook3, Hspa8, Igf2r, Lamp1, Leprot, Leprotl1, Lyst, Ndfip1, Ndfip2, Pik3r4, Pink1, Rab12, Rab7, Rbsn, Scarb2, Smurf1, Snx16, Snx27, Sort1, Tgfbrap1, Tmem106b, Tmem50a, Tmem50b, Trak1, Trak2, Tsg101, Vcp, V…
7	GO:0030705	cytoskeleton-dependent intracellular transport	103	82	73.88	0.00986051	1.10991	7284	BP	Actn4, Ap3b2, Ap3m1, Ap3m2, Ap3s2, App, Bicd2, Bloc1s1, Bloc1s4, Bloc1s6, Bsn, Camsap3, Ccdc88c, Cdc42, Cep131, Copg2, Dctn1, Dtnbp1, Dync1h1, Dync2h1, Dynll1, Fmr1, Fxr1, Fxr2, Fyco1, Hap1, Hif1a, Hook1, Hook2, Hook3, Hspa8, Hspb11, Htt, Ift122, Ift20, Ift43, Ift52, Ift57, Ift74, Ift81, Kif1c, Kif23, Kif3a, Kif5b, Kif5c, Kifc1, Klc1, Lamp1, Lca5, Map2k1, Map6, Mapk8ip3, Myo19, Myrip, Nde1, Nefl,…

## Sheet: Legend
Table S6: GO-terms for CGI-promoter genes belonging to clusters in Figure 7A.
