# Supplementary material for: Preventing CpG hypermethylation in oocytes safeguards mouse development
Source: Dev Cell. 2025 Dec 1;60(23):3285–3303.e9. doi: 10.1016/j.devcel.2025.08.005 (PMC12687725; doi:10.1016/j.devcel.2025.08.005)
Supplement: Table S7. Gene Ontology terms for selected key developmental functions in early embryos, related to Figure 7 [file mmc8.xlsx]

## Sheet: selected GO terms
GO ID	TERM	DEFINITION	ONTOLOGY
GO:0001702	gastrulation with mouth forming second	A gastrulation process in which the initial invagination becomes the anus and the mouth forms second.	BP
GO:0001703	gastrulation with mouth forming first	A gastrulation process in which the initial invagination becomes the mouth and the anus forms second.	BP
GO:0001824	blastocyst development	The process whose specific outcome is the progression of the blastocyst over time, from its formation to the mature structure. The mammalian blastocyst is a hollow ball of cells containing two cell types, the inner cell mass and the trophectoderm.	BP
GO:0001825	blastocyst formation	The initial formation of a blastocyst from a solid ball of cells known as a morula.	BP
GO:0001826	inner cell mass cell differentiation	The process in which a relatively unspecialized cell acquires specialized features of an inner cell mass cell.	BP
GO:0001827	inner cell mass cell fate commitment	The cell fate commitment of precursor cells that will become inner cell mass cells.	BP
GO:0001828	inner cell mass cellular morphogenesis	The morphogenesis of cells in the inner cell mass.	BP
GO:0001832	blastocyst growth	An increase in size of a blastocyst due to expansion of the blastocoelic cavity cell shape changes and cell proliferation.	BP
GO:0001833	inner cell mass cell proliferation	The proliferation of cells in the inner cell mass.	BP
GO:0001835	blastocyst hatching	The hatching of the cellular blastocyst from the zona pellucida.	BP
GO:0001890	placenta development	The process whose specific outcome is the progression of the placenta over time, from its formation to the mature structure. The placenta is an organ of metabolic interchange between fetus and mother, partly of embryonic origin and partly of maternal origin.	BP
GO:0001892	embryonic placenta development	The embryonically driven process whose specific outcome is the progression of the placenta over time, from its formation to the mature structure. The placenta is an organ of metabolic interchange between fetus and mother, partly of embryonic origin and partly of maternal origin.	BP
GO:0001893	maternal placenta development	Maternally driven process whose specific outcome is the progression of the placenta over time, from its formation to the mature structure. The placenta is an organ of metabolic interchange between fetus and mother, partly of embryonic origin and partly of maternal origin.	BP
GO:0003379	establishment of cell polarity involved in gastrulation cell migration	The specification and formation of anisotropic intracellular organization that contributes to the self-propelled directed movement of an ameboid cell taking part in gastrulation.	BP
GO:0003380	establishment or maintenance of cytoskeleton polarity involved in gastrulation	Any cellular process that results in the specification, formation or maintenance of polarized cytoskeletal structures that contribute to the cell polarity of a migrating ameboid cell taking part in gastrulation.	BP
GO:0003381	epithelial cell morphogenesis involved in gastrulation	The change in form that occurs when an epithelial cell progresses from it initial formation to its mature state, contributing to the process of gastrulation.	BP
GO:0003384	apical constriction involved in gastrulation	The actin-mediated process that results in the contraction of the apical end of a polarized columnar epithelial cell, contributing to the process of gastrulation.	BP
GO:0007369	gastrulation	A complex and coordinated series of cellular movements that occurs at the end of cleavage during embryonic development of most animals. The details of gastrulation vary from species to species, but usually result in the formation of the three primary germ layers, ectoderm, mesoderm and endoderm.	BP
GO:0007509	mesoderm migration involved in gastrulation	The migration of mesodermal cells during gastrulation to help establish the multilayered body plan of the organism.	BP
GO:0010004	gastrulation involving germ band extension	A complex and coordinated series of cellular movements, including germ band extension, that occurs at the end of cleavage during embryonic development. An example of this process is found in Drosophila melanogaster.	BP
GO:0010470	regulation of gastrulation	Any process that modulates the rate or extent of gastrulation. Gastrulation is the complex and coordinated series of cellular movements that occurs at the end of cleavage during embryonic development of most animals.	BP
GO:0042074	cell migration involved in gastrulation	The migration of individual cells within the blastocyst to help establish the multi-layered body plan of the organism (gastrulation). For example, the migration of cells from the surface to the interior of the embryo (ingression).	BP
GO:0055109	invagination involved in gastrulation with mouth forming second	The infolding of the epithelial sheet into the embryo involved in deuterostomic gastrulation.	BP
GO:0055110	involution involved in gastrulation with mouth forming second	The inturning of an epithelial sheet over the basal surface of an outer layer involved in deuterostomic gastrulation.	BP
GO:0055111	ingression involved in gastrulation with mouth forming second	The migration of individual cells into the embryo involved in deuterostomic gastrulation.	BP
GO:0055112	delamination involved in gastrulation with mouth forming second	The splitting or migration of one epithelial sheet into two involved in the process of deuterostomic gastrulation.	BP
GO:0055113	epiboly involved in gastrulation with mouth forming second	The expansion of one cell sheet over other cells involved in deuterostomic gastrulation.	BP
GO:0060027	convergent extension involved in gastrulation	The morphogenetic process in which an epithelium narrows along one axis and lengthens in a perpendicular axis usually resulting in the formation of the three primary germ layers, ectoderm, mesoderm and endoderm.	BP
GO:0060669	embryonic placenta morphogenesis	The process in which the embryonic placenta is generated and organized.	BP
GO:0060671	epithelial cell differentiation involved in embryonic placenta development	The process in which a trophoblast cell acquires specialized features of an epithelial cell of the placental labyrinthine layer.	BP
GO:0060672	epithelial cell morphogenesis involved in placental branching	The change in form (cell shape and size) that occurs when a trophoblast cell elongates to contribute to the branching of the placenta.	BP
GO:0060673	cell-cell signaling involved in placenta development	Any process that mediates the transfer of information from one cell to another.	BP
GO:0060674	placenta blood vessel development	The process whose specific outcome is the progression of a blood vessel of the placenta over time, from its formation to the mature structure.	BP
GO:0060706	cell differentiation involved in embryonic placenta development	The process in which a relatively unspecialized cell acquires specialized features of the embryonic placenta.	BP
GO:0060707	trophoblast giant cell differentiation	The process in which a relatively unspecialized cell acquires specialized features of a trophoblast giant cell of the placenta. Trophoblast giant cells are the cell of the placenta that line the maternal decidua.	BP
GO:0060708	spongiotrophoblast differentiation	The process in which a relatively unspecialized cell of the ectoplacental cone acquires specialized features of a spongiotrophoblast of the placenta. A spongiotrophoblast cell is a basophilic cell.	BP
GO:0060709	glycogen cell differentiation involved in embryonic placenta development	The process in which a relatively unspecialized cell acquires specialized features of a glycogen cell of the placenta. A glycogen cell is a vacuolated glycogen-rich cell that appears in compact cell islets of the spongiotrophoblast layer.	BP
GO:0060712	spongiotrophoblast layer development	The process in which the spongiotrophoblast layer of the placenta progresses from its formation to its mature state.	BP
GO:0060715	syncytiotrophoblast cell differentiation involved in labyrinthine layer development	The process in which a chorionic trophoblast cell acquires specialized features of a syncytiotrophoblast of the labyrinthine layer of the placenta.	BP
GO:0060718	chorionic trophoblast cell differentiation	The process in which relatively unspecialized cells of the ectoplacental cone acquire specialized structural and/or functional features that characterize chorionic trophoblasts. These cells will migrate towards the spongiotrophoblast layer and give rise to syncytiotrophoblasts of the labyrinthine layer.	BP
GO:0060719	chorionic trophoblast cell development	The process whose specific outcome is the progression of the chorionic trophoblast over time, from its formation to the mature structure. Cell development does not include the steps involved in committing a cell to a specific fate.	BP
GO:0060720	spongiotrophoblast cell proliferation	The multiplication or reproduction of spongiotrophoblast cells, resulting in the expansion of the population in the spongiotrophoblast layer.	BP
GO:0060721	regulation of spongiotrophoblast cell proliferation	Any process that modulates the rate, frequency or extent of spongiotrophoblast cell proliferation.	BP
GO:0060722	cell proliferation involved in embryonic placenta development	The multiplication or reproduction of cells, resulting in the expansion of the population in the embryonic placenta.	BP
GO:0060723	regulation of cell proliferation involved in embryonic placenta development	Any process that modulates the rate, frequency, or extent of cell proliferation involved in embryonic placenta development.	BP
GO:0060800	regulation of cell differentiation involved in embryonic placenta development	Any process that modulates the rate, frequency or extent of cell differentiation that contributes to the progression of the placenta over time, from its initial condition to its mature state.	BP
GO:0060801	negative regulation of trophoblast cell differentiation by transforming growth factor beta signaling pathway	The transforming growth factor signaling process that decreases the rate, frequency, or extent of trophoblast stem cells differentiating into the more mature cells of the trophoblast.	BP
GO:0060802	epiblast cell-extraembryonic ectoderm cell signaling involved in anterior/posterior axis specification	Any process that mediates the transfer of information from an epiblast cell to an extraembryonic ectoderm cell that contributes to the specification of the anterior/posterior axis.	BP
GO:0060805	negative regulation of trophoblast cell differentiation by transcription regulation from RNA polymerase II promoter	Any process that modulates the rate, frequency or extent of transcription from an RNA polymerase II promoter ultimately resulting in a decrease in trophoblast stem cells differentiating into the more mature cells of the trophoblast.	BP
GO:0060806	negative regulation of cell differentiation involved in embryonic placenta development	Any process that decreases the rate, frequency or extent of cell differentiation that contributes to the progression of the placenta over time, from its initial condition to its mature state.	BP
GO:0060808	positive regulation of mesodermal to mesenchymal transition involved in gastrulation	Any process that increases the rate, frequency, or extent of epithelial to mesenchymal transition. Epithelial to mesenchymal transition where a mesodermal cell loses apical/basolateral polarity, severs intercellular adhesive junctions, degrades basement membrane components and becomes a migratory mesenchymal cell as part of the process of gastrulation.	BP
GO:0060809	mesodermal to mesenchymal transition involved in gastrulation	The epithelial to mesenchymal transition process in which a mesodermal cell loses apical/basolateral polarity, severs intercellular adhesive junctions, degrades basement membrane components and becomes a migratory mesenchymal cell as part of the process of gastrulation.	BP
GO:0061450	trophoblast cell migration	Trophoblast cell migration that is accomplished by extension and retraction of a pseudopodium. Trophoblast cells line the outside of the blastocyst.	BP
GO:0070586	cell-cell adhesion involved in gastrulation	The attachment of one cell to another cell affecting gastrulation.	BP
GO:0070587	regulation of cell-cell adhesion involved in gastrulation	Any process that modulates the frequency, rate, or extent of attachment of a cell to another cell affecting gastrulation.	BP
GO:0090008	hypoblast development	The process whose specific outcome is the progression of the hypoblast over time, from its formation to the mature structure. The hypoblast is a tissue formed from the inner cell mass that lies beneath the epiblast.	BP
GO:0090214	spongiotrophoblast layer developmental growth	The increase in size or mass of the spongiotrophoblast layer of the placenta where the increase in size or mass contributes to the progression of that layer over time from its formation to its mature state.	BP
GO:0097360	chorionic trophoblast cell proliferation	The multiplication or reproduction of chorionic trophoblast cells, resulting in the expansion of their population.	BP
GO:0110079	regulation of placenta blood vessel development	Any process that modulates the frequency, rate or extent of placenta blood vessel development.	BP
GO:0110080	positive regulation of placenta blood vessel development	Any process that activates or increases the frequency, rate or extent of placenta blood vessel development.	BP
GO:0110081	negative regulation of placenta blood vessel development	Any process that stops, prevents or reduces the frequency, rate or extent of placenta blood vessel development.	BP
GO:0120222	regulation of blastocyst development		BP
GO:1901163	regulation of trophoblast cell migration		BP
GO:1901164	negative regulation of trophoblast cell migration		BP
GO:1901165	positive regulation of trophoblast cell migration		BP
GO:1901382	regulation of chorionic trophoblast cell proliferation		BP
GO:1901383	negative regulation of chorionic trophoblast cell proliferation		BP
GO:1901384	positive regulation of chorionic trophoblast cell proliferation		BP
GO:1904086	regulation of epiboly involved in gastrulation with mouth forming second		BP
GO:1904087	negative regulation of epiboly involved in gastrulation with mouth forming second		BP
GO:1904088	positive regulation of epiboly involved in gastrulation with mouth forming second		BP
GO:1904103	regulation of convergent extension involved in gastrulation		BP
GO:1904104	negative regulation of convergent extension involved in gastrulation		BP
GO:1904105	positive regulation of convergent extension involved in gastrulation		BP
GO:2000542	negative regulation of gastrulation		BP
GO:2000543	positive regulation of gastrulation		BP

## Sheet: Legend
Table S7: Gene Ontology terms for selected key developmental functions in early embryos.
